# Supplementary material for: Molecular evolution of cyclin proteins in animals and fungi
Source: BMC Evol Biol. 2011 Jul 28;11:224. doi: 10.1186/1471-2148-11-224 (PMC3162929; doi:10.1186/1471-2148-11-224)
Supplement: Additional file 1 — The packed archive contains files with multiple alignments of A-, B-, D-, and E- cyclin protein sequences in FASTA format. [file 1471-2148-11-224-S1.GZ]

Archive with 4 entries (4 files):
- cyclinA.fasta
- cyclinB.fasta
- cyclinD.fasta
- cyclinE.fasta
