# Supplementary material for: Molecular evolution of cyclin proteins in animals and fungi
Source: BMC Evol Biol. 2011 Jul 28;11:224. doi: 10.1186/1471-2148-11-224 (PMC3162929; doi:10.1186/1471-2148-11-224)
Supplement: Additional file 1 — The packed archive contains files with multiple alignments of A-, B-, D-, and E- cyclin protein sequences in FASTA format. [file 1471-2148-11-224-S1.GZ › cyclinA.fasta]

>Nematostella_vectensis_NEMVE_v1g188880
M-----------------------------------------------------------
------------------------------------------------------------
-------------------------------------------------VIDS-------
------------------------------------------------------------
------------------------------------------------------------
-----------D-------FS--SDDED-IASSS--------------------------
-----P------------------------------------------------------
----------------------------------SRDQIHNI--D---------------
----SVAADPI-------------LGVPEYASDIFKYLKQAELNNRAKPGYMRKQPDINN
SMRAILVDWLVEVAEEYKLLPQTLYLTVNYIDRFLSAMSVLRGKLQLVGTACMLLASFEE
IYPPEVSEFVYITDDTYTAKQVLKMQLVLKVLTFDLSVPTILNFLERFIKATNVESMAPK
VEALARYLCEISLLDSEPFLKYLPSTIAASAIVLSLHTL--GLS-YWNNTLSHYTGFELH
DLQTCIQDLHRSFAYAPNHPQQATREKYRSAKFHSVSNLSPPDCL--PLA----------
-------------------------------------------------
>Hydra_magnipapillata_100206919
-----------------------------------------------------------M
-------SI-----QI-YQDTN--TLA----NLKNNI-----GKKAKL-------EDEK-
----HAH------N--------------KSITSKSK------------RV-----PASI-
---------S----NV--Q------------G-------------SRVQP----------
-NRAAK--------------------------------EKLKPFQSISDNFASDVQKWS-
---SS--IQIHDTKS-VLYKE-NIYNES-STFDT--------------------------
------------------------------------------------------LK----
------------------------------ESPM----VFSPFVS-DDSCKKYSAINSIQ
DIDAK-LHGVF--------------ELPEYAQDIHNYLKKSEAKYRPKINYMRKQTDINS
SMRAILVDWLVEVSEEYKLIPQTLYLSVSYIDRFLSHMSVLRGKLQLVGAACMLVAAFEE
IYPPEVAEFVYITDDTYTAKQVLRMHLILKTLAFDLSVPTCRDFLSRYLYAAN-AKPESQ
QKYLAEYLSELTLINCEISVKYPPSMIAASSICSANHIL--NLM-PWTPTLEFYSGYNIN
DLKSCLHDIHLLHQAASTNPQQAIQQKYKSPRFGCVSSIAPLEMP---CI----------
-------------------------------------------------
>Apis_mellifera_551108
-----------------------------------------------------------M
------------------------------------------------------------
------------------------------------------------------------
------------------------------------------------------------
------------------------------------------------------------
------------------------------------------------------------
------------------------------------------------------------
------------------------------------------------------------
-------RMNF-------------FDVDEYRADIYNYLRVAETHHRPKPGYMKKQSDITY
SMRSILVDWLVEVAEEYRLQTETLYLAVSYIDRFLSYMSVVKSKLQLVGTAAMFIAAYEE
IYPPEVGEFVYITDDTYPKKHVLRMHLILRVLSFDLTVPTPLTFLMEFCISN---NLSEK
IKFLAMYLCELSMLEGDPYLQFLPSHLAASAIALARHTL--LEE-MWPHELELSTAYSLK
DLKECILCLNKTFYNALNIRQQAIQEKYKSSKYGHVALLLPRRIDNVTLTSEDE---E--
-------------------E-HA--------------------------
>Nasonia_vitripennis_100116491
-----------------------------------------------------------M
------ATI-----RV-HEDQE--NRR----L------------------------PGK-
----ENV------G--------------LAQQQNKRA---------VLGVLSN-------
----------------------------------------------NFV-----------
--RSAKP----DACKENEKFGKAKQN--NYV------APYIEPFTIYEEKKEEPTFQIY-
---ED--KLQTESSI--VLRD-AHETKK-IEVKQ--------------------------
-----S-----------I-E--------VKVTVEREKPVLEVNPTYRPVLQEIEEY----
------------------------------KHDNVLSPEEGPMSL-DKSL---LLTGSNQ
KDSRSRRETCKTSR-------SNFYDIDEYRADIYHYFKSVEVMHRPKPGYMKKQPDITY
SMRTILVDWLVEVSEEYRLQTETLYLAVSYIDRFLSYMSVVRAKLQLVGTAAMFIAAYEE
IYPPEVGEFVYITDDTYTKKQVLRMHLILRVLSFDLTVPTPLAFLMEYCISN---NLSEK
IQYLAMYLCELSLLEADPYLQYLPSHLAASAIALARHTL--REE-VWPHELELSSGYSLQ
DLKECINHLQRTFKNAPNLPQQAIQEKYKSNKYGHVALLLPRSSE--PFECEDS---E--
-------------------S-A---------------------------
>Drosophila_grimshawi_Dgri_GH16723
-----------------------------------------------------------M
------ASF-----QI-HRDNE--KEN----P------------------------K-P-
----MNF------K--------------EKTTKQPLA----------VIG--KEKAATR-
---------T----NL--A------------V-------------LSTNNNQG-----NV
PRNISA-------APGNMTFGGAKKP--NVVVP---VVEQFKTFSVYED-------NID-
---TQ--VQINTGKS--ISSN-VADKEN-IQQPC--------------------------
-----D-----------NHT--------LEFTSQNV-Y---------------DLV----
------------------------------ATPMSVTDVLSPMSV-DRSMADASNISSNQ
LTDNSLSEDKDAAAIAAANDRQRFFEVVEYQQDVLENFRQSEKKHRPKPQYMRRQTDINH
SMRTILVDWLVEVAEEYKLDTETLYLSVSYLDRFLSQMSVKRSKLQLVGTAAMYIASYEE
IYPPDVGEFVFLTDDSYTKAQVLRMNVFLKILSFNLCTPTPYVFINTYAVMS---DMPEK
LKCMTLYICELSLLEGETYMQYLPSLMSAASLAFARHFL--GMP-IWTSQLEEITKYSLD
QLKNIVLMLCKTHKAAKDLSTQAIREKYNRDKYKKVASMESIEMSESEINEIVK---D--
-------------------H-NAASQ----------IKSEANLLYKF--
>Drosophila_melanogaster_Dmel_CG5940
-----------------------------------------------------------M
------ASF-----QI-HQDMS--NKE----N-----------------------PGIK-
----IPA------G--------------VKNTKQPLA---------VIGGKAEKNAAPR-
---------A----NF--A------------V-------------LNGNNNVPRPAGKVQ
VFRDVRN----LNVDENVEYG-AKKS--N-VVP---VVEQFKTFSVYED-------NND-
---TQ--VA-PSGKS--LASL-VD--------KE--------------------------
-----------------NHD--------VKFGAGQKELV------------DYDLD----
------------------------------STPMSVTDVQSPMSV-DRS-----ILGVIQ
SSDISVGTETGVSPTGRVNDRQRFLEVVQYQMDILEYFRESEKKHRPKPLYMRRQKDISH
NMRSILIDWLVEVSEEYKLDTETLYLSVFYLDRFLSQMAVVRSKLQLVGTAAMYIAAYEE
IYPPEVGEFVFLTDDSYTKAQVLRMQVILKILSFDLCTPTAYVFINTYAVLC---DMPEK
LKYMTLYISELSLMEGETYLQYLPSLMSSASVALARHIL--GME-MWTPRLEEITTYKLE
DLKTVVLHLCHTHKTAKELNTQAMREKYNRDTYKKVAMMESVEMSKDDFDQLCE---A--
-------------------Y-NCKQKEDEHQQPDINTKSNVNLFYKF--
>Anopheles_gambiae_AgaP_AGAP012413
------------------------------------------------------------
------------------------------------------------------------
------------------------------------------------------------
------------------------------------------------------------
------------------------------------------------------------
------------------------------------------------------------
------------------------------------RSAP-----------LQELK----
------------------------------HAELLETPMSVGENF-SPM-----SIDKST
SIIVEEGPIPRNDR-------ERFFEVEEYQEDILLYLKEAEKRNRPKPGYMLKQTDITH
SMRTILVDWLVEVSEEYKLQGETLALAVSYIDRFLSFMSVVRAKLQLVGTAAMFIAAYEE
IYPPDVSEFVYITDDTYTKTQVLRMQLILKVLSFDLTVPTSLVFTNTYCVMN---DVPDK
VKYLTMYLCELSLLEADPFLTYMPSKIAAGALALARRTL--DLP-MWSKMLENNTGYKLV
DMRDIILDLNKTHVDAVTMQQQAIQEKYKSKTYHEVASLPATEITKESFD-KICATLC--
NSSAATLLLSNTDSELL--KEMGRENPSNLLFV----------------
>Aedes_aegypti_AaeL_AAEL000672
-----------------------------------------------------------M
------ATF-----RI-HEDLE--KEN----R---IL--------AA------KSAAGG-
----IAG------N--------------KQQQLQQRS---------TFGVLNN---L-T-
---------S----NG--R------------T-------------EVPL-----------
--AGEKA----VLKDPKLKI---K------------------PTVIAKP--KADENSAS-
---TV--VQAKAASK--PTNFQVYDDSK-ENETT--------------------------
-----V-----------A-K--------KDDSVHEAKRAP-----------LQELK----
------------------------------NAELLETPMSVGDSF-SPM-----SVDKSV
IQVEDTSLVPRNDR-------ERFFEVEEYQVDILEYLKEAEKRHRPKPAYMKKQPDINH
SMRTILVDWLVEVCEEYRLQSETLCLAISYIDRFLSFMSVVRAKLQLVGTAAMFIAAYEE
IYPPDVGEFVYITDDTYTKTQVLRMQLILKVLGFDLSVPTTLVFTTVYCVMN---DVPDK
VKHMCMYLCELSLLDADPFLTYLPSKISAGALALSRYTL--DLP-IWSRMLETNTGYRLE
DLKDIILDLNKVHQKTESLAQQAIQEKFKGNKYMQVATIPATELSEETFD-KMCKSFAAI
TSAAAEAELSTVPDSALNHNDSMREMMSSLLFV----------------
>Tribolium_castaneum_661369
-----------------------------------------------------------M
------ASI-----RI-HQDQE--NRV----P-------------------------EL-
----RRK------P--------------GTTAQQKRG---------VLGEIDS---N-K-
---------V----NN--A------------A-------------LKGK-----------
--QTKKP----TVLGNRVENGQKNENKKNVVVP---VA-QFEAFTVYED--DEYRARID-
---ER--LKLISKSN--VYKG-TAEDRF-ITKTE--------------------------
-----L-----------A-------------EIERKKNLE-----------KLKEI----
------------------------------TAPQLKRKSEIPMSI-EKS-----DVENIE
LKEQTVST-STNAR-------DVFFEMEEYRDSIFAYLKEHELRHRPKPGYIVKQPDVTE
NMRAVLIDWLVEVTEEYGMQTETLYLAVNFIDRFLSYMSVVRAKLQLVGTAAMFIASYEE
IFPPEVSEFVYITDDTYDKHQMIRMQLILRVLGFDLSVPTPLTFLNAICIST---KQTEK
VKNLAMYLSESALLEVEPYLQFLPSVVASSAIALSRHTL--GEE-AWPGDLQKYTGYNLK
KLESCIGFLYKMFAKAPSNPQHAIRDKYKAPKYMQVSKISPSGEM-ISFD----------
-------------------------------------------------
>Acyrthosiphon_pisum_100160996
-----------------------------------------------------------M
-------EF-----TV-FRDQE--NAN----NVLRN-------------------KENN-
----VPP------R--------------DQQPSKRRS---------VLGVLNAKQPTKK-
---------T----QP---------------K----------------------------
-------------------P--KPQGTNKFGF----PIKSSVPFTIHEDPKAAASENLS-
---RN--NVENQKPL--LLKN--ETNI--SEAKA--------------------------
-----T-----------LPK--------IELLKERRKPLSDVSQIDDTDIKDIDES----
------------------------------ANS---SNVYSPMSI------------D--
-NDKSIQSTCHSMTA-----HRLSCDVDTYTVELYSYLRDVEKLHRPKPGYMRRQPDVTY
SMRAILVDWLVEVAQEYKLQNETLYLAVSFIDRFLSLMSVVRAKLQLLGTAAMFVASYEE
IYPPDVSEFVYITDDTYTKKQVLKMQLILKVLGFDVSNPTTVIFLTHICVHC---NVPLK
VMYLAMYLGEMSLLEADPYLSYTPSIIGCGAVALARLIL--DYEVIWPENMAELTNYSLN
DLIPILKHLNHTYKTAPHSQQSAIRSKYKSARYVDVLFIV--------------------
-------------------------------------F-------NI--
>Strongylocentrotus_purpuratus_373210
-----------------------------------------------------------M
-------AF-----SI---GNP--NAS----DIMANMAQGGQQFGRKT-------KRDD-
----ITS------R--------------NGPQACKRA---------ALGTI---------
---------T----NV--S------------S-------------TRVQPSRAAKQSGEN
SFPVFQD----ENAHSRI-P--QGKP---FGIP---SAGAAPAFSIHVD---------T-
---TS--YVQSSTST-SIKST-DKENEH-ILLDT--------------------------
-----A-----------L-S--------LPIPQAQRIPLRTFPDVEDNNVSLNEES----
------------------------------LT----SSEFSPMLL-DT--------SL--
-DAKCISPRTVDIR-------DLSLGEPEYAEEIYQYLKTAESKHRPKHGYMRKQPDITN
SMRCILVDWLVEVSEEYRLHNETLYLAAAFIDRFLSQMSVLRAKLQLVGTASMFVASYEE
IYPPDVKEFVYITDDTYSIKQVLRMHLILKVLSFDLAAPTINSFLPRFIKAA---KANSK
TEHLTQYLAELTLQEYDFI-KYAPSMIAASAVCLANHTL--NNE-EWTPTMAHYTDYQLG
DIYPCVQDLHQLFIKAPTMEQQAVREKYKSQKYSGASMTPVPTTL--PTQ----------
-------------------------------------------------
>Canis_familiaris_483845
M----------------------------------------------------------L
------GSS-----EP-GPEAR-EAGSSLL-TLQHTA--------LQ------EDQENIN
P---EKA------A--------------PAQQPRTRA---------GLAVLKA---G-N-
---------Q----RV--P------------A-------------PQQR-----------
--PKTRR----VAPLKDLPI---N-----------------------------DEQVTI-
---PP--WKANSKQP--AFTI-HVDETE-EETQK--------------------------
-----R-----------P-A--------ESKKTEHENVLA-----------FNSAI----
------------------------------TLPGPRKPLVPLDYP-MDG-----SFESPH
TMDISIVLE-DEKP-------LSVNEVPDYHEDIHTYLREMEVKCKPKVGYMKKQPDITN
SMRAILVDWLVEVGEEYKLQNETLHLAVNYIDRFLSSMSVLRGKLQLVGTAAMLLASFEE
IYPPEVAEFVYITDDTYTKKQVLRMHLVLKVLAFDLAAPTVNQFLTQYFLHQQ--SANCK
VESLAMFLGELSLIDADPYLKYLPSVIAAAAFHLALYTV--TGQ-SWPESLVQKTGYTLE
SLKPCLMDLHQTYLRAPQHAQQSIREKYKSSKYHGVSLLNPPETL--NV-----------
-------------------------------------------------
>Bos_taurus_281667
M----------------------------------------------------------L
------GSS-----AH-GPAAR-EAGSA-V-TLQQTA--------FQ------EDQENVN
P---EKA------A--------------PAQQPRTRA---------GLAVLRA---G-N-
---------S----RG--P------------A-------------PQRP-----------
---KTRR----VAPLKDLPI---N-----------------------------DEYVPV-
---PP--WKANNKQP--AFTI-HVDEAE-EEIQK--------------------------
-----R-----------P-T--------ESKKSESEDVLA-----------FNSAV----
------------------------------TLPGPRKPLAPLDYP-MDG-----SFESPH
TMEMSVVLEDEKPV--------SVNEVPDYHEDIHTYLREMEVKCKPKVGYMKKQPDITN
SMRAILVDWLVEVGEEYKLQNETLHLAVNYIDRFLSSMSVLRGKLQLVGTAAMLLASFEE
IYPPEVAEFVYITDDTYTKKQVLRMHLVLKVLAFDLAAPTINQFLTQYFLHQQ--PANCK
VESLAMFLGELSLIDADPYLKYLPSVIAAAAFHLALYTV--TGQ-SWPESLVQKTGYTLE
TLKPCLLDLHQTYLRAPQHAQQSIREKYKNSKYHGVSLLNPPETL---NV----------
-------------------------------------------------
>Equus_caballus_100072219
MNSRRSGGLLAASPVCLWLSTPGSACVRLSQLLRSHAITSGRAGWPGLRRAATLERSQPL
------GNS-----AP-GLRSR--EAGALL-TLQQTA--------LQ------EDQENIN
P---EKA------G--------------PAQQPRTRA---------GLAVLKA---G-H-
---------P----RG--P------------A-------------PQQR-----------
--PKTRR----VAPLKDLPI---N-----------------------------DEHVTV-
---PP--WKANSKQP--AFTI-HVDEAE-EEPQK--------------------------
-----R-----------P-G--------ESKKTECEDALA-----------LNSAI----
------------------------------TLPGPRKPLAPLDYP-MDG-----SFESPH
NMDMSIVSEDEKPV--------SVNEVPDYHEDIHTYLREMEVKCKPKVGYMKKQPDITN
SMRAILVDWLVEVGEEYKLQNETLHLAVNYIDRFLSSMSVLRGKLQLVGTAAMLLASFEE
IYPPEVAEFVYITDDTYTKKQVLRMHLVLKVLAFDLAAPTVNQFLTQYFLHQQ--SANSK
VESLAMFLGELSLIDADSYLKYLPSVIAGAAFHLALYTV--TGQ-SWPESLAQKTGYTLQ
SLKPCLLDLHQTYLRAPHHAQQSIREKYKSSKYHGVSLLNPPDTL---NV----------
-------------------------------------------------
>Rattus_norvegicus_114494
M----------------------------------------------------------P
------GNS-----RQ--------AGSALL-S-Q------------Q------EDQENVN
P---EKV------A--------------PAQQPRAQ------------AVLKA---G-K-
---------V----RG--P------------A-------------PQQR-----------
--LKTRR----VAPLKDLPI---N-----------------------------DEHVPTV
---PS--WKAVSKQP--AFTI-HVDEA--EETQK--------------------------
-----R-----------P-A--------EQKETQCEDALA-----------FSAAV----
------------------------------SLPGARKPLVPLDYP-MDG-----SFESPH
AMDISIVLEDKPV---------NVNEVPDYHEDIHTYLREMEVKCKPKVSYMKRQPDITN
SMRAILVDWLVEVGEEYKLQNETLHLAVNYIDRFLSSMSVLRGKLQLVGTAAMLLASFEE
IYPPEVAEFVYITDDTYSKKQVLRMHLVLKVLAFDLAAPTVNQFLTQYFLHLQ--PANCK
VESLAMFLGELSLIDADPYLKYLPSLIAGAAFHLALYTV--TGQ-SWPESLVQKTGYTLE
SLKPCLMDLHQTYLKAPQHAQQSIREKYKHSKYHSVSLLNPPETL---NV----------
-------------------------------------------------
>Mus_musculus_12428
M----------------------------------------------------------P
------GTS-----RH---SGR-DAGSALL-SLH------------Q------EDQENVN
P---EKL------A--------------PAQQPRAQ------------AVLKA---G-N-
---------V----RG--P------------A-------------PQQK-----------
--LKTRR----VAPLKDLPI---N-----------------------------DEHVTAG
---PS--WKAVSKQP--AFTI-HVDEA--EETQK--------------------------
-----R-----------P-A--------ELKETECEDALA-----------FNAAV----
------------------------------SLPGARKPLTPLDYP-MDG-----SFESPH
AMDMSIVLEDKPV---------NVNEVPDYQEDIHTYLREMEVKCKPKVGYMKRQPDITN
SMRAILVDWLVEVGEEYKLQNETLHLAVNYIDRFLSSMSVLRGKLQLVGTAAMLLASFEE
IYPPEVAEFVYITDDTYSKKQVLRMHLVLKVLAFDLAAPTVNQFLTQYFLHLQ--PANCK
VESLAMFLGELSLIDADPYLKYLPSLIAGAAFHLALYTV--TGQ-SWPESLAQQTGYTLE
SLKPCLVDLHQTYLKAPQHAQQSIREKYKHSKYHSVSLLNPPETL---SV----------
-------------------------------------------------
>Macaca_mulatta_707259
M----------------------------------------------------------L
------GNS-----AP-GPATR-EAGSALL-ALQQTA--------LQ------EDQENIN
P---EKA------A--------------PVQQPRTRA---------ALAVLKA---G-N-
---------P----RG--L------------A-------------QQQR-----------
--PKTRR----VAPLKDLPV---N-----------------------------DEHVTV-
---PP--WKANSKQP--AFTI-HVDEAE-KETQK--------------------------
-----K-----------P-A--------ESQKTEREDALA-----------FNSAI----
------------------------------SLPGPRKPLVPLDYP-MDG-----SFESPH
TMDMSIVLEDEKPV--------SVNEVPDYHEDIHTYLREMEVKCKPKVGYMKKQPDITN
SMRAILVDWLVEVGEEYKLQNETLHLAVNYIDRFLSSMSVLRGKLQLVGTAAMLLASFEE
IYPPEVAEFVYITDDTYTKKQVLRMHLVLKVLTFDLAAPTVNQFLTQYFLHQQ--PANSK
VESLAMFLGELSLIDADPYLKYLPSVIAGAAFHLALYTV--TGQ-SWPESLIRKTGYTLE
SLKPCLMDLHQTYLKAPQHAQQSIREKYKNSKYHGVSLLNPPETL---NL----------
-------------------------------------------------
>Homo_sapiens_890
M----------------------------------------------------------L
------GNS-----AP-GPATR-EAGSALL-ALQQTA--------LQ------EDQENIN
P---EKA------A--------------PVQQPRTRA---------ALAVLKS---G-N-
---------P----RG--L------------A-------------QQQR-----------
--PKTRR----VAPLKDLPV---N-----------------------------DEHVTV-
---PP--WKANSKQP--AFTI-HVDEAE-KEAQK--------------------------
-----K-----------P-A--------ESQKIEREDALA-----------FNSAI----
------------------------------SLPGPRKPLVPLDYP-MDG-----SFESPH
TMDMSIVLEDEKPV--------SVNEVPDYHEDIHTYLREMEVKCKPKVGYMKKQPDITN
SMRAILVDWLVEVGEEYKLQNETLHLAVNYIDRFLSSMSVLRGKLQLVGTAAMLLASFEE
IYPPEVAEFVYITDDTYTKKQVLRMHLVLKVLTFDLAAPTVNQFLTQYFLHQQ--PANCK
VESLAMFLGELSLIDADPYLKYLPSVIAGAAFHLALYTV--TGQ-SWPESLIRKTGYTLE
SLKPCLMDLHQTYLKAPQHAQQSIREKYKNSKYHGVSLLNPPETL---NL----------
-------------------------------------------------
>Monodelphis_domestica_100017104
MLGHPAAGAAGSQPQPPRLARTASPDENQENIQPDKTGGVGAHPVPGRRQLPPVRPFERD
------QTA-----AC-SPRGT-RGGSGQP-QPIPGP--------AL------ENSQSI-
P---NAR------C--------------PPLANLRRGLLAWPLCTEHGDLAKS---W-P-
---------I----RG--G------------G-------------PCGK-----------
--SRTRYFLQVAAPLRDVPL---H-----------------------------DEPGIV-
---PA--WNAPSKQP--AFTI-HVDEPE-GETGK--------------------------
-----K-----------L-P--------GPKKGESEDLLG-----------FNSAV----
------------------------------SLP-ERKPLGPLDYP-MDG-----SFESPL
TMDMSVVLEPEERP-------PNVNEVPDYHEDIYLYLREMEVKCKPKAGYMKKQPDITN
SMRAILVDWLVEVGEEYKLQNETLHLAVNYIDRFLSAMSVLRGKLQLVGTAAMLLASFEE
IYPPEVAEFVYITDDTYNKKQVLRMHLVLKVLAFDLAAPTINQFLTQYFLHQQ--QANSK
VESLAMFLGELSLIDADPYLKYLPSVTAGAAFHIALYTI--TGK-SWPESLIQKTGYTLE
TLKPCLMDLHQTYLRAPHHLQQSIREKYKTAKYHGVSLINPPETL---NL----------
-------------------------------------------------
>Ornithorhynchus_anatinus_100082357
M-----------GLDARGIENL----------------------------HLTNTIQKTP
------KDR-----VW-WKESL--EVNIIV-KDQMGR--------GG------ARQPAED
P---PLP------GWP----------PRGAAQPGPRP---------ECLQLEP---T-P-
---------P----PGSTLI---------PPA-------------PAALH----------
--SSTVR----VAPLQELPV--NN-----------------------------ENHGTA-
---PP--WKDSSKQP--AFTI-HVDEPD-GENLK--------------------------
-----K-----------P-A--------VLEKIRSEDHIL----------GFTSAI----
------------------------------SLPGARKPLEPVDFS-MEA-----SSDSPL
TMDMSVVQETEEKQ-------TSVNEVPDYHEDIHTYLREMEVKCKPKMGYMKKQPDITN
SMRAILVDWLVEVGEEYKLQNETLHLAVNYIDRFLSSMSVLRGKLQLVGTAAMLLASFEE
IYPPEVAEFVYITDDTYTKKQVLRMHLVLKVLAFDLAAPTINQFLTQYFLHQH--QTNSK
VESLAMFLGELSLIDADPYLKYLPSVTAGAAFHLALYTV--TGQ-SWPESLVQKTGYTLE
NLKPCLLDLHKTYLRASQHAQQSIREKYKTAKYHGVSLIDPPETLN-LLQ----------
-------------------------------------------------
>Taeniopygia_guttata_100219086
M-----------------------------------------------------------
-----------------------------------LA--------EQ------ENQENVP
PPAGKAA------A--------------APPAAGTRV---------ALGLLHG---A-Q-
---------Q----RA--G------------I-------------PLQA-----------
--ARGG------C----------------------------------------EGHGAA-
---AG--LQQHQHQ---PFSI-HVDEPDGERAPR--------------------------
-----R-----------Q-R--------GVPAGQKEEVAL----------GLRTAV----
------------------------------CVLGERRPLAPLSNA-LEL-----SFDSPS
IMDISITSETEEQA-------PNVNNVPDYISEIHTYLREMEVKCKPKIGYMKKQPDITN
NMRAILVDWLVEVGEEYKLQNETLHLAVNYIDRFLSSMSVLRGKLQLVGTAAMLLASFEE
IYPPEVAEFVYITDDTYTKKQVLRMHLILKVLSFDLAAPTINQFLTQYFLHQ---QTDAK
VESLSMYLGELSLIDADPYLKYLPSVIAAAAFHLADYTL--TGQ-TWPESLCKVTGYTLE
DIKPCLIDLHNTYLKAAQHTQQSIREKYKSTKYHGVSLIDPPDTL--NLL----------
-------------------------------------------------
>Gallus_gallus_396172
M-----------------------------------------------------------
-----------------------------------LA--------EQ------ENQENVP
P---AAK------A--------------PPPAAGTRV---------ALGLLRG---G-P-
---------A----RP--G------------P-------------AAQA-----------
--ARNG-----------------------------------------------EGRGAA-
---------AGQQQQ--PFSV-YVDEPD-EERRR--------------------------
-----P-----------Q-R--------KKERDEEAADAP----------GLRAAL----
------------------------------GTVGERRPLAPLGNA-MEL-----SLDSPS
IMDISITSEAEERP--------NVNNVPDYVSDIHTYLREMEVKCKPKIGYMKKQPDITN
NMRAILVDWLVEVGEEYKLQNETLHLAVNYIDRFLSSMSVLRGKLQLVGTAAMLLASFEE
IYPPEVAEFVYITDDTYNKKQVLRMHLILKVLSFDLAAPTINQFLTQYFLHQ---QTNAK
VESLSMYLGELTLIDADPYLKYLPSVIAAAAFHLASYTI--TGQ-TWPESLCKVTGYTLE
HIKPCLMDLHRTYLKAAQHTQQSIREKYKSTKYHAVSLIDAPETL---DL----------
-------------------------------------------------
>Xenopus_laevis_397933
-----------------------------------------------------------M
------SDH-----LL-----------------------------RD------EHQENV-
----QPQ------K--------------LLVPVGGRT---------VLGVLQE---N-H-
---------R----GP--K------------A-------------LKVS-----------
--KPALQ----QTQVLSVNH---L-----------------------GV--NDENYGKI-
---PA--GKAASKQP--AFTI-HVDEPD-CATNK--------------------------
-----R-----------K-A--------VHKKTVQDENLQ-----------QLNSV----
------------------------------L--GSIGTRKPLQPI-QIA-----METSFG
SPMDVSIVDEEQKV-------VGCNNVADYAKEIHTYLREMEVKCKPKAGYMQKQPDITG
NMRAILVDWLVEVGEEYKLQNETLYLAVNYIDRFLSSMSVLRGKLQLVGTAAMLLASFEE
IYPPEVAEFVYITDDTYTKKQVLKMHLVLKVLSFDLAAPTILQYLNQYFQIH---PVSPK
VESLSMFLGELSLVDADPFLRYLPSVVAAAAFVIANCTI--NER-TWSDPLVEYTSYTLE
TLKPCILDLYQTYLSAASHQQQAVREKYKAPKNHAVSLIIPPESMS-TFL----------
-------------------------------------------------
>Oryzias_latipes_24918
M-----------S----------------------------------------------A
------ANR-----SA-ASELQ-NQENMPS-SRLRGA--------IKARP---AASENL-
----------------------------PPKQAANRT---------VLGALQN---H-Q-
---------R----NK--T------------Q-------------SLRG-----------
--AKQD------S---ALPSSCKA-----------------------------DDYGKS-
---VL--EKPPVKQP--AFQI-HMDEPD-GACTK--------------------------
-----K--TVSE-----A-L--------RARAPAPRSPVA-----------VHNAL----
------------------------------T---CRQPLAALDVP-LVVE---AGFDSP-
-MDMSLVEVDDKQV--------NVNEVPEYAAEIHLYLREMEVKTRPKAGYMKKQPDITN
SMRAILVDWLVEVGEEYKLHNETLYLAVNYIDRFLSSMSVLRGKLQLVGTAAMLLAAFEE
IYPPEVAEFVYITDDTYTKKQVLRMHLVLKVLSFDLAAPTINQFLTQYFCHH---GVNKQ
VESLAMYLGELSLIDSDPFLKYLPSQTAAAAYILANHAV--TGG-SWPKSLAEMTGYMLV
DLMPCIEDLHKMFLSAAQHAQQSVREKYKASRYSEVSTIAAPSKL--LLK----------
-------------------------------------------------
>Fugu_rubripes_142905
A-----------T----------------------------------------------R
------GQG-----SA-ASEYN-NQEN-AL-TRLRGS--------LKQRASN-ENQENL-
----------------------------PPKQAGNRA---------VLGPLQN---N-Q-
---------R----CK-----------------------------NQRG-----------
--TKQVDVYHVFAPFNSQPLSSKN-----------------------------EDLSKS-
---CY--EKQADKQA--PFQI-FVDEPD-AAGTK--------------------------
-----KPPQAVQ-----P-V--------NAKSAVEESPLA-----------ISNAV----
------------------------------A--RLRQPLARIDVP-LAMD---VSFDSP-
-MDMSMVEGEDKPA--------TVNEVPEYAAEIHTYLREMELKTRPKAGYMKKQPDITI
SMRAILVDWLVEVGEEYKLQNETLYLAVNYIDRFLSSMSVLRGKLQLVGTAAMLLASFEE
IYPPEVAEFVYITDDTYTKKQVLRMHLVLKVLSFDLAAPTINQFLTQYFLHQ---SVGKQ
VENLAMYLGELSLVDSDPFLKYLPSQTAAAAFILANSTV--TGG-SWSKSLVEVTGYTLE
DLRPCIEDLHKLYLNASQHAQQAVREKYKGPKYMEVSVIQAPTKL--QLN----------
-------------------------------------------------
>Danio_rerio_192295
M-----------S---------------------------------------------TQ
------GSA-----VH-DSDIH-NQEN-ML-SRLRGA--------AAKNRV--ENRENVN
P---------------------------NPKAANNRT---------VLGELEN---S-Q-
---------R----RQ---------------L-------------GLRG-----------
--AKQG------S--GPQIIACKP-----------------------------EENARS-
---FG--ERPSNRQP-AAFQI-HVDEPD-GACSK--------------------------
-----K-----------A-P--------LQRSTMDCSPLT-----------LNPTV----
------------------------------T--RLRQPLATIDLP-LEA-----SFDSP-
-MDMSVIDCEERPT--------NVNEVSDYAAEIHTHLREMEVKSKPKAGYMRKQPDITN
SMRAILVDWLVEVGEEYKLQNETLYLAVNYIDRFLSSMSVLRGKLQLVGTAAMLLASFEE
IYPPEVAEFVYITDDTYTKKQVLRMHLVLTVLSFDLAAPTINQFLTQYFLHQ---PVSSK
VESLSMFLGELSLIDCDPFLKYLPSQMAAAAFILANHTL--ASG-SWSKSLVDLTGYSLE
DLLPCVQDLHQTYLAASQHAQQAVREKYKGSKYHEVSLIEPPEKL--MLN----------
-------------------------------------------------
>Taeniopygia_guttata_100224372
-----------------------------------------------------------M
------SGA-----R----TC----PEGAG-R---GP--------AR------RGQKVT-
----------------------------------RTP---------VLKLTLP---Q-L-
---------S----LC--A------------L-------------LQGA-----------
---AVIK----RFSGFENTI---P-----------------------S----SRKDEVL-
---RR--MVSAVPKQ--SFAV-YRDDP--EDKEN--------------------------
-----C-----------S-C--------QVSEELELSHCE-----------LDTS-----
---------------------------------AMTSSIHRLLDL-SSG-----SPMVVD
TSF-QSQPEDHMED-------VVTLAVGEYAEDIHQYLREAELRFRPKPYYMKKQPDITT
GMRAILVDWLVEVGEEYKLRTETLYLAVNFLDRFLSCMSVLRGKLQLVGTAAILLAAYEE
IYPPDVDEFVYITDDTYTKKQLLRMHLLLKVLGFDLTAPTINQFLLQYIQRC---GICMR
TENFARYLAELSLLQVDPLLKYLPSQIAAAAYCLANYTV--YRS-FWPETLAAFTGYSLS
EIAPCLTDVHKACLDASHCQLQAIKQKYKHPKYLQVSLLELPAVL--PLH----------
-------------------------------------------------
>Gallus_gallus_418901
-----------------------------------------------------------M
------RRT-----G----ET----SQAGR-R---EP--------LP------AAPRGG-
----------------------------------RTV----------LGVLVE---N-G-
---------Q----HR--L------------G-------------VQNT-----------
---AITR----HLSGSENAF---P-----------------------P----AGKDEVS-
---NC--VVSTTSKQ--DFAI-YIDEP--EEKEN--------------------------
-----Y-----------S-C--------QEDEELESSLCE-----------LDTS-----
---------------------------------AMTSSIHLLLDL-STG-----SPMLVD
TSF-RSRPEDQMGDP------ITLMTVGEYAEDIHQYLREAEVKYRPKPYYMRKQPDITT
EMRAILVDWLVEVGEEYKLRTETLYLAVNYLDRFLSCMSVLRGKLQLVGTAAILLAAYEE
IYPPEVDEFVYITDDTYTKRQLLRMHLLLKVLAFDLTVPTINQFLLQYIHRH---GVCFR
TENLARYLAELSLLEADPFLKYLPSQTAAAAYCLANYTV--NRS-FWPETLAAFTGYSLS
EIVPCLTDLHKTCLDAPHCQLQAIKEKYKQSKYLQVSLLEPPAVL--PLH----------
-------------------------------------------------
>Macaca_mulatta_693797
-----------------------------------------------------------M
------HCS-----NP-KNGVV--LAT----V---AR--------GP------DACQIL-
----TRA------P--------------LGQDPPQRT---------VLGLLTE---N-G-
---------Q----YR--R------------T-------------CGQG-----------
--ITRIR----CYSGSENAF---P-----------------------P----AGKKALP-
---DC--GVQEPPKQ--GFDI-YMDELE-QGDGD--------------------------
-----S-----------C-S--------GREGMAFEDVYE-----------VDTS-----
---------------------------------TLKSDLHFLLDF-NTV-----SPMLVD
SSLLSQSEEISSLG-------TDVTNVTEYAEEIYQYLREAEIRHRPKAHYMKKQPDITE
GMRMILVDWLVEVGEEYKLRAETLYLAVNFLDRFLSCMSVLRGKLQLVGTAAILLASYEE
IYPPEVDEFVYITDDTYTKRQLLKMHLLLKVLAFDLTVPTTNQFLLQYLRRQ---GVCVR
TENLAKYVAELSLLEADPFLKYLPSLIAAAAFCLANYTV--NKH-FWPETLAAFTGYSLS
EIVPCLSELHKAYLDIPHRPQQAIREKYKASKYLRVSLMEPPSVL--LLQ----------
-------------------------------------------------
>Homo_sapiens_8900
------------METGFPAIMYPGSFIGGWGEEY----LSWEGPGLPDFVFQQPVESEAM
------HCS-----NP-KSGVV--LAT----V---AR--------GP------DACQIL-
----TRA------P--------------LGQDPPQRT---------VLGLLTA---N-G-
---------Q----YR--R------------T-------------CGQG-----------
--ITRIR----CYSGSENAF---P-----------------------P----AGKKALP-
---DC--GVQEPPKQ--GFDI-YMDELE-QGDRD--------------------------
-----S-----------C-S--------VREGMAFEDVYE-----------VDTG-----
---------------------------------TLKSDLHFLLDF-NTV-----SPMLVD
SSLLSQSEDISSLG-------TDVINVTEYAEEIYQYLREAEIRHRPKAHYMKKQPDITE
GMRTILVDWLVEVGEEYKLRAETLYLAVNFLDRFLSCMSVLRGKLQLVGTAAMLLASYEE
IYPPEVDEFVYITDDTYTKRQLLKMHLLLKVLAFDLTVPTTNQFLLQYLRRQ---GVCVR
TENLAKYVAELSLLEADPFLKYLPSLIAAAAFCLANYTV--NKH-FWPETLAAFTGYSLS
EIVPCLSELHKAYLDIPHRPQQAIREKYKASKYLCVSLMEPPAVL--LLQ----------
-------------------------------------------------
>Rattus_norvegicus_295052
-----------------------------------------------------------M
------RRH-----SS-KSGVA--LPP----V---GQ--------GP------DACQML-
----TRA------Q--------------LGQDPPQRT---------VLGVLTE---N-E-
---------Q----YR--R------------A-------------CGQE-----------
--IATIR----CFSGSENVF---P-----------------------A----AGKKVLP-
---DN--GVSEPAKH--GFDI-YMDDPE-QGDRD--------------------------
-----S-----------C-P--------GREGIVFEDVYE-----------VDTS-----
---------------------------------MLKSDLHFLLDF-NTV-----SPMLVD
STAHAQSEEATDFG-------SDVINVTEYAEEIHRYLREAEVRHRPKAHYMRKQPDITE
GMRAILVDWLVEVGEEYKLRTETLYLAVNFLDRFLSCMSVLRGKLQLVGTAAILLASYEE
IYPPDVDEFVYITDDTYTKRQLLRMHLLLKVLAFDLTVPTTNQFLLQYLRRQ---GVCIR
TENLAKYVAELSLLEADPFLKYLPSLVAAAAYCLANYIV--NRH-FWPETLAAFTGYSLN
EIVPCLSELHKACLSIPHRPQQAIREKYKASKYLHVSLMEPPVVL--PLQ----------
-------------------------------------------------
>Mus_musculus_12427
-----------------------------------------------------------M
------HRQ-----SS-KSGVA--LPP----V---GQ--------GP------DACQML-
----SRA------Q--------------LGQDPPQRT---------VLGVLTE---N-E-
---------Q----YR--R------------T-------------CGQE-----------
--ITAIR----CFSGSENVF---P-----------------------A----AGKKVLS-
---DH--GVNEPAKR--GFDI-YMDDPE-QGDRD--------------------------
-----T-----------C-S--------GKEGIIFEDVYE-----------VDTS-----
---------------------------------MLKSDLHFLLDF-NTV-----SPMLVD
PTTHAQSEEATDFG-------SDVINVTEYAEEIHRYLREAEVRHRPKAHYMRKQPDITE
GMRAILVDWLVEVGEEYKLRTETLYLAVNFLDRFLSCMSVLRGKLQLVGTAAILLASYEE
IYPPDVDEFVYITDDTYTKRQLLRMHLLLKVLAFDLTVPTTNQFLLQYLRRQ---GVCIR
TENLAKYVAELSLLEADPFLKYLPSLVAAAAYCLANYIV--NRH-FWPETLAAFTGYSLN
EIVPCLSELHKACLSIPHRPQQAIREKYKASKYLHVSLMEPPVVL--PLQ----------
-------------------------------------------------
>Bos_taurus_521939
-----------------------------------------------------------M
------HLS-----SS-KSGVV--LAP----V---SR--------GP------DACQMI-
----TRG------Q--------------LGQDPPQRT---------VLGVLTE---N-G-
---------Q----YR--R------------T-------------CGQE-----------
--LTTLR----CFSGSENVY---P-----------------------P----AGKKALS-
---DS--RVQAPAKQ--GFDI-YMDEPE-QGNRD--------------------------
-----S-----------C-P--------GRKGMALEDAYE-----------VDTS-----
---------------------------------ALKSDLHFLLDF-NTV-----SPMLVD
SSLHSQSEDASDFG-------TDVINVTEYAEEIHQYLREAEIRHRPKAHYMRKQPDITE
SMRTILVDWLAEVGEEYKLRAETLYLAVNFLDRFLSCMSVLRGKLQLVGTAAILLASYEE
IYPPEVDEFVYITDDTYTKRQLLRMHLLLKVLAFDLTVPTTNQFLLQYLRRQ---GVCIR
TENLAKYVAELSLLEADPFLKYLPSLIAAAAYCLANYTV--NRH-FWPETLATFTGYSLT
EIVPCLSELHKTCLSIPHRPQQAIREKYKASKYMHVSLMEPPMVL--PLQ----------
-------------------------------------------------
>Sus_scrofa_100156017
-----------------------------------------------------------M
------HLS-----SS-KSGRV--LAP----V---SG--------GP------DACQMM-
----SRA------Q--------------LSQDPPQRT---------VLGVLTE---N-G-
---------Q----YR--R------------T-------------CGQE-----------
--ITALR----CFSGSENVL---P-----------------------P----AGKKVLS-
---DS--GVQAPAKQ--GFDI-YMDEPE-QGDRD--------------------------
-----S-----------C-A--------GREGMAFEDAYE-----------VDTS-----
---------------------------------TFKSDLHFLLDF-NTV-----SPMLVD
SSLYSQSEDASDFG-------TDVINVTEYAEEIHQYLREAEMRYRPKAHYMRKQPDITE
GMRTILVDWLVEVGEEYKLRAETLYLAVNFLDRFLSCMSVLRGKLQLVGTAAILLASYEE
IYPPEVDEFVYITDDTYTKRQLLRMHLLLKVLAFNLTAPTTNQFLLQYLRRQ---GVCVR
TENLAKYVAELSLLEADPFLKYLPSLIAAAAYCLANYTV--NRH-FWPEALATFTGYSLS
EIVPCLSELHKACLGIPHRPQQAIREKYKASKYMHVSLMEPPAVL--PLQ----------
-------------------------------------------------
>Equus_caballus_100147188
MAMQPGGAHARCALSARAAAAGSPALPLESINTWVPRNICKAIRLRGARPDQQPVATEAM
------HCS-----SS-KSGVV--LAP----V---SR--------GP------DACQMI-
----TRA------H--------------LGQDPPQRT---------VLGVLTE---N-G-
---------Q----YR--R------------T-------------CGQG-----------
--ITTLR----CFSGSENVF---P-----------------------S----TGKKLLS-
---DC--GVHVPAKQ--GFDI-YMDEPE-QGDRD--------------------------
-----S-----------C-T--------EREGMAFEDAYE-----------VDTS-----
---------------------------------TLKSDLHFLLDF-STV-----SPMLVD
SSLHSQSEDASDFG-------TDVINVTEYAEEIHQYLREAEIRYRPKAHYMRKQPDITE
GMRTILVDWLVEVGEEYKLRAETLYLAVNFLDRFLSCMSVLRGKLQLVGTAAILLASYEE
IYPPEVDEFVYITDDTYTKRQLLRMHLLLKVLAFDLTVPTTNQFLLQYLRRQ---GVCVR
TENLAKYVAELSLLEADPFLKYLPSLIAAAAYCLANYTV--NRH-FWPETLAAFTGYSLS
EIVPCLSELHKACLDITHRPQQAIREKYKASKYMHVSLLEPPAVL--PLQ----------
-------------------------------------------------
>Canis_familiaris_477302
MARRPRGAPARCGWHGSGPARPGRA----------------------ADWRLHSVATEGM
------HRS-----SS-KSGVA--LAP----V---SR--------GP------DACQMI-
----TRA------Q--------------LGQDPPQRT---------VLGVLTE---N-G-
---------Q----YG--R------------T-------------CGQG-----------
--ITTIR----CFSGSENVV---P-----------------------P----AGKKVFS-
---DC--RVQVPAKQ--GFHI-YMDEAE-QGDRD--------------------------
-----S-----------C-T--------GREGMAFEDVCG-----------VDTS-----
---------------------------------TLKSDLHFLLDF-NTV-----SPMLVD
SSLHSQSEDASDFG-------TDVINVTEYAEEIHQYLREAEIRHRPKAHYMRKQPDITE
SMRTILVDWLVEVGEEYKLRAETLYLAVNFLDRFLSCMSVLRGKLQLVGTAAILLASYEE
IYPPEVDEFVYITDDTYTKRQLLRMHLLLKVLAFDLTVPTTNQFLLQYLRRQ---GVCIR
TENLAKYVAELSLLEADPFLKYLPSLRAAAAYCLANYTV--NRH-FWPETLAAFTGYSLN
EIVPCLSELHKACLDIPHRPQQAIREKYKASKYMHVSLMEPPAVL--PLQ----------
-------------------------------------------------
>Monodelphis_domestica_100027136
-----------------------------------------------------------M
------RRS-----IS-KGRIP--LAP----A---AR--------SQ------EICQVV-
----ARA------Q--------------PIPDPPQRT---------VLGLLTE---N-G-
---------Q----YR--R------------T-------------CGQG-----------
--ITTIR----CFSGSENVF---P-----------------------P----AGKKLIS-
---NC--MVHVPAKQ--GFDI-YVDEPE-HGERCSC------------------------
-----S-----------C-T--------VREEIAYEDVYE-----------VDTS-----
---------------------------------TLKSDLHFLLDF-STV-----SPMLVD
TSLQSQFEDHLDIG-------TDVINVTEYAEEIHQYLREAEMKYRPKAHYMRKQPDITE
GMRTILVDWLVEVGEEYKLRAETLYLAVNFLDRFLSCMSVLRGKLQLVGTAAILLASYEE
IYPPEVDEFVYITDDTYTKRQLLRMHLLLKVLAFDLTVPTTNQFLLQYLQKQ---GVCLR
TENLAKYVAELSLLEADPFLKYVPSLIAAAAYCLANYTV--NRH-FWPETLAAFTGYSLS
EIVPCLSELHRACLDIPHRPQQAIREKYKASKYLHVSLMEPPAVL--PLK----------
-------------------------------------------------
>Ornithorhynchus_anatinus_100080719
-----------------------------------------------------------M
------RRS-----GS-RGRTP--QTP----V---AR--------PQ------EIYQVA-
----ARL------R--------------PGQATRQRT---------ILGLLSE---N-G-
---------Q----YR--K------------A-------------YGQC-----------
--ITTIR----CFSGSENVC---P-----------------------P----AGKKSRS-
---NC--VVHLPTKQ--GFSI-YIDKPE-RGERRGC------------------------
-----G-----------C-T--------VGEQVEYGDVRE-----------AESK-----
---------------------------------AAKPDLHFLLDF-STA-----SPMVVD
TSLQSQLEDRLDTG-------PNVINVPEYAEEIHRYLRGVEMKHRPKAHYMQKQPDITE
AMRTILVDWLVEVGEEYKLRAETLYLAINYLDRFLSCMSVLRGKLQLVGTAAILLASYEE
IYPPEVDEFVYITDDTYTKRQLLRMHLLLKVLAFDLAVPTTNQFLLQYLQRQ---GVCLR
TENLAKYVAELSLLETDPFLKYVPSLIAAAAYCLANYIV--NQN-FWPETLAAFTGYSLR
EIGPCLNELHRACLDVPHRLQQAIREKYKAPKYMHVSLMEPPVFL--PLQ----------
-------------------------------------------------
>Xenopus_laevis_447494
-----------------------------------------------------------M
------RRS-----MV-SSGHILTTSSVVG-A---SS--------AF------QNRCLA-
----KVE------V--------------QPNLPQRT----------VLGVISD---N-E-
---------Q----HR--R------------S-------------ISRG-----------
--GAPAK----CLPGIENVL---P-----------------------F----PGKF-LS-
---AN--PAPVVPKP--SFTV-YVDEPE-QPTET--------------------------
-----Y-----------S-I--------EVD---CPSLDE-----------VDSN-----
---------------------------------LVKQNIHLLLDI-SAA-----SPMVVD
ASFQTSQEDDSITD-------PDAVAVSEYIDEIHQYLREAELKNRPKAYYMRKQPDITS
AMRTILVDWLIEVGEEYKLRTETLYLAVNYLDRFLSCMSVLRGKLQLVGTAAILLASYEE
IYPPGVDEFVYITDDTYSKKQLLRMHLLLKVLAFDLTVPTTSQFLLQYLQRH---AVSVK
TEHLAMYLAELTLFEVEPFLKYVPSLTAAAAYCLANYAL--NKV-FWPETLEAFTGYTLS
EIAPCLSDMHQACLHAPYQAQQAIREKYKTPKYMQVSLLEMPATL--PLN----------
-------------------------------------------------
>Danio_rerio_404206
------------------------------------------------------------
---------------M--SSRS--FAP----L---SS--------RQ------ENILGR-
----AEG------L--------------RQLKPGQRV---------VLGVLTE---N-D-
---------Q----HN--R------------I-------------FGQV-----------
---ASK------------------------------------------------------
---------YEPTHQESTRDV-STFRA--SIGDR--------------------------
----------------------------VIETATVQSVK-------------STF-----
---------------------------------LLPSELLVLNDAVQDIG----SGSFMD
SSMHSLADEEAASS-------EDVLCVSEYAEDIHRYLRECEVKYRPKPGYMRKQPDITN
CMRVILVDWLVEVGEEYKLCSETLYLAVNYLDRFLSCMSVLRGKLQLVGTAAILLAAYEE
VYPPEVDEFVYITDDTYTKKQLLRMQHLLRVLAFDMTAPTIHQFLMQYSLEE---HVCAR
TLNLALYLSELSLLEVDPFVQYLPSKTAAAAYCLANYTL--NGA-LWPENLYAFTGYSLA
VIGPCLKELHKLHLGAGSRPQQAIQEKYKSSKYHGVSQLEPVETL--PLP----------
-------------------------------------------------
>Tetraodon_nigroviridis_18864
------------------------------------------------------------
------------------------------------------------------------
------------------------------------------------------------
------------------------------------------------------------
------------------------------------------------------------
------------------------------------------------------------
------------------------------------------------------------
-----------------------------------------------------------D
--D-SVLSDESLPS-------EEALRVSEYAEDIHRHMREREVWFRPRPGFLENHPEITA
DMRAVLVSWMVEVVREYRLRSETLHLSVNYLDRFLSCGSV-QK-RPNGGRHARF--RYEE
INPPELDDFVYTTDNTYTRSQLMHMLLILKALGYRLAAPTSSQFLSLFTAIQ---SACPL
THNLAMYIAELGLLETDVLLRYPPSLLAAAAYSLASFTV--STL-LWPDNLHAFTGLKMA
DVSACVADLHQLHLSAQSHPHQAIRERYKSSRYCHVSSITPSSV----LP----------
-------------------------------------------------
>Ciona_intestinalis_100176577
-----------------------------------------------------------M
-------------------S------H----NVLSTRSTSHVGDNRQK-------PFNE-
----NAG------A--------------RPKTTQGRA---------VLGVISQ-------
---------N-----T--A------------S-------------GRVQ-----------
---PFR-------------A--AKQNATTEGFFSKLSGQNFKIFDECSS-------NND-
---AK--VQQKPSVP-AIASN-QL--------HP--------------------------
-------------------A--------LTALPSTRQPLV-----------NLP------
-------------------------------VNVSLSSVDSPMVL-D---------TS--
-DEERLNIFDIDSN-------AGIYGLSEYATEIFQHLREAE------PNYMRKQQDITV
GMRAILVDWLVEVADEYKLHTETTHLAVNYIDRFLSHMAVLRGKLQLVGAAAMFIAAFEE
IYPPDVGEFVYITDDTYTKKQVLRMHLILKVLNFDVAVPTSNQFLKRYLKSA---GADKK
TEFLAQFLCELALVEFDCT-QYLPSMIAASSVCLASYTV--SGK-IWDETMEHYMQYQLQ
DLAPCIKRLHEILAGASKNSLQALFEKYKDAKYDCVSNITATPTL--PFDEMEA---E--
-------------------E-C---------------------------
>Branchiostoma_floridae_BRAFLDRAFT_69715
------------------------------------------------------------
-------------------M-----AP---------------------------------
------------------------------------------------------------
------------------------------------------------------------
------------------------------------------------------------
------------------------------------------------------------
----------------------------RAL--LVESAI------------EEFS-----
---------------------------------ALWKVEQLLATV-GLN-----SPMVLD
TSLQSVIEDIDARG-------DSVLEVAEYATEIFQYLREAELRHRPKPGYMKKQPDITN
SMRCILVDWLVEVAEEYKLHNETLYLAVSYIDRFLSSMSVLRSKLQLVGTAAMFLASYEE
IYPPDVGEFVYITDDTYTKKQVLRMHLILKVLSFDVAVPTINCFQKRFLQAA---KVNSK
TESLAMYLAELTLQEGETFLKYVPSTIAAASLCLAQHTL--NMQ-PWTPTLMHYSGYTLA
DLLPCVQDMHRSFQAAPSSQQQAVREKYRSPKYHGVSTILAPATI--PTA----------
-------------------------------------------------
>Brugia_malayi_Bm1_12035
------------MNGASDENAENR-----------------------FGEENEENEQFLR
RKGQRKSRPHALAY-RNTNIS---GSV---S----KK--------YEE----K---G-V-
----YISIIEKSLLLDKKRRRIFLCQRNQEPPTRSRWLPTGISAFTVFCDEDN---G-Q-
---------E----VG--SSKDPEKNDQQQGEGSKRSGEMSTQYLQIPR-----------
--KIRRP-----L-----------------------------------------------
ATLSPNRDDSDSESN--RPLARNLSPNH-EESDLESSTPSDANLQTDEGHSRNSTTSIDS
SDISANELRPDDEVVFVV----------DSVSNNVRRA--------------FK------
----------------------------------SVPDISSQAAT-TSS-----SIIYTT
E------EHEDR-----------VRTDPVYDADIYLYMRYRELKLCPSGDFLEFQEEICG
EVRYLLVEWICDSAREFNLSTESLHMAVSIVDRVLNTLQCPREKLQLLGAAALLLAAFEE
IYPPEVKEFARITAYTFHETEIIRMRIVFARVEYQLLAPTSWWFASRLVRMA---HVPRI
IYCMMRYLLELALLDH-TFLDFRPSVIGAASFFLSNVIFKSD---YLL--LTTETDIGVN
ELRSPARKMLELFHEVPNKDYCSVFEKYATEKYEQVSCLLLPDNFSELDVTR--------
-------------------------------------------------
>Caenorhabditis_elegans_ZK507.6
-----------------------------------------------------------M
------RSA-------------------------------------------------L-
----SLK------P--------------SNGNAAKSQA-------VNNKNVIK---N-AP
LGGKLTRQIGTSNLLQ--Q------------A-------------LPSKK----------
--IDESP----IIKIDAKDSFKVFED----------------------------------
---------QEPEKE--NSSENVDATEK-DSNVI--------------------------
-----PAEDNNMIHELER-KMEEKSRAEKLKFKFMQTRDN-----------SDITSRFSE
PPSEFSVLCDDDDCDKVSVASSTFTTSVRA---TFSSFHFDENQR-KKE-----FGKEEA
VKKIQKKAAKEARD-------DSMFSSEEFFPDIIKYMLHRQTKNRASHECFDIQSQVNE
EMRTILIDWFSDVVKEYNFQKETFHLAVSLVDRALSMFNIDKMRFQLVGTTSMMIAVYEE
IFPPEIEDFALITDNTYRVPDILLMRFLLGKFDFVVAMPTSSWFGTCFAKRM---NFTKK
MRNTVHYLLELSLIDV-HFLRYRPSDIAAAACCFANLQA--DVE-SWPQKMVDDTGISTE
DFVDVLRDLHRMYLNASTADFKSIFYNYSETAQMEVALLPAPTDKLRSMFPSIFV-TA--
------------------------------PKSSNDSS--------SPQ
>Trichoplax_adhaerens_TRIADDRAFT_24944
-----------------------------------------------------------M
------------------------------------------------------------
------------------------------------------------------------
------------------------------------------------------------
------------------------------------------------------------
-----------------------VV------SPD--------------------------
----------------------------RN---VSSES--------------VE------
--------------------------------------K-P-------------------
-------QSNKRKA-------TSVLDVDVYADDIHSYLRKAEYFHRPKYDYMERQCDVNG
TMRSILVDWLVEVSEEYKLRERTLYLAISYIDRFLSAMSVRRSKLQLVGTAALFIAAFQE
IYPPDCAEFAYITDDTYNIKQVLKMSLMLKVLSFNLSSPTAVDFLERYGSEA---GLDSE
IRELSMYLTELTLKDYGFL-QFMPSLIAVSAVSLALHTF--KLK-YWPQELSTYTNYQWQ
QVSPCLNRIFEAFRLAHTQPQRAVVEKYKSPR----------------------------
-------------------------------------------------
>Monosiga_brevicollis_MONBRDRAFT_14677
------------------------------------------------------------
------------------------------------------------------------
------------------------------------------------------------
------------------------------------------------------------
------------------------------------------------------------
------------------------------------------------------------
------------------------------------------------------------
------------------------------------------------------------
-------------------------------------------------M--RKQRDINH
TMRSILIDWLIEVTEEYKLTLQTFFVTVGYVDRFLSEMAVQRSKLQLVGVTCMLLACYEE
IYPPTIDDFVYITDKTYSRPQVMKMHVILKVLRFDMGSCTPLTFLYYFLNAI---PHHDD
TKWLAQYLCELSAYDGRRSLGQRPSTTAAAAIVIALHTF--ELH-PLPPALVSVIRQGPE
ELQAAVNTLHEIFSVYPNLQHEAIKEKYSTARFNRVAEVPPTRHAPILFT----------
-------------------------------------------------
