# Supplementary material for: Molecular evolution of cyclin proteins in animals and fungi
Source: BMC Evol Biol. 2011 Jul 28;11:224. doi: 10.1186/1471-2148-11-224 (PMC3162929; doi:10.1186/1471-2148-11-224)
Supplement: Additional file 1 — The packed archive contains files with multiple alignments of A-, B-, D-, and E- cyclin protein sequences in FASTA format. [file 1471-2148-11-224-S1.GZ › cyclinB.fasta]

>Giardia_lamblia_GL50803_3977
-------------------------------------M----------------------
------------------------------------------------------------
------------------------------------------------------------
---------------------------------------------PL------------D
DESQS-V--------------H--------------------------------------
------------------------TF--E---------------------Q---------
------------------------------------------------------------
------------------------------------------------------------
------------------------------------------------------------
------------------------------------------------------------
---------PV--------------DN---------------------------------
----------VEEMP-QAL--I---NFRHA------NPDK----------ETDI------
---------------------------------L--------DIDLIDK--DDIQACAEY
VREIYEYLLQSEGKYMLGSDF---LSNQ-IDFDAEDRTLLVDWISRCHTRFNLANESFFH
CIAIFDSYLSRV-VVPKASNRLVGICCLFIAAYEQSYIPSLRHFV-EALTQVCSREAIID
TESILHTLDFQLAMPTILTFLRRYARIS---EMK---NRD-RYIAFYISELSCLTTSIFK
FKPSEIAAGCIAMSRRLTR-KP-------------TWDE-----TLEKYSGYTESDTKKV
MAEISTIMKKYA---C-N-P---KA---RYIRRKYSQEDRFYGVSLMIETVVTQ------
----------ALTLN--TKE---AK-----------------------------------
--
>Leishmania_major_LmjF25.1470
------------------------------------------------------------
------------------------------------------------------------
------------------------------------------------------------
------------------------------------------------------------
-MAVP-L--------------R--------------------------------------
------------------------MR----------------------------------
------------------------------------------------------------
------------------------------------------------------------
----------------------------------------------------IPF-----
--SNQT-----------------------------------------------------N
-------LVRE---------------P---------------------------------
---------YHKPAA-QPP-----------------------------------------
------------------------------------------TPLTNE-----SRFVSEY
GSEILTYFLEVERVVYSERMY---IDRQ-SEVTDRMRKILIDWLVDVVTEFKLHPETFFL
AVDIIDRFLFFY-SIPRTKLQLVGVTAILVAAHEEIWPPTVNDCV-AVTANTYTSREVID
MFDVVTTLRFKFTVPTTYPITCRLLESC---HMA---PAV-CHATFLFLESAAHCYPLLQ
FLPSRIAAGAVLLGAFLI---R-------------YN--------RSKGAISLQGLWEIE
VSPFAQGIGF-DELSG-S-S---RL---QAVRRK-YSSSEYDCVASLEFPFIS-------
-----------TSA----------------------------------------------
--
>Trypanosoma_cruzi_506711.30
------------------------------------------------------------
------------------------------------------------------------
------------------------------------------------------------
------------------------------------------------------------
-MKMA-E--------------T--------------------------------------
------------------------CV----------------------------------
------------------------------------------------------------
------------------------------------------------------------
----------------------------------------------------FADQ----
--TNRL-----------------------------------------------------N
-------VARK---------------P---------------------------------
---------LPALVS-QPP--V---GRNGI------VSAV----------SKGV------
---------------------------------DGN-Q-H--CRHNELT--MGPAYVPEY
SAEIGDYLLVAERSHYRDPSY---MVNQ-PEVTERMRMILVDWLVDVAIKFKLHPESFYL
AIDIVDRYLCAK-KVSRAKLQLVGISAILLSAHEEIWPPGIKDCV-FICANTYSAEEVFQ
MRDIALTLRFRFTVPTTYPLACHFLDSG---DTE---AMV-RDATFFFLESASHNYEMLQ
YLPSRIAAASVLLGRLLV---A-------------WNR------SLDRSNISQEKLWDRE
MIHVSRGITL-DEISS-S-S---KL---QAIRRK-YVSQKFANVASLEMPSLSA------
----------VFVS----------------------------------------------
--
>Debaryomyces_hansenii_DEHA0G25520g
-------------------------------------M------K-S-------------
-----------------F---------K---HQT------KS------------------
----------FD--------ENA--------R---IKSKSNTSISKNSNNN-----N---
AN------N--------------IT-SS---------------IDKRE---------ALG
DLTQL-N--------------E--------------------------------------
------------------------NR----------------------------------
-----K------------------ID----LN-------------LKTSLQKVHIYKQKH
QKRPHEE---LGTKTE-----------------------------------------LG-
----TN-----------EH-YD-----NSQNSDDVL--KFHFDR--------LGGSS---
-DVSNLEDI------------------------GFE-FANQNRIVEQFDD-DEEEIVQVD
P-----EVD-EEE-----------EEEEEE------EE----------------------
EEEEDYSKPMEPKWN-KAI--F---NELQY------VMKK----------FSKN------
---------------------------------T-----L--DETDEDT--FDVTMVAEY
APEIFNYMHELEYRLVPDLNY---MSNQ-DELKWEMRSVLIDWVVQVHNRFNLLPETLFL
TVNYIDRFLSKR-KVSLSRFQLVGAVALFIAAYEEINCPTVQEVA-YMADNAYTVDEFLK
ARFMIDVLEFDMGWPGPMSFLRRTSKAD---DYD---YET-RTLAKYFLEITIMDSRFVA
SQPSWLAAGAHYLSRKLL---N----R------G-HWTE-----AHVYYSGYTESQLRPL
AEILLQNCRN-A---E---S---NH---KAIFEK-YQERRYRRSSAFVQEYFEA------
----------LEQL----------------------------------------------
--
>Pichia_stipitis_PICST_82085
-------------------------------------M------S---------------
-----------------P------------------------------------------
------------------------------------------------------------
------------------------------------------------------------
------------------------------------------------------------
------------------------------------------------------------
------------------------------------------------------------
------------------------------------------------------------
------------------------------------------------------------
------------------------------------------------------------
----------EDA-----------AEPVAN------TR----------------------
HSSEDGHVAMEPIWT-RNV--A---EELHY------VIQK----------YSRS------
---------------------------------T-----L--DENDEDT--FDVTMVAEY
APEIFNYMRELENKLVPDPNY---MDNQ-DELKWEMRSVLIDWVVQVHSRFNLLPETLYL
TVNYIDRFLSKR-KVSLSRFQLVGAVALFIAAYEEINCPTVQEVA-YMADNAYSIDDFLK
ARFMIDVLEFDMGWPGPMSFLRRTSKAD---DYD---YET-RTLAKYFLEITIMDSKFVA
SSPSWLAAGAHYLSRKLL---N----R------G-GWTE-----LHVFYSGYTESQLRPL
AEVLLQNCRD-A---E---T---NH---RAIFEK-YQERRYRRSSSFVQEYLET------
-----------VEQ----------------------------------------------
--
>Candida_albicans_CaO19.7186
-------------------------------------M------R-S-------------
-----------------Y---------K---SSI------TD------------------
----------EN--------ELT--------K---QRLRAKSIANLSSNHT-----T---
AG------Q--------------PS-TS---------------SQHRE---------ALT
DLTS--Q--------------E--------------------------------------
------------------------NKNHPR-------------------VK---------
----LTQT-------------NTNHH----RN-------------SSSSSNKIQIYQQIE
QKKTDIH---QFKKPR-----------------------------------------LE-
----KV-----------LL-ND-----DDDETDDEF--DDEEDK--------ENRYH---
-DLELNED-----------------------------DSKHQLISEAFETIDDRGISEGE
NDTAEARERLEEE-----------TQSHTQ------DM----------------------
RSIYGVHVPMQPMWN-NAI--I---NELKY------VIQK----------YSRN------
---------------------------------T-----L--DENDEDT--YDTTMVAEY
SPEIFNYLHELENKFTPDPNY---MDFQ-DDLKWEMRAVLIDWVVQVHARFNLFSETLYL
TVNYIDRFLSKR-RVSLSRFQLVGAVALFIAAYEEINCPTVQEIA-YMADNAYSIDEFLK
ARFMIDVLEFDLGWPGPMSFLRRISKAD---DYD---YET-RTLAKYFLEITIMDSKFVA
SPPSWLAAGAHYISRILL---G----R------G-EWTE-----LHVFYSGYTEKQLQPL
ADVLLENCRH-A---E---I---NH---KAIFEK-YKERRYRKSSLFVQEYFRH------
----------IMSQ---S------------------------------------------
--
>Vanderwaltozyma_polyspora_Kpol_461p10
-------------------------------------M------R-G-------------
-----------------I---------E---YDN------GQ------------------
----------RR--------VGG--------R----------------------------
--------------------------SG---------------ELHRK---------ALS
DVTSQ-V--------------S--------------------------------------
------------------------NKVYGG-------------------GN---------
----TWKS-------------SGNSF----KN-------------GAAKPSG----GASA
AVDDTGY---GFFGPG-----------------------------------------GD-
-----D-----------LV-VE-----EDSLTEDEG--LDRLYS--------RNILE---
-RQQIIDL-----------------------------DTYAEIVDDDLESVDDQLSDKFE
GQ---IDED-EVN-----------EDEDEE------DD----------------------
FAETANREPLSPMHN-EEI--Q---ETLDA------AFKE----------CYRD------
---------------------------------T-----P--DPMDDDT--YDVVMVSEL
SNDIFKYLRELEQRYKPNPYY---MSSQ-SELKWSYRSTLIDWIVQVHARFQLLPETLYL
TVNIIDRFLSKK-TVTLNRFQLVGAAALFLAAYEEINCPTLKDIV-YMLDNAYTKDEIIK
ARFMIETLDFEIGWPGPMSFLRRISKAD---DYE---YDI-RTLAKYLLEITIMDSRLVA
APPSWLASGAYFLSKIIL---G----Y------S-DWTI-----QHVYYSGYTQEQIFPL
ATTILENCRD-A---S---T---KH---EAIWKK-YSERRQHRSAHIVAKWITL------
----------AERKIEQA------------------------------------------
--
>Kluyveromyces_lactis_KLLA0C16445g
-------------------------------------M----------------------
------------------------------------------------------------
------------------------------------------------------------
--------------------------MQ---------------MQQRV---------ALG
DVTSQ-I--------------N--------------------------------------
------------------------NR--A---------------------N---------
----RFSV-------------DGDSK-----K----------------AFVDAGFLKEKR
VKNAKEN---DLFSGH-----------------------------------------DD-
-----D-----------LV-VA-----RAQKLREQT--LVSSVS--------TESIR---
-SQQLS-------------------------------SNSNETVQHHLIEVEADDEDDAE
TD---SEAL-AFK-----------EDEEAETGGDISEE---------------------M
EDVDESFTPLVPVVT-EHS--E---RLYQY------VYER----------LHRE------
---------------------------------E-----P--DPNDEDT--WDPVMVSEY
TIEIFEHLKFLERKFSPNPRY---IEHQ-PELTWKYRSTLIDWIVQVHDRFQLLPETLFL
TVNIIDRFLSKK-QVTLNRLQLVGAAALFIASYEEINCPTLKDML-YMLDNAYTREEILR
ARFMINTLNFEFGWPGPMSFLRRVSKAD---DYE---YDT-RTVAKYLLETSIMEPEIIA
APPSWLAAGAYYLSKIII---G----L------T-GWSD-----EHIYYSGYTEEQLIPL
ATMILDSCRH-A---T---E---RH---KAIFDK-YSRSRHRKSAFVVAKWISM------
----------AESRLEQK------------------------------------------
--
>Ashbya_gossypii_AGOS_ADR068W
-------------------------------------M------Y-G-------------
-----------------A--------RA---G----------NENSGAGAAGSRAGRRG-
------------------------------------------------------------
-----------------------SG-GS---------------GGPRV---------ALG
DVT---------------------------------------------------------
------------------------------------------------------------
------------------------------------------------------------
------------------------------------------------------------
--------------------------------AQV----NNRGP--------RAGGK---
-DARAG-------------------------------K--------------------PQ
-------GD---------------------------------------------------
---AAVQGGENVEET-VRAVGPV--WDAAAE----AAVAA----------AAAE------
---------------------------------YGG-A-P--DPADEDT--WDAVMVAEY
APEIFAYLRGLEVRFAPAADY---MRGQ-PELRWEYRATLVDWLVQVHCRFQLLPETLYL
TVNIIDRFLSRK-TVTLNRFQLVGAAALFIASYEEINCPTLRELL-YMLDNAYTADEVLK
ARYMIDTLEFEFGWPGPMSFLRRVSKAD---NYE---YDI-RTLAKYLLETTIMDPRLVA
APPSWLAAGAYYLSRIII---G----Y------N-TWTR-----QHVFYSGYTAEQLVSL
ATVILENCRH-AE------T---RH---QAIFEK-YSKSRHRRSAQVVARWI--------
------------AM---------------A--------EENLQPA---------------
--
>Saccharomyces_cerevisiae_YDL155W
-------------------------------------M----------------------
----------------------HH---NS-QSLS-----SGH------------------
------I---RS--------PED----E-------N--------------V-----A---
PIGNLKHRTGS----------LSHI-SS---------------AHPRV---------ALS
DVTNI-V--------------A--------------------------------------
------------------------TN--S---------------------S---------
----NNSI-------------SKPKV-----A----------------------------
------------------------------------------------------------
-----------------PIKERL----DSAAIIEEE--RLDANS--------VAQRK---
-EADHN-------------------------------DLLTDREQEEPVE---------D
DGE--SEEDEE--------------ED---------------------------------
----------QEPLL-LQH--Y---ASDTL------VWEH----------AFRT------
---------------------------------YYR-T-TL-DPNDDDV--YDVVMVAEL
SNEIFEYMRKLEDLYKPNPYY---MDKQ-PELRWSFRSTLIDWIVQVHEKFQLLPETLYL
CINIIDRYLCKE-VVPVNKFQLVGAASLFIAAYEEINCPTIKDFV-YMSENCYSRNDLLD
ARTILNGLEFELGWPGPMSFLRRISKAD---DYE---HDT-RTLAKYLLESTIMDHRLVS
AQPSWLAAGAYFLSKIILG-QN-------------QWSL-----AHVYYSNYTQEQILPL
ATIILENCR--Y---A-S-K---RH---NAIWRK-YSSRRYLHSSQIVAKWIAL------
----------AEHRV--ERS----N-----------------------------------
--
>Yarrowia_lipolytica_YALI0B19206g
-------------------------------------M----------------------
-----------------D---------R---TRT------HD------------------
----------EN--------SLH--------E---Y--------------R-----K---
PT------A--------------AG-GA---------------PTKRV---------ALG
TVT---------------------------------------------------------
--------------------------------------------------N---------
----TASV-------------ATKAK----VA-------------ISKPPQRI--T----
------------------------------------------------------------
----RQ-----------PL-VA-----QNQNIPPL------AAQ--------TSTTS---
-LVQPC-------------------------------PGSDDTVDE---EVDTQTADVEP
TQI--EDDFYESD-----------EEGPTQ------RF----------------------
AVSESNPQALYPVVD-KES--M---AELNR------VATY----------FSTN------
---------------------------------NGV-D-L--DENDDDT--YDISMVAEY
AEEIFTYMKELEVRFQPNPGY---MDSQ-TEIHWAMRSILVDWLVQVHHRFSLLPETLFL
TINYIDRFLTIK-TVSLSKLQLVGAVALFVAAYEEINCPSVQEIA-YMVDNGYHVDEILK
ARYMIDLLDFNLGWPGPMSFLRRTSKAD---DYD---LET-RTLAKYLLEVTIMEKTFVG
APPSWLAAAAHFLSRRML---N----R------G-HWTD-----GHTYYSGYTEKQLLPA
VMRIIQCCRD-P---L---T---HH---KAIFEK-YKDRKFKRASVYVQEWMDH------
----------EENNH---------------------------------------------
--
>Neosartorya_fischeri_NFIA_091410
-MLTGSDCLQPQRLRVRTDENAPIALPGNKTIHHRNKSTPALSAN-L-------------
-----------------V---------K---GSR------DD------------------
----------AS--------LAG--------KVEKAPAVVPARNKRNTVFK-----D---
TL------E--------------P--LA---------------ETKKS---------ASK
EHVTE-V--------------T--------------------------------------
------------------------DENKGT-------------------AT---------
----SLPS-------------TEQGV----TK-------------DDARLNQ----DSKI
QSDDTEE---YPIANS-----------------------------------------DDI
DGANRD-----------LY-KA-----DDDNCKVQV--IEQLHE----------------
-----H-------------------------------CANTSEVDDLPKSNRESASSAHL
AQS-EPEEYWDEE-----------DDENEEDDGYVTAR---------------------S
YRSRGATTILFPKYN-PQV--R---RELAL------AKQV----------VEAT------
---------------------------------R---T-A--EDIEDEY--WDTSMVAEY
SDEIFEYMREQEIRMLPNAHY---MDNQ-AEIQWSMRSVLMDWLVQVHHRFSLLPETLFL
CVNYIDRFLSSK-IVSLGKLQLVGATAIFIAAYEEINCPSVQEIV-YMVDGGYTVDEILK
ARFMLSMLQFELGWPGPMSFLRKISKAD---DYD---LET-RTLAKYFLEVTIMDERFVG
SPPSFLAAGAHCLARLML---R----K------G-AWTP-----SHVHYAGYTYSQLYPL
VSLILECCEI-P---R---K---HH---SAIFEK-YTDKRFKRASLFAEAEIKKGF----
--------CLPEVSREASNERNKRV-----------------------------------
--
>Schizosaccharomyces_pombe_SPBC582.03
-------------------------------------M------T-T-------------
-----------------R--------RLT-RQHLL---ANTLGNNDEN-HP-SNHIARAK
SSLHSSE---NS--------LVN--------G---K--------------K-----A---
TV------S--------------ST-NV---------------PKKRH---------ALD
DVSNF-H--------------N--------------------------------------
------------------------KE--G---------------------V---------
----PLAS-------------KNTNV-----R------------HTTASVSTR--RALEE
KS----------------------------------------------------------
-----------------II-PA-----TDDEPASK---KRRQPS--------VFNSS---
-VPSLP-------------------------------Q--------------------HL
STK--SHSVSTHG-----------VDAFHK------DQ----------------------
ATIPKKLKKDVDERV-VSK--D---IPKLH------RDSV----------ESPE------
---------------------------------SQD-W-D--DLDAEDW--ADPLMVSEY
VVDIFEYLNELEIETMPSPTY---MDRQ-KELAWKMRGILTDWLIEVHSRFRLLPETLFL
AVNIIDRFLSLR-VCSLNKLQLVGIAALFIASYEEVMCPSVQNFV-YMADGGYDEEEILQ
ARYILRVLEFNLAYPNPMNFLRRISKAD---FYD---IQT-RTVAKYLVEIGLLDHKLLP
YPPSQQCAAAMYLAREML---G----R------G-PWNR-----NLVHYSGYEEYQLISV
VKKMINYLQK-P-------V---QH---EAFFKK-YASKKFMKASLFVRDWIKK------
----------NSIPL--GDDA-DED----Y---------TFHKQKRIQHDMKDEEW----
--
>Neosartorya_fischeri_NFIA_104100
-------------------------------------M------P-P-------------
-----------------A--------RGL-RTRG------TMNENDEN--GPSTRLTRAK
AAALSAG---DV-----PTTTAAAKKPLQTKK---A--------------A-----T---
NS------T--------------TT-GT---------------QRRRA---------ALG
DVSNV-T--------------K--------------------------------------
------------------------TENGG--------------------AK---------
----ETKKA------------ASGKV----GLTSKATMQTGGVQKLSRNNSSR--TALGA
KD----------------------------------------------------------
-----------------NS-AKKEKPAVEGKRPGSG--SGIGST--------QMKRT---
-SSQKS-------------------------------V--------------------PE
KSL--QVEGPPRK-----------KVEVEK------NITEK----------------KTT
VEKGSAAKEDAVIAA-EPEVAKK--PE---------------------------------
---------------------------------D-V-V-D--DLDTEDL--DDPLMAAEY
VVEIFDYLRDLELETLPNPRY---IEHQ-PDLEWKMRGILVDWLIEVHTRFRLLPETLFL
AVNIIDRFLSAE-VVALDRLQLVGVAAMFIASYEEVLSPHVANFS-HVADETFTDKEILD
ARHILATLEYNMSYPNPMNFLRRISKAD---NYD---IQT-RTLGKYLMEISLLDHRFMC
YPQSHVAAAAMYLARLIL---E----R------G-AWDA-----TLAHYAGYTEEEIDPV
FRLMIDYLHR-P-------V---CH---EAFFKK-YASKKFLKGKLSKIMPSEF------
-----------NSN----------------------------------------------
--
>Aspergillus_nidulans_AN3648.2
-------------------------------------M----------------------
------------------------------------------NENDEN--GPSTRLTRAK
AAALTTD---A------PAANGALKKPLQTKK---A--------------A-----T---
G----------------------AN-GT---------------QRKRA---------ALG
DVSNV-G--------------K--------------------------------------
------------------------ADNGE--------------------TK---------
----DAKK-------------ATSKT----GLTSKATMQSGGVQKLSRSNLSR--TAVGA
KD----------------------------------------------------------
-----------------NN-VKKP--ATEAKRPGSG--SGMGSA--------MKRT----
-SSQKS-------------------------------L--------------------QE
KTI--QQEEPPRK-----------KVDIEK------VVEK-----------------QAE
AV---SVKGDVKAGA-QTEELEK--PQ---------------------------------
---------------------------------D-F-V-A--DLDTEDL--DDPLMAAEY
VVEIFDYLRELEMETLPNPDY---IDHQ-PDLEWKMRGILVDWLIEVHTRFRLLPETLFL
AVNIIDRFLSAE-VVALDRLQLVGVAAMFIASYEEVLSPHVANFS-HVADETFSDKEILD
ARHILATLEYNMSYPNPMNFLRRISKAD---NYD---IQT-RTLGKYLMEISLLDHRFLG
YPQSQIGAAAMYLARLIL---D----R------G-PWDA-----TLAHYAGYTEEEIDEV
FRLMVDYLHR-P-------V---CH---EAFFKK-YASKKFLKASIMTRQWAKK------
----------YHHLY--IDSA-LTE----P--------YNSIKDNE--------------
--
>Botryotinia_fuckeliana_BC1G_03287
-------------------------------------M------P-V-------------
-----------------S--------RAT-SRRA------PTNENDENVAGVTTRLTRSK
SAAFTTE---EV--------TGAVKKPLATKK---S--------------T-----I---
N-----------------------A-QP---------------VRKRA---------ALG
DVSNV-A--------------KG-------------------------------------
------------------------GD--A---------------------V---------
----EAKK-------------PAAKS----GLVSKASQPTGVTK-----NSTR--SALGA
KD----------------------------------------------------------
-----------------TN-KK-----SLSKAAGSG--VMKRKT----------TAA---
-SIAAA-------------------------------V--------------------KE
ETP-VEDEQPSRK-----------KVHIEA------------------------------
-E-KQAKV--IIEEK-ENEAEAV--VEPEP------KESV----------RLEF------
---------------------------------AEG-V-R--DLDAEDT--DDPLMVAEY
VVEIFEYLKKLEIATKPNEKY---MAHQ-EDLEWKMRGILVDWLIEVHTRFHLLPETLFL
AVNIIDRFLSTK-VVQLDRLQLVGVTAMFIASYEEVLSPHVANFR-HVADDGFTEAEILS
ARYVLSALNYDLSYPNPMNFLRRISKAD---DYD---IQT-RTLGKYLMEISLLDHRFMK
YLPSHVAAASMYLARLIL---E----K------G-EWDP-----MLTHYSGYSEDEIEPV
FQLMVDYLAR-P-------V---TH---EAFFKK-YASKKFLKASILTRSWAKK------
----------HASLY--GIDV--TQ----P--------LESS------------------
--
>Sclerotinia_sclerotiorum_SS1G_06752
-------------------------------------M------P-V-------------
-----------------S--------RAT-SRRA------PTNENDENVAGVTTRLTRSK
SAAFTTE---EA--------TGAIKKPLASKK---S--------------T-----A---
N-----------------------T-QP---------------LRKRA---------ALG
DVSNV-A--------------KG-------------------------------------
------------------------GD--A---------------------V---------
----EAKK-------------PAAKS----GLVSKASQPTGVTK-----NSTR--SALGA
KD----------------------------------------------------------
-----------------AN-KK-----SLSKAAGSG--VMKRKT--------AAAAA---
-TIAAS-------------------------------V--------------------KE
ETP-VEDEQPSRK-----------KVHIEA------------------------------
-E-KRIKQSEVVEEK-ENEAEAI--VEPEP------KESV----------RLEF------
---------------------------------AEG-V-R--DLDAEDS--DDPLMVAEY
VVEIFEYLKKLEVATKPNEKY---MAHQ-EDLEWKMRGILVDWLIEVHTRFHLLPETLFL
AVNIIDRFLSTK-VVQLDRLQLVGVTAMFIASYEEVLSPHVANFR-HVADDGFTEAEILS
ARYVLSALNYDLSYPNPMNFLRRISKAD---DYD---IQT-RTLGKYLMEISLLDHRFMK
YLPSHVAAASMYLARLIL---E----K------G-EWDP-----VLTHYSGYSEDEIEPV
FQLMVDYLAR-P-------V---TH---EAFFKK-YASKKFLKASILTRQWAKK------
----------HASLY--GIDV--TQ----P--------LESS------------------
--
>Magnaporthe_grisea_MGG_05646
-------------------------------------M------P-P-------------
-----------------A--------RTA-RGQL------VSNENDENAGSTRMTRTKAK
AAALNVD---EL--------ALPTK-QLQTKK---G--------------V-----A---
GK------P--------------AP-TT---------------RTTRN---------ALG
DVSNV-T--------------K--------------------------------------
------------------------VD----------------------------------
----AGRKA------------VGGKA----GAVAKAAAPAGVQKSSARTAPTR--SALSS
KP----------------------------------------------------------
-----------------AN-VTNG--NAEKQSGRGT--LSKRK---------APAQ----
-AAANN-------------------------------I--------------------KE
EST--LEGEPARK-----------QARVAA------TA---------------------A
VDTKRAAPAKEL-KC-VEPELKP--TREFIR----DPRLL----------AGEV------
---------------------------------PPG-V-I--DLSMDDY--DDPLMVAEY
AEEIFSYMLNLELSSMPNPNY---MDHQ-DDVEWKTRGILIDWLIEVHTRFHLVPETLFL
AVNIVDRFLSEK-VVQLDRLQLVGITAMFIASYEEVMSPHVTNFR-HVTDDGFSESEILS
ARFILSTLNYDLSYPNPMNFLRRVSKAD---NYD---TPC-RTIGKYLMEISLLDHRFLQ
YRPSLVAASAMALSRIIL---D----R------G-EWDK-----TISYYSGYNEDDVEPV
VNLMVDYLSR-P-------V---IH---EAFFKK-YASKKFFKA----------------
-----------------------------I---------DQL------------------
--
>Neurospora_crassa_NCU02758
-------------------------------------M------P-N-------------
-----------------L--------RTR-NPRS------LANENDENSTATTTRMTRAK
AATLHVD---EL--------SMPAK-TMQTKK---T--------------T-----I---
ST------TTA----------ATAA-RT---------------VGKRN---------ALG
DVSNV-T--------------K--------------------------------------
------------------------VE--V---------------------A---------
----GTKK-------------AIAKP----GLVSKAAQPSGIQKATSRTATTAR-RALSN
KE----------------------------------------------------------
-----------------PN-KT-----VGPSAGAGT--IPAKRK--------PPPST---
-SKLAP-------------------------------I--------------------KE
SAP--VENEPARK-----------KIHVEE------PEK-------------------KK
VSRTEAKENDAPSKA-VKPMAEP--PAPVVR----DVVPV----------QSVY------
---------------------------------PPG-V-K--DLDTEDL--EDPLMVAEY
ATEIFEYLRDLECKSVPNPQY---MSHQ-DDLEWKTRGILIDWLIEVHTRFHLLPETLFL
AVNIIDRFLSEK-VVQLDRLQLVGITAMFVASYEEVLSPHIANFR-HVADDGFTEAEILS
ARFILSTLNYDLSYPNPMNFLRRISKAD---NYD---IQS-RTLGKYLMEISLLDHRFMP
YRPSHVAAAAMYLARLIL---G----R------G-EWDK-----TIAYYAGYTEEEIEPV
FHLMVDYLAR-P-------V---IH---EAFFKK-YGSKKFLKASILTRQWAKK------
----------NAVLY--GVVD-AEI----P--------LDKLKDRPVDQLP---------
--
>Podospora_anserina_PODANSg2116
-------------------------------------M----------------------
-----------------V--------RTR-NLRS------VANENDEN-STDTTRLTRAK
AATLKVD---EL-----------VSKGLQSKK---T--------------T-----V---
A-----------------------A-NP---------------TRKRN---------ALG
DVTNA-T--------------K--------------------------------------
------------------------GD--A---------------------A---------
----EAKK--------------PAKA----ALAPKAT--AGVQKRT--TATTRSAVPLKE
KA----------------------------------------------------------
-----------------NN-TK-----VVSKTGAGA--IGPLKR--------KVTST---
-AASAA-------------------------------V--------------------KE
RVT--EESEPAPK-----------KVHTLE------AEKK------------------TK
VEESFRVKSSNIEED-LRRKEAV--PAPVA------AEPA----------EHVF------
---------------------------------PEG-V-E--DLDREDY--DDPLMVAEY
ANDIFEYLRDLECNSVPNPHY---MDHQ-DDLEWKTRGILIDWLVEVHTRFHLLPETLFL
AVNIIDRFLSEK-VVQLDRLQLVGITAMFIASYEEVLSPHIANFR-HVADDGFSEAEILS
ARFVLQTLNYDLSYPNPMNFLRRISKAD---NYD---IHS-RTLGKYLMEISLLDHRFMA
YRPSHIAAAAMYCARMCL---N----R------G-EWDE-----TLAYYAGYTEAEIDPV
YRLMVDYLAR-P-------V---CH---EAFFKK-YASKKFLKASIVTRAWGKK------
----------QAGLL--GIQN-LGL----T--------VDQISDDA--------------
--
>Fusarium_graminearum_FG01291.1
-------------------------------------M------P-T-------------
-----------------V--------RAT-RTR---------NENDENS--GTTRLTRAQ
AAALKVD---EL--------SMPAKAALQTKK---S--------------T-----A---
NG------T--------------AA-AN---------------TRKRA---------ALG
DVSNV-G--------------K--------------------------------------
------------------------AD--G---------------------V---------
----AGKK-------------A---K----GLVSKAAQPTGIEKKTAR--PTR--PALAS
QT----------------------------------------------------------
-----------------AN-SK------PAQSGSGT--INNKRK--------VLTDT---
-KPKAP-------------------------------V--------------------K-
------KTEPTSK-----------EPELTE------E-----------------------
---NERSETPEEAEV-EKPEVSV--EKPEV------QD-A----------PFKY------
---------------------------------PPG-V-N--NLDEEDL--EDPLMVAEY
ANEIFEYLRDLECKSIPNPQY---MSHQ-DDLEWKTRGILVDWLIEVHTRFHLLPETLFL
AINVIDRFLSEK-VVQLDRFQLVGITAMFIASYEEVLSPHVENFK-RIADDGFSEAEILS
ARFVLSTLNYDLSYPNPMNFLRRVSKAD---NYD---IQS-RTIGKYLMEISLLDHRFMA
YRPSHVAAGAMYLARLML---D----R------G-EWDA-----TLSYYAGYTEDEVEPV
VHLMVDYLAR-P-------V---VH---EAFDKK-YAAKKFLRASLLARQWAKK------
----------NAVLF--GITD-IEL----G--------LDQIS-----------------
--
>Malassezia_globosa_MGL_2582
-------------------------------------M------R---------------
-----------------S-----------------------------S-AH-SSHLARFG
ASAAGSH---GA--------LTT------------T--------------T-----T---
TV------S--------------ST-AA---------------PTRRIPRTREPEAMVID
DV-NG-S--------------D--------------------------------------
------------------------KE--N---------------------M---------
----DVYV-------------EPVDT-----R------------------ETK--RVRMT
EN----------------------------------------------------------
-----------------ME-SA-----TAVDMAS-----RER------------------
-----------------------------------------------------------S
TR----TGA-GV-------------GL---------------------------------
------------ARV-GMD--D---APAAA------PMTQ----------VVPR------
---------------------------------AKDEGWE--DLDKDDA--DDPLMVAEY
VEEIFAYMRDIEIQCMPNGSY---MDLQ-RDLNWHLRGVLADWLIETHAKFRLLPETLFL
ALNIVDRFLSMR-TISLSKLQLVGVTALFIAAYEEVLCPSIQNFL-YVADGGYTDEEILR
ARYMLKVLNFDLSYASPMNFLRRISKAD---NYD---IQT-RTVAKYFMEISLVDHRLLD
HPPSLVAAAAVWLAREVL---E----R------G-EWTP-----TLVHYSTYAEPELLGT
AEIMLDYCLR-P-------P---AH---LHFHKK-YSSKKFMRASAYVMEWAKN------
-----------TFPH--AVIT-QDD----V---------TVGKSQSPQAQEADAAYSAT-
-R
>Cryptococcus_neoformans_CNJ00160
-------------------------------------M------P-S-------------
-----------------G--------IPT-RRVR------LVDENAPPPPGAVVTRTRSR
ALASTTS---TATNVKPTTTSIPMMKRQRSTI---S--------------S-----E---
NK------I--------------VD-KS---------------DVRRN---------ALG
EVRNG-K--------------G--------------------------------------
------------------------GE----------------------------------
-----KEK-------------ESGKG----KVVAIERKPLATTQRVTRSASAQ--PVMGV
KD----------------------------------------------------------
-----------------GD-KK------RKAVITSK--IPSRSR--------STGAE---
-PAQVE-------------------------------V--------------------KP
TIK--TEEEPVRK-----------RRKTSS------PV----------------------
VEVGEDGPTVDGKEL-LLSSGSK--NATAF------RSPK----------IKAK------
---------------------------------DDG-W-T--DLDAEDE--GDPTMVSEY
VVEAFKYMMDIQGQTMPDPEY---MDNQ-AELQWKMRQILMDWIIEVHSKFRLLPETLFI
ATNLVDRFLSKR-VISLVKFQLVGLTALFIASYEEVCCPGVEHFL-HMSDGGYTVEELLK
ARYMLSTLQFDMSYPNPLNFIRRISKAD---GYD---IQS-RTVAKYLVEISCVDHRLLG
YTPSMLAAASMWLARLCL---E----R------G-EWNA-----NLVHYSTYSEDEIRPC
AQVMLDHILD-P-------D---FDE-STSFYKK-YASKKHMKASVYVREWATQ------
----------LWPAS--ADGS-AVERGTELELLKNKGSKRRMKAVDEEEEY---------
--
>Vanderwaltozyma_polyspora_Kpol_1006p2
-------------------------------------M------S---------------
-----------------------SSSNPI-DNI-------QN------------------
------------------------------------------------------------
GR------T--------------SL-LR---------------NIQRS---------ALN
NVTNT-TLSQENV----SQQSVVRTLKSSTLAKREGSKIPQYKKDTY------DPSSHGT
SLTNSNSSFNIKEIASKNITNL--------------------------------------
----------------------------------------------------S--TENKE
NLDPFPT---SSNVVN-------------------------------------------S
KNLPSIEEEQEHEVSKNL---------------SG----HITSN-----------NQ---
-EASSL-------------------------------Q--------------------DK
QSE--YQSTQEEL-----------VNYQKD------NH----------------------
LDVDANKKRPISTVV-EQD--L---PKKFK------VCNE----------DGQE------
---------------------------------EYE-W-E--DLDAEDA--NDPFMVSEY
VTNIFDYLHHLEVITLPQKQD----LFK-HRNIHQNRDILVNWMIKIHNKFGLLPETLYL
AINLMDRFLCKE-LVQLDKLQLVGTSCLFIASYEEVYSPSIKHFA-SETDGACSEDEIKE
GKFILKTLEFNLNYPNPMNFLRRISKAD---DYD---IQL-RTLAKFLLEISLVDFRFIG
ILPSLCAAAAMFLSRKML---G----K------GKWDGN-----LIHYSGGYTTEQLAPV
CQMMMDYLVS-P-------I---VH---DEFHRK-YQSRRFMKASIISVQWALK------
----------VRKNG--YDIM-TLH----E------------------------------
--
>Kluyveromyces_lactis_KLLA0D15543g
-------------------------------------M------S---------------
----------------------KDKYD-----R--------S------------------
------------------------------------------------------------
LK---------------------N--LN---------------MLRRP---------VLN
NVTNT-TES--------TFGKVLRQAKSRQNSRTNNLPQGTANSYSNTKPAPLLAKIDER
EELDSNLVHNHKSLGTQKHVTIDERQ--E---------------------I---------
----IGYS-------------HLDTE----KS-------------APSSSTYS--SEHTE
NDGVHDV---NPNVQR------------------------------------------SD
N-EADFKMQTTNAFHENVNDGSD----ATDDASSG----SKSSNECPAV---NVGNS---
-LAPMP-------------------------------I--------------------DE
NAN--NSASSV--------------EL-RA------KQ----------------------
LQVEDSKKRPISTVV-EQT--L---PKKFK------VCEK----------G--K------
---------------------------------EYE-W-E--DLDEEDI--NDPFMVSEY
VTDIFEYLHRLEMMTLPNRHE----LFK-HANIQQNRDILVNWMVKIHNKFGLLPETLYL
ALNIMDRFLCKE-LVQLEKLQLVGTACLFIASYEEVYSPSVKHFA-YETDGACDEEEIKE
GKFILKTLEFNLNYPNPMNFLRRISKAD---DYD---IQS-RTLAKYLLEISIVDFKFIG
ILPSLCAAASMFLSRKML---G----K------GQWDGN-----LIHYSGGYTKDELAPV
CNMVMEYLVQ-P-------V---VH---DELFKK-YASRRFMKASVISRQWAKK------
----------VMSHN--YDIM-TLH----D---------SE-------------------
--
>Ashbya_gossypii_AGOS_AAR099W
-------------------------------------M------S-S-------------
-----------------V---NKENYRGV-PSG-------RG------------------
------------------------------------------------------------
MK------N--------------PV-LA---------------GAKRA---------VLN
NVTNT-TLSQEAANSTNSFGKVLRQAKSKQSARVAGSLIPQMKREGLASSQEDTGVAPAA
VAAAAAAAQMAPAIAKPILQSISEES--H---------------------Q---------
----ECQS-------------LLKDG----GS-------------DEGASTVS--TKSSD
TELAPSS---SSSLQS-----------------------------------------APA
NSEEPVVLESGTQLVERRRPQTL----NTTLTGSV----ASSS---------DCTTS---
-TGQLT-------------------------------E--------------------ST
AGE--LTTTQN--------------QL-RP------SV----------------------
AVAESKKKRPISTIV-EPE--E---LKKFK------ISDQ----------G--N------
---------------------------------QCE-W-E--DLDAEDI--NDPFMVSEY
VNDIFEYLHKLEVMTLPNRHD----LFK-HANIQQNRDILVNWMVKIHNKFGLLPETLYL
ALNIMDRFLGKE-LVQLEKLQLVGTACLFIASYEEVYSPSVKHFA-YETDGACDEEEIKE
GKFILKTLQFNLNYPNPMNFLRRISKAD---DYD---IQS-RTLAKYLLEISVVDFKFIG
ILPSLCAAASMFLSRKML---G----K------GKWDGN-----LIHYSGGYSTTELAPI
CNMLMDYLVQ-P-------V---VH---DELFKK-YASRRFMKASVISRQWAKK------
----------VMTRS--YDIM-TLH----E---------TQTEY----------------
--
>Saccharomyces_cerevisiae_YGR108W
-------------------------------------M------SRSLLVE---------
-------------NSRTI---NSNEEKGV-NES-------QY------------------
------------------------------------------------------------
IL---------------------Q--KR---------------NVPRT---------ILG
NVTNN-A--------------NILQE----------------------------------
---------------------ISMNR--K---------------------I---------
----GMKN-------------FSKLN----NF-------------FPLKDDVS--RADDF
TSSFNDS---RQGVKQ-----------------------------------------EVL
N-NKENIPEYGYSEQEKQQCSND----DSFHTNST----ALSC---------N-------
----RL-------------------------------I--------------------YS
ENK--SISTQM--------------EW-QK------KI----------------------
MREDSKKKRPISTLV-EQD--D---QKKFKLH--ELTTEE----------EVLE------
---------------------------------EYE-W-D--DLDEEDC--DDPLMVSEE
VNDIFDYLHHLEIITLPNKAN----LYK-HKNIKQNRDILVNWIIKIHNKFGLLPETLYL
AINIMDRFLCEE-VVQLNRLQLVGTSCLFIASYEEIYSPSIKHFA-YETDGACSVEDIKE
GRFILEKLDFQISFANPMNFLRRISKAD---DYD---IQS-RTLAKFLMEISIVDFKFIG
ILPSLCASAAMFLSRKML---G----K------GTWDGN-----LIHYSGGYTKAKLYPV
CQLLMDYLVG-S-------T---IH---DEFLKK-YQSRRFLKASIISIEWALK------
----------VRKNG--YDIM-TLH--------------E--------------------
--
>Debaryomyces_hansenii_DEHA0A02189g
-------------------------------------M------P-Q-------------
-----------------T-VNNENEYRLT-RSKAM---QNQSLRGNEGGPK--THAQTQM
EAQS-QK---GG--------RGEA-----------V--------------M-----G---
DG------N--------------GD-TKDGLYNLSQHSSEEVLAGTRS---------YLG
DVSNQ-Y-----------------------------------------------------
-------------------------G----------------------------------
----SSGVK------------PNMGS----KR-------------RPLGGDNA--PLQQH
QR----------------------------------------------------------
-----------------IM-LKPN--NSSTNTNHL----LASQPK-DTV---TTTTA---
-TINDN-------------------------------T--------------------NG
NITTNNHTSASSS-----------NSSTQN------------------------------
--LAVPARMPQKRQA-TES--S---TNLVE------KLHISGPHSNHVSYSRII------
---------------------------------DYE-W-Q--DLDEEDI--DDPLMVSEY
VNDIFPYLSELEHKTLPDSQY---LFKQ-KHLKPKMRSILVDWLVEMHTRFRLLPETLFL
AINIMDRFMSLE-IVQIDKLQLLATGSLFIAAYEEVFSPSVKNYA-YFTDGSYTEDEILQ
AKYILTILNFDLNYPNPMNFLRRISKAD---DYD---VQS-RTLGKYLLEITIIDYKFIG
MLPSLCSASAMYIARLIL---G----K------TPVWNG----NLIHYSGGYRVSDMKDC
IELLVQYLIA-P-------V---EH---DEFFKK-YATRKFMKASILCRSWAKK------
----------IVSEN--KDIF-AND----L---------FINK--AEN------------
--
>Pichia_stipitis_PICST_81868
-------------------------------------M------P-Q-------------
-----------------T-VNNENEYRIT-RSKA-----APTVSTVHLSS---------D
DSQQ-PV---S-------------------------------------------------
-------------------------------------------VDTRQ---------YLG
DISNQ-M--------------G--------------------------------------
------------------------VV--S---------------------T---------
----STTT-------------RPANL----RR-------------RPLGGDIA--PLQQQ
TR----------------------------------------------------------
-----------------------------TNTNSQ----RIHDP--------LASTA---
-GNDDN-------------------------------V--------------------SD
IEN--RPSDYVGV-----------AESSDK------------------------------
--TAVPARLPQKRQA-TES--S---TNLVE------KLRGSNLSNNSTSYSKLI------
---------------------------------DYE-W-Q--DLDEEDL--DDPLMASEY
VNDIMHYFYELERRMLPDPQY---LFRQ-RHLKPKMRSILVDWLVEMHLKFRLLPESLFL
AINLMDRFMSLE-VVQIDKLQLLATGSLFIAAYEEVFSPSVKNYA-YFTDGSYSEDEILQ
AKYILTVLNFDLNYPNPMNFLRRISKAD---DYD---VQS-RTLGKYLLEITAIDYKFIG
YKPSLCCASAMYLARLIL---G----K------SPVWNG----NLIHYSGGYRVNNMKVC
VEMIFQYLIS-P-------V---EH---DEFFKK-YATRKFMKASMLCRSWAKK------
----------FHAEG--KDLF-DEK----L---------STHRLTIEN------------
--
>Candida_albicans_CaO19.1446
-------------------------------------M------P-Q-------------
-----------------VKTNNENEFRLT-RSKVQ---HQESISTIKNTTI--SNSQHKQ
QTQQ-QI---SS--------PPQV-----------S--------------V-----T---
SS------E--------------GV-SH---------------VNTRQ---------YLG
DVSNQ-Y-----------------------------------------------------
------------------------------------------------------------
----ITNA-------------KPTNK-----R-------------KPLGGDNA--PLQKQ
QH----------------------------------------------------------
-----------------RP-SR------PI-------------P--------IASDN---
-NNNGS-------------------------------T--------------------SS
SSN--SSNNNNND-----------ANRLAS------------------------------
--LAVPSRLPQKRQA-TES--S---TNLVE------KLRVPQPEVGERYHSRLI------
---------------------------------DYE-W-Q--DLDEEDS--DDQLMVSEY
VNEIFSYYYELETRMLPDPQY---LFKQ-TLLKPRMRSILVDWLVEMHLKFKLLPESLFL
AVNVMDRFMSVE-VVQIDKLQLLATAALFTAAYEEVFSPSVKNYA-YFTDGSYTPEEVVQ
AKYMLTILNFDLNYPNPMNFLRRISKAD---DYD---VQS-RTLGKYLLEITIVDYKFIG
MRPSLCCASAMYLARLIL---G----K------LPVWNG----NLIHYSGGYRISDMREC
IELMFQYLIA-P-------I---EH---DEFFKK-YAMRKFMRASTLCRNWAKK------
----------FQASG--RDLF-DER----L---------STHRLTLEDDDEEEEIVVAEA
EE
>Saccharomyces_cerevisiae_YPR120C
-------------------------------------M------GENHDHEQSIKRNSMI
YNENERQLCNSNLKILQN--------------K-------RAL----------SKN-D--
-----------------------------------S--------------S-----S---
KQ------Q--------------VQ-DS---------------K-PRR---------ALT
DVPV--N-----------------------------------------------------
------------------------------------------------------------
-----NN----------------PLS----QN-------------KRIVAGSK--AAKVR
RE----------------------------------------------------------
--------------------------------E-------NIRP--------IVSAV---
-QKRQI-------------------------------Y--------------------ND
RT----AAE-QEEE--------EEEEG---------------------------------
---------EDDDAA-SIV--N---KKRRI------DAEG----------VSE-------
---------------------------------IVG-W-Q--DLDYVEK--DDTAMVAEY
SAEIFAFLYRRELETLPSHNYLLDKTSK-YYLRPSMRTILVDWLVEVHEKFQCYPETLFL
SINLMDRFLAKN-KVTMNKLQLLAVTSLFIAAFEEVNLPKLAEYA-YITDGAASKNDIKN
AMFMLTSLEFNIGWPNPLNFLRRISKAD---DYD---PVN-RNIGKFILEYAYCCHQFIH
LPPSTVSAMAMYIARRMT---N----RN-----KNELWN----GTLQHYSGGIDPIHDEA
FQSLCIDLVK-DIASS-K-T---HL---DSLILK-YKKPRYGSVYFQTFKWCTS------
----------EMHSN--FQNLFNLK-----------------------------------
--
>Candida_glabrata_CAGL0D04642g
-------------------------------------M------S---------------
--------------------------------S-------MSS----------SSM-D--
-----------------------------------S--------------A-----Q---
RK------P--------------SE-DE---------------KMDRP---------ALT
NVEVN-R--------------A--------------------------------------
------------------------LP--G---------------------G---------
----RKAQ-------------PLTEQ----EK-------------KRHPMYRK--PSRIR
RE----------------------------------------------------------
--------------------------------D-------SDAS--------YMANS---
-KKRQV-------------------------------F--------------------QD
NA----------------------------------------------------------
----------DDDEP-TGK--D---QESRI------KRAK----------VQDR------
---------------------------------QIK-W-V--DLDSKEK--NNIAMVVEY
TNDIFDFLYEREKNTIPMHNYLLDRKSK-YHLRPATRAVLVDWLVEVHDKFQCYPETLYL
GINIMDRFLSQH-KVDINKLQLLAVTSLFIAAFEEINLPKLSEYA-YITDGAASKDDIKV
SMFILTELKFSLDWPNPLNFLRRLSKAD---GYD---GEC-RMIAKFILEYSLCSSKFVG
EKPSELAAMAIFLARRIL---K----R------ESPIWD----DTFIHYSGGIDALNDNH
FQNLCTIMIN-EIAQP-A-T---KL---TALCDK-YKSIKGGTIYDKTIKWCKD------
----------QMERN--YENV-FSC-----------------------------------
--
>Kluyveromyces_lactis_KLLA0D15565g
-------------------------------------M------R-P-------------
-----------------R--------------T-------RSS----------WSV-S--
-----------------------------------D--------------A-----E---
AM------E--------------KS-SH---------------QRKRV---------ALS
EQPL--H-----------------------------------------------------
--------------------------------------------------D---------
----NKLKSSVG------SLRNSQVD----EG-------------KNKIYGNS--SQTTS
------------------------------------------------------------
----------------------------------------------------SVSL----
--KRQI-------------------------------Y--------------------RD
DD----DEE-QKS-----------DVR---------------------------------
---------SDDDIL-EPR--K---SHKRL------KCES----------LER-------
-----------------------------------R-R-E--ELDSQDK--EDVTMCYDY
SDDIFDHLYTRQFETTPKINYLKDKNYE-FYLRPTMRSILVDWIIEVHCKFQLLPETLYL
SINLMDRYLSFN-KVTLPKLQLIAITSLLIAAFEEVNLPKLSNYS-YITDNAYSNDEIKQ
AFVILNKLEYNIGWPNPLNFLRRISRCD---EYD---SIT-RTLGKCLIGYMISCPHFID
VVPSKIASVAMFTAQRIV---H-----------EDFQWD----ELWDYYSCFSFKDNEIE
LKELSQILIN-DIAKP-T-T---QL---NALIHK-YKKI---GTWNKIHDWCLKHCTYE-
-----ELNPSDYASS--SPASSTSL-----------------------------------
--
>Vanderwaltozyma_polyspora_Kpol_359p1
------------------------------------------------------------
------------------------------------------------------------
------------------------------------------------------------
------------------------------------------------------------
------------------------------------------------------------
------------------------------------------------------------
------------------------------------------------------------
------------------------------------------------------------
------------------------------------------------------------
------------------------------------------------------------
------------------------------------------------------------
------------------------------------------------------------
------------------------------------------------------------
--------------------------------M---RAILVSWLLEGHEKFQCYPETLYL
AINLMDRFLSKN-KVTLSKLQLLAVTSLFIASFEEVNLPKLSDYA-YITDGAASAQDIKS
AMYMLTSLQFNIGWPNPMNFLRRISKAD---NYD---FET-RNIAKILLEYAICCHRFVN
VKPSVLSAIAMFIARRIT---K-----------KSIIWD----ETFTHYSGGIDALNDPQ
FKRYCKDLIQ-EVSSP-S-T---KL---DSLMIK-FREQRYRALFSKVLHWCRE------
----------QNENG--FNKL-FTN-----------------------------------
--
>Ashbya_gossypii_AGOS_AAR100C
-------------------------------------M------S-P-------------
-----------------V--------------G-------ETR----------RVS-D--
-----------------------------------E--------------N-----E---
A-------------------------AG---------------ARRRG---------ELA
KKRGN-T--------------V--------------------------------------
------------------------LG--V---------------------P---------
----RKALGAV--------GVNTRKQ----ER-------------DGAATGSG--AGGAR
------------------------------------------------------------
----------------------------------------------------GAGT----
--KRMV-------------------------------Y--------------------HD
SE----GEE-TQEPEEKRVSKKAKAER---------------------------------
---------QCPSPA-AQT--E---SPEAA------RGAL----------VRE-------
---------------------------------PHP-H-R--DLDALEA--DDLTMCVDY
TNEIFAHLLQREQETTCVVNYVQERQCA-FYIRPSMRAILVDWLIEVHLKFQLLPEALYL
AINIMDRYLSTN-KVSLSKLQLVAITSLLIAAFEEVNLPKLSNYV-YITDNAYTVEEVKQ
SCNILNALEFNIGWPNPMNFLRRISKAD---NYN---HNT-RNYAKVFLEYAMCCPKFVA
ITPSVLAAMSMRCAMMLN---Y----GA-----EGFEWD----DTMEWYSSMATTSAKFD
FQKLCDDLIK-DIQEP-S-T---QL---NALIYK-YKKL---GLWVAVKTWCDE------
----------QKIV----------R-----------------------------------
--
>Oryzias_latipes_759
M------------------------------------S------S-V-------------
-----------------E-----I--------V-------AQ------------------
------Q---QL--------LAAEHPRR--------------------------------
MG------K--------------GA-AA---------------DPRRA---------ALG
ELTNL-N--------------A--------------------------------------
------------------------AA--A---------------------T---------
----NGKVG------------PAKKP-----L----------------------------
------------------------------------------------------------
-----------------KASCAQ----KPKPTQLVA--SMIQ------------------
-----------------------------------------------------------T
--------GAA--------------AS---------------------------------
----------APVLA-KPS--V---KEEQE------LCQA----------FSEV------
---------------------------------LLA-V-Q--DVDEQDA--DQPQLCSQY
VKDIYKYLHILEEQQPVRANY----MQG-YEVTERMRALLVDWLVQVHSRFQLLQETLYL
TVAILDRFLQVH-PVSRRKLQLVGVTAMLVACYEEMYAPEVGDFA-YITDNAFTKSQIVE
MQVILRSLSFQLGRPLPLHFLRRATKVA---GAD---VEK-HTLAKYLMELTLLDYHMVH
YRPSEVAAAALCLSQLLL---D----G------L-PWSL-----TQQQYSTYEEQHLKPI
MQHMAKNVVL-V---NEGRT---KF---LAVKKK-YSSSKLMKISLIPQLNSST------
----------VKTMA--DALH--NP-----------------------------------
--
>Tetraodon_nigroviridis_8349
-M-----------------------------------T------S-V-------------
-----------------E-----A---RA-ALPA-----DEN------------------
------P---SM--------G---------------------------------------
-G------K--------------PA-AA---------------GPRRA---------ALG
EITN-----------------V--------------------------------------
-------------------------N--A---------------------A---------
----ANAK-------------RVLRA-----K----------------------------
------------------------------------------------------------
-----------------APGKPS----CAQKVPAPVQVPAPVR-----------------
-----V-------------------------------------------V---------P
APV--RVEEPADP----------PPPV---------------------------------
----------SQASA-DVS--MK--EEEEL------CQAF----------SEAL------
---------------------------------L-T-V-Q--DVDEDDE--DQPQLCSQY
VKDIYNYLRELEVQQAVRPNY----MQG-YEITDRMRAVLIDWLVQVHSRFQLLQETLYL
TVAILDRFLQVQ-PVSRRKLQLVGVTAMLVACYEEMYAPEVGDFA-YITDNAFTKSQILE
MQVVLRSLHFQLGRPLSLHFLRRASKVA---NSD---VER-HTLAKYLMELTLLDYHMVH
YRPSEIAAAALYLSQLLL---E----A------L-PWSP-----TQQHYSTYDEAHLKPI
VQHMAKNVVL-V---TEGRS---KF---MAVRNK-YSSSKLLKISLIPQLKGAV------
----------LRNMA--APL---LS-----------------------------------
--
>Danio_rerio_368316
-------------------------------------M----------------------
-----------------------E---MH-ALRN-----ASN------------------
------P---IY--------VG----------------------------A---------
KG------G--------------PV-SG---------------AVRRP---------VFG
ELSN-----------------L--------------------------------------
-------------------------S--H---------------------K---------
------------------------------------------------------------
------------------------------------------------------------
--------------------PV-----QTKKVVPMQSKPTGRS-----------------
-----A-------------------------------------------V---------V
HPK--SAQVQHEAPK-------PAATV---------------------------------
----------PPAQA-DVS--M---KEEEL------CQAF----------SNSL------
---------------------------------F-P-V-D--DIDEGDA--DMPQLCSEY
VKDIYSYLRRLEGQQSVRPRY----MEG-YDINGRMRALLVDWLIQVHSRFQLLQETLYM
TVAILDRFLQVQ-PVTRRKLQLVGVTAMLIACYEEMYVPMVGDFA-YIADDAFTKAQIRE
MMLMLSGLNFKLGRPLPLHFLRRASKAG---NAD---AEK-HTLAKYFLELTLLDYDMVH
YNPSETAAAALCLSQLVL---D----G------Q-KWSS-----TQQHYSTYDEAHLKPI
MQLIAKNVVM-V---NEGLS---KH---LTVRKK-YASSRLMKISLLPQLKSSL------
----------VKDLA--APLM-PSS-----------------------------------
--
>Monodelphis_domestica_100019727
-------------------------------------M------A-L-------------
-----------------F-----R---RP-AVSS-----GLE------------------
------D---VN--------KG----------------------------V-----N---
SK------G--------------TM-QI---------------TVRRA---------ALE
EIGNK-V--------------T--------------------------------------
------------------------TR--G---------------------N---------
----QVAK-------------KVEKT-----K----------------------------
------------------------------------------------------------
-----------------VLVKKT----KSTNVIREV--KPTAA-----------------
-----V-------------------------------------------K---------P
VPK--ETLAPK--------------GL---------------------------------
----------SPTPM-DVS--M---KEEDL------CQAF----------SNTL------
---------------------------------LCK-I-E--DIDNEDW--ENPQLCSDY
VKDIYQYLRQLEVQQSVNPHF----LDG-KDINGRMRAILVDWLVQVHSKFRLLQETLYM
CIAIMDRFLQVQ-PVSRKKLQLVGVTALLLASYEEIFCPNVEDFV-YITDNAYTSSQIRE
MILILKELKFELGRPLPLHFLRRASKAG---EAD---AEQ-HTLAKYLMELTIVDYDMVH
YHPSEIAAAASCLSQKVL---G----Q------G-KWSL-----KQQYYTGYTENDVLEV
MQHMAKNIVK-V---NENLT---KF---IAIKNK-YASSKLMKISTFPQLNSKI------
----------VQDLA--SPLL-GRS-----------------------------------
--
>Mus_musculus_12442
-------------------------------------M------A-L-------------
-----------------L-----R---RP-TVSS-----DLK------------------
------N---ID--------TE----------------------------V-----I---
PK------A--------------KS-HV---------------TIRRA---------VLE
EIGNK-V--------------R--------------------------------------
------------------------NR--T---------------------T---------
----QVAK-------------KPQNT-----K----------------------------
------------------------------------------------------------
-----------------VPALPT----KVTNVNKQP--KPTAS-----------------
-----V-------------------------------------------K---------P
VQM--EALAPK--------------DR---------------------------------
----------PPAPE-DVS--M---KEESL------CQAF----------SDAL------
---------------------------------LCK-I-E--DIDNEDR--ENPQLCSDY
VKDIYQYLRQLEVLQSINPHF----LDG-RDINGRMRAILVDWLVQVHSKFRLLQETLYM
CIAIMDRFLQAQ-LVCRKKLQLVGITALLLASYEEMFSPNIEDFV-YITDNAYTSSQIRE
MTLILKELKFELGRPLPLHFLRRASKAG---EVD---VEQ-HTLAKYLMELTLVDYDMVH
YHPSQVAAAASCLSQKVL---G----Q------G-KWNL-----KQQYYTGYMESEVLEV
MQHMAKNVVK-V---NDNRT---KF---IAVKNK-YASSRLLKISTIPQLNSKI------
----------IKDLA--SPLL-GSP-----------------------------------
--
>Rattus_norvegicus_363088
-------------------------------------M------A-L-------------
-----------------L-----R---RP-TVSS-----DLK------------------
------N---ID--------TG----------------------------V-----N---
PK------A--------------KS-HV---------------TVRRA---------VLE
EIGNK-V--------------R--------------------------------------
------------------------AR--P---------------------A---------
----QVAK-------------KPQNT-----K----------------------------
------------------------------------------------------------
-----------------VPVQPT----KAINASKQP--KPTAS-----------------
-----V-------------------------------------------K---------P
VQM--ETLAPK--------------DP---------------------------------
----------LPAPE-DVS--M---KEESL------CQAF----------SDAL------
---------------------------------LCK-I-E--DIDNEDG--ENPQLCSDY
VKDIYQYLRQLEALQSINPHF----LDG-RDINGRMRAILVDWLVQVHSKFRLLQETLYM
CIAIMDRFLQAQ-PVCRKKLQLVGITALLLASYEEMFSPNIEDFV-YITDNAYTSSQIRE
MTLILKELKFELGRPLPLHFLRRASKAG---EVD---VEQ-HTLAKYLMELTLVDYDMVH
YHPSQVAAAASCLSQKVL---G----Q------G-KWNL-----KQQYYTGYMESEILEV
MQHMAKNVVK-V---NENLT---KF---IAVKNK-YASSRLLKISTIPQLNSRT------
----------IKDLA--SPLM-GRP-----------------------------------
--
>Homo_sapiens_9133
-------------------------------------M------A-L-------------
-----------------L-----R---RP-TVSS-----DLE------------------
------N---ID--------TG----------------------------V-----N---
SK------V--------------KS-HV---------------TIRRT---------VLE
EIGNR-V--------------T--------------------------------------
------------------------TR--A---------------------A---------
----QVAK-------------KAQNT-----K----------------------------
------------------------------------------------------------
-----------------VPVQPT----KTTNVNKQL--KPTAS-----------------
-----V-------------------------------------------K---------P
VQM--EKLAPK--------------GP---------------------------------
----------SPTPE-DVS--M---KEENL------CQAF----------SDAL------
---------------------------------LCK-I-E--DIDNEDW--ENPQLCSDY
VKDIYQYLRQLEVLQSINPHF----LDG-RDINGRMRAILVDWLVQVHSKFRLLQETLYM
CVGIMDRFLQVQ-PVSRKKLQLVGITALLLASYEEMFSPNIEDFV-YITDNAYTSSQIRE
MTLILKELKFELGRPLPLHFLRRASKAG---EVD---VEQ-HTLAKYLMELTLIDYDMVH
YHPSKVAAAASCLSQKVL---G----Q------G-KWNL-----KQQYYTGYTENEVLEV
MQHMAKNVVK-V---NENLT---KF---IAIKNK-YASSKLLKISMIPQLNSKA------
----------VKDLA--SPLI-GRS-----------------------------------
--
>Canis_familiaris_478324
-------------------------------------M------A-L-------------
-----------------L-----R---RP-TVST-----DLE------------------
------N---VD--------TG----------------------------V-----N---
SK------A--------------KS-HV---------------TIRRA---------VLE
EIGNR-V--------------T--------------------------------------
------------------------TR--A---------------------T---------
----QVAK-------------KAQNT-----K----------------------------
------------------------------------------------------------
-----------------IPVQL-----TKTNVNKQL--KPTAS-----------------
-----V-------------------------------------------K---------P
VQM--EMLAPK--------------GP---------------------------------
----------PPALE-EIS--M---KEENL------CQAF----------SDAL------
---------------------------------LCK-I-E--DIDQEDW--ENPQLCSDY
VKDIYQYLRQLEVLQSINPHF----LDG-REINGRMRAILVDWLVQVHSKFRLLQETLYM
CIAVMDRFLQVQ-LVSRKKLQLVGITALLLASYEEMFSPNIEDFV-YITDNAYTSSQIRE
MTLILKELKFELGRPLPLHFLRRASKAG---EVD---VEQ-HTLAKYFMELTLIDYDMVH
YHPSKVAAAASCLSQKIL---G----Q------G-KWNL-----KQQYYTGYTENELLEV
MQHMAKNVVK-V---NENLT---KF---IAIKNK-YASSKLLKISTIPQLNSKA------
----------IQELA--SPLM-GRS-----------------------------------
--
>Sus_scrofa_100135668
-------------------------------------M------A-L-------------
-----------------P-----R---RP-TVST-----DLE------------------
------N---ID--------IG----------------------------L-----N---
SK------P--------------KS-HV---------------TIRRA---------VLE
EIGNR-V--------------T--------------------------------------
------------------------TR--A---------------------T---------
----QVAK-------------KAQNI-----K----------------------------
------------------------------------------------------------
-----------------VLVPPS----KTTNANKPL--KPTAS-----------------
-----V-------------------------------------------K---------P
VQM--EMLAPK--------------GP---------------------------------
----------SPTPE--D---M---KEESL------CQAF----------SDAL------
---------------------------------LCK-I-E--DIDNEDG--ENPQLCSDY
VKDIYQYLKQLEVLHPINPHF----LDG-RDINGRMRAILVDWLVQVHSKFRLLQETLYM
CVAIMDRFLQVQ-PVSRKKLQLVGITALLLASYEEMFSPNIKDFV-YITDNAYTSSQIRE
MTLILKELKFELGRPLPLHFLRRASKAG---EVD---VEQ-HTLAKYLMELTLVDYDMVH
YHPSKVAAAASCLSQKVL---G----Q------G-KWNL-----KQQYYTGYTENEVLEV
MQHMAKNVMK-V---NENLT---KF---IAIKNK-YASSKLLKISTIPQLNSKA------
----------IQELA--SPLM-GRS-----------------------------------
--
>Bos_taurus_281668
-------------------------------------M------A-L-------------
-----------------L-----R---RP-TVST-----DLE------------------
------N---ND--------TG----------------------------V-----N---
SK------P--------------KS-HV---------------TIRRA---------VLE
EIGNR-V--------------T--------------------------------------
------------------------TR--A---------------------I---------
----QVAK-------------KAQNT-----K----------------------------
------------------------------------------------------------
-----------------VPVPPT----KTTNVSKHP--KPTAS-----------------
-----V-------------------------------------------K---------P
VQM--DVLAPK--------------GP---------------------------------
----------SPTPQ-DIS--M---KEENL------CQAF----------SDAL------
---------------------------------LCK-I-E--DIDTEDW--ENPQLCSDY
VKDIYQYLRQLEVLQSINPHF----LDG-RDINGRMRAILVDWLVQVHSKFRLLQETLYM
CVAVMDRYLQVQ-PVSRKKLQLVGITALLLASYEEMFSPNIEDFV-YITDNAYTSSQIRE
MTLILKELKFELGRPLPLHFLRRASKAG---EVD---VEQ-HTLAKYLMELTLVDYDMVH
YHPSKVAAAASCLSQKVL---G----Q------G-KWNL-----KQQYYTGYTESEVLEV
MRHMAKNVVR-V---NENMT---KF---TAIKNK-YASSKLLKISTIPQLNSKA------
----------IQELA--SPLL-GRS-----------------------------------
--
>Equus_caballus_100054413
-------------------------------------M------A-L-------------
-----------------L-----R---RP-TVST-----DLE------------------
------N---ID--------TG----------------------------V-----N---
SK------A--------------KS-HV---------------TLRRA---------VLE
EIGNR-V--------------T--------------------------------------
------------------------TR--A---------------------P---------
----QVAK-------------KAQHT-----K----------------------------
------------------------------------------------------------
-----------------VPVQPT----KATNATKQL--KPTAS-----------------
-----V-------------------------------------------K---------P
VQM--EILAPK--------------AP---------------------------------
----------SPTPE-DVS--M---KEENL------CQAF----------SDAL------
---------------------------------LCK-V-E--DIDNEDW--ENPQLCSDY
VKDIYQYLRQLEVLQSINPHF----LDG-RDINGRMRAILVDWLVQVHSKFRLLQETLYM
CIAIMDRFLQVQ-PVSRKKLQLVGITALLLASYEEMFSPNIEDFV-YITDNAYTSSQIRE
MTLILKELKFELGRPLPLHFLRRASKAG---EVD---VAQ-HTLAKYLMELTLIDYDMVH
YHPSKVAAAASCLSQKVL---G----Q------G-KWNL-----KQQYYTGYTENEVLEV
MQHMAKNVVK-V---NGNLT---KF---IAVKSK-YASSKLLKISTIPQLNSKA------
----------VQELA--SPLL-GRS-----------------------------------
--
>Gallus_gallus_415400
-------------------------------------M------A-L-------------
-----------------T-----R---RA-AVMR-----GVE------------------
------N---AV--------TG----------------------------H-----N---
TK------A--------------KV-QV---------------TGKRA---------VLE
EIGNK-V--------------A--------------------------------------
-------------------------R--G---------------------S---------
----NVPK-------------KTDCI-----K----------------------------
------------------------------------------------------------
-----------------PPVKATKGPGKMTNTVVPP--KPPAA-----------------
-----V-------------------------------------------N---------Q
AVK-DTTTASK--------------VL---------------------------------
----------SPVPM-DVS--M---QEEDL------CQAF----------SDVL------
---------------------------------LHN-I-E--DIDADDS--GNPQLCSDY
VKDIYLYLRQLELQQSVRPHY----LDG-KTINGRMRAILVDWLVQVHSRFQLLQETLYM
CVAVMDRFLQSH-PVPRKRLQLVGVTALLLASYEEMYSPDIADFV-YITDNAYNSAEVRE
MITILKELNFDLGRPLPLHFLRRASKAG---EAD---AEQ-HTLAKYLMELTLIDYDMVH
YHPSEIAAAALCLSQKVL---G----H------D-KWGT-----KQQYYTGYAEDSLAMT
MKHMAKNVVK-V---NENLT---KY---TAVRNK-YASSKLLRISTISQLNSKT------
----------IKDLA--ASL----L-----------------------------------
--
>Taeniopygia_guttata_100225413
------------------------------------------------------------
--------------------------------M--------E------------------
------N---AV--------SD----------------------------L-----R---
TK------A--------------KT-QV---------------TGKRA---------ALE
EIGNK-V--------------T--------------------------------------
------------------------TR--G---------------------T---------
----HVSK-------------KTECP-----K----------------------------
------------------------------------------------------------
-----------------ASIKPVKGPSKMTNGIVLP--KAPAA-----------------
-----V-------------------------------------------N---------Q
ANK--ETDVPK--------------VL---------------------------------
----------SPVPM-DVS--M---QEEDL------CQAF----------SDVL------
---------------------------------LNN-V-E--DIDAEDW--ENPQLCSDY
VKDIYLYLRELELQQSVRPHY----LDG-RTINGRMRAILVDWLVQVHSRFRLLQETLYM
CVAIMDRFLQSH-PVPRKKLQLVGVTALLVASYEEIMSPDVADFV-YITDNAYTSNEIRE
MMIILKELNFDLGRPLPIHFLRRASKAG---EAD---AKQ-HTLAKYLMELTLIDYDMVH
HRPSEIAAAALCLSQKIL---G----H------N-KWGT-----KQQYYTGYAEDSLVMT
MKHMAKNVIK-V---NEKLT---KY---TAIKNK-YASSKLLTISTIPQLNSEI------
----------IKDLG--APL----L-----------------------------------
--
>Xenopus_laevis_397743
-------------------------------------M--------A-------------
-----------------T-----R---RA-AIPR-----EAD------------------
------N---IL--------GG----------------------------A---------
MR------S--------------KV-QM---------------NSRRA---------ALG
EIGNK-V--------------T--------------------------------------
------------------------VR--G---------------------K---------
----PP------------------AV-----K----------------------------
------------------------------------------------------------
-----------------QSSNAVAKPSKMAATKVANVKTKHVP-----------------
-----V-------------------------------------------K---------P
VV---AEAAPK--------------VP---------------------------------
----------SPVPM-DVS--L---KEEEL------CQAF----------SDAL------
---------------------------------T-S-V-E--DIDADDG--GNPQLCSDY
VMDIYNYLKQLEVQQSVHPCY----LEG-KEINERMRAILVDWLVQVHSRFQLLQETLYM
GVAIMDRFLQVQ-PVSRSKLQLVGVTSLLIASYEEMYTPEVADFV-YITDNAYTASQIRE
MMIILRLLNFDLGRPLPLHFLRRASKSC---SAD---AEQ-HTLAKYLMELTLIDYEMVH
IKPSEIAAAALCLSQKIL---G----Q------G-TWGT-----TQHYYTGYTEGDLQLI
MKHMAKNITK-V---NQNLT---KH---VAVRNK-YASSKLMKISTLPQLMAPL------
----------ITELA--ASL----S-----------------------------------
--
>Macaca_mulatta_699504
------------------------------------------------------------
------------------------------------------------------------
-----------------------MAGAK-------R--------------V-----PTAP
AA------T--------------SK-PG---------------LRPRT---------ALG
DIGNK-V--------------S--------------------------------------
-------------------------E--Q---------------------L---------
----QAKM-------------PMKKE-----V----------------------------
------------------------------------------------------------
-----------------KPSATG----KVIDKKLPK--PLEKVPMLVSEVPQPEPEPEPE
PVKEEK-------------------------------------------L---------S
PEP--ILVDTP--------------SP---------------------------------
----------SPMET-SGC--A---PAEED------LCQA----------FSDV------
---------------------------------ILA-V-N--DVDAEDG--ADPNLCSEY
VKDIYAYLRQLEEEQAVRPKY----LLG-REVTGNMRAILIDWLVQVQMKFRLLQETMYM
TVSIIDRFMQNN-CVPKKMLQLVGVTAMFIASYEEMYPPEIGDFA-FVTDNTYTKHQIRQ
MMKILRALNFGLGRPLPLHFLRRASKIG---EVD---VEQ-HTLAKYLMELTMLDYDMVH
FPPSQIAAGAFCLALKIL---D----N------G-EWTP-----TLQHYLSYTEESLLLV
MQHLAKNIVM-V---NQGLT---KH---MTVKNK-YATSKHAKISTLPQLNSAL------
----------VQDLA--KAVA--KV-----------------------------------
--
>Homo_sapiens_891
-------------------------------------M------A-L-------------
-----------------R-----V---TR-NSKI-----NAE------------------
------N---KA--------KINMAGAK-------R--------------V-----PTAP
AA------T--------------SK-PG---------------LRPRT---------ALG
DIGNK-V--------------S--------------------------------------
-------------------------E--Q---------------------L---------
----QAKM-------------PMKKE-----A----------------------------
------------------------------------------------------------
-----------------KPSATG----KVIDKKLPK--PLEKVPMLVSEVPEPEPEPEPE
PVKEEK-------------------------------------------L---------S
PEP--ILVDTA--------------SP---------------------------------
----------SPMET-SGC--A---PAEED------LCQA----------FSDV------
---------------------------------ILA-V-N--DVDAEDG--ADPNLCSEY
VKDIYAYLRQLEEEQAVRPKY----LLG-REVTGNMRAILIDWLVQVQMKFRLLQETMYM
TVSIIDRFMQNN-CVPKKMLQLVGVTAMFIASYEEMYPPEIGDFA-FVTDNTYTKHQIRQ
MMKILRALNFGLGRPLPLHFLRRASKIG---EVD---VEQ-HTLAKYLMELTMLDYDMVH
FPPSQIAAGAFCLALKIL---D----N------G-EWTP-----TLQHYLSYTEESLLPV
MQHLAKNVVM-V---NQGLT---KH---MTVKNK-YATSKHAKISTLPQLNSAL------
----------VQDLA--KAVA--KV-----------------------------------
--
>Rattus_norvegicus_25203
-------------------------------------M------A-L-------------
-----------------R-----V---TR-NTKI-----NTE------------------
------N---KA--------KVSMAGAK-------R--------------V-----PVA-
VA------A--------------SK-PL---------------LRSRT---------ALG
DIGNK-V--------------S--------------------------------------
-------------------------E----------------------------------
----QSRI-------------PLKKE-----T----------------------------
------------------------------------------------------------
-----------------KKLGSG----TVTVKALPK--PVDKVPV--CEEDEPEPEP---
-VMEVK-------------------------------------------H---------S
PEP--ILVDTP--------------SP---------------------------------
----------SPMET-SGC--A---PAEEY------LCQA----------FSDV------
---------------------------------ILA-V-S--DVDADDG--GDPNLCSEY
VKDIYAYLRQLEEEQSVRPKY----LLG-REVTGNMRAILIDWLIQVQMKFRLLQETMYM
TVSIIDRFMQDS-CVPKKMLQLVGVTAMFIASYEEMYPPEIGDFA-FVTNNTYTKHQIRQ
MMKILRVLNFSLGRPLPLHFLRRASKIG---EVD---VEQ-HTLAKYLMELSMLDYDMVH
FAPSQIAAGAFCLALKIL---D----N------G-EWTP-----TLQHYLSHTEESLLPV
MQHLAKNIVM-V---NRGLT---KH---MTIKNK-YATSKHAKISTLAQLNCTL------
----------VQNLS--KAVT--KA-----------------------------------
--
>Mus_musculus_268697
-------------------------------------M------A-L-------------
-----------------R-----V---TR-NTKI-----NAE------------------
------N---KA--------KVSMAGAK-------R--------------V-----PVTV
TA------A--------------SK-PG---------------LRPRT---------ALG
DIGNK-V--------------S--------------------------------------
-------------------------E--E---------------------L---------
----QARV-------------PLKRE-----A----------------------------
------------------------------------------------------------
-----------------KTLGTG----KGTVKALPK--PVEKVPV--CEEAEPEPEPELE
HVREEK-------------------------------------------L---------S
PEP--ILVDNP--------------SP---------------------------------
----------SPMET-SGC--A---PAEEY------LCQA----------FSDV------
---------------------------------ILA-V-S--DVDADDG--ADPNLCSEY
VKDIYAYLRQLEEEQSVRPKY----LQG-REVTGNMRAILIDWLIQVQMKFRLLQETMYM
TVSIIDRFMQNS-CVPKKMLQLVGVTAMFIASYEEMYPPEIGDFA-FVTNNTYTKHQIRQ
MMKILRVLNFSLGRPLPLHFLRRASKVG---EVD---VEQ-HTLAKYLMELSMLDYDMVH
FAPSQIAAGAFCLALKIL---D----N------G-EWTP-----TLQHYLSYSEDSLLPV
MQHLAKNVVM-V---NCGLT---KH---MTVKNK-YAASKHAKISTLAQLNCTL------
----------VQNLS--KAVT--KA-----------------------------------
--
>Equus_caballus_100050093
-------------------------------------M------A-L-------------
-----------------R-----V---TR-NTKI-----NTE------------------
------N---KA--------KVSMTGAK-------R--------------V-----PVAT
AA------A--------------SK-PG---------------LRPRT---------ALG
DIGNK-V--------------S--------------------------------------
-------------------------E--Q---------------------P---------
----QAKL-------------PLKKE-----A----------------------------
------------------------------------------------------------
-----------------KTLTAG----KVIAKKLPK--PLEKA------VLEPEPQPEPE
PVKEEK-------------------------------------------L---------S
PEP--ILVDTP--------------SP---------------------------------
----------SPMET-SGC--A---PAEEY------LCQA----------FSDV------
---------------------------------ILA-V-N--DVDAEDG--ADPNLCSEY
VKDIYAYLRQLEEEQSVRPKY----LLG-REVTGNMRAILIDWLVQVQMKFRLLQETMYM
TVSIIDRFMQNN-CVPKKMLQLVGVTAMFIASYEEMYPPEIGDFA-FVTDNTYTKHQIRQ
MMKILRALNFGLGRPLPLHFLRRASKIG---EVD---VEQ-HTLAKYLMELTMLDYDMVH
FPPSQIAAGAFCLALKIL---D----N------G-EWTP-----TLQHYLSYTEESLLVV
MQHLAKNIVM-V---NRGLT---KH---MTIKNK-YAASKHAKISTLAQLNSAL------
----------VQELA--KAVA--KV-----------------------------------
--
>Bos_taurus_327679
-------------------------------------M------A-L-------------
-----------------R-----I---TR-NTKI-----SAE------------------
------N---KA--------KISMAGAK-------R--------------V-----PVAA
VA------T--------------SK-PG---------------LRPRT---------ALG
DIGNK-V--------------S--------------------------------------
-------------------------E--Q---------------------P---------
----QAKL-------------PLKKE-----A----------------------------
------------------------------------------------------------
-----------------KTLASG----KVTAKKVPK--PLEKAPV--PVEPQPEPEPEPE
HVKEDK-------------------------------------------L---------S
PEP--ILVDTP--------------SP---------------------------------
----------SPMET-SGC--A---PAEEY------LCQA----------FSDV------
---------------------------------ILA-V-S--DVDAEDG--ADPNLCSEY
VKDIYAYLRQLEEEQAVKPKY----LMG-REVTGNMRAILIDWLVQVQIKFRLLQETMYM
TVSIIDRFMQDT-YVPKKMLQLVGVTAMFVASYEEMYPPEIGDFA-FVTDNTYTKFQIRQ
MMKILRALNFSLGRPLPLHFLRRASKIG---EVD---VEL-HTLAKYLMELTMLDYDMVH
FPPSQIAAGAFCLALKVL---D----N------G-EWTP-----TLQHYLSYTEESLLVV
MQHLAKNVVM-V---NRGLT---KH---MTIKNK-YATSKHAKISTLAQLNSAL------
----------VQDLA--KAVA--KV-----------------------------------
--
>Canis_familiaris_485338
-------------------------------------M------A-L-------------
-----------------R-----V---TR-NTKV-----NVE------------------
------N---KA--------KIGMAGAK-------R--------------V-----PLAS
AA------A--------------SK-PG---------------LRPRT---------ALG
DIGNK-V--------------S--------------------------------------
-------------------------E--Q---------------------P---------
----QAKL-------------PLKKE-----A----------------------------
------------------------------------------------------------
-----------------KTAVPG----KVIAKKIPK--PLEKAP----EVPVPEPELEPE
PVKEEK-------------------------------------------L---------S
PEP--ILVDTP--------------SP---------------------------------
----------SPMET-SGC--A---PAEEY------LCQA----------FSDV------
---------------------------------ILA-V-N--DVDAEDG--ADPNLCSEY
VKDIYAYLRQLEEEQAVKPKY----LLG-REVTGNMRAILIDWLVQVQMKFRLLQETMYM
TVSIIDRFMQNN-CVPKKMLQLVGVTAMFIASYEEMYPPEIGDFA-FVTDNTYTKHQIRQ
MMKILRSLNFGLGRPLPLHFLRRASKIG---EVD---VEQ-HTLAKYLMELSMLDYDMVH
FPPSQIAAGAFCLALKIL---D----N------G-EWTP-----TLQHYLSYTEESLLNV
MQHLAKNIVM-V---NRGLT---KH---MTIKNK-YAASKHAKISTLAQLNSAL------
----------VQDLA--KAVA--KV-----------------------------------
--
>Monodelphis_domestica_100019387
-------------------------------------M------A-L-------------
-----------------R-----V---TR-NMKI-----NAE------------------
------N---KL--------KTNVAGAK-------R--------------V-----PVP-
TA------S--------------SK-PG---------------LRPRM---------ALG
DIGNK-V--------------C--------------------------------------
------------------------EQ--Q---------------------P---------
----ASKI-------------PLKKE-----A----------------------------
------------------------------------------------------------
-----------------KA-PIA----KVAAKKASK--PVEKMP--------VPEP----
-VKEEK-------------------------------------------L---------S
PEP--FKADSP--------------SP---------------------------------
----------SPMET-SGC--A---PAEEF------LCQA----------FSDV------
---------------------------------ILA-V-K--DVDADDT--ADPNLCSEY
VKDIYCYLRQLEEEQAVRPKY----LVG-QEVTGNMRAILIDWLVQVQMKFRLLQETMYM
TVAIIDRFMQDN-SVPKKLLQLVGVTAMFIASYEEMYPPEIGDFA-FVTDHTYSKHQIRQ
MMKILKALDFSLGRPLPLHFLRRASKVG---EVD---IEQ-HTLAKYLMELTMVDYDMVH
FPPSQIAASAFCLALKVL---D----N------G-EWTP-----TLQHYMSYTEEALLPV
MQHMAKNVIL-V---NRGLT---KH---MAIKNK-YSSTKHAKISTIAQLNSVV------
----------IQDLA--RPLT--KV-----------------------------------
--
>Ornithorhynchus_anatinus_100083344
-------------------------------------M------A-L-------------
-----------------R-----V---SR-NTKI-----NGE------------------
------N---KV--------KTSVAATK-------R--------------A-----PGP-
SA------A--------------AK-QA---------------PRPRN---------ALG
DIGNK-V--------------A--------------------------------------
-------------------------E--Q---------------------P---------
----QSKM-------------PVKKE-----T----------------------------
------------------------------------------------------------
-----------------KAAVVG----KVIPRKLPK--PAVKGP----EVKEKKPEPE-P
HVGPDC-------------------------------------------L---------V
STP--VLSTPP--------------SP---------------------------------
----------SPMET-SGCEVSGRAPAEDV------LCQA----------FSDV------
---------------------------------ILA-V-K--DVDAADA--SDPNLCSEY
VKDIYSYLRQLEEEQAVRPKY----LVG-QEVTGNMRAILIDWLVQVQMKFRLLQETMYM
TVAIIDRFLQDN-GVPKKMLQLVGVTAMFIASYEEMYPPEIGDFA-FVTDHTYTKHQIRQ
MTRILRALDFGLGRPLPLHFLRRASKIG---EVD---LEQ-HMLAKYLMELTMVDYEMVH
FPPSQVAAAAFCLALKVL---D----G------G-EWTP-----LLQHYLSYTEESLLSV
MQHMAKNVVM-V---NKGLT---KH---VTIKNK-YASSKHARISTLAQLNSAV------
----------VQDLA--KALT--KA-----------------------------------
--
>Xenopus_laevis_379888
-------------------------------------M------S-L-------------
-----------------R-----I---TR-NMMA-----NTE------------------
------N---NV--------KTTLAGKR--------------------------------
VV------A--------------TK-PG---------------LRPRT---------ALG
DIGNK-A-----------------------------------------------------
------------------------------------------------------------
----ELKV-------------PAKKE-----L----------------------------
------------------------------------------------------------
-----------------KPA--------VKAVKKTK--PIDKVL--------EPLK----
-VSEEN-------------------------------------------V---------C
PKP--TPVEPS--------------SP---------------------------------
----------SPMET-SGC--L---PDE--------LCQA----------FSDV------
---------------------------------LIQ-V-K--DVDADDD--GNPMLCSEY
VKDIYGYLRSLEDAQAVRPNY----LHG-REVTGNMRAILIDWLVQVQMKFRLLQETMFM
TVGIIDRFLQEH-PVPKNQLQLVGVTAMFLAAYEEMYPPEIGDFT-FVTDHTYTKAQIRD
MMKILRVLKFAIGRPLPLHFLRRASKIG---EVT---AEQ-HSLAKYLMELVMVDYDMVH
YAPSQIAASASRLSLKIL---N----A------G-DWTP-----TLHHYMAYSEEDLVPV
MQHMAKNIIK-V---NKGLT---KH---LTVKNK-YASSKQMKISMIPQLKSDV------
----------VVAMA--RPLV---------------------------------------
--
>Danio_rerio_58025
M------------------------------------M------A-L-------------
-----------------R-----V---TRNTRLA-----SSE------------------
------N---Q----------NALPGKA--------------------------------
VV------A--------------NK-PG---------------LRPRA---------ALG
EIGNN-P--------------Q--------------------------------------
------------------------TR--Q---------------------A---------
----LK-----------------KKE-----V----------------------------
------------------------------------------------------------
-----------------KVAPAA----EVVVEKAP----VVQ----------QPKK----
-DSPKV-------------------------------------------Q---------H
GVK--VVSEPS--------------SP---------------------------------
----------VPMET-SGC--A---SDDL--------CQA----------FSDV------
---------------------------------LLN-I-K--DVDADDY--DNPMLCSEY
VKDIYLYLRQLETEQAVRPKY----LAG-KEVTGNMRAILIDWLVQVQIKFRLLQETMYM
TVAIIDRFLQDH-PVPKKQLQLVGVTAMFIASYEEMYPPEIADFA-FVTDRAYTTSQIRE
MMKVLRVLNFGFGRPLPLQFLRRASKIG---DVT---AEH-HTLAKYFLELTMVDYDMVH
YPPSQMASAAYALTLKVF---N----C------G-DWTP-----TLQHYMGYTEDELVPV
MQHIAKNVVR-V---NEGLS---KH---LAVKNK-YSSQKQMRIATISQLKSSL------
----------IKDLA--KQI----S-----------------------------------
--
>Oryzias_latipes_17132
-------------------------------------M------A-L-------------
-----------------R-----V---TR-NRLA-----STR------------------
------A---E------------LGGKT--------------------------------
CS------V--------------AG-PT---------------QKPRA---------ALG
EIGNV-A--------------V--------------------------------------
------------------------IN--K---------------------D---------
----VTKK-------------TIKTE-----V----------------------------
------------------------------------------------------------
-----------------AKKTKI----PAKAEKIEL--PKAAVV--------PVKP----
-APEVQ-------------------------------------------V---------T
EVP--AQAERA--------------SP---------------------------------
----------TPMET-SGC--E---SADL--------CQA----------FSDV------
---------------------------------ILNTAIR--DVDADDY--DNPMLCSEY
VKDIYKYLRQLEMEQSVKPNY----LEG-QEITGNMRAILIDWLVQVGLKFRLLQETMYM
TVGIIDRFLQDH-PVPKKQLQLVGVTAMFLASYEEMYPPEISDFA-YVTDRAYTTAQIRD
MMTILRVLKFQLGRPLPLQFLRRASKIY---EVT---AEQ-HTLAKYLLELSMVDYDMAH
FPPSLVASAALALTLKVL---D----A------G-EWDV-----TLQHYMEYTAETLTPV
MAHIAKNVVK-V---NNGQT---KH---MAIKGK-YSTSKQMRIATISQLKSSV------
----------VKDLA--TQI----S-----------------------------------
--
>Ciona_intestinalis_100184393
-------------------------------------M------A-T-------------
-----------------T-----L---A---NR-------LE------------------
------N---QI--------QENLPAKH-------G--------------A-----I---
IK------K--------------RT-AI---------------PTTRP---------ALE
TIDNK-K--------------T--------------------------------------
------------------------SK--A---------------------V---------
----GGAKQKMQLQKPMKPRTTLQKS-----V----------------------------
------------------------------------------------------------
-----------------QNKPTL----KVNHNKVLS--QPKALP--------TSQP----
-IKQEI-------------------------------------------Q---------K
L-----LPSSV--------------KD---------------------------------
----------SPMLIGSPC--K---IDTDD------LSSN----------IFDL------
---------------------------------NLKSNVE--NIDENDC--ENPQLCSEF
VNDIYHYMLYLESESPIRRNY----FKD-TGFKPRVRCILVDWLVQVHHRFQLLQETLYL
TIAILDRFLQVH-PVPKVKLQLAGVTAMLLASYEEMYAPEVSDFV-YITDKAFTQAQILS
MILMLKTINFSLGRPLPLHFLRRNSKAG---QVD---ATQ-HTLAKYLMELSLVDNDMCH
VPPSQLAAGALCLSIKLL---E----D------S-EWTP-----TLEHYSTYTKEDLIPV
VCHLAKNLKS-A---EKS-S---YQ---QAVKSK-FSSHKMMKIARIDAVKGTM------
----------VEELA--EQAASHKL-----------------------------------
--
>Strongylocentrotus_purpuratus_576779
-------------------------------------M------A---------------
-----------------H-----A---TRNPNMTTL-GFKKL------------------
------Q---SF--------ENENVGAR-------L--------------G-----GKS-
MA------V--------------QK-PA-----------------QRA---------ALG
NISNM-V--------------R--------------------------------------
------------------------TT--H---------------------A---------
----GGKK-------------VVKKE-----L----------------------------
------------------------------------------------------------
-----------------RTKTLA----KSKATSSLQ--SVVSLP--------VDNV----
-KTDIC-------------------------------------------R---------S
PLP--EVVDQM--------------EV---------------------------------
----------DPIES------------AI---------EA----------FSQR------
---------------------------------LIDLQVE--DIDKDDG--DNPQLCSEY
AKEIYLYMRTLENQMKVPAGY----LDREGQVTGRMRHILVDWLVQVHLRFHLLQETLFL
TVQLIDRFLVDH-AVSKGKLQLVGVTAMFIASYEEMYPPEINDFV-YITDQAYTKTQIRQ
MVFMLKGLKYSLGKPLCLHFLRRNSKAA---GVD---PQK-HTLAKYLMEITLPEYSMVQ
YDPSEIAAAAIYLSMALL--GS----E------D-NWGA-----KMTHYSMYSEDHIKPI
IQKMATAVTR-E---DAMSE---KY---HAVKTK-YRSNRFMTISSLSQLKSDF------
----------MKTLV--EES----------------------------------------
--
>Drosophila_melanogaster_Dmel_CG3510
-------------------------------------M------V-G-------------
-----------------T-T-L-K---M--RGDE------NA------------------
------S---EN--------FKQ----V-------Q--------------LKK---L---
TV------P--------------SM-EA---------------TTKRA---------ALG
DLQNR-G--------------I--------------------------------------
------------------------SR--P---------------------I---------
----AAKD-------------AAQKD----SKDLKLTDALRNAKARVDSHWKK--QPLGS
TNGNGNG---AVPPKVNEGGVSAFLRSNSVRNRVPTK----TTVEPTKVTVKSSSSENVN
EPTLKREDSNLSKKSLTKLRA-------AL-AKPVM--GVSGIR--------REPVA---
-VSRKE-------------------------------AET---------K---------K
ELP--ETKKDSLE-----------VKKDATRMPLI-------------------------
---------RGNSAV-TTT--T---STMPT------TMSL----------SSKR------
---------------------------------LAG-I-E--DIDANDK--ENLVLVSEY
VNDIYDYLYQVELEQPIHKDH---LAGQ-KEVSHKMRAVLIDWINEVHLQFHLAAETFQL
AVAIIDRYLQVVKDTKRTYLQLVGVTALFIATYEELFPPAIGDFV-FITDDTYTARQIRQ
MLQIFKAIDCNLSRPLPIHFLRRYSKAA---GAE---DEH-HTMSKYFIELASVDYEMAT
YRPSEIAAASLFLSLHLLNRAGTGFND------R-HWTP-----TLTFYSRYSAAHLRPI
TRLIAKLARD-A---P-Q-A---KL---KAIYNK-YQGSKFQKIALRTELTGAL------
----------MDSIV--GQSQ--RK-----------------------------------
--
>Culex_quinquefasciatus_CpipJ_CPIJ010895
-------------------------------------M------A-T-------------
-----------------H---F-R---IA-NTDE------ND------------------
------A--------------AR----I-------Q--------------A-----K---
KV------L--------------KD-PS---------------LGKRA---------VLG
ELGNK-V--------------L--------------------------------------
------------------------KN--I---------------------E---------
----LGGK-------------GKDG--------FKP------------------------
-----------------------------SEPSFKNV----KARVDTH------------
-----WKKADGGG-----HKPIT----RSDSLKSIN--TIGAAV--------TALKQ---
-TNVAK-------------------------------TTA---------T---------V
KPK--LVQVTKGA-----------EIKKVKVVNLKREESRLTRRSLTKLKKQSSSSSSDV
ASTTSSSGRSSEDEE-YHV--E---KQRDT------PDTH----------SHKL------
---------------------------------LEG-I-E--NIDINDA--WNPMLVSEY
VNDIYKYLNDLEETFAIRENF---LDGH-KQINHKMRTILIDWINEVHYQFKLEIDTYHM
TVSIIDRYLQLVTDTPKKELQLVGVTAMFIASYEELFPPEISDFA-YITDDTYKKKQILE
MRQIVRVLDFHLGKPLPTHFLRRFSKAA---KAA---DKN-HLVAKYLIELASIDYGTAH
YKPSEVAAAALYISLYLFPIAANANES------K-VWSK-----TLEHYTHYTVEQLTPV
VQRLAKLVKS-A---P-T-M---KV---QAVYSK-YQSSKFEKISTQPELHGTS------
----------LDALV--EGKL--VQ-----------------------------------
--
>Aedes_aegypti_AaeL_AAEL010094
-------------------------------------M------A-T-------------
-----------------H---F-R---IA-KTDE------ND------------------
------A--------------AR----V-------Q--------------A-----K---
KV------L--------------KE-PT---------------LGKRA---------VLG
ELGNK-V--------------L--------------------------------------
------------------------KN--V---------------------V---------
----EHGK-------------GKDTG----GAIFKS------------------------
-----------------------------NDATFKNI----KARVDTH------------
-----WKKSDGQITVFPVSKPVT----RSDSLKGLN--HVGLG---------KQIKS---
-TTVST-------------------------------VAV---------P---------A
QKK--VVHVTKGA-----------EVKKVKVVNLKREESRLTRRSLTKLKQLKKQTTSSS
SSSSSLATNSDEEED-YKI--E---K-PDS------PDTH----------SHKL------
---------------------------------IEE-V-E--NIDINDA--WNPMLVSEY
VNDIYNYLNSLEETFAIRENF---LDSH-KQINHKMRTILIDWINEVQYQYKLEIDTYHM
TVSIIDRYLQLVVDTPKKELQLVGVTAMFIASYEELFPPDIDDFV-YITDDTYKKKQILD
MKQIVKVLDFHLGKPLPTHFLRRYSKAA---KAA---DKN-HLCAKFLIEMASIDYSTAH
YKPSEIAAAALYISLTLFPL-ANNTEP------K-VWTK-----TLEHYTHYTVQHLMPI
VQRLAKVVKN-A---P-N-M---KV---HAVYHK-YQSSKFERISVQPEFQGPV------
----------MDKLI--DGEL--NL-----------------------------------
--
>Anopheles_gambiae_AgaP_AGAP004962
------------------------------------------------------------
------------------------------------------------------------
------------------------------------------------------------
--------M--------------KK-VV---------------AARRP---------VLG
ELGNK-V--------------L--------------------------------------
------------------------RN--A---------------------S---------
----QDLLG-----------KGVEKG----AA-LKN------------------------
-----------------------------ANPTLKNI----KPRVDTR------------
-----WRKADTAAAAVVVKKVVT----RSDSQK--------VAV--------EPKPS---
-ANADA-------------------------------VKV---------H---------V
-------QLNKGN-----------EVKHVA---LKREDSQLSLRTLAKQNRKAQPKSAPS
SGTSS----SDEHEI-VSI--S---KKPEK------VEAH----------SQKL------
---------------------------------LEN-I-E--NIDANDG--WNPMLVAEY
VNDIYNYLNELESGYALCENF---LDGH-KEITHKMRTILIDWINEVHYQFKLDIDTYHM
TVSLIDRYLQTMKTVPKKKLQLVGVTAMFIASYEELFPPEIQDFV-YITDDTYQKYQILE
MKEMVRTLDFNLGKPLPTHFLRRFSKAA---KAS---DVN-HVLAKYLIELASVDYSTAH
YKPSEIAAAALYISLYLFPNGGNGTSA------I-IWTK-----TLEHYTHYNVKYLAPI
VQRLANVIKA-V---P-K-MMDKKV---KYPWLK-YSSSKFQCISTHPKLKGSE------
----------IEELL--NNEL--RC-----------------------------------
--
>Nasonia_vitripennis_100122223
-------------------------------------M--------A-------------
-----------------L-----R---SR-AINLNV--ANQE------------------
------N---VK--------N-----------------------------V-----K---
SM------A--------------LA-PG---------------QTRRA---------ALG
EIGNK-V--------------I--------------------------------------
------------------------IQ--R---------------------T---------
----NDLTGKSSQ----AGKDKVLLK-----K----------------------------
------------------------------------------------------------
-----------------PLVTKQP-QVKVDRIEKIEKQKPHVQ-----------------
-----I-------------------------------------------V---------K
PVV--KTDIHVDNR--------PLPEA---------------------------------
----------KKNETDNIN--K---KDSELNEAKKDTDSF----------SSDL------
---------------------------------I-T-I-E--DIDEEDR--KNPILVSVY
SNDIYRHLRNLETQFPILKGY----LHG-QEVTPKMRCVLVDWLIEVHEQFHLMQETLYL
TIAIIDRFLQFR-LITRKRLQLVGVTAMFIASYEEMYSPDINDFV-YITDNAYTKAEILQ
MMLMIKTLEFSFGRPLPLHFLRRYSKAG---KAL---PVH-HTLAKYFLEQCLVHYEVCH
HPPSLIAAAALYLSFLLL---G----N------D-SPQESEWTKTLVHYSTYKLRDVLPV
VKEISS--IM-V---TAEKS---KY---QAARRK-YTNPKHMKISLRPELKSPT------
----------LAALA--NHK---DE-----------------------------------
--
>Apis_mellifera_551783
-------------------------------------M----------------------
---------------------ALR---NR-TALT-----NIV------------------
------N---QE--------NVK----N-------L--------------K-----S---
SV------T--------------TI-PG---------------KTKRA---------ALG
EIGNK-V--------------N--------------------------------------
------------------------TL--R---------------------G---------
------------------------------------------------------------
------------------------------------------------------------
------------------VEPID----RTSLLTKDS--KKITVS--------KQIIK---
-TSEKG-------------------------------IEKLPIQIVKPVK---------K
ITV--SYENNV--------------VS---------------------------------
----------LPPKE-VQS--F---SSDLL------AVE---------------------
------------------------------------------DIDEEDK--GNPSLVSIY
SNDIYGYLRTLENMFPISKGY---LDGQ--EVTPKMRSVLIDWLVEVHQQFHLMQETLYL
TVATIDRFLQ----VYRKRLQLVGVTAMFIASYEEMYSPDVNDFV-YITDNAYSRIEILQ
MMLIVKTLDYSFGRPLPLHFLRRYSKAG---KAL---PIH-HTMAKYFLEQSLVHYEMCH
YPPSLIAAAAIYLAFLIIDNNDEDEHK------I-VWTN-----TLAHYSTYSKDDVFPV
VRETASIIVN-A---D-K-I---KY---QAVRKK-YAQSKCMKISTRPELKSAT------
----------IFAIS--TADN-KAI-----------------------------------
--
>Caenorhabditis_elegans_Y43E12A.1
-------------------------------------M----------------------
-----------------L--------RV---T-------------------TSIRK-T--
------------------------------------------------------------
---------------------------------------------TKN----------AV
G-----------------------------------------------------------
------------------------------------------------------------
------------------------------------------------------------
------------------------------------------------------------
------------------------------------------------------------
------------------------------------------------------------
------------------------------------------------------------
------------------------------------------------------------
------------------------------------------PRTNLE----EVLNCIAM
AEDIYNYLVHHEKKYVLDDSF----ING-GNVNSKMRRILVDWLIQVHLRFHLTPETLHL
TIFVLDRIIVKN-IVSKAEFQLLGVAALFVASFEDIYLPDILEYE-MITDNTFSKKQIMA
MQTILNALNFDLSCPSSLVFLRCISKTLTENPIDKEFYYV-HNISKCLGELALLDSVMST
VPRSHVASASMIITLNVI---T----V------D-GINPKTAASMIRKQLGASKQDIYDA
IALLAQVAYK-N-------F---RHQKLCAIREK-YQSSKFGRVSYLMTDEILE------
----------KIHRM--GRNV-EAS----E--------AETSEME---------------
--
>Hydra_magnipapillata_100204331
-------------------------------------M------A---------------
-----------------G-----V---QRRIMIS-----RNE------------------
------E---NL--------NNKGIGSK--------------------------------
NV------L--------------GG-KI---------------SNSRT---------VLS
NISNI-Q--------------R--------------------------------------
------------------------RP--Q---------------------V---------
----VGK---------------IKKE-----D----------------------------
------------------------------------------------------------
-----------------GVALEE----KAPLNKGLG--RMVS----------QSNL----
-ISDVQ-------------------------------------------L---------K
TTK--IIPAYQ--------------DI---------------------------------
----------ADVEV-----------PINA------MINS----------FTE-------
---------------------------------L-E-V-D--DIDLEDL--GNPTLCAEY
VKDIYKYMNKLER-RLVPSDY----MAHQAEINFKMRSILVDWLIQVQSRFNLLQETLYL
TIYIIDRYLSKQ-NVKRAELQLVGVTAMLIASYEEMYAPEIGDFV-YITDNAYSKEKIRQ
MQKMLKTCEYDFSNPLCLHFLRRNSKAG---AVD---AQK-HTLAKYLMELTLVEYEFIT
KLPSEIAAAALYLALKLI---D----D------S-NWTP-----TLAHYSGYTEDEILST
VSKLS--ILT-L---SMDNS---KY---QAVKNK-YSASKFLRISHIPQLKGHI------
----------LSKFA--ERN----------------------------------------
--
>Nematostella_vectensis_NEMVE_v1g126046
------------------------------------------------------------
------------------------------------------------------------
------------------------------------------------------------
------------------------------------------------------------
------------------------------------------------------------
------------------------------------------------------------
------------------------------------------------------------
------------------------------------------------------------
------------------------------------------------------------
------------------------------------------------------------
------------------------------------------------------------
---------------------M----DMAD------FSEA----------LNEC------
---------------------------------F-PTDVE--DIDSGDY--DKPQLCAEY
AKEIMRFLRAMEEHYSVSPTY----MNNQQEVNEKMRAILLDWLVQVHLKFRLLQETLYI
TMSIIDRFLAVH-QVSKRELQLVGVGAMLLASYEEMFAPEIGDFV-YITDHAYTKKQIRQ
MSLIFRKLDFSLGKPLCLHFLRRNSKAG---AVG---AEE-HTMAKYLMELTLIDYQSIK
FLPSEIAAASLSLAMRVM--GK----G------S-EWTP-----TLEHYSGYSEKKLSTC
MQRLAQLVLG-A---RD--S---KQ---KAVYNK-YASSKFMKISTMSCLSTST------
----------ITTLA--AQD---QS-----------------------------------
--
>Monosiga_brevicollis_MONBRDRAFT_8459
-------------------------------------M------P---------------
------------------------------------------------------------
--------------------------------------------------------A---
KT------F--------------GQ-AQ---------------HVKRA---------PLG
DIGNN-A-----------------------------------------------------
------------------------------------------------------------
-------------------------------------------------AALG---LN--
------------------QAKKVK------------------------------------
--------------------------------S--------Q----------ERAG----
-PMTRA------------------------------------------------------
------------------------------------------------------------
-------AARNASSEPMPA--D---DQAME------TQDE----------TMHD------
---------------------------------IAG-V-E--NIDEEDT--ENPQMATEY
VADIYNYMREMEVRLCCDPAY---LQSQ-PEVNERMRAILIDWLVEVHYRFELLQETLYL
TVDVLDRFLSSE-RTSRSQLQLVGVTAMLIASYEEMYPPEVGDF-VYISDNAYRREQILA
MQTMLRVLDFNLGKPLPLHFLRRDSRAG---HAD---GTM-HTFAKYFMELTLCSPRFLG
YKPSQVAAAATYISREVV---G----EQ-----Q-LWTP-----TIEFFADYTLTDIMPV
ILDMKAILRE-S---PTA-K----Q---QAVRTK-FSRSKYMRISREPMLEKYI------
-----------SEL----------------------------------------------
--
>Equus_caballus_100063155
-------------------------------------M------P-L-------------
-----------------S-L-------P--PRSSEPETKKSQS---------------SK
IVPSGHGRPEKR--------GE------N----HQA-------------KI-----S---
PS------S--------------PQ-GP---------------FKKRS---------AFE
DLTNA-S--------------Q--------------------------------------
------------------------SQ--P---------------------T---------
----QPKKEAN--------KEFVKDNTPSSTA---------------PETRLG---MS--
------------------STATVS------------------------------------
--------------------------------S--------V----------GKFS----
-STSKS------------------------------------------------------
------------------------------------------------------------
-------SACESSSN-KPF--S---SQGKR------SQKE----------M---------
---------------------------------T-P-V-E--DIDKDHN---DPFFNSIY
AKDIFSYMKEREEKFI-LKKY---MNRQ-TDISSDMRAILVDWLVEVQMTFEMSHETLYL
AVKLVDHYLMEV-MCKKDKLQLLGSTAFLIAAFEEPCPPCVDDF-LYICDDIYQRNEMLT
MISILQTLKFDINIPIAYHFLRRYARCV---RTS---MKT-LTLSRFICEMTLQEYDYIQ
ERASKLAAGSFLLALYMK---K----LG-----H-LAP------TLEYYSGYKTSDLHPL
VKQLNTLLTF-R---SCD-R----L---KTVHSK-YSHQVFFEVTKIPPLDILK------
----------LEEIL--N-Y----C-----------------------------------
--
>Homo_sapiens_85417
-------------------------------------M------L-L-------------
-----------------P-L-------P--PQSSKPVPKKSQS---------------SK
IVPSHHDPSEKT--------GE------N----CQT-------------KISPSQES---
PS------S--------------LQ-GA---------------LKKRS---------AFE
DLTNA-S--------------Q--------------------------------------
------------------------CQ--P---------------------V---------
----QPKKEAN--------KEFVKVNTHFSTT---------------PESITE---KS--
------------------SIATMT------------------------------------
--------------------------------S--------V----------GKSR----
-TTTES------------------------------------------------------
------------------------------------------------------------
-------SACESASD-KPV--S---PQAKG------TPKE----------I---------
---------------------------------T-P-R-E--DIDEDSS---DPSFNPMY
AKEIFSYMKEREEQFI-LTDY---MNRQ-IEITSDMRAILVDWLVEVQVSFEMTHETLYL
AVKLVDLYLMKA-VCKKDKLQLLGATAFMIAAFEEHNSPRVDDF-VYICDDNYQRSEVLS
MINILNVLKCDINIPIAYHFLRRYARCI---HTN---MKT-LTLSRYICEMTLQEYHYVQ
EKASKLAAASLLLALYMK---K----LG-----Y-WVP------FLEHYSGYSISELHPL
VRQLNKLLTF-S---SYD-S----L---KAVYYK-YSHPVFFEVAKIPALDMLK------
----------LEEIL--N-CDCEAQGLVL-------------------------------
--
>Mus_musculus_209091
-MPPPLLPKRSKLETEKAQSNKITPREEQQSEKIGKSNHAASSSS-S-------------
-----------------S-TTETE---DY-NEFD-----TEL------------------
------M---TS--------KKK----D-------K--------------P-----E---
DPTIIEEMTDLKKSVISPLWLKNKH-VV---------------QEEKPVIQEKSSFKKIS
LVSNV-V--------------T--------------------------------------
------------------------TK--EKPPVKKPHFRELLALEENSSNKKANPMDSLS
FDHKPDTE-------------MGEIA-----R----------------------------
------------------------------------------------------------
-----------------MVLTDE----EYNIDTLYE--RVLALS--------QGLIA---
-ADQLSFTDLQNFEETKIVDEKSFLVFENKNSPNMSSNAFESRTDNSSAI---------M
PSS--KAFNPV--------------EN---------------------------------
----------SNPYV-SSS--K---SFKST------LGAK----------ETEI------
---------------------------------TIQ-D-DSDSLERIEKEGQDPLLNTIY
AKDVFNYLKEREEKFL-VQKY---MDGQ-MELTSDMRAILVDWLVEIQGSFQMTHETLYL
AVKIMDLYLMKA-QCKKNHLQLLGSTTYMIAAFEESYPPSLSEFL-FICEDMYEKSDMVS
LSSILQTLNFDINIPTAYNFLRRYASCI---HAS---MKT-LTLSRFICEMTLQEYEYIE
ERPSKLAAASFILALYMRN-LS-------------NCVP-----TLEYFTGYKMAELHIL
VRKLNHLLNF-R---S-H-S---IL---KNVFEK-YSEETYFEVAKIPPLSKQD------
----------LENLL--NCAL--FH-----------------------------------
--
>Gallus_gallus_396167
-------------------------------------M------P-V-------------
-----------------A-R-------S--SKAQSS--KQPRA---------------SK
APSVTENVPPEK--------EE------G----CQA-------------KR-----S---
PS------S--------------PQ-GG---------------PKKRS---------AFG
DITNA-H--------------K--------------------------------------
------------------------NQ--V---------------------V---------
----TGKK-------------EGVK------A---------------PTRKAT---RA--
------------------PPAPIV------------------------------------
--------------------------------A--------K----------NNEI----
-NLKKS------------------------------------------------------
------------------------------------------------------------
-------LRKTPPAD-VPV--E---PEKDS------VPEE----------PVQQ------
---------------------------------VPV-V-E--DIDKEQL--GDPYANAEY
AKEIFDYMREREEKFL-LPDY---MEKQ-SDISRDMRAILVDWMVEVQENFELNHETLYL
AVKLVDHYLVEV-VSMRDKLQLIGSTAVLIASFEERCPPCVDDF-LYICDDAYKREELIA
MTSILRTLNFDINIPIPYRFLRRFAKCA---RAS---METL-TLARFVCEMTLQEYDYAR
ERPSKLAASSLLLALTMK---N----LG-----G--WTP-----TLEYYSGYCAQDLHPL
VKRLNFLLTY-Q---PCDK-----L---KAVRTK-YSHRVFFEVAKTTPMDMMK------
----------LEEKL--K------S-----------------------------------
--
>Tetraodon_nigroviridis_34481
------------------------------------------------------------
------------------------------------------------------------
------------------------------------------------------------
------------------------------------------------------------
------------------------------------------------------------
------------------------------------------------------------
------------------------------------------------------------
------------------------------------------------------------
------------------------------------------------------------
------------------------------------------------------------
------------------------------------------------------------
------------------------------------------------------------
------------------------------------------MDSENAD---DCFLCPDY
AKEIFDYLKQREERFV-LRDY---MPTQ-PGLTVEMRAVLVDWLVEVQENFELFHETLYL
AVKVTDHYLSTV-PVHRETLQLVGSTAMLIASFEERSPPCVEDFL-YICDDAYGREELIS
MASILQTLAFDINIPIPYRFLRRYAKVGPPPAAP---AAT-SALPRSVCPPVRGSGHGHA
DAGALLLGEGLAAGPSSS---P----L------S-PQSP-----VLQFHAGYQKADLAPV
VRKLHGALAA-P---P-D-D---KL---RAIRNK-YSHRVFFEVALLPLLEQEV------
----------LDEAL---------------------------------------------
--
>Fugu_rubripes_171285
-------------------------------------M------P-V-------------
-----------------T-R-------P--KKTTAA--AGSKI---------------PK
PAKVGSENQE-----------E------G----PQV-------------KR-----S---
SS------P--------------PH-GA---------------PKKRT---------AFI
DITNA-H--------------K--------------------------------------
------------------------VQ--I---------------------S---------
----IPGRK-----------KEAVK------K---------------PVKKIS---AA--
------------------SVPTKN------------------------------------
--------------------------------R--------D----------NLKK----
-SLPVT-------------------------------S-----------DGP-------K
AE----RETVDEE-----------EERAA-------------------------------
------SAPGEEPAT-SAP--P---AVREV------PAHL----------RKPD------
---------------------------------IPP-E-F--DIDSENC--DDCYLCPEY
AKEIFDYLKQREEKFV-LADY---MHMQ-PSLNAEMRAILVDWLVEVQENFELFHETLYL
AVKMTDHYLSKT-PVDREMLQLVGSTAMLIASFEERSPPCMEDFL-YICDDAYRREELIS
TASMLQTLVFDINIPIPYRFLRRYAKCV---KAG---MDT-LTLARYYCEMSLMDMELVP
ERGSLLASACLLMALLTK---D----L------G-GWTP-----ILQFHSGYQKSDLAPV
IRKLHAALSA-P---P-D-D---KL---KAIRNK-YSHKVFFEVATLPLVDLEV------
----------LEEAL--S------------------------------------------
--
>Oryzias_latipes_10666
-------------------------------------M------P-F-------------
-----------------T-R-------G--KKPAA---SGNKA---------------LR
QSAPSTENQE-----------E------G----SQV-------------KR-----S---
SS------P--------------PH-GA---------------PKKRT---------AFI
DITNA-H--------------K--------------------------------------
------------------------VQ--I---------------------S---------
----LPGRK-----------KETGK------K---------------AVKKTT---II--
------------------SVTAKN------------------------------------
--------------------------------Q--------A----------NLKN----
-IRSVS-------------------------------S-----------EES-------T
TE----REKTDTEEEK-----EEEAQRSL-------------------------------
------VASLTETVD-ALV--A---PVSQV------PAHL----------QRKP------
---------------------------------IPK-E-F--DIDSDSA--DDCYMCPEY
AKDIFDYLKEREEKFV-LSNY---MLTH-TSLNPEMRAILVDWLVEVQENFELYHETLYL
AVKMTDHYLSKA-SIHREMLQLVGSTAMLIASFEERSPPCVDDFL-YICDDAYKREELIS
MASILQTLSFDINIPIPYRFLRRYAKCV---SAS---MET-LTLARYYCEMSLMEMDLVS
ERGSLLASACLLMALITK---D----L------G-SWSP-----ILQFHSGYQASEVAPV
VRKLHLMLQG-P---A-D-D---KL---RAVRNK-YSHKVFFEVATVPLVDISV------
----------LEKAL--SC-----------------------------------------
--
>Danio_rerio_767751
-------------------------------------M------P-F-------------
-----------------S-K-------G--KKPT-----TSKI---------------PK
LNSKKLENQ------------D------G----PQT-------------KR-----S---
SS------S--------------PQ-GA---------------PKKRT---------AFV
DITNA-H--------------K--------------------------------------
------------------------IE--L---------------------C---------
----NPIK--------------KKD----------------------PAKKLQ---KT--
------------------SVLSKN------------------------------------
--------------------------------D--------V----------NLK-----
--SIVS-------------------------------P-----------EEK-------L
EE----LKNVES------------DIE---------------------------------
-----------------ET--S---CKDPI------PPHL----------LPPE------
---------------------------------IPP-E-F--DIDSEHL--SDSSHTSEY
AKEIFDYLKNREEKFV-LCDY---MVDQ-PNLNTNMRAILVDWLVEVQENFELNHETLYL
AVKVTDHYLAVS-QTKREALQLIGSTAMLIASFEERAPPCVDDFL-YICDDAYKRSQLIS
MISILQALNFDTNIPVPYRFLRRYAKCV---NAG---MDT-LTLARFICELSLLEMEFVP
VRASLLASACLLIALVTK---D----L------G-GWTQ-----CLQFHSGYSAEDLAPV
VRKLHHMLSS-P---A-D-S---KL---AVIRSK-YAHKVFFEVALIPTVNLEK------
----------LEGLL--K------------------------------------------
--
>Ciona_intestinalis_100184160
-------------------------------------M------PRT-------------
----------------SI-F-------D--TSNI------FS------------------
MTENTAQNKVGG--------KPS---SKR----PA---------------T-----S---
PA------K--------------GA------------------VHKRS---------AFG
DITNAGV--------------V--------------------------------------
------------------------NV--K---------------------A---------
----IAKP-------------EATKK----VD-------------SKKNKTKR--HSLRL
SKQVIKT---KQD--TSANVEKLS------------------------------------
--------------------------------Q--------I----------TQDF----
-FISSS-------------------------------Q-----------ET--------S
S-----SSAS--------------------------------------------------
------SVYESLPNS-PAT--P---TCFIE------HKAS----------PRRR------
---------------------------------ALN-F-T--DVDAENV--NNINEAPEY
AFTIFEYMRAREQSFP-INENY--MVEKQTEITPEMRSILVDWMVEVQENFELNHETLYL
AVKLVDCYLQQV-KIKKEKLQLIGATSLLIAAFDERQAPYLDDFL-YICDDAYNKQQMMQ
MRTLLKTIGFDINIPIAYRFLRRYAKCA---KSS---MEV-LTLARYIMELSLQDISFIG
KSASLMAASALWLAFKMK---K----T------NFQWND-----TLVYYSSHNEQDIIEL
AVQLNHMLS--S---R-D-T---KL---KTIFTK-YSHSIFYQVAKTTCLSQVEI-----
----------NEETFTQL------------------------------------------
--
>Branchiostoma_floridae_BRAFLDRAFT_113036
------------------------------------------------------------
------------------------------------------------------------
------------------------------------------------------------
------------------------P-----------------------------------
------------------------------------------------------------
------------------------------------------------------------
------------------------------------------------------------
------------------------------------------------------------
------------------------------------------------------------
------------------------------------------------------------
------------------------------------------------------------
---------------------------Q-----------G----------IPTR------
---------------------------------P-P-L-Y--DYDQENI--KDPGLAPLY
AQDIFNYMKDREEKYL-LPQY---LQIHNAHLEPYMRAILVDWLVEVQENFELNHETLYQ
AVKIVDHYLAKT-KVTKEKLQLVGATALFMSCFDERCPPLIDDFV-FICDDAYRREDIIL
MQTILIKLDFFLNFPISYRFLRRYAKCS---KVD---MGT-LTLARFVLELALQEYEFVT
YRESKLAAGALLLAFKMK---K----L------G-DWTP-----TLEYYSGYKGEELRDI
VRHLNSILAA-P---K-D-S---RL---KTIRAK-YSHSVFYEVAKLPPLDMIE------
-----------EMD----------------------------------------------
--
>Strongylocentrotus_purpuratus_591240
-------------------------------------M------P---------------
-------------------V-------N--LKRN------GG------------------
VAAQIREDKLPM--------ITR---AKR----KSN-------------EV-----G---
GI------Q--------------GP------------------SKKRA---------AFG
DITNA-F--------------T--------------------------------------
------------------------SK--N---------------------V---------
----LG-----------------QP---------------------KKGLAKK--PPLKS
SKVVSKV---KVN--APKDPRVPP------------------------------------
--------------------------------A--------E----------TQKAVT--
AILPDS-------------------------------K-----------PS--------T
S-----SKEA--------------------------------------------------
------GFVESMNKRNVES--P---SVEIK------DAVA----------AISL------
---------------------------------ECNAGYT--DIDAENF--GDPNLAPTY
AAGIFRYLKEKEESSK-IDDY---FDMQ-KDITRHMRSVLVDWLVEVQENFELNHETLYL
AVKLTDMYLAKC-KIAKDLLQLLGATSLFIACFDERIPPALDDFL-YICDDAYSRNQFTD
MRKVLKMVNFALGVPLSYRFLRRYAKCA---HAT---LET-LTLARFILELSLMESSFIT
VADSLIAASALLLAFRMK---N----N------G-TWDV-----TLRHYSGYVEEDLKQC
MNQLNSMLNS-P---P-N-K---QL---ATVRNK-YSHPLFYEVAKIPCIDPL-------
------------EL----------------------------------------------
--
>Drosophila_melanogaster_Dmel_CG5814
-------------------------------------M------A-P-------------
-----------------T-K-------A--TTRAAITHQLQQAVNPILGLGAATRKGLTR
RAATGNIDPNVE--------NMQT----R----AKR-------------KA-----D---
HS------P--------------IK-NDKIKRSALGNVFGASKMTTRA---------SSK
VEDSV-E--------------N--------------------------------------
------------------------CH--K---------------------V---------
----LDKL-------------EEAL----------------------------------A
RP------------KPRPKAVPAAK-KTVLGEVQLPAMPIPVLLPPTHNLA---------
--------------------AP-----QVAAVKP-----VRR----------ISND----
-FNKTE-------------------------------D-----------SLY-------M
SA----LEDVS---------------S---------------------------------
------CDSMRLSGN-FEA--A---RRRSA------KLQQ----------KTEQQPQPLL
L--TLPETAP---------SQVV-PIP----PVPEE-V-E--DFDRKNW--DDPFQVSHY
AMDIFNYLKVREAEFP-IADY---MPRQ-IHLTTWMRTLLVDWMVEVQETFELNHETLYL
AVKIVDLYLCRE-VINKEKLQLLGAAAFFIACYDERQPPLIEDFL-YICDGAYNHDELVR
MRETLRVIKYDLGIPLSYRFLRRYARCA---KVP---MPT-LTLARYILELSLMDYANIS
FSDSQMASAALFMALRMH---G----GPGQLDKQ-TWTS-----TLIYYTGYQLADFAEI
VTALNAGLHR-K---P-R-A---TI---KTIRNK-YSHKIFHEVAKVPLLTNQE------
----------LFQGN--LDLN-ESN----L---------S--------------------
--
>Drosophila_mojavensis_Dmoj_GI22195
-------------------------------------M------A-P-------------
-----------------I-K-------G--TTRTAT--SNQATINALLPMAAVRGKGLTR
RQANSVIDQNVE--------NMQT----R----GKR-------------KA-----D---
HS------P--------------IK-NDKIKRSALGNAALPNKIMTRA---------SSK
SEDTV-E--------------N--------------------------------------
------------------------CH--R---------------------A---------
----LDRF-------------EEAL----------------------------------A
LK------------RTRKPPVAQKKPTTVIAEQKIVT----AQAPVAPKLA---------
--------------------AP-----HPAAAIK-----VRR----------ISND----
-FNKTE-------------------------------E-----------SLY-------M
SA----LEDIS---------------S---------------------------------
------CDSMRLSGN-FEA--A---RRLSA------KLQL----------KTE-QPKPAT
VQSVLTEAAS---------AAVVRPVT----PVPDD-V-E--DFDRKNW--DDPFQVSNY
ARDIFNYLKTREPEFP-ITDY---MPKQ-IHLTTWMRTLLVDWMVEVQETFELNHETLYL
AVKIVDLYLCRV-VINKEKLQLLGAAAFFIACYDERQPPLIEDFL-YICDGAYNHDELVK
MMETLRTINYDLGIPLSYRFLRRYARCA---KVQ---MPT-LTLARYILELSLMDYATIS
FSDSQMASAALFMALRMH---G----GTANLNNK-TWTS-----TLIFYTGYQLADFAEV
IPVLNAGLHR-K---P-R-A---TI---KTIRNK-YSHKIFHEVAKVPLLSNVE------
----------LFQSN--LDLN-DSN----L--------ST--------------------
--
>Anopheles_gambiae_AgaP_AGAP002478
------------------------------------------------------------
------------------------------------------------------------
------------------------------------------------------------
---------------------------------------------K-------------K
SQQAA-N--------------A--------------------------------------
-------------------------C----------------------------------
------------------------------------------------------------
-------------------------------------------------LA---------
--------------------KH-----AEVVVKPK----RGR----------MSSE----
-FEASD-------------------------------N-----------SLY-------V
T-----AVD---------------------------------------------------
--------------N-FED--G---SAAS---------AD------------ENGPWKML
INVALTRAAT---------AEIGVPRK----QPPAS-V-E--DYDLCYW--NDIYQVSEY
AQDIFDYLQEREPAYD-IPDY---MVRQ-KHLTKRMRALLVDWMIEIQETFELNHETLYL
AVKILDTYLSRV-TIGHEVLQLVGIAGMLIASYDERLPPTVDDFV-YFCDGAYDRNDLLK
MRTVFRTIEFDLGFPLSYRFLRRYARVN---RIP---MMT-LTLARYILETGLMDYNTVL
VRDSKLACGALFIARRM-------------LDQP-GWNE-----TLEYYSSYKVEQFTDA
IVLLNNGMSS-R-----Q-Y---SF---DTVHKK-YSHELFFEVAKRPVITSMEK-----
----------LFATS--SVMYKKEN----VAPIPAAVSNK--------------------
--
>Aedes_aegypti_AaeL_AAEL009572
------------------------------------------------------------
--------------------------------SKT---TAPN------------------
--QNQN-PDSDL--------QPM----QR----TKR-------------KA-----D---
HS------P--------------LKNDR---------------GVKRS---------ALG
NLTNA-V---VFKADNDA---E--------------------------------------
------------------------NG--I---------------------G---------
----ALKAG-----------HGTTKG----SI-------------KDTTIQQI--ANNIG
HNHKNKTVSKAVTEVFTKPDPDGPKTRAATKILTRAA----SRQQLSGKTI---------
--------------------V--------K--T-------KE----------NTFE----
-AGRKLQTTALAPAA-------------ATAQHGKA-P-----------KRR-------I
SN----EFEKT---------------E---------------------------------
------D-SLYVSAL-EDI--T---SSGSL------RLSE----------NF--------
-----GSARTGTPENGDKKHTKEGSLSPKKRTPEGI---E--DYDLSNW--NDVFQVSHY
AQDIFDYQKDREAQFV-IPDY---MPTQ-PHISKWMRALLVDWMVEIQESFELNHETLYL
AVKIVDIYLSRA-EVQKDSLQLLGAAALFIASYDERVPPTVDDFQ-YICDGAYQRREMIL
MINVFKTIGYDLGIPLSYRFLRRYARVN---RID---MQV-LTLARYILEFTLMEYAIVG
LRDSKLACAALFIAMRMN---D----M------P-GWNK-----TLEFYSGYKIEDFAEI
AILLNNIMTR-K---P-K-E---SL---NTVRHK-YSHELFFESAKKQFITDLTQLFDTT
GYSHHTSTATTTSV----------------------------------------------
--
>Culex_quinquefasciatus_CpipJ_CPIJ014315
-------------------------------------M------N-R-------------
-----------------MRK-------S--AQSKA---TTVS------------------
--QNQNTEDAQQ--------QPL----QR----GKR-------------KA-----D---
VS------P--------------LKYDR---------------GVKRS---------ALC
NLTNA-ANVPTTESDSDA---G--------------------------------------
-------------------------G--F---------------------K---------
----GLKV-------------QNVNG----AT-------------GKVTLLQV--ASNIG
NNKKTAK---TVTEVFTKPDPDGPKTRAATKILTRAA----SRQKLDTTTI---------
--------------------V--------K--P-------KE----------MTAD----
-GGAKLAATSQA-------------------AQQGK-P-----------KRR-------I
SN----EFEKT---------------E---------------------------------
------D-SLYVSAL-EDI--T---SSGSL------RLSD----------NF--------
-----GS-RSATPK-DSAKGASPSTGSPQKRTPDGV---E--DYDLVNW--NDVFQVSHY
AHEIFQYQKDREPTFA-IPDY---MTRQ-PHISKWMRALLVDWMVEIQESFELNHETLYL
AVKIVDIYLSRM-EIQKDSLQLLGAAALFIAAYDERVPPTVDDFH-YICDGAYQRREMIL
MMTVFKTIGYDLGIPLSYRFLRRYARVN---RID---MPV-LTLARYILEFSLMDYAIVQ
LSDSKLACAALFIAMRMN---N----M------P-GWNK-----TLEFYSGYKIEDFAGI
AVLLNNIMTR-K---P-K-E---SL---NTVRHK-YSHELFFESAKKPFITDLRVLFDTT
GLSSARSAGTTTAV----------------------------------------------
--
>Apis_mellifera_413667
------------------------------------------------------------
---------------------------M---NQST---TNQRNNTNVI------RKGITT
RSQNSALNNVLL--------KAPANKESR----VKR-------------KA-----E---
AS------P--------------PK-EK---------------TTKRS---------ALG
NITNA-I--------------G--------------------------------------
------------------------KT--L---------------------G---------
----THQT-------------QEPKK----AV-------------KKTTVTQI---KSFT
Q-TSSIR---TLEKGVIKP-----------EVIPQK-----PKPVPRVK-P---------
--------------------I--------K--K-------DE----------EKTE----
-IPSKI-------------------------------L-----------NVR-------R
SL----DLEKS---------------E---------------------------------
------DSSLYVSAL-EEI--T---DDSTK------KSRR----------SNEEPEKT--
-EVENESNEPQVPAKTQERSAAQLDAAPEQILPEGV-Q-W--DFDAENW--LDPFQVSHY
AMDIFNYLKSREHLFP-IGDY---MERQ-VCLSPWMRALLVDWMVEVQESFELNHETLYL
AVKLVDLYLTKV-TVVKETLQLLGAASLFIASYDERIPPMVEDFL-YICDGAYKQRALIR
MMSILKVVDFDLGIPLSYRFLRRYARCA---KVS---MPT-LTLARYILEYSLMDYSTIR
ISDSKIAAAALLLALRMK---D----L------G-GWTS-----TLEYYSGYKVDDIRDI
VHLLNQGLH--R-----K-E---TL---TTVRNK-YSHKIFFEVAKLPLKDTL-------
------------DI----------------------------------------------
--
>Nasonia_vitripennis_100122822
-------------------------------------M------A-P-------------
-----------------S-K-------V--LQTKT---TAASQVTGVV--T---RRGLAT
RQQNAVISDPKQ--------QALLFKDTR----IKR-------------KA-----D---
AS------P--------------LK-DK---------------TTKRS---------ALG
NITNA-I--------------G--------------------------------------
------------------------KS--I---------------------G---------
----A-QL-------------QDAKK----AA-------------KKVTVSQP--VKSVT
QTTSTLR---TLEKILNIP--------AENNVIHRHP-----KQVIRAKAP---------
--------------------V--------K--K-------EE----------ERPE----
-IPSKI-------------------------------A-----------NVR-------R
SL----DLEKS---------------N---------------------------------
------DSSLYVSAL-ETL--P---EENVK------RLSR----------TGKDADKK--
-SPVEEVQESEVEVEEKTEAPVNRNPPPERELPEGV-A-W--DFDVENW--QDPYQVPHY
AMDIFDYLKERESLFP-INDY---MERQ-VCLSRWMRSLLVDWMVAVQESFELNHETLYL
AVKLVDLYLTKV-TVGKETLQLLGAASLFIASFDERIPPMIEDFL-YICDGAYSHRELIR
MMSVLKVMDFDLGIPLSYRFLRRYARCA---KVS---MPT-LTLARYILEYSLMDYTTIS
FSDSKMAAAALFLALQMK---E----L------G-GWTP-----TLEYYTGYKLSEFKDI
VLTLNEGLHR-K---H-K-D---AL---STVRNK-YSHKIFFEVAKVPLKDELD------
-------------I----------------------------------------------
--
>Tribolium_castaneum_660418
-------------------------------------M------R-R-------------
-----------------NHT-------V--SDLQT---PLSRAVTGAIRNQ---KASVST
RSRSSVLTNAQI----------------R----PKR-------------KA-----D---
FS------P--------------VK--E---------------NVKRS---------AMG
DITNN-K-----------------------------------------------------
------------------------------------------------------------
-----KFD--------------DKKK----AT-----------------LKQP--AKKTI
VQVKTLPSVRTVLKPKQNENVLPPQAPCLNGVVTRAA----VKNVTTGQTA---------
--------------------V--------K--P-------KE----------ALKE----
-ISNPR-------------------------------I-----------KTR-------L
SN----EFEKT---------------E---------------------------------
------E-SLYSSAL-EEL--N---DSVSS------SGAK----------A-----KT--
-PPSDEKSPNLSVVSIVAQQLQNKLNLGIHEVPEGV---P--DFDKENW--DDVHQVSHY
AMDIFNYMKSREPQFE-IADY---MDRQ-VCLTSWMRSLLVDWMVEVQESFELNHETLYL
GVKLVDFYLSRM-TVGKETLQLVGAASMFIASYDERIPPAINDFL-YICDGAYTCRELVR
MINILKVCDFNLGIPISYRFLRRYARCA---KIT---MPV-LTLARFILEYSLMDYATVT
VRDSKLASASLYLALKMK---K----I------S-GWTT-----ALEFYSGYKLEDFKEV
VILLNDGLHK-K---P-K-S---PL---MTVRNK-YSHKIFFEVAKIPLISNEE------
-----------LFV----------------------------------------------
--
>Caenorhabditis_elegans_T06E6.2
-------------------------------------M----------------------
------------------------------------------------------------
------------------------------------------------------------
---------------------------------------------LR------------S
QAKNV-D--------------L--------------------------------------
------------------------TS--Q---------------------D---------
----SRHQ-------------QKRKQ-----A----------------------------
------------------------------------------------------------
-----------------EQLDAL----KNPSEPAAK--KQHSKG--------LTELR---
-AHISG-----------------------------------------------------F
-------KIDS--------------AK---------------------------------
----------RDPLG-KSR--T---SRRDV------ENLP----------PQKS------
---------------------------------RYV-D-PCPHYDYDLEEAGNPDSISDY
AQGIFDYYRHREVHFR-VRKY---LHKH-PEVDVKTRAILIDWMVEIQETFELNHETLYN
AVKLTDMYLCKT-KVDKNTIQKLACVAIFIAAYDERSPPLVDDLI-YLSGDRFSRDELLA
MRELFATVGYDLGSPLSYRYLRRFGRVC---RVD---MKT-LTMGRFILETSLMVYEYAM
VSQSRLAAAAFVLAMRMLDKNNEY-----------EWNP-----VLEKYSGFTGEEVMPL
VEHMNHILHSKD---K-W-A---QL---TSVRQK-YSHEVFFHVASIPMLPDTL------
----------KVVDS--HTYA-PVPMLSYP------------------------------
--
>Nematostella_vectensis_NEMVE_v1g208415
------------------------------------------------------------
------------------------------------------------------------
------------------------------------------------------------
------------------------------------------------------------
------------------------------------------------------------
------------------------------------------------------------
------------------------------------------------------------
------------------------------------------------------------
------------------------------------------------------------
------------------------------------------------------------
------------------------------------------------------------
------------------------------------------------------------
------------------------------------------------------------
-------------------M-----EKQ-KELTISMRAILVDWLVEVQESFELYHETLYL
GVRVLDNYLMRS-YVERENLQLVGAVSLYIACVEERHPPCLDDF-LYICDDAYQQKAFVA
MKKILNSLEFNINMPIPYRFLRRFAKVA---SAD---VKT-LTLSRFILETTLHHYKFIV
HKPSFLAAACLRLALRMK---G----CD-----D-WTP------TVVHYTGYSVAQLDGC
VIELNEMISE-P---PKQ-N----L---MTVRNK-YSHKVFHEVALIPPLDSL-------
------------NL----------------------------------------------
--
>Hydra_magnipapillata_100203281
-M-----------------------------------KETTTQNS-K-------------
-----------------L-HIQER---ES-TMFT-----RSK------------------
------N---QR--------SLI----A-------K--------------Q-----K---
PAKRSVSDIS-----------PNKA-IE---------------TRKRT---------AFG
DITNA-I--------------Q--------------------------------------
------------------------AH--THRL--------------NLARKRSKSIDSSK
QAQKSKLK-------------LSTIT-----T----------------------------
------------------------------------------------------------
-----------------RNRTKK----TDSKPNLEK--NEADIS--------LPCFI---
-SEHFS-----------------------------SAIENGNSSKMEQSF---------T
SDK--SECHEQ--------------SK---------------------------------
----------DMPEQ-MNV--S---STSSS------GSLS----------GKVR------
---------------------------------PVP-V-I--PASILQK--VEEDIRSPA
KYPV-INYL----------I-----KEN-CETTGPMRAILVDWLVEVQENFELYHETLYL
AVKLVDNFLQNN-PTPKEQLQLVGATALLIACIEEHHPPPLDDFQ-YICDDAYTHKMFIN
MLKIFKALDFDVNIPISYSFLRRYARVT---SMS---MQL-LTLARYILELSLQEAQFVD
VRSSKISAACLCLALKMKD-EG-------------DWEA-----NLSYHTGYQEKELSTL
VTNLNTMVTN-A---P-K-S---KL---QTIRNK-YLHPVFFEVAKIPAVDPL-------
------------FL----------------------------------------------
--
>Trichoplax_adhaerens_TRIADDRAFT_56083
-------------------------------------M------A-Q-------------
-----------------L-I-------D--KLNL------MV------------------
NSKGLQHPKANS--------VTA---AKK----RTI-------------EE-----S---
SD------D--------------YP-LT---------------SKKRA---------VLE
DLTNA-------------------------------------------------------
------------------------------------------------------------
-----SQD-------------TLLKW----HN-------------LKKQQTNK--NNVEQ
VQQQNEV---K-D--HESDLGRIK------------------------------------
--------------------------------T--------N----------IHEF----
-LKCDE-------------------------------D-----------DVV-------D
GK----SSCN--------------------------------------------------
------ENEESKIST-AHL--S---TILSE------EVQR----------VLTL------
---------------------------------PND-V-A--DIDEADL--TDPFRVADY
APIIFENMKQREAQLV-VNDY---LERQ-NDITEQMRMILIDWLCEVQQNFELFHETLYL
AVKIVDRFLSAR-VVSRDALQLIGATAMLMSSIEERYPPLVDDFV-YICDDAYSRQAVLD
MRDICYALDFDLNIPIPYRFLRRYGKVA---SLS---MEN-LTLARYILELTLQEYQFVT
FKPSMLAAGCLCLALKMK---N----C------G-EWTQ-----TLVHYSGYEESELNEL
VQKLNAMIAK-P---A-P-E---NC---KVVKTK-YSHTVFYQVANIAPLQ-LE------
-----------TDV----------------------------------------------
--
>Entamoeba_dispar_EDI_279800
-------------------------------------M----------------------
------------------------------------------------------------
------------------------------------------------------------
------------------------------------------------------------
--Q---------------------------------------------------------
------------------------------------------------------------
------------------------------------------------------------
------------------------------------------------------------
------------------------------------------------------------
------------------------------------------------------------
-------------------------------RQT--------------------------
------ESLVYAPSS-KRG--I---EKMSE------TNII----------QQNI------
---------------------------------QQN-I-R--DIDSFDC--DDPFFMTTY
AKDIFKYLKEEEELTIIPTGF---MSGQ-LYITPKMRQKLVDWIAEISTVLTLLSETYLL
TIYIIDKYLSLNKTVERNNFQLLGVAAVLIASFEEYSYVIVSDLV-TLTGDAYTADMIKN
MCQILNTLNFQIIRPTPLDFLRRFSRAA---DNT---EKP-HITARYLIELATLDYQLME
KKVSLLAAASVYLGRKMC---E----TT-----P-YWDE-----TMAFYSGYSEQDILDT
ARSLNILHKF-T---MCSKS---NY---LKIKEK-FEDEQHKYVSLLPPCPD--------
-------------F----------------------------------------------
--
>Dictyostelium_discoideum_DDB_0185035
-------------------------------------M--STINN-P-------------
-----------------L-NIKTR---SH-SSMG-----GGM------------------
------I---MD--------ENK----V-------P--------------K-----S---
SIGMDKKIG-------------GTT-GL---------------KSHRG---------ALS
DLTNN-T--------------H--------------------------------------
------------------------QT--T---------------------GMATKTVQLS
NNNIIMPQ-------------PTNTR-----N----------------------------
------------------------------------------------------------
-----------------NIITRS----KSIIDNGAS--LRNSAL--------ISGVL---
-PNANG------------------------------------PVNKVQKR---------D
IQS--MEMMNN--------------IP---------------------------------
----------QQPVM-IDD--V---DNDTN------MIQE----------EQMV------
---------------------------------IDI-T-EVPENIDIYDS-HDPQCVGEY
VNEIFAYYREKEQIDKIDKDY---IKNQ-YHINERMRAILVDWMMAVHVRFKLLSETFFL
SVNIVDRYLAKV-MIPVTKLQLVGITAILLACYEEIYSPQIKDFV-HTSDDACTHAEVID
MRQILSTLQFHMSVATPLHFLRRFSKAA---GSD---SRT-HSLSKYLSELSMVEYRMVQ
FVPSMIAAASIYVARRMTMKSGP------------YWNV-----TLEYYTCYKESEILQC
AQELKEVRKR-A---D-T-S---NL---KATRKK-YLSSKLMEVAAIPVVEF--------
------------------------------------------------------------
--
