# Supplementary material for: Molecular evolution of cyclin proteins in animals and fungi
Source: BMC Evol Biol. 2011 Jul 28;11:224. doi: 10.1186/1471-2148-11-224 (PMC3162929; doi:10.1186/1471-2148-11-224)
Supplement: Additional file 1 — The packed archive contains files with multiple alignments of A-, B-, D-, and E- cyclin protein sequences in FASTA format. [file 1471-2148-11-224-S1.GZ › cyclinD.fasta]

>Monodelphis_domestica_100027538
-M----ELLCSEG-----------------------------------------------
------------------------------------------------------------
------------------------------------------------------------
---------ARRTPRA-----GPDPRLLGDQRVLQSLLRLEERYV-PRASYF-QCVQREL
KPHMRKMLAYWMLEVCEEQRCEEEVFPLAMNYLDRYLSCV-PTRKCHLQLLGAVCMLLAS
LRETTPLTMEKLCIYTDHSVTPHQLRDWVIVLGRLKWDLAAVIAHDFLALILHRLP-VPM
D-----------------------RRAL-VKKHAQTFLALCATDYTFAMYPPSMIATGSI
GAAVQGLAACP----LSSDELTE-----LLAGITGTDVDCLRACQEQIEAALRESL----
R--------EATQD-----TVATIPKAPEYSGSQEPSQ--T-------------ST--PT
E------------------------------------VTAVHL-----------------
--------------
>Bos_taurus_540547
-M----ELLCCEG-----------------------------------------------
------------------------------------------------------------
------------------------------------------------------------
---------TRHAPRA-----GPDPRLLGDQRVLQSLLRLEERYV-PRASYF-QCVQREI
KPHMRKMLAYWMLEVCEEQRCEEEVFPLAMNYLDRYLSCV-PTRKAQLQLLGAVCMLLAS
LRETTPLTIEKLCIYTDHSVSPRQLRDWVLVLGKLKWDLAAVIAHDFLALILHRLS-LPR
D-----------------------RQAL-VKKHAQTFLALCATDYTFAMYPPSMIATGSI
GAAVQGLGACS----TSGDELTE-----LLAGIAGTEVDCLRACQEQIEAALRESL----
R--------EAAQT-----SPSPAPKAPRGSSSQGPSQ--T-------------ST--PT
D------------------------------------VTAIHL-----------------
--------------
>Sus_scrofa_780426
-M----ELLCCEG-----------------------------------------------
------------------------------------------------------------
------------------------------------------------------------
---------TRHAPRA-----GPDPRVGGDQRVLQSLLRLEERYV-PRASYF-QCVQREI
KPHMRKMLAYWMLEVCEEQRCEEEVFPLAMNYLDRYLSCV-PTRKAQLQLLGAVCMLLAS
LRETTPLTIEKLCIYTDHSVSPRQLRDWVLVLGKLKWDLAAVIAHDFLALILHRLA-LPR
D-----------------------RQAL-VKKHAQTFLALCATDYTFAMYPPSMIATGSI
GAAVQGLGACS----TSGDELTE-----LLAGITGTEVDCLRACQEQIEAALRESL----
R--------EAAQT-----SPSPAPKAPRGSSSQGPSQ--T-------------ST--PT
D------------------------------------VTAIHL-----------------
--------------
>Equus_caballus_100066590
-M----------------------------------------------------------
------------------------------------------------------------
------------------------------------------------------------
-----------------------------------------------RRAHF-SDGRTDF
SDEEEEEWEKEESAVCEEQRCEEEVFPLAMNYLDRYLSCV-PTRKAQLQLLGAVCMLLAS
LRETTPLTIEKLCIYTDHSVSPRQLRDWVLVLGKLKWDLAAVIAHDFLALILHRLS-LPR
D-----------------------RQAL-VKKHAQTFLALCATDYTFAMYPPSMIATGSI
GAAVQGLGACS----TSGDELTE-----LLAGITGTEVDCLRACQEQIEAALRESL----
R--------EAAQT-----SPSPAPKAPRGSSSQGPSQ--T-------------ST--PT
D------------------------------------VTAIHL-----------------
--------------
>Mus_musculus_12445
-M----ELLCCEG-----------------------------------------------
------------------------------------------------------------
------------------------------------------------------------
---------TRHAPRA-----GPDPRLLGDQRVLQSLLRLEERYV-PRASYF-QCVQKEI
KPHMRKMLAYWMLEVCEEQRCEEDVFPLAMNYLDRYLSCV-PTRKAQLQLLGTVCLLLAS
LRETTPLTIEKLCIYTDQAVAPWQLREWVLVLGKLKWDLAAVIAHDFLALILHRLS-LPS
D-----------------------RQAL-VKKHAQTFLALCATDYTFAMYPPSMIATGSI
GAAVLGLGACS----MSADELTE-----LLAGITGTEVDCLRACQ-QIEAALRESL----
R--------EAAQT-----APSPVPKAPRGSSSQGPSQ--T-------------ST--PT
D------------------------------------VTAIHL-----------------
--------------
>Rattus_norvegicus_25193
-M----ELLCCEG-----------------------------------------------
------------------------------------------------------------
------------------------------------------------------------
---------TRLAPRA-----GPDPRLLGDQRVLQSLLRLEERYV-PRGSYF-QCVQKEI
KPHMRKMLAYWMLEVCEEQRCEEDVFPLAMNYLDRYLSCV-PTRKAQLQLLGTVCLLLAS
LRETTPLTIEKLCIYTDQAMAPWQLREWVLVLGKLKWDLAAVIAHDFLALILHRLS-LPS
D-----------------------RQAL-VKKHAQTFLALCATDYTFAMYPPSMIATGSI
GAAVLGLGACS----MSADELTE-----LLAGITGTEVDCLRACQQQIEAALRESL----
R--------EAAQT-----APSPVPKAPGGSSSQGPSQ--T-------------ST--PT
D------------------------------------VTAIHL-----------------
--------------
>Gallus_gallus_419928
-M----ELLCVET-----------------------------------------------
------------------------------------------------------------
------------------------------------------------------------
---------AARVPRA-----GRDPQLLGDRRVLQNLLSQEERYS-PRVSYF-QCVQREI
KPYMRKMLAFWMLEVCEEQKCEEEVFPLAMNYVDRYLSSV-PVRKNHLQLLGAVCMLLAS
LRETMPLTVEKLCIYTDNSITPQQLLDWILVLEKLKWDLVSVIANDFLAHILHHLP-LPK
D-----------------------KMEL-VKKHAQTFIALCATDYTFAMYPPSMIATGSI
SAAVHGLSISG----FGGEAVTE-----LLAGITGTEVDCLKACQEQIEAALAESL----
K--------QASQS-----QQEYSTAKTAAYPASQP----T-------------ST--PT
D------------------------------------VTDINL-----------------
--------------
>Taeniopygia_guttata_100231308
-M----ELLCAES-----------------------------------------------
------------------------------------------------------------
------------------------------------------------------------
---------APRAPRA-----ARDPHLLRDRRVLQNLLSLEERYS-PRVSYF-QCVQRDI
QPYMRKMLAFWMLEVCEEQKCEEEVFPLAMNYVDRYLSSV-AVQKSHLQLLGAVCMLLAS
LRETMPLTVEKLCIYTDNSITPQELLNWLLVLEKLKWDLVSVIANDFLPHILHQLP-LPL
D-----------------------KVEL-VKKHAQTFIALCATDDTFVMYPPSMIATGSI
GAAIHGLSL-P----GSGDAVTE-----LLAGTTGTEVSLQPAYPKTPPGSLALLP----
S--------PSSVV-----LLPNPRSPGQLHPASFP----Q-------------TT---P
S-----------------------------------------------------------
--------------
>Oryzias_latipes_19728
-M----ELLCLE------------------------------------------------
------------------------------------------------------------
------------------------------------------------------------
---------METNIRA-----RPDPNLLCDDRVLQRLLTIEERFL-PQYSYF-KVVQKDI
QPFMRRMVATWMLEVCEEQKCEEEVFPLAMNYLDRFLAVV-PTKKCNLQLLGAVCMFLAS
LKETRPLTAEKLCIYTDNSIRPQELLEWLVVLGKLKWNLAAVTPNDFIEHIVRRLP-LPE
D-----------------------KLAL-IRKHVQTFIALCATDFRFAMYPPSMIATGSV
GAAICGLQLDSADQSQWGDSLTD-----LLAKITNTEVDVLKECQEQIECVLESSL--R-
EGRQQQQQQQQQQTQRGPSGKGLDELD----QSST-------------------P----T
D------------------------------------VRDVNL-----------------
--------------
>Fugu_rubripes_164290
-M----ELLCLE------------------------------------------------
------------------------------------------------------------
------------------------------------------------------------
---------MDTIVRA-----RPDPNLLADDRVLQSLLTIEERFL-PQYSYF-KGVQKDI
QPFMRRMVATWMLEVCQEQKCEEEVFPLAMNYLDRFLAVV-PTKKCNLQLLGAVCMFLAS
LKETRPLTAEKLCIYTDNSIRPQELLEWLVVLGKLKWNLAAVTPNDFIEHIMRRLP-LPD
D-----------------------KLSL-IRKHVQTFIALCATDFRFAMYPPSMIATGSV
GAAICGLQLDSTNQSQWGESLTE-----LLAKITNTEVDVLKACQEQIERVLLSSL--R-
EGR--Q-QQQHQQTQRGPSGKGLDELD----QSST-------------------P----T
D------------------------------------VRDVNL-----------------
--------------
>Tetraodon_nigroviridis_16773
-M----ELLCLE------------------------------------------------
------------------------------------------------------------
------------------------------------------------------------
---------MDSVIRA-----RPDPNLLADDRILQSLLTIKERFL-PQYSYF-KGVQKDI
QPFMRRMVSTWMLEVCQEQKCEEEVFPLAMNYLDRFLAVV-PTKKCNLQLLGAVCMFLAS
LKETRPLTAEKLCIYTDNSIRPQELLEWLVVLGKLKWNLAAVTPNDFIEHIMRRLP-LPE
D-----------------------KLAL-IRKHVQTFIALCATDFRFAMYPPSMIATGSV
GAAICGLQLDSANQSQWGESLTE-----LLAKITNTEVDVLKACQEQIERVLLSSL--R-
EGR-QQ-QQQHQQTQRGPSGKGLDELD----QSST-------------------P----T
D------------------------------------VRDVNL-----------------
--------------
>Taeniopygia_guttata_100224096
-M----ELLCCE------------------------------------------------
------------------------------------------------------------
------------------------------------------------------------
---------VDPMRRA-----LPDPNLLYDDRVLHNLLTIEERYL-PQCSYF-KCVQKDI
QPFMRRMVATWMLEVCEEQKCEEEVFPLAMNYLDRFLAVV-PTRKCHLQLLGAVCMFLAS
LKETIPLTAEKLCIYTDNSIKPQELLEWLVVLGKLKWNLAAVTPHDFIEHILRKVP-LPK
D-----------------------KLLL-IRKHAQTFIALCATDFNFAMYPPSMIATGSV
GAAICGLQLDD------GDSLTD-----LLAKITNTDVDCLKACQEQIEAVLVNSL--Q-
QV--R---QQQQQS-----NPSKTVDE----LDQAST-----------------P----T
D------------------------------------VRDINL-----------------
--------------
>Gallus_gallus_374047
-M----ELLCCE------------------------------------------------
------------------------------------------------------------
------------------------------------------------------------
---------VDPMRRA-----LPDPNLLYDDRVLHNLLTIEERYL-PQCSYF-KCVQKDI
QPFMRRMVATWMLEVCEEQKCEEEVFPLAMNYLDRFLAVV-PTRKCHLQLLGAVCMFLAS
LKETIPLTAEKLCIYTDNSIKPQELLEWLVVLGKLKWNLAAVTPHDFIEHILRKLP-LPK
D-----------------------KLVL-IRKHAQTFIALCATDFNFAMYPPSMIATGSV
GAAICGLQLDDGDRSLSGDSLTD-----FLAKITSTDVDCLKACQEQIESVLVSNL--R-
QV--R---QQQQQS-----NPSKTIEE----LDQAST-----------------P----T
D------------------------------------VRDINL-----------------
--------------
>Rattus_norvegicus_64033
-M----ELLCCE------------------------------------------------
------------------------------------------------------------
------------------------------------------------------------
---------VDPVRRA-----VPDRNLL-EDRVLQNLLTIEERYL-PQCSYF-KCVQKDI
QPYMRRMVATWMLEVCEEQKCEEEVFPLAMNYLDRFLAGV-PTPKTHLQLLGAVCMFLAS
LKETIPLTAEKLCIYTDNSVKPQELLEWLVVLGKLKWNLAAVTPHDFIEHILRKLP-QQK
E-----------------------KLSL-IRKHAQTFIALCATDFKFAMYPPSMIATGSV
GAAICGLQQDEEVNALTCDALTE-----LLTKITHTDVDCLKACQEQIEAVLLNSL--Q-
QF--R---QE-QHN------GSKSVED----PDQATT-----------------P----T
D------------------------------------VRDVDL-----------------
--------------
>Mus_musculus_12444
-M----ELLCCE------------------------------------------------
------------------------------------------------------------
------------------------------------------------------------
---------VDPVRRA-----VPDRNLL-EDRVLQNLLTIEERYL-PQCSYF-KCVQKDI
QPYMRRMVATWMLEVCEEQKCEEEVFPLAMNYLDRFLAGV-PTPKTHLQLLGAVCMFLAS
LKETIPLTAEKLCIYTDNSVKPQELLEWLVVLGKLKWNLAAVTPHDFIEHILRKLP-QQK
E-----------------------KLSL-IRKHAQTFIALCATDFKFAMYPPSMIATGSV
GAAICGLQQDDEVNTLTCDALTE-----LLAKITHTDVDCLKACQEQIEALLLNSL--Q-
QF--R---QE-QHN-----AGSKSVED----PDQATT-----------------P----T
D------------------------------------VRDVDL-----------------
--------------
>Sus_scrofa_397162
-M----ELLCCE------------------------------------------------
------------------------------------------------------------
------------------------------------------------------------
---------VDPVRRA-----VPDANLLHDDRVLQNLLTIEERYL-PQCSYF-KCVQKDI
QPYMRRMVATWMLEVCEEQKCEEEVFPLAINYLDRFLAGV-PTPKTHLQLLGAVCMFLAS
LKETIPLTAEKLCIYTDNSIKPQELLEWLVVLGKLKWNLAAVTPHDFIEHILRKLP-QPN
E-----------------------KLSL-IRKHAQTFIALCATDFKFAMYPPSMIATGSV
GAAICGLQQDEDVSSLTGDALVD-----LLARITNTDVDCLKACQEQIEVVLLNSL--Q-
QY--R---QD-Q-D------GSKSEDE----LDQAST-----------------P----T
D------------------------------------VRDIDL-----------------
--------------
>Bos_taurus_615414
-M----ELLCGE------------------------------------------------
------------------------------------------------------------
------------------------------------------------------------
---------VEPVRRA-----VPDANLLHDDRVLQNLLTIEERYL-PQCSYF-KCVQKDI
QPYMRRMVATWMLEVCEEQKCEEEVFPLAINYLDRFLAGV-PTPKTHLQLLGAVCMFLAS
LKETIPLTAEKLCIYTDNSIKPQELLEWLVVLGKLKWNLAAVTPHDFIEHILRKLP-QPS
E-----------------------KLSL-IRKHAQTFIALCATDFKFAMYPPSMIATGSV
GAAICGLQQDEDVSSLTGDALVD-----LLAKITNTDVDCLKACQEQIEVVLLNSL--Q-
QY--R---QD-QGD------GSKSEDE----LDQAST-----------------P----T
D------------------------------------VRDIDL-----------------
--------------
>Equus_caballus_100051150
-M----ELLCCE------------------------------------------------
------------------------------------------------------------
------------------------------------------------------------
---------VDPVRRA-----VPDANLLYDDRVLQNLLTIEERYL-PQCSYF-KCVQKDI
QPYMRRMVATWMLEVCEEQKCEEEVFPFGMNYLDRFLAGV-PTPKTHLQLLGAVCMFLAS
LKETIPLTAEKLCIYTDNSIKPQELLEWLVVLGKLKWNLAAVTPHDFIEHILRKLP-QPN
D-----------------------KLPL-IRKHAQTFIALCATDFKFAMYPPSMIATGSV
GAAICGLQQDEDVSSLTGDALVD-----LLAKITNTDVDCLKACQEQIEVVLLNSL--Q-
QF--R---QD-QGD------GSKSEDE----LDQAST-----------------P----T
D------------------------------------VRDIDL-----------------
--------------
>Canis_familiaris_611782
-M----ELLCCE------------------------------------------------
------------------------------------------------------------
------------------------------------------------------------
---------VDPVRRA-----VPDANLLYDDRVLQNLLTIEERYL-PQCSYF-KCVQKDI
QPYMRRMVATWMLEVCEEQKCEEEVFPLAMNYLDRFLAGV-PTPKTHLQLLGAVCMFLAS
LKETIPLTAEKLCIYTDNSIKPQELLEWLVVLGKLKWNLAAVTPHDFIEHILRKLP-QPS
E-----------------------KLSL-IRKHAQTFIALCATDFKFAMYPPSMIATGSV
GAAICGLQQDEDVSSLTGDALVD-----LLAKITNTDVDCLKACQEQIEVVLLNSL--Q-
QF--R---QD-QGD------GSKSEDE----LDQAST-----------------P----T
D------------------------------------VRDIDL-----------------
--------------
>Monodelphis_domestica_100016259
-M----ELLCCE------------------------------------------------
------------------------------------------------------------
------------------------------------------------------------
---------VDPIRRA-----VPDPSLLFDDRVLLNLLTIEERYL-PQCSYF-KCVQKDI
QPYMRRMVATWMLEVCEEQKCEEEVFPLAMNYLDRFLAGV-PTPKCRLQLLGAVCMFLAS
LKETIPLTAEKLCIYTDNSVKPQELLEWLVVLGKLKWNLAAVTPHDFIEHILRKLP-LPK
D-----------------------KLLL-IRKHAQTFIALCATDFNFAMYPPSMIATGSV
GAAICGLQLDSEDNSLS-EHLTE-----LLAKITNTDVDCLKACQEQIEAVLVNNL--R-
QV--R---QEEQQR-----NPTKTVDE----LDQAST-----------------P----T
D------------------------------------VRDINL-----------------
--------------
>Xenopus_laevis_373667
-M----ELLCCE------------------------------------------------
------------------------------------------------------------
------------------------------------------------------------
---------GDTVRRA-----QPDPALLLDDRVLHNLLTVEERYL-PQCSYF-KCVQKDI
QPFMRRMVATWMLEVCEEQRCEEEVFPMAMNYLDRFLAVI-PTRKCHLQLLGAVCMFLAS
LKETIPLTAEKLCIYTDNSIKPQELLEWLVVLGKLKWNLAAVTPHDFIEHILRKLP-LPK
D-----------------------KLLL-IRKHAQTFIALCATDFNFAMYPPSMIATGSV
GAAICGLQLDVGETSLSGDSLTE-----HLAKITSTDVDCLKACQEQIESVLVSSL--R-
QT--R---QQTQQR-----NSSKSVDE----LDQAST-----------------P----T
D------------------------------------VQDINL-----------------
--------------
>Tetraodon_nigroviridis_26524
-MG--EKLLCCE------------------------------------------------
------------------------------------------------------------
------------------------------------------------------------
---------VDSIRR------AQQDVNLLTDRVLLTMLKAEEHYL-PSPNYF-KCVQKEI
LPKMRKIVATWMLEVCEEQKCEEAVFPLAMNYLDRFLSVE-ATRKTRLQLLGAACMFLAS
MKETVPLSAEKLCIYTDNSVRLGELLQMLLVLSKLKWDLASVTPHDFIEHFLSKLR-IFP
S-----------------------TKHV-LRKHAQTFVALCATDVNFIASPPSMVAAGSV
VAAVQGLDLKSLNASFSSQNLTN-----LLSQVIGSDPDCLRACQEQIESLLVSSL----
----Q----QAQHH-----SSTTEPKR----VSADADL--S-------------CT--PT
D------------------------------------VRDVNI-----------------
--------------
>Oryzias_latipes_387
-ME--EQLLCCE------------------------------------------------
------------------------------------------------------------
------------------------------------------------------------
---------VDSIRR------AHQDVNLLNERVLRTMLKAEENYL-PAPNYF-KCVQKDI
APNMRKILATWMLEVCEEQKCEEEVFPLAMNYLDRFLSVE-PTRKSRLQLLGATCMFLAS
MKETVPLTAEKLCIYTDNSVQPGELLQMLLVLSKLKWDLASVTPHDFIEHFLSKLT-IHA
S-----------------------TKQI-LRKHAQTFVALCATDVNFIASPPSMVAAGSV
VAAVQGLYLKSQDASLSSQNLTN-----FLSQVIRSDPDCLRSCQEQIESLLESSL----
----R----QAQQH-----GSVTEAKR----VDEEVDL--S-------------CT--PT
D------------------------------------VRDINI-----------------
--------------
>Danio_rerio_30222
-ME--HQLFCCE------------------------------------------------
------------------------------------------------------------
------------------------------------------------------------
---------VDTIRR------AYQDSNLLNDRVLQTMLKAEENYL-PSPNYF-KCVQKEI
VPKMRKIVATWMLEVCEEQKCEEEVFPLAMNYLDRFLSVE-PTKKTRLQLLGATCMFLAS
MKETVPLTAEKLCIYTDNSVRPGELLQMLLALNKLKWDLASVTPHDFIEHFLAKLP-IHQ
S-----------------------SKQI-LRKHAQTFVALCATDVNFIASPPSMIAAGSV
AAAVQGLYLKSTDSCLSSQNLTN-----FLSQVIRSDPDCLRSCQEQIESLLESSL----
----R----QAQQH------ISTETKR----VEEDVDL--S-------------CT--PT
D------------------------------------VRDINI-----------------
--------------
>Xenopus_laevis_379937
-M----ELLCCE------------------------------------------------
------------------------------------------------------------
------------------------------------------------------------
---------VDTIRR------AHLDRNLITDRVLQTMLKAEETSC-PSMSYF-KCVQKEI
LPNMRKIVATWMLEVCEEQKCEEEVFPLAMNYLDRFLSVE-PLRKSWLQLLGATCMFLAS
MKETIPLTAEKLCIYTDNSIRPDELLIMLRVLNKLKWDLASVTPHDFIEHFLNKMP-LTE
D-----------------------TKQI-IRKHAQTFVALCATDVNFISNPPSMIAAGSV
AAAVQGLNLGNADSVFSTQRLTL-----FLSQVIKCDPDCLRACQEQIESLLESSL--R-
QAQ-Q---QH-NA-------SSDTKNM----V-DEVDI--S-------------CT--PT
D------------------------------------VRDVNI-----------------
--------------
>Bos_taurus_524530
-MA--HQLLCCE------------------------------------------------
------------------------------------------------------------
------------------------------------------------------------
---------METIRR------AYPDANLLNDRVLRAMLKAEETCA-PSVSYF-KCVQKEI
LPSMRKIVATWMLEVCEEQKCEEEVFPLAMNYLDRFLSLE-PVKKSRLQLLGATCMFVAS
MKETIPLTAEKLCIYTDNSIRPDELLHMLVLVNKLKWNLAAMTPHDFIEHFLSKMP-VAE
E-----------------------NKQI-IRKHAQTFVALCATDVKFISNPPSMVAAGSV
AAAAQGLHLGSANGFLSYHRLTR-----FLSKVIRCDPDCLRACQEQIEALLESSL--R-
QAQ-Q---QNLDPK------AAEEEEE----E-EEVDL--A-------------CT--PT
D------------------------------------VRDVNI-----------------
--------------
>Canis_familiaris_449028
-MA--HQLLCCE------------------------------------------------
------------------------------------------------------------
------------------------------------------------------------
---------VETIRR------AYPDANLLNDRVLRAMLKAEETCA-PSVSYF-KCVQKEI
LPSMRKIVATWMLEVCEEQKCEEEVFPLAMNYLNRFLSLE-PVKKSRLQLLGATCMFVAS
MKETIPLTAEKLCIYTDNSIRPDELLQMLLLVNKLKWNLAAMTPHDFIEHFLSKMP-VAE
E-----------------------NKQI-IRKHAQTFVALCATDVKFISNPPSMVAAGSV
VAAVQGLHLGSSNSFLSYHRLTR-----FLSKVIKCDADCLRACQEQIEALLESSL--R-
QAQ-Q---QSLDPK------AAEEEEE----E-EEADL--A-------------CT--PT
D------------------------------------VRDVNI-----------------
--------------
>Mus_musculus_12443
-ME--HQLLCCE------------------------------------------------
------------------------------------------------------------
------------------------------------------------------------
---------VETIRR------AYPDTNLLNDRVLRAMLKTEETCA-PSVSYF-KCVQKEI
VPSMRKIVATWMLEVCEEQKCEEEVFPLAMNYLDRFLSLE-PLKKSRLQLLGATCMFVAS
MKETIPLTAEKLCIYTDNSIRPEELLQMLLLVNKLKWNLAAMTPHDFIEHFLSKMP-EAD
E-----------------------NKQT-IRKHAQTFVALCATDVKFISNPPSMVAAGSV
VAAMQGLNLGSPNNFLSCYRTTH-----FLSRVIKCDPDCLRACQEQIEALLESSL--R-
QA--Q---QNVDPK-----ATEEEGEV----E-EEAGL--A-------------CT--PT
D------------------------------------VRDVDI-----------------
--------------
>Rattus_norvegicus_58919
-ME--HQLLCCE------------------------------------------------
------------------------------------------------------------
------------------------------------------------------------
---------VETIRR------AYPDTNLLNDRVLRAMLKTEETCA-PSVSYF-KCVQREI
VPSMRKIVATWMLEVCEEQKCEEEVFPLAMNYLDRFLSLE-PLKKSRLQLLGATCMFVAS
MKETIPLTAEKLCIYTDNSIRPEELLQMLLLVNKLKWNLAAMTPHDFIEHFLSKMP-EAD
E-----------------------NKQI-IRKHAQTFVALCATDVKFISNPPSMVAAGSV
VAAMQGLNLGSPNNFLSCYRTTH-----FLSRVIKCDPDCLRACQEQIEALLESSL--R-
QA--Q---QNIDPK-----ATEEEGEV----E-EEAGL--A-------------CT--PT
D------------------------------------VRDVDI-----------------
--------------
>Macaca_mulatta_574320
-ME--HQLLCCE------------------------------------------------
------------------------------------------------------------
------------------------------------------------------------
---------VETIRR------AYPDANLLNDRVLRAMLKAEETCA-PSVSYF-KCVQKEV
LPSMRKIVATWMLEVCEEQKCEEEVFPLAMNYLDRFLSLE-PVKKSRLQLLGATCMFVAS
MKETIPLTAEKLCIYTDNSIRPEELLQMLLLVNKLKWNLAAMTPHDFIEHFLSKMP-EAE
E-----------------------NKQI-IRKHAQTFVALCATDVKFISNPPSMVAAGSV
VAAVQGLNLGSPNNFLSYYRLTR-----FLSRVIKCDPDCLRACQEQIEALLESSL--R-
QA--Q---QNMDPK-----AAEEEVEE----E-EEVDL--A-------------CT--PT
D------------------------------------VRDVDI-----------------
--------------
>Homo_sapiens_595
-ME--HQLLCCE------------------------------------------------
------------------------------------------------------------
------------------------------------------------------------
---------VETIRR------AYPDANLLNDRVLRAMLKAEETCA-PSVSYF-KCVQKEV
LPSMRKIVATWMLEVCEEQKCEEEVFPLAMNYLDRFLSLE-PVKKSRLQLLGATCMFVAS
MKETIPLTAEKLCIYTDNSIRPEELLQMLLLVNKLKWNLAAMTPHDFIEHFLSKMP-EAE
E-----------------------NKQI-IRKHAQTFVALCATDVKFISNPPSMVAAGSV
VAAVQGLNLRSPNNFLSYYRLTR-----FLSRVIKCDPDCLRACQEQIEALLESSL--R-
QA--Q---QNMDPK-----AAEEEEEE----E-EEVDL--A-------------CT--PT
D------------------------------------VRDVDI-----------------
--------------
>Taeniopygia_guttata_100231612
-ME--HQLLCCE------------------------------------------------
------------------------------------------------------------
------------------------------------------------------------
---------VETIRR------AYLDANLLNDRVLQTMLKAEETCS-PSVSYF-KCVQKEI
LPYMRKIVATWMLEVCEEQKCEEEVFPLAMNYLDRFLSFE-PLKKSRLQLLGATCMFVAS
MKETIPLTAEKLCIYTDNSIRPDELLQMLLLVNKLKWNLAAMTPHDFIEHFLTKMP-LAE
D-----------------------TKQI-IRKHAQTFVALCATDIKFISNPPSMIAAGSV
VAAVQGLHLGNTNTFLSYQCLTH-----FLSQVIKCDPDCLRACQEQIESLLESSL--R-
QA--Q---QH-NV-------SSETKTV----E-DEADL--S-------------CT--PT
D------------------------------------VRDVNI-----------------
--------------
>Gallus_gallus_396341
-ME--HQLQCCE------------------------------------------------
------------------------------------------------------------
------------------------------------------------------------
---------VETIRR------AYLDANLLNDRVLQTMLKAEETCS-PSVSYF-KCVQKEI
LPYMRKIVATWMLEVCEEQKCEEEVFPLAMNYLDRFLSFE-PLKKSRLQLLGATCMFVAS
MKETIPLTAEKLCIYTDNSIRPDELLQMLLLVNKLKWNLAAMTPHDFIEHFLTKMP-LAE
D-----------------------TKQI-IRKHAQTFVALCATDVKFISNPPSMIAAGSV
VAAVQGLHLGNTNTFLSYQCLTH-----FLSQVIKCDPDCLRACQEQIESLLESSL--R-
QA--Q---QH-NV-------SSETKTV----E-DEADL--S-------------CT--PT
D------------------------------------VRDVNI-----------------
--------------
>Branchiostoma_floridae_BRAFLDRAFT_115952
-M----DLLCCE------------------------------------------------
------------------------------------------------------------
------------------------------------------------------------
---------GDLIRRG-----YRDPALLGDNRVLNNLLITEDKYL-PSTTYF-KAVQDEV
KPHMRQMVATWMYEVCEEQRCEDEVFPLAMNYLDRFLSQV-PIRKNHLQLLGAVCMFIAS
LKETIPLTAEKLVIYTDNSIRCQELMDWLLVLMRLKWDLSAITPCDFLEHILSRLP-IER
E-----------------------RSDM-IAKHAQTFIALCCTEFKFAIYPPSMIAAGSV
GAAVNGL-VGLGGIWASPNELLE-----QMQKITNIDMDCLRACQEQIEQLLATSL----
-C--N---PMSHPDP----LATKHQEQ----KDQSTT-----------------P----T
D------------------------------------IRDIDF-----------------
--------------
>Strongylocentrotus_purpuratus_373245
MD----NLLCFE------------------------------------------------
------------------------------------------------------------
------------------------------------------------------------
---------QEYFDHAKSPMSYVDQVLL-RDKNLDNLLAVEEQYV-LSADYFGNHFQREL
RPSMRKLVVDWMFEVCEEQQREEDVFPLSVNYLDRFLSIE-RISRDKFQLLGATCMFLAS
LLETIPLTSEKLIIYTDNSITLEQLLKFQLVLTKLKWDLMAITPNAFLEHIFHRLP-VDK
E-----------------------QAAL-LRKHAQTFIVLCATDYNFAMQPPSLIAASGV
AAAANGLRMH------I-PKVID-----LLHRITKIETDYLILVRDRMENLLSKNLVPGS
PT--K---TAGHTTV----QKTRSMDE----SDKPCT-----------------P----T
G------------------------------------VDEVEIITMPSGLC---------
--------------
>Tribolium_castaneum_660655
-MM--DILRCCE------------------------------------------------
------------------------------------------------------------
------------------------------------------------------------
---------TTENEIT-----AFVDGTLLQDRVLKNMLQSEYRCV-PSNVF---INQREI
TESMIEIVGGWMMEVCEEQTCQDDVFLLSMNYLYRFLTTT-NIKKNQLQLLGAACMLIAS
LREPKPLSAEMLVFYTDHSITTNMLTSWLLVLSKLKWDIIAIVPVDFLPHLLVRLD-FER
------------------------LGIK-AEMVKKHAKILITLCAKGESAFGDLTVAVPK
QSRFKVLGTVDR--APNVAPESL-----SISALSGSWPPAMADTHGSYMQFGT-I-----
-F--A---DPFKCR-----FTNCYPSL----LACASVRSTA-------------TT--PT
D------------------------------------VHDVCF-----------------
--------------
>Drosophila_grimshawi_Dgri_GH12170
-M----------------------------------------------------------
------------------------------------------------------------
------------------------------------------------------------
---------VVT------------DPIFKSDRCLENALKSEEKHQ-HIIETYFKTVQKDI
TPPMRKIVAEWMMEVCAEEKCQEEVVLLALNYMDRFLSTK-SVRKTHLQILAAACLLLAS
LREPSCRSAELLVLYTDNSIYKDDLIKWLYVLSRLGWDLSSVTPLDFLELLIIRLP-ISC
KHFSDL------------------NIDK-VRQHAQAFISLAAKEHRFSKYTSSTIAASSI
AASISGLNWHLG-TGHNIHFLLS-----LLTDLTSVGQDQLQQCMILMEAIFEEHS--R-
KLQPRE-KSELLNG-----YYNRRY-----------------------------------
------------------------------------------------------------
--------------
>Drosophila_melanogaster_Dmel_CG9096
-MADIMDLLCSEIIVYESDPSYRLNKRQQQMSSPAIIRDQSSICSSLGDAESDSHPDAQN
NAVVCNMKEVYIYASVDSAAKNPEQLEPPPPPPPPPPPPPTATQSIQSYPRYISQEPPTS
HCQRLD------------------------------------------------------
ERLTTTADPPATDNVN----TAIGDPTLYSDRCLENFLKVEEKHH-KIPDTY-FSIQKDI
TPPMRKIVAEWMMEVCAEENCQEEVVLLALNYMDRFLSSK-SVRKTQLQILAAACLLLAS
LREPSCRSVDLLVVYTDNSIYKDDLIKWLYVLSRLGWDLSSVTPLDFLELLMMRLP-IGS
KNFPDI------------------NIGK-VRGHAQAFISLAAKEHKFAKFSASTIAASSI
AASMNGLKWHLR-SGHNLHFLLS-----LMTDLTSVEQAQVRDCMLHMEDIFKEHS--R-
NLEPFLVPKEMSTL-----YYKRRFQQ----ISIRPLP-LP-------------KAPAEC
VEQHQQQHNFGSAAPHRTHTCKMQAQAQAQN-E----IQDVTF-----------------
--------------
>Acyrthosiphon_pisum_100167546
-M----DLLCCE------------------------------------------------
------------------------------------------------------------
------------------------------------------------------------
---------STSKSVA-----QKDPTLLLDDRVFETMLKSEIRCL-PVPDYL-ATVQTDL
TANLRKIVVDWMWEVCEEQKCQEDIFPLAVNYMDRFLSVN-PINKNHLQLLGTTCLLVSS
LRESDCLSVDLLVLYTDNTITSEELLMWLLLLSILKWDVSAITAHDFLWYILKRLH-MDT
A-----------------------KPFVDVIKHCGTFIGMCSRDYKFCSYKPSVIAGASI
AAALNGL----EYAAIYKYDLFT-----KLHAITGSKKEELKTCQEQIEAMVESHK----
----R----QRKEM-----DYQMYEKT----AESDDNT--N-------------C-----
W-----------------------------------------I-----------------
--------------
>Tribolium_castaneum_663226
-M---D-LACTEKI----------------------------------------------
------------------------------------------------------------
------------------------------------------------------------
---------TAPTYA------PKDPNIFNDFRVMKHLLSDEVLYT-PHTNYF-QNVQTDI
EPFMRKVVATWMLEVCEEQMCEDQILPLAVNLMDRFLCVC-PIRRQQLQLLGATCLLIAS
VRSTNILPIDLLCAYTDYSVTSEMLVSWLLVLSKLKWNIAAITGFDFIDQIIERCS-WGG
------------------------ESSL-LRRHAHTLVSICYTEPSLVQTPPSAIAAACI
CSAVRGLKLSS-----S-TAATS-----DVCSMVSIESETLEVLVAIVDNAVDKVVPKTP
EK--P---SKTVEG-----FESPQYPQ----P-ET-------------------P----T
E------------------------------------VENIYF-----------------
--------------
>Apis_mellifera_413183
-M----DLLCCET-----------------------------------------------
------------------------------------------------------------
------------------------------------------------------------
---------TETECRA-----YADPALLGDDRVLQNLLKTEERYA-PSSSYF-ECVQRDI
SPLMRKIVAEWMLEVCEEQKCQDEVFPLSMNYVDRFLSIC-PIRKSQLQLLGTACLLLAS
LREPSPLTAEVLVFYTDNSITMDDLWRWQLVVSKLKWELSAVTPGDFLMHILSRLP-VPR
TW----------------------DPVM-VRRHAQTFIALSAREYKFSMYTPSMIAAASV
AAALHGLDWTG----KSLDELTRITSTWFAPGLPQVSEDYLQGCLEQIEEMVSQAVGAD-
G--------AGGNG-----HQMTGSSGASQRPLLEHEK--A-------------GT--PT
D------------------------------------VRDVHF-----------------
--------------
>Acyrthosiphon_pisum_100164890
-M----NLMCTE------------------------------------------------
------------------------------------------------------------
------------------------------------------------------------
---------SQTASEDR--CFAEDRTIFRDERAVKKLLETESQYV-PGCDYM-AHSHSNL
QPFMRRVVATWMLDVCEEQRCEDQVFPLSVNFLDRFLCAC-DISKTHLQLTGAVCLLLAS
VRQCTALSIELLCYYTENSVTPEEMREWLLVISKLEWRIVAVTSFDYVDHIMEQIK-WKR
R-----------------------NDSM-LRRHMLTLISFCYIEPDFIEKKPSVMAASCM
LSAIRGIDPSAAAEVAAELCV--------LLSCTAAEVDE----QVSLIDALVAST--T-
AAVTPEKSENNNPA-----SEPPVKK----------------------------P----Y
R------------------------------------VQDCGLHGGGRR-----------
--------------
>Caenorhabditis_elegans_Y38F1A.5
-M----------------------------------D------FE-SSSAG---------
-P----------------------------------------------------------
----STSYAEEPCTLSMLPQVSAVLSETSITESNVSCQLHPSRSAALNDNVRTLIYNRTD
---------PHIQ-----------LDMRAFYN---CMEYEEALQPNYH-YF--TGVQENI
TPFHREQAIDWIYDVAKEENCDGDVFLLAVSLIDRFMSVQN-ILKHDIQMIAGVALFIAS
LKAPHPMTASKIAYYSDNSCPIDMILQWLLIVTTLQWETESPTAFSFFDFLASRIP-QIH
NMRGDFQTVVQKCQKMHKLATLFP----------SMQCAIGLYYVSNLPTQNKELAVKIK
DLLAN--------------MFQ------LEVNLLDSYIPMVQRCM---------------
----S---TTPIYT-----SEDAEKTE----PTPSAPA--STQEPEAFQELKELKEEPLP
TPPPEEPAFQKL----------VLLEPIPLSEQTPSTPL------------NDSGFSSDV
SSPASSEKKRRRST
>Nematostella_vectensis_NEMVE_v1g237657
-M----DLLCCE------------------------------------------------
------------------------------------------------------------
------------------------------------------------------------
---------GPRFRFA-----YKDPAILKDDRVLTNLLACEERYL-PSCNYF-KIVQTEV
EPHMRKLVATWMLEVCEEERCEEEVFALSMNYLDRILSLL-PVKKFQLQLLGAVCMFIAS
MKETSPLTAEKLCIYTDNSITTEELLDWLLVLGKLKWDVSAVTPHDFLDQIFSRLP-LDR
S-----------------------TLDV-LRKHASTFIALCCTDDKFLLYTPSMLAAASV
CAAFTGLGISVSSRSWTATHLAS-----LLHAITNIEPECLRSCQDLMEEVLHLSV--K-
AD--P---TR-G----------KEAHT----PSTPST-----------------P----T
D------------------------------------LQEIQF-----------------
--------------
>Hydra_magnipapillata_100198325
-M----DLLCNE------------------------------------------------
------------------------------------------------------------
------------------------------------------------------------
---------SNSIANVQ--KSTLDKNLIDDNRVLERLLKVEDHYT-PRCDYF-KIVQKDI
QPYMRKLVVSWMFEVCEEQRCEDDVFPLSVNLLDRYLSLV-SIQKTQLQLLGTTCMFLAS
LKETIPLTAEKLVIYTDNSVTLEELLDWIIVLNSLRWDIAAVVPNDFIEYLFSRMELLPC
T-----------------------ETET-IRKHANSYISLGCIDFRFIFNSPSMIAAAAI
CAACQGLSYQLGSSFPTKSEVIH-----RLTEITGVDEDCLVECQQRMEDVLRTSL--L-
QETTKLNYDNNNDT-----SKLINEQQ----YSLT-------------------P----T
D------------------------------------ILAVSF-----------------
--------------
