# Supplementary material for: Molecular evolution of cyclin proteins in animals and fungi
Source: BMC Evol Biol. 2011 Jul 28;11:224. doi: 10.1186/1471-2148-11-224 (PMC3162929; doi:10.1186/1471-2148-11-224)
Supplement: Additional file 1 — The packed archive contains files with multiple alignments of A-, B-, D-, and E- cyclin protein sequences in FASTA format. [file 1471-2148-11-224-S1.GZ › cyclinE.fasta]

>Canis_familiaris_484610
---------------------------------------------------------M--
----PIGQASRTCKAQSLVLRGKHPAREARS-----------AQDAPFPPPPPLLAQPSG
SRCPALPE---------------SK--ARA--------S---------------------
------------------------------QASS---------TAHTFPG-QL-------
------------------------------------------------------------
----------------GVNNPSPQ--HS-FL-----------------------------
-----------------------------------QDPD---EEVAK-------------
-----------------IDRTARG-----Q-------CGGQ--PWDNNP--ACENPCSLI
PTP---DK-EED---------EPAYPSSVCGPQS--FMPSRAS-------PLPLLNWANR
DEVWKIMLNKEKTYL-RDKHFMQRHPLLQPKMRAILLDWLMEVCEVYKLHRETFYLAQDF
FDRYMATQQNIVKTLLQLIGISSLFIAALEEIYPPKLHQFAYVTDGACSGEEILSMLIIM
KALKWHLSPLTIVSWLNVYMQVAYLNDLYEV------------------LLPQYPQQ-IF
IQIAELLDLCVLDVGCLEFPYGVLAASALYHF-SSSE-LMQKVSGYQWCDIEKCVKWMVP
FAMV-IRETG-SS-KLKHFRG------VPAEDAHNIQTHINS--L--------------D
LL-DKAQAKKAILSE----Q---------N------------R-----I-SPPPTGVLTP
PQSSKKQS--------SGQDTA--------------------------------------
--
>Equus_caballus_100053882
---------------------------------------------------------M--
----V-TSAGKEAQQRNKVE----------------------------------RNLWGG
YVVTEDLD---------------GR--DAD--------A---------------------
------------------------------QERD---------GMKEDSSADV-------
------------------------------------------------------------
----------------SVRSRKRKANVAVFL-----------------------------
-----------------------------------QDPD---EEIAK-------------
-----------------MDKTVRS-----Q-------CGRQ--SWDSNA--VCENPCSLI
PTP---DK-EED---------ELVYPN--CGPQS--IAPSRAS-------PLPVLNWANR
EEVWKIMLNKEKTYL-RDKHFLQRHPLLQPKMRAVLLDWLMEVCEVYKLHRETFYLAQDF
FDRYMATQQNVVKTLLQLIGISSLFIAALEEIYPPKLHQFAYVTDGACSGAEILTMLIIM
KALKWRLSPLTIVSWLNVYMQVAYLNDLYEV------------------LLPQYPQQ-VF
IQIAELLDLCVLDVGCLEFSYGVLAASALYHF-SSSE-LMQRVSGYQWCDIEKCVKWMVP
FAMV-IRETG-SS-KLKHFRG------VPAEDAHNIQTHLNS--L--------------D
LL-DKAQAKKAILSE----Q---------N------------R-----I-SPPPTGVLTP
PQSSKKQS--------SGQGTV--------------------------------------
--
>Bos_taurus_533526
---------------------------------------------------------M--
----P-R-----------------------------------------------------
-------E----------------K--ERD--------A---------------------
------------------------------KEPD---------TMKEESGTDV-------
------------------------------------------------------------
----------------SVRSRKRKANVAVFL-----------------------------
-----------------------------------QDPD---EEIAK-------------
-----------------IDRTVRS-----Q-------CGSQ--PWDSNR--ACENPCSLI
PTP---DK-EED---------ELLYPHAAYKPQR--STPSSSRA-----SPLPVLNWANR
EEVWKIMLNKEKTYL-RDKHLMQRHPLLQPKMRAILLDWLMEVCEVYKLHRETFYLAQDF
FDRYMATQQNVVKTLLQLIGISSLFIAALEEIYPPKLHQFAYVTDGACSGDEILTMLIIM
KALKWHLSPLTIVSWLNVYMQVAYLNDVYEV------------------LLPQYPQQ-IF
IQIAELLDLCVLDVGCLEFSYGVLAASALYHF-SSSE-LMQKVSGYQWCDIEKCVKWMVP
FAIV-IRETG-SS-KLKHFRG------VPAEDAHNIQTHINS--L--------------D
LL-DKAQAKKAILSE----E---------N------------R-----I-SPLPTGVLTP
PQSSKKQS--------SGQGSA--------------------------------------
--
>Mus_musculus_12447
---------------------------------------------------------M--
----P-R-----------------------------------------------------
---------------------------ERD--------S---------------------
------------------------------TDHS---------NMKEEGGSDL-------
------------------------------------------------------------
----------------SVRSRKRKANVAVFL-----------------------------
-----------------------------------QDPD---EEIAK-------------
-----------------IDKTVKS-----E-------DSSQ--PWDDNS--ACVDPCSFI
PTP---NK-EEDN--------ELEYPRTAFQPRK--IRPPRAS-------PLPVLNWGNR
EEVWRIMLNKEKTYL-RDEHFLQRHPLLQARMRAVLLDWLMEVCEVYKLHRETFYLAQDF
FDRYMASQHNIIKTLLQLIGISALFIASLEEIYPPKLHQFAYVTDGACSGDEILTMLMMM
KALKWRLSPLTIVSWLNVYVQVAYVNDTGEV------------------LMPQYPQQ-VF
VQIAELLDLCVLDVGCLEFPYGVLAASALYHF-SSLE-LMQKVSGYQWCDIEKCVKWMVP
FAMV-IREMG-SS-KLKHFRG------VPMEDSHNIQTHTNS--L--------------D
LL-DKAQAKKAILSE----Q---------N------------R-----I-SPPPSVVLTP
PPSSKKQS--------SEQETE--------------------------------------
--
>Rattus_norvegicus_25729
---------------------------------------------------------M--
----P-R-----------------------------------------------------
-------E---------------RK--ERD--------S---------------------
------------------------------KDHS---------NMKEEGGSDL-------
------------------------------------------------------------
----------------SVRSRKRKANVAVFL-----------------------------
-----------------------------------QDPD---EEIAK-------------
-----------------IDKTVKS-----Q-------DSSQ--PWDDDS--ACVDPCSFI
PTP---NK-EEDN--------ELEYPKTAFQPRK--IRPPRAS-------PLPVLNWGNR
EEVWRIMLNKEKTYL-RDEHFLQRHPLLQARMRAVLLDWLMEVCEVYKLHRETFYLAQDF
FDRYMASQQNIIKTLLQLIGISALFIASLEEIYPPKLHQFAYVTDGACSGDEILTMLMMM
KALKWRLSPLTIVSWLNVYVQVAYVNDTGEV------------------LMPQYPQQ-VF
VQIAELLDLCVLDVGCLEFPYGVLAASALYHF-SSLE-LMQKVSGYQWCDIEKCVKWMVP
FAMV-IREMG-SS-KLKHFRG------VPMEDSHNIQTHTNS--L--------------D
LL-DKAQAKKAILSE----Q---------N------------R-----I-SPPPSGVLTP
PHSSKKQS--------SEQETE--------------------------------------
--
>Macaca_mulatta_700589
------------------------------------------------------------
------------------------------------------------------------
------------------------------------------------------------
--------------------------------------------MKEDGGAEF-------
------------------------------------------------------------
----------------SARSRKRKANVAVFL-----------------------------
-----------------------------------QDPD---EEMAK-------------
-----------------IDRTARD-----Q-------CGSQ--PWDNNT--GCADPCSLI
PTP---DK-EDD---------ERVYPNSTCKPRI--IAPSRGS-------PLPVLSWANR
EEVWKIMLNKEKTYL-RDQHFLEQHPLLQPKMRAILLDWLMEVCEVYKLHRETFYLAQDF
FDRYMATQENVVKTLLQLIGISSLFIAALEEIYPPKLHQFAYVTDGACSGDEILTMLMIM
KALKWRLSPLTIVSWLNVYMQVAYLNDLHEV------------------LLPQYPQQ-IF
IQIAELLDLCVLDVDCLEFPYGILAASALYHF-SSSE-LTQKVSGYQWCDIENCVKWMVP
FAMV-IRETG-SS-KLKHFRG------VADEDAHNIQTHRDS--L--------------D
LL-DKARAKKAMLSE----Q---------N------------R-----A-SPLPSGLLTP
PQSSKKQS--------SEPEMA--------------------------------------
--
>Homo_sapiens_898
---------------------------------------------------------M--
----P-R-----------------------------------------------------
-------E---------------RR--ERD--------A---------------------
------------------------------KERD---------TMKEDGGAEF-------
------------------------------------------------------------
----------------SARSRKRKANVTVFL-----------------------------
-----------------------------------QDPD---EEMAK-------------
-----------------IDRTARD-----Q-------CGSQ--PWDNNA--VCADPCSLI
PTP---DK-EDD---------DRVYPNSTCKPRI--IAPSRGS-------PLPVLSWANR
EEVWKIMLNKEKTYL-RDQHFLEQHPLLQPKMRAILLDWLMEVCEVYKLHRETFYLAQDF
FDRYMATQENVVKTLLQLIGISSLFIAALEEIYPPKLHQFAYVTDGACSGDEILTMLMIM
KALKWRLSPLTIVSWLNVYMQVAYLNDLHEV------------------LLPQYPQQ-IF
IQIAELLDLCVLDVDCLEFPYGILAASALYHF-SSSE-LMQKVSGYQWCDIENCVKWMVP
FAMV-IRETG-SS-KLKHFRG------VADEDAHNIQTHRDS--L--------------D
LL-DKARAKKAMLSE----Q---------N------------R-----A-SPLPSGLLTP
PQSGKKQS--------SGPEMA--------------------------------------
--
>Monodelphis_domestica_100014623
---------------------------------------------------------M--
----S-R-----------------------------------------------------
-------ES--------GEPRPNRR--ENPTPD--GREDP-------K---PD-----GR
E------D--------------PN-P--DNKQDP---------SAGE-LFDGK-------
E-NPR---------------------L-------------NEHADGREERSPDGKEENKK
SETDSGREQRGSGSTDSSRSRKRKADVAVFL-----------------------------
-----------------------------------LDPD---EVLAK-------------
-----------------RETIGRT-----A-------VRIPALRNPWS----------VI
LTP---DK-GGD---------EPSLPNSNMPTHN--FSQHRAT-------PLPLLGWANR
DEVWKIMLSKEQVYL-RDKNFMERHPSLQPRMRSILLDWMMEVSEVYKLHRETYYLAQDF
FDRYMATQRNITKTLLQLIGITSLFIAALEEIYPPKLYQFAYVTDGACTEEEILTMLIIM
KALKWRLSPMTLVSWLNVYMQVAYLNDLYEV------------------LMPQYPQQ-IF
VQVAELLDVCILDMGCFDFTYGVLAASALYHF-SSTE-IMKKVSGFDWPEVEECVKWMVP
FAMA-VKEVGGAR-LKYFKGV------PSEDMHNIQTHVNTI--N--------------L
LD--RAYEKQAILAD----E---------K------------V-----S--A-PSGVLTP
PQSDKKPS--------KE--QE--------------------------------------
--
>Taeniopygia_guttata_100220841
---------------------------------------------------------M--
----R-G-----------------------------------------------------
-------DA--------GDSVPVRV--PPAVPP--ARRLP-------G----N-----AP
S------D--------------TI-P--TTVNVP---------CRDE-IYLPRFYVISIF
R-CPN---------------------V-------------NDSS-SFAQKDRAIKNTHTE
CAHDKTHAEGDAAAESAMRARKRKADVATFL-----------------------------
-----------------------------------QDPD---EEIAK-------------
-----------------MEMTRKR-----P-------CEK---QKSWNN--IHEHAHMLI
PTP---DK-DDD---------PVHVDYSRFVHLS--VVPTRAT-------PLPALGWASK
DDVWKNMINKEETYV-RDKFYLQRHPQLQPKMRTVLLDWLMEVCEAYKLHRETFYLAQDF
FDRFMATQQDVVKTLLQLIGVTSLFIAALEEIYPPKLHQFAYVTDGACTEDEIISMLIIM
KALNWNLNPLTVVSWLNIYLQVAYLNDLYEV------------------MLPQYPQQ-IF
VQITELLDLCVLDIGCLEYTYGILAASALYHF-SSSE-LMQKVSGYEFCEIEDCVKWMVP
FAMA-LREVGSSK-LKHFSGI------PPEDLHNIQMHINSF--D--------------L
LD--RAQAKQAILAE----Q---------N------------R-----T-SPFPTGVLTP
PQSSKKLS--------SGLQSI--------------------------------------
--
>Gallus_gallus_426117
---------------------------------------------------------M--
----R-------------------------------------------------------
------------------------------------------------------------
------------------------------------------------------------
--------------------------------------------------------RESD
CAEEKAPAKGEGGAEGTVRARKRKADVATFL-----------------------------
-----------------------------------QDPD---EEIAK-------------
-----------------IEMSRKK-----Q-------YEN---QLSWNN--INKDPHMLI
PTP---DK-DDD---------PVGVDYSHFIHLN--VASTRSS-------PLPILGWANR
DDVWKNMINKEETYV-RDKLYMQRHPLLQPKMRTILLDWLMEVCEVYKLYRETFYLAQDF
FDRFMATQQNVVKTLLQLIGISSLFIAALEEIYPPKLHQFAYVTDGACTEDEILSMLIIM
KALNWNLNPLTVVSWLNIYMQVAYLNELYEV------------------LLPQYPQQ-IF
VQIAELLDLCVLDIGCLEYTYGVLAASALYHF-SSSE-LMQKVSGYEWCEIEECVKWMVP
FAMA-IREVGSSK-LKHFRGI------APEDLHNIQTHINSL--D--------------L
LD--KAQAKQAILAE----Q---------N------------R-----T-SPFPTGVLTP
PQSSKKQP--------AGLKPI--------------------------------------
--
>Xenopus_laevis_397840
---------------------------------------------------------M--
----P-------------------------------------------------------
------------------------------------------------------------
------------------------------------------------------------
--------------------------------------------------------VISN
PAVEKS-TKDEGTASCSVRSRKRKADVAIFL-----------------------------
-----------------------------------QDPD---ETLDS-------------
-----------------LEMTKKK-----Q-------YQD---RGPWSNEMTCKSPHKLI
PTP---EK-EEHE--------PNPTNYSHFASLR--FSPVSVS-------PLPRLGWANQ
DDVWRNMLNKDRIYL-RDKNFFQKHPQLQPNMRAILLDWLMEVCEVYKLHRETFYLAQDF
FDRFMATQKNVIKSRLQLIGITSLFIAALEEIYPPKLHQFSFITDGACTEDEITRMLIIM
KDLGWCLSPMTIVSWFNVFLQVAYIRELQQF------------------LRPQFPQE-IY
IQIVQLLDLCVLDICCLEYPYGVLAASAMYHF-SCPE-LVEKVSGFKVTELQGCIKWLVP
FAMA-IKEGGKSK-LNFFKGV------DIEDAHNIQTHSGCL--E--------------L
ME--KVYINQALLEE----Q---------N------------R-----T-SPIPTGVLTP
PQSNKKQK--------SD-RAD--------------------------------------
--
>Fugu_rubripes_182297
------------------------------------------------------------
------------------------------------------------------------
------------------------------------------------------------
------------------------------------------------------------
------------------------------------------------------------
------------------------------------------------------------
------------------------------------------------------------
------------------------------------------------------------
------------------------------------S-------------------WASK
DVVWSNMLEKDKAYT-RDVHMMEKHPHLQPKMRAILLDWLMELSEVYKLHRETYHLAQDY
FDRFMATQRNVFKSTLQLIGITCLFIAAVEEMYPPKVHQFAYVTDEACTEDEILSMIIIM
MELKWSLSPQTPVSWLNVYMQVAYLKETDEL------------------LLPRYPQE-TF
TQIAQLLDLCLLDVRCLEFSNGVLAASALFHF-SSLE-LVEAVSALKRAELEECVRWMVP
FAMA-LREV---G-GASLKSFPGIPEDDVHNIQIHASYMAW---L---------------
------------------------------------------------------------
------------------------------------------------------------
--
>Oryzias_latipes_19428
------------------------------------------------------------
------R-----------------------------------------------------
-------PR---------------T--MRG-------QR---------------------
-------------------------------EQK---------EPTSVAPTER-------
---S--------------------------------------------------------
-----------------ERSRKRKADVAIFL-----------------------------
-----------------------------------QDPD---EDEAE-------------
-----------------MTKKRQH-----L-------DCEV--DWSPDS--DRTSPHRW-
TPE---RR-QQM---------SAGFLHLNFHNIF--VTPVHCA-------PLPALCWASK
DVVWSNMLAKDKSYC-RDVRMLDKHPHLQPRMRAILLDWLMEVSEVYKLHRETYHLAQDY
FDRFMATQRNVLKSTLQLIGITCLFIAAVEEMYPPKVHNFAYITNKACTEDEILSMIIVM
KELNWNLSPQTPISWLSVYMQVAYLKETEEL------------------LVPRYPQA-TF
TQIAELLDLCMLDVRCLEFSNGVLAASALFHF-SSLE-LVEQVSALKRVEVEECVRWMVP
FAVA-LREV---G-GSAMKAFVGIPAEDVHNIQTHAAYLTWL--E--------------K
-----ADAYRDA-DL--------------H------------R-----S-CAVPSGVLTP
PLSSEKSE--------DWVQAD--------------------------------------
--
>Danio_rerio_30188
------------------------------------------------------------
------M-----------------------------------------------------
-------PS---------------K--KVL-------QT---------------------
-------------------------------EHI---------NTTDEAPKTT-------
---S--------------------------------------------------------
-----------------VRPRKRKADVAIHL-----------------------------
-----------------------------------QDPD---EEVTE-------------
-----------------MTRKKQ------C-------ASQA--CWNPDT--GYTSPCRR-
IPT---PD-EVEEPV---AFGSVGFTQYASESIF--ITPTRST-------PLPALCWASK
DEVWNNLLGKDKLYL-RDTRVMERHPNLQPKMRAILLDWLMEVCEVYKLHRETFYLGQDY
FDRFMATQENVLKTTLQLIGISCLFIAAMEEIYPPKVHQFAYVTDGACTEDDILSMIIIM
KELNWSLSPLTPVAWLNIYMQMAYLKETAEV------------------LTAQYPQA-TF
VQIAELLDLCILDVRSLEFSYSLLAASALFHF-SSLE-LVIKVSGLKWCDLEECVRWMVP
FAMS-IREA---G-SSALKTFKGIAADDMHNIQTHVPYLEWL--G--------------K
-----VHSYQLV-DI--------------E------------S-----SQSPVPTGVLTP
PPSSEKPE--------STIS----------------------------------------
--
>Taeniopygia_guttata_100222121
---------------------------------------------------------M--
----V-------------------------------------------------------
-----------------------------V-------IFL-------K----A-----EF
P------N--------------ASNLFVPSR-----------------------------
------------------------------------------------------------
------------------------------------------------------------
------------------------------------------------------------
-----------------------------L-------YQSC--WPPTIT--GGISPCIII
ETP---HK-ESV---------TTDFSRFKKYRFR--NLFINSS-------PLPELNWGNS
EDVWLNILTKENRYT-HCKHFTSLHPSLQPHMRSILLDWLLEVCEVYALHRETFYLAQDF
FDRFMLTQKNINKSMLQLIGITSLFIASLEEIYAPKIQEFAYVTDGACSVEDIVRMLIML
KALKWELCPVTIVSWLNLYLQVDALKDVPKV------------------LLPQYSQE-KF
IQIAQLLDLCILDVNSLDFPYRTLAAAALCHY-TSIE-IVKKTSGLDWDSISECVQWMVP
FVNV-AK-K---I-P-VKLKN------FKKVAVEERHNIQNY--L--------------D
ML-EEVNSGVVSTAP----G---------Q------------L-----S-PVSTGGIITP
PKSTEKK-----------------------------------------------------
--
>Gallus_gallus_420231
---------------------------------------------------------M--
----S-R-----------------------------------------------------
-------R---------S------R--L-QAKQQQPPLPC-------Q----E-----ET
P------R--------------ELQAPLQTRKRR---------TAEE-IKKKE-------
DGKIA---------------------K---------------------------------
------------------------------------------------------------
------------------------------------------------------------
--------------------KHQY-----E-------IKSC--WPPTIT--GGISPCIII
ETP---HK-ESV---------TTDFSRFKKYRFR--NLFINPS-------PLPELTWGNS
KDVWLNILKKENRYA-HCKHFTSLHSSLQPHMRSILLDWLLEVCEVYALHRETFYLAQDF
FDRFMLTQKNINKSMLQLIGITSLFIASLEEIYAPKIQEFAYVTDGACSEDDIVRMLIML
KALKWELCPVTIISWLNLYLQVDALKDVPKV------------------LLPQYSQE-KF
IQIAQLLDLCILDVNSLDFQYRTLAAAALCHY-TSTE-VVKKASGLDWDNISECVEWMVP
FVNV-AR-K---V-S-VKLKH------FKKVAVEDCHNIQNY--L--------------D
ML-EEVNSGVASTAP----G---------Q------------L-----S-PVSTAGIITP
PKSTEKK-----------------------------------------------------
--
>Ornithorhynchus_anatinus_100075784
---------------------------------------------------------M--
----S-R-----------------------------------------------------
-------RS--------C------R--L-QAKQ--QPQPS-------Q----G-----ES
L------Q--------------ELQL-LQTRKRK---------PIQD-AKKRK-------
DDKVS---------------------K---------------------------------
------------------------------------------------------------
------------------------------------------------------------
--------------------RHQY-----E-------IRSC--WPSMLT--GGISPCIII
ETP---HK-ETV---------TSDFSRFTNYRFK--NLFINPS-------PLPDLSWGCS
NDVWLNLLNKETKYV-HDKHFEDLHSDLEPQMRSILLDWLLEVCEVYTLHRETFYLAQDF
FDRFMSTQKNINKNMLQLIGITSLFIASLEEIYAPKLQEFAYVTDGACSEEDILRMLIIL
KALKWELCPVTIISWLNLFLQVDALKDVPKV------------------LLPQYSQE-KF
IQIAQLLDLCILVLDSLEFQYRILAAAALCHF-TSIE-VVKKASGLDWENISECVDWMVP
FVKV-VR-G---A-APVKLKS------FKKVPVEDRHNIQNY--L--------------A
ML-DEVNYVAALTEA----G---------Q------------L-----S-PVCNGGIMTP
PTSTEKSP--------AKH-----------------------------------------
--
>Monodelphis_domestica_100022654
---------------------------------------------------------M--
----S-R-----------------------------------------------------
-------RS--------S------R--L-QAKQ--QPQTS-------Q----T-----DS
P------Q--------------ETQF-LQAKKRK---------TTQD-VKKRK-------
EETGA---------------------K---------------------------------
------------------------------------------------------------
------------------------------------------------------------
--------------------RQQY-----E-------IRNC--WPPVLS--GGITPCIII
ETP---HK-ETV---------TSDFSRFTNYRFK--NLFINPS-------PLPDLSWGCS
KDVWFNMLKKETKYV-HDKHFEMLHSDLEPQMRSILLDWLLEVCEVYTLHRETFYLAQDF
FDRFMLTQKDINKNMLQLIGITSLFIAALEEIYAPKLQEFAYVTDGACSEDDILGMLIIL
KALKWELCPVTVIAWLNVFLQVDALKDVPKV------------------LLPQYSQE-KF
VQIAQLLDLCILSIDSLEFQYRILAAAALCHF-TSIE-VVKKASGLDWDNISECVEWMVP
FARV-VK-G---G-PPVKLKI------FKKISVEDRHNIQNY--L--------------A
ML-EEVNYVSAFTKV----G---------Q------------L-----S-PVCNGGIMTP
PKSTEKSP--------GKH-----------------------------------------
--
>Mus_musculus_12448
---------------------------------------------------------M--
----S-R-----------------------------------------------------
-------RS--------S------R--L-QAK--QHAQPN-------Q----P-----DS
P------Q--------------ETQI-IQAKKRK---------TAQD-VKKRK-------
E-EIT---------------------K---------------------------------
------------------------------------------------------------
------------------------------------------------------------
--------------------KHQY-----E-------IRNC--WPPVLS--GGISPCIII
ETP---HK-EIG---------TSDFSRFTNYRFK--NLFINPS-------PLPDLSWACS
QEVWQNMLQKENRYV-HDKHFQVLHSDLEPQMRSILLDWLLEVCEVYTLHRETFYLAQDF
FDRFMLTQKDVNKNMLQLIGITSLFIASLEEIYAPKLQEFAYVTDGACSEVDILKMLNIL
KALKWELCPVTVISWLNLFLQVDAVKDVPKV------------------LLPQYSQE-TF
IQIAQLLDLCILAIDSLEFQYRILAAAALCHF-TSIE-VVKKASGLEWDDISECVDWMVP
FVSV-VK-S---V-SPVKLKT------FKKIPMEDRHNIQNY--L--------------A
LL-NEVNYVNIYRKG----G---------Q------------L-----S-PVCNGGIMTP
PKSTEKPP--------GKH-----------------------------------------
--
>Rattus_norvegicus_362485
---------------------------------------------------------M--
----S-R-----------------------------------------------------
-------RS--------S------R--L-QAKQ-QHARPN-------Q----P-----DS
P------Q--------------EAQI-IQAKKRK---------TAQD-VKKRT-------
E-EIT---------------------K---------------------------------
------------------------------------------------------------
------------------------------------------------------------
--------------------KHQY-----E-------IRNC--WPPVLS--GGISPCIII
ETP---HK-EIG---------TSDFSRFTNYRFK--NLFINPS-------PLPDLSWACS
QEVWQNMLQKESRYV-HDKHFEVLHSDLEPQMRSILLDWLLEVCEVYTLHRETFYLAQDF
FDRFMLTQKDVNKNMLQLIGITSLFIASLEEIYAPKLQEFAYVTDGACSEVDILKMLNIL
KALKWELCPVTVISWLNLFLQVDAVKDIPKV------------------LLPQYSQE-TF
IQIAQLLDLCILAIDSLEFQYRILAAAALCHF-TSIE-VVKKASGLEWDDISECVDWMVP
FVSV-VK-S---V-SPVKLKT------FKKIPMEDRHNIQNY--L--------------A
LL-NEVNYVNIFRKG----G---------Q------------L-----S-PVCNGGIMTP
PKSTEKPP--------VKF-----------------------------------------
--
>Homo_sapiens_9134
---------------------------------------------------------M--
----S-R-----------------------------------------------------
-------RS--------S------R--L-QAKQ--QPQPS-------Q----T-----ES
P------Q--------------EAQI-IQAKKRK---------TTQD-VKKRR-------
E-EVT---------------------K---------------------------------
------------------------------------------------------------
------------------------------------------------------------
--------------------KHQY-----E-------IRNC--WPPVLS--GGISPCIII
ETP---HK-EIG---------TSDFSRFTNYRFK--NLFINPS-------PLPDLSWGCS
KEVWLNMLKKESRYV-HDKHFEVLHSDLEPQMRSILLDWLLEVCEVYTLHRETFYLAQDF
FDRFMLTQKDINKNMLQLIGITSLFIASLEEIYAPKLQEFAYVTDGACSEEDILRMLIIL
KALKWELCPVTIISWLNLFLQVDALKDAPKV------------------LLPQYSQE-TF
IQIAQLLDLCILAIDSLEFQYRILTAAALCHF-TSIE-VVKKASGLEWDSISECVDWMVP
FVNV-VK-S---T-SPVKLKT------FKKIPMEDRHNIQNY--L--------------A
ML-EEVNYINTFRKG----G---------Q------------L-----S-PVCNGGIMTP
PKSTEKPP--------GKH-----------------------------------------
--
>Canis_familiaris_487057
---------------------------------------------------------M--
----RVRYGDNTSTSAVFFLATYHLRSFKQVGFCGCKPVRGDRGAKGLALRICSATAPSE
SFPPTLPRI--------S------R--L-QAKQ--QPQPS-------Q----T-----DS
P------Q--------------EAQI-IQAKKRK---------TAQD-VKKRK-------
E-EAA---------------------R---------------------------------
------------------------------------------------------------
------------------------------------------------------------
--------------------KQQY-----E-------IRNC--WPPVLS--GGISPCIII
ETP---HK-EMG---------TSDFSRFTNYRFK--NLFINPS-------PLPDLSWGCS
KDVWLNMLKKESRYV-HDKHFEVLHSDLEPQMRSILLDWLLEVCEVYTLHRETFYLAQDF
FDRFMLTQKDINKNMLQLIGITSLFIASLEEIYAPKLQEFAYVTDGACSEEDILRMLIIL
KALKWELCPVTVISWLNLFLQVDALKDAPKV------------------LLPQYSQE-KF
IQIAQLLDLCILAVDSLEFQYRILAAAALCHF-TSIE-VVKKASGLEWDNISECVDWMVP
FVSV-IK-S---T-SPVKLKI------FKKISMEDRHNIQNY--L--------------S
ML-DEVNYVNTFRKG----G---------Q------------L-----S-PVCSGGIMTP
PKSTEKPP--------GKH-----------------------------------------
--
>Equus_caballus_100055302
---------------------------------------------------------M--
----S-R-----------------------------------------------------
-------RS--------S------R--L-QAKQ--QPQPN-------Q----T-----DS
P------Q--------------EAQI-IQAKKRK---------TAQD-VKKRK-------
E-EVT---------------------K---------------------------------
------------------------------------------------------------
------------------------------------------------------------
--------------------KHQY-----E-------IRNC--WPPVLS--GGISPCIII
ETP---HK-EIG---------TSDFSRFTNYRFK--NLFINPS-------PLPDLSWGCS
TDVWLNMLKKETRYV-HDKHFEVLHSDLEPQMRSILLDWLLEVCEVYTLHRETFYLAQDF
FDRFMLTQKDINKNMLQLIGITSLFIASLEEIYAPKLQEFAYVTDGACSEEDILRMLIIL
KALKWELCPVTIISWLNLFLQVDALKDAPKV------------------LLPQYSQE-KF
IQIAQLLDLCILAIDSLEFQYRILAAAALCHF-TSIE-VVKKASGLEWDNISECVDWMVP
FVSV-VK-S---T-SPVKLKI------FKKISMEDGHNIQNY--L--------------A
ML-CMISSHV--------------------------------------------------
------------------------------------------------------------
--
>Bos_taurus_538436
---------------------------------------------------------M--
----S-R-----------------------------------------------------
-------RS--------S------R--L-QAKQ--QPQAS-------Q----T-----DS
P------Q--------------EAQI-IQAKKRK---------TAQD-VKKRK-------
E-EVT---------------------K---------------------------------
------------------------------------------------------------
------------------------------------------------------------
--------------------KHQY-----E-------IRNC--WPPVLS--GGISPCIII
ETP---HK-EIG---------TSDFSRFTNYRFK--NLFINPS-------PLPDLSWGCS
QDVWLNMLKKETRYV-HDKHFEVLHSELEPQMRSILLDWLLEVCEVYTLHRETFYLAQDF
FDRFMLTQKDINKNMLQLIGITSLFIASLEEIYAPKLQEFAYVTDGACSEEDILRMLAIL
KALKWELCPVTVISWLNLFLQVDALKDAPKV------------------LLPQYSQE-KF
IQIAQLLDLCILAIDSLEFQYRILAAAALCHF-TSIE-VVKKASGLEWDNISECVDWMVP
FVSV-VK-S---T-SPAKLKI------FKKISMEDRHNIQNY--L--------------A
ML-DEVNYVNTFRKE----G---------Q------------L-----S-PVCNGGIMTP
PKSTEKPP--------GKH-----------------------------------------
--
>Xenopus_laevis_380219
---------------------------------------------------------M--
----S-R-----------------------------------------------------
-------RS--------G------R--L-QA-----RHG--------S----A-----ET
G------N--------------DCQLAVATKKRK---------SEET-STTFE-------
CHQDA---------------------K---------------------------------
------------------------------------------------------------
------------------------------------------------------------
--------------------RHNY-----E-------IQGC--WSEITT--GTVTPCILI
ETP---HK-EMPV--------STDLSQFSRYRFK--NLFISRS-------PLPELSWGNS
KDVWMKMISKESRYV-HSSRLLQNHPTLNPDMRSILLDWLIEVSEVYTLHRETFYLAQDF
FDRFMLTQTCVNKSMLQLIGVTALFIASLEEIYPPKLYEFAYVTDGACTEDDILQMLIIL
KALKWELCPVTAISWLNLYLQVSSLKDHPKL------------------LLPQYSQE-QF
IHVAQLLDMCILHHTSLEFQYRILAAAALYHC-TSIE-VVTKATGLDMDSISECVHWMTP
FASV-VK-K---S-FPLKLKV------FKRISPEDMHNIQNY--I--------------D
ML-DDVKIPDR--VL----G---------E------------------S-PVFIGGILTP
PKSTEKT-----------F-----------------------------------------
--
>Oryzias_latipes_19207
------------------------------------------------------------
------------------------------------------------------------
------------------------------------------------------------
------------------------------------------------------------
------------------------------------------------------------
------------------------------------------------------------
------------------------------------------------------------
------------------------------------------------------------
------------------------------------FS------------------WANS
EDVWIKMINKELTYI-HDKSYLQRHPKLQPKMRSILLDWLLEVSEVYSLHRQTAYLAQDY
FDRYMLTQEDVSKDILQLIGITALFIASIEEIYPPKILEFAFVTDGACSVWDIQQTLLIL
KALDWNLFPETPISWLKLYAQVEAQKD-ENF------------------LEPQFSQD-KY
IQITQLLDLCMMDIDSLDYSYSVLAAAAFCHF-SSFD-VVHRVSGLTWESVSPCYRWMAP
FMDT-LQSEP-TA-QLKNFPK------VKADDKHNIQTHVAY--L--------------D
LL-RKAQERQIDSHD----F---------Q------------M-----S-PVATAATLTP
PSSTEKPT--------S-------------------------------------------
--
>Tetraodon_nigroviridis_24300
------------------------------------------------------------
------------------------------------------------------------
------------------------------------------------------------
------------------------------------------------------------
------------------------------------------------------------
------------------------------------------------------------
------------------------------------------------------------
------------------------------------------------------------
------------------------------------S-------------------WASS
EDVWISMLNKELKYF-HDSSYLQRHPRLQPKMRAILLDWLLEVSEVYSLHRQTAYLAQDF
FDRFMLTQEDVSKEHLQLLGITALFIASMEEIYPPKICEFAYVTDGACDMWDIQQTLLML
KALEWNLCPETAISWLKLYAQVEAQKDQENF------------------LVPQFSPD-TY
IQITQLLDLCMMDVAWLGYSYSVLAAAAFCHF-STFE-VVHKVSGLTWDSVAPCVRWMTP
FMDT-LRAEA-TP-TLKVFPA------VKTDDRHNIQTHVAY--L--------------E
-----LL-----------------------------------------------------
------------------------------------------------------------
--
>Fugu_rubripes_161288
---------------------------------------------------------V--
------------------------------------------------------------
------------------------------------------------------------
------------------------------------------------------------
------------------------------------------------------------
------------------------------------------------------------
------------------------------------------------------------
----------------------------------------------------------LV
ETP---HK-ELE---------PVDPSGFRQYRFR--NLFIKAS-------PIPRLSWASS
DDVWISMLNKELKYF-HDQSYLQRHASLQPKMRAILLDWLLEVSEVYGLHRQTAYLAQDF
FDRFMSTQEDVNKELLQLLGITALFIASIEEIYPPKIFEFAYVTDGACDIWDIQQTLLML
KALEWNLCPETPISWLKLYAQVEAQKDEENF------------------LVPQFCPE-TY
IKITQLLDLCMMDIDWLGYSYSVLAAAAFCHF-STFE-VVHKVSGLTWESVAPCVRWMTP
FMDT-LRAEA-TP-QLKDFPK------VKADDRHNIQTHVAY--L--------------E
LL-RKAQKRQVDVPD----C---------Q------------L-----S-PAAGAALLTP
PSSTEKLT--------N-------------------------------------------
--
>Danio_rerio_415165
MSRRSTRNTLQERNENAPQQKSQRKRKGECNRRVPSAAKKQHYEIQNRCFEGDVSASV--
------------------------------------------------------------
------------------------------------------------------------
------------------------------------------------------------
------------------------------------------------------------
------------------------------------------------------------
------------------------------------------------------------
----------------------------------------------------------LI
ETP---QK-EVQQ-------ETSNLSGFKRFRFK--NLFVKPS-------PLPCLSWASS
DDVWIKMLNKELKYV-HDKSFIQQHSALQPKMRAILLDWLMEVSEVYTLHRETFYLAQDI
FDRFMLTQKDIGKDQLQLIGITSLFIASIEEIYPPKLQEFAYVTDGACNEEEILAKLVML
KALNWDLCPETVISWLKLYSQVDSLKDEANF------------------LIPQFSQE-TY
IQITQLLDLCILDINSLDYQYGVLAAAAFCHF-TSFE-LVHKVSGLTWDSISNCVRWMNP
FMRT-VREWP-RP-ELKDFKK------VKTDDRHNIQTHVDY--L--------------T
ML-SEAHDRQQDSVD--------------R------------M-----S-PMAVAGILTP
PKSTEKPA--------NA------------------------------------------
--
>Ciona_intestinalis_100185796
---------------------------------------------------------M--
----M-P-----------------------------------------------------
-------KDIT--SSTTSL--------NTSRNR--KRLRE-------ESAKKE-----AT
I------L--------------MSS---EEKEDSK--------RRCV-M-----------
------------------------------------------------------------
------------------------------------------------------------
-----------------------------------DTRV---ENRRQ-------------
----------------------------QFYTKTDFKAIDH--EMFPTP--QKEMVLTSP
IKHQGGPLQEINVGK---AEHPLSSHYQFRNIFTS-APISRAS-------PLPVLSWADS
DQLWKSMVNKETVYC-RNSSYMDRHADLQPRMRSILIDWIMEVCEVYSLHRETFYLAVDY
IDRYLSATKNIHKTRLQLVGVTALFIAALEEIYPPKLSDFAYVTDGACTDDEILSQLIML
TALKWSLSPITAISWLNVYLQT---AH--AAFAPNP--------SSASFFLPQYPQE-TF
VHISQLLDLCVLDIESLEFSSGLLAASALYHF-SSRE-LATQVSGFHFKDLAACVHWMAP
FAIT-VRDT--GLQPLKQFKR------VLETDSHNIQTHAN---N-------------ID
TLDSAFENRSRVHAE--------------V-----------TCQ----S-PTEVGGFMTP
PKSGQKQS--------VPVM-G----------T---------------------------
--
>Branchiostoma_floridae_BRAFLDRAFT_260241
---------------------------------------------------------M--
----K-D-----------------------------------------------------
-------CDRM--SRRSVR--------QKARKQ--KLETT-------E----E-----PA
F------V--------------LCT---RKRKASP--------ENMG-N-----------
------------------------------------------------------------
------------------------------------------------------------
------------------------------------QDV---AKRRQ-------------
----------------------------QF-------QIQN--RWVPIS--QGSHVGTSF
IVAT--DSEELNAD------FEVGSHFQIRNLLS----DSRLS-------PLPDLNWASS
RELWSPMLEKEALYN-RDHNYLNRHPGLAPRMRAILLDWLIEVCEVYRLHRETFYLAQDF
IDRFLSTERDLPKHRLQHIGITALFIAALEEIYPPKVTEFAYVTDGACTDEEILDMLVLL
KALNWELSPMTVNSWLNVYLQLANLDAIDF----------------EEFYLPQYSGH-TF
VQVAQLVDLCMLDISSLQFSYAAIATAALYHN-SCRD-ICLRVSGFSWEEVAPCVQWMTP
YAIT-RREA--GYVPLKMYNQ------ISPEAAHNIQNHTC---D-------------LA
ML-EKAQARQAEMSS--------------L-----------SRA----S-PLSIPGMITP
PQSNKKQH-----------T-T----------T---------------------------
--
>Strongylocentrotus_purpuratus_579860
------------------------------------------------------------
------------------------------------------------------------
----------M--SRRSGR--------LQSRQD--NQPLS-------ECISDE-----NN
L------P--------------MCT---RKRKTRE--------QDTT-G-----------
------------------------------------------------------------
------------------------------------------------------------
-----------------------------------VSKAEEVQRRRQ-------------
----------------------------QF-------TIEN--RWVPIS--ESSSIETSL
LVP----MQTKEPSTS-EELMDTANWVTFRNLFPA-HVSDRAS-------PVPLLHWDDL
PEVWTIMTRKEALCP-RKHDCLKSHPSLGERMRAILLDWLIEVCEVYRLHRESFYLAADF
VDRYLAAKENVPKTKLQLIGITSLFVAALEEIYPPKLHEFAYVTDGACTDDQILDQLIML
MTLNWDLTPITVNTWLNAFMQI---CN---AEEIAH--------RKTNFHFPSYSST-EF
VQVAQLLDVCTLDIGSMDFDYSILAASALYHV-TNEE-VTLSVTGLKWDDIAACVQWMST
FAMT-IREV--GVAQLKNFKN------IYAGDAHNIQTHCS---S-------------LE
LL-DKSHEKQRLLRE--------------A-----------SCY----S-PVQVPGVLTP
PQSDKKTK--------KGVL----------------------------------------
--
>Apis_mellifera_411327
---------------------------------------------------------M--
----P-------------------------------------------------------
-------Q-------------------TSLHGK--KSQTY-------L----Q-----GG
K------L--------------VTQ---SSKRKR---------RATD-I-----------
------------------------------------------------------------
------------------------------------------------------------
-----------------------------------SE-------DSE-------------
------------------NVYPPSKIPALS-------HVS---YTESCH--TVHPLENSC
TQHQ--VSPLKEQQEATWSELRTSTCFLTPSSSN--NTSNRPS-------PLPSFPWADG
SQVWSLMCLGDQKTITQNPQMFQRHPTLQPRMRAILLDWLIEVCEVYKLHRETYYLAMDY
IDRYLSIHQNVPKNQLQLIGITCLFIAAVEEIYPPKIAEFAYVTDGACTEEEILGKLVIL
KGLGWNLSPVTAPGWLNIYMQIESGDWSRP----------------NAFIYPQYGGL-QY
SQAAQLLDLATLDEGSLKFPYSHIAAAAIYHT-QGRE-CALRVSRIPWEQLAPCVKWLTP
FAMT-TAEE--DS-QCLLRSA------ITPVESHSGSGLKATVPNIVMDESHRTHVVDLN
ML-EKAQQRLVD-EI----P--------STDTNESDSNVESGR-----Q-SPNESGLLTP
PSSSQKNS--------TTPSRP----------PPQLHPYT--------------------
--
>Nasonia_vitripennis_100114765
---------------------------------------------------------M--
----P-------------------------------------------------------
-------Q-------------------TSMQEK--QSKIH-------L----Q-----NG
K---------------------GTQ---SFRRKR---------KAAE-I-----------
------------------------------------------------------------
------------------------------------------------------------
-----------------------------------SE-------DSE-------------
------------------NIYPPNKVPALS-------PTET--FAESCT--VTSPPVAYT
PQPS--TSPLKEQQESTWSELRASTCFLTPSASH--SDTNKTT-------PLPSFPWADG
AQVWSIMCLGDQKSVTQDPQMFQRHPTLQPRMRAILLDWLIEVCEVYKLHRETYYLAMDY
IDRYLSTHHNVPKNQLQLIGITCLFIAAVEEIYPPKIAEFAYVTDGACTEEEILGKLVVL
KGLGWNLSPVTAPGWLNVYMQVESGDWSKP----------------NTFIYPQYGGL-QY
SQASQLLDLATLDEGSLKFSYSHLAAAAVYHT-QGRE-CALRVSRLTWEQLGPCAKWLNA
FALT-VAEE--RA-QQMLRSA------VPLIDSSAGSGLRASVPNIVADESHRTHVIDLE
ML-EQAQQRQSHEAI----L--------LSDCLDFEAILESA------S-SPDQSGILTP
PSSSQKNS--------PTPPRL----------PPQLEPYT--------------------
--
>Culex_quinquefasciatus_CpipJ_CPIJ000483
---------------------------------------------------------M--
------------------------------------------------------------
-----------------------------KR-----FWHF-------R----DGQLIGAD
I------E--------------NQR---PA-KRHGG------ERRSP-IEATS-------
A-PTI---------------------P-------------PPSV-ASSN--S--------
----------------------------AASSVPPPSVQSSE-------YPASTSSDTQS
SSECYSTTAEFDLF----------PLASPPSITSVLSPAT-CDAASR-------------
-----------------SSWNTKGDTTPHG-------H-------RK-Q---HQNSDNSS
NNST--NK-SRVS--------ASGPAALSCCVTP--SADLRTC-------PLPALAWAKS
TEVWRLMCRKDAKASLEEPSMFDQHPGLQPRMRAILLDWLIEVCEVYKLHRETYYLAVDY
IDRFLSRKKEQKKTHLQLLGITSLFVAAVEEIYPPKIGEFAYVTDGACSEDDILRELLLL
SELQWSINPVTVMGWLGLYMQVNVTSRMAEV---NGGGSSRKQQCSDSFVYPQFSGM-EF
AQTAQLIDLCSLDVGLANFPYSVIAAAAVSHT-FDRK-TATTVSGLDWEAIAPCAKWMEP
YFLV-ICDENEIS-PLALLES------NEQVKGSYGLAHVCP--NLVADSSHITHTTSLD
MF-DRAAVRRERLEV----L--------ACM--------IQQEASPA-PILLDPEGLLTP
PASSRKSL--------DAN--NPVSNVPTLLADVENKVVSAKT-----------------
--
>Aedes_aegypti_AaeL_AAEL009057
---------------------------------------------------------M--
----D-L-----------------------------------------------------
-------YSSEDASRSSTSEITEPR--SRNSRK--RKYTS-------D----D-----AD
I------E--------------NQR---PS-KRHGG-----DRRLSP-IAASS-------
A-PSV---------------------P-------------IPSV-ASSA--A--------
----------------------------SSNSVPSINIGSSE-------YTS----DTQS
SSDCYSTTADFELY----------PLVSPPSVNSIILSPS--CEVSH-------------
-----------------GSWHTKGDTTPHA-------NRKS--SSHSNQ--QQQRHNENS
NNSS--SK-SSS----------NVPPALSCCVTP--SSDLRSC-------PLPRFAWADS
NQVWKLMCRKDEKASLEEPNMFDQHPGLQPRMRAILLDWLIEVCEVYKLHRETYYLAVDY
IDRFLSRKKEQKKTHLQLLGITALFVAAVEEIYPPKIGEFAYVTDGACSEDDILRELLLL
SELQWSINPVTVMGWLGTYMQVNVTSRQMEMMHPHSVGACRKQQLDESFVYPQFSGM-EF
AQTAQLIDLCSLDVGLANFPYSVIAAAAVSHT-FDRK-TATSVSGLDWDAIAPCAKWMEP
YFLV-ICDENEVS-PLALLES------NEQVKGSFGLAHVCP--NLVSDSSHITHSTSLD
MF-DRASLRREHLEV----V--------ACI--------IQQEASPA-P-LLDPEGLLTP
PASSRKSL--------DAN--NP--------LEVTNKLVNKT------------------
--
>Drosophila_melanogaster_Dmel_CG3938
---------------------------------------------------------M--
----G-LNAKSVCSTSSTEPNGSIVTTAPSNGEVSSSPGTSASRTDEMCSCDSQNLAAST
AATSNGNK---------------------RKRR-LSSDSN-------E----D-----PE
L------G--------------FEP---PSAKRQQ--------RLPA-L-YGS-------
E-QGN---------------------L-------------SSVA--SSVYTSPVVS--VD
GQSTQELLSIRSSPAEDLSEAPHSPLPDSPDSPPSPDR-GSKQTPVVVRYAAE--QVVTS
TVVTQKTEDDDLLD----------DSCEDYSYDEDDEDDV-EEEDDD-------------
-----------------VEIYSSTISPASS-------GCSQ-QQAVNGE--RTPGLPKHQ
EQIH--HP-VSD---------LMINMRTPMSPAV--ENGLRQC-------PLPALAWANA
ADVWRLMCHRDEQDSRLSISMLEQHPGLQPRMRAILLDWLIEVCEVYKLHRETFYLAVDY
LDRYLHVAHKVQKTHLQLIGITCLFVAAVEEIYPPKIGEFAYVTDGACTERDILNHKILL
QALDWDISPITITGWLGVYMQLN-VNNRTPASFSQIGRQKSAEA-DDAFIYPQFSGF-EF
VQTSQLLDLCTLDVGMANYSYSVLAAAAISHT-FSRE-MALRCSGLDWQVIQPCARWMEP
FFRV-ISQK--AP-YLQLNEQ------NEQVSNKFGLGLICP--NIVTDDSHITHTTTMD
MY-DEVLMAQDAAHA----M--------RA----------RIQASPATA-LRAPESLLTP
PASSHKPD--------EYLGDEGDETGTCCNTA------ASNKGGKSSSNNSVTSCSSRS
NP
>Drosophila_grimshawi_Dgri_GH13253
---------------------------------------------------------M--
----K-L-----------------------------------------------------
-------E---------------------QKR----KFIQ-------M----D-----PE
L------G--------------YEP---PSAKRQQ--------RLPG-MAYGC-------
D-QSN---------------------Q-------------SSVA--SSVYTSPVTSTTTD
ALNAQELLSIRSSPAEELPDEPHSPLPDSPDSPPSPDRGGTKQQAVVVRYAS----VDQP
KADEQLAEEKLLGA----------ESSDEYSYDDEDDD----EEDVD-------------
-----------------EEINSSSSSPASS-------TATN--CSQDGE--RTPATQQLA
SNGT--RP-VNK---------DALSNYKCMSPAV--EFTQRQC-------PLPALSWANA
ADVWKLMCKRDEEDSHLSSSMLEQHPGLQPRMRAILLDWLIEVCEVYKLHRETFYLAVDY
LDRYLHKALKVQKTHLQLIGITCLFVAAVEEIYPPKICEFAYVTDGACTEHDILQHKLLL
QALEWDICPITVIGWLGVYMQL-NVNNRTPATFSQVGKHQSA-F-DDAFIYPQFSGF-EF
VQTSQLLDLCTLDVGMANYPYSVLTAAAISHT-FNME-TALRCSGLDFQVVQRCARWMQP
FFCV-ISNK--AV-YLHMNEQ------NEQVTNKFGLASVCP--NIVTDDSHITHTTTMD
MY-DELLMAQNAQHA----M--------RA----------RTQASPATA-LRAPESQLTP
PASSHKPD--------EYLGDEEDVSALGNPLPLQDLASHKNAAIAGANSSSTKSSSRNS
KS
>Tribolium_castaneum_657290
------------MENQPAAPAVESAEPQPG---------PSGVEPIDVDIIEIVDSPEPG
FPAGE-E-----------------------------------------------------
-------AAALQP-----------YGGN-FA-----ADT-FDSDVDDF----L-----DE
AFELFILQPQRWQQFRQFCYNPYY-N--SSLMFDMPPMSPQPVVISD-ESSSD-------
E-EDEMETLFIISSDSENEKDDHEPDGADGEKMELKDGENEDSE-NAAMA-L--------
------------------------------------------------------------
--------------VEMSRTTRQTDEANKENIDRSNISSE--KDPGDLSEGAYGYENADD
IPLPELLEIHGKQLVSGFEFGEATKRRAQQ-------NMQS--ARNKTQ--GR-EEPSTS
ESADDKLT-QVH---------KTPHSRKRQRVASARTKRQSERDFSKVSRQVPECLRGHP
DCVEDFMIYKEEALL-KNPRLFNDFKSVTPRMRAILLDWLMEVAAVYHLRRVTYYLSVDY
FDRFLSIR-PIPKSLLQLVGITCLYIAAVEEIYPPNLNEFSYVCDGACQSKDMISCVLIL
NSLGWEVVLTTPTDWLNLYMQLH-HKS---------------------------TDIVQF
TRASQLIDLLSLDPGFLKFGYSVIAAAAMYYM--YGRDIALAVSGFDWSQLEPCVDYMEV
FYIISGPQS---E-NYSFQTH------IASMEYFETATIYRL--N--------------K
LR-PSTANEDTTSVPATEENNETVATTVDHNLMS--------------------------
------------------------------------------------------------
--
>Caenorhabditis_elegans_C37A2.4
---------------------------------------------------------M--
----A-GRKSSRTAERVPTTQKPERKSAILSPHDELRLLETIDMKENIPQRNTRNSSVGS
QKSDCSET---------------------RKR---RSTK---------------------
-----------------------EG---PAAKR------------HS----GE-------
K-HRN---------------------G-------------SRED--SLEYISEYSDDREV
GSSSSQSSRTRG----------QP-LPAMPEEEEVFDK-SSSSDNLAESEESHEVRLEER
QDIEEEIEDD--FD----------DEEEDVVNDKEEYEEI-ESEDED-------------
--------------------------------------------------------DYPV
QNEG--FA-VTK---------RLMNDEHMVTAPT--FLSTA-----------KCDGIGSP
TKVWSLMVKRDEIPRATR-FLLGNHPDMDDEKRRILIDWMMEVCESEKLHRETFHLAVDY
VDRYLESSNECSTDNFQLVGTAALFIAAYEEIYPPKCIDFAHLTDSAFTCDNIRTMVLIV
KYIGWSLGPITSIQWLSTYLQLLGTGKK---------NKSDHYE-EQNMYVPELLRS-EY
LEMCKILDFLLFEIDSFTFSYRTIAAAVLFVNYEPTC-AVEKATGFMQAQLEKVIEYVEP
VCRA-FAKQ--RQ-LLDDVIP-------KHE-------------SIKSDDSHNVYVKRSS
ME-PIVKSERERIQH----L--------KA----------R-------R--LHPQRLF--
------------------------------------------------------------
--
>Hydra_magnipapillata_100211715
------------------------------------------------------------
------------------------------------------------------------
----------M--NQARLR--------PRSKRN--ATEP---------------------
-------V--------------KAE---RKRKTRPSIS-EEEFDKKQ-S-----------
------------------------------------------------------------
------------------------------------------------------------
-----------------------------------LLQTKDINTEPE-------------
----------------------------EI-------LEAF--EVLSTA--QDNICAFSL
FINQ--PEKRRKSSKCPNELIKGITKFTFSNYFS--PISKDCS-------PLPNLNWADS
YEVWEVMLQKDREYK-RDSLYIRRHPSLQPRMRTVLLDWLIEVCEVYRLHRETFYLAVDY
VDRFLSTQKNIAKTRLQLVGVTAIFVASMEEIYPPKLSEFAFVTDGACTDEEILQQMILL
SALNWHLCPVTPICWLTSYLQI---ANRKLRQEKQE--------IDESFHLPQFSGI-HL
ARVTELVDLCCLDTGYLQFSYSIIAASALYHM-WGKD--ISDITGHKYEELYPCIQWLTP
FAKV-IHMQ--PIKPIKQFEK------VSSDNAHNIQVHNN---A-------------IQ
LL-DFAHSQMINTHP--------------V-----------NNHPKT-SPLVKCKGILTP
PQNEEEDDDAHFILNDTNSI-R----------K---------------------------
--
>Nematostella_vectensis_NEMVE_v1g128041
------------------------------------------------------------
------------------------------------------------------------
------------------------------------------------------------
------------------------------------------------------------
------------------------------------------------------------
------------------------------------------------------------
------------------------------------------------------------
------------------------------------------------------------
------------------------------------SPLP-------------DLGWADS
WELWSYMLEKDRKYT-KDHLYLRQHPHLQPRMRAILLDWLIEVCEVYRLHRETYFLAVDF
VDRYLSVKKDIPKQRLQLVGTTALFIAALEEIYPPKLSEFAYVTDGACKEDEILQQLLML
QDLNWKLCPITSNTWLNIYMQLHWLSRNSCEALKDH--------SNFNFVIPRYSQP-EF
IKVSQLLDICSLDIESLQFSYSVLAAAAMYHV-IPVS--IEEITCHKREDLSPCIQWMGP
FAAT-MRDQ--EPPCIRMFDQ------IKPEDSHNIQTHIV---D-------------LG
-----ML-----------------------------------------------------
------------------------------------------------------------
--
>Trichoplax_adhaerens_TRIADDRAFT_15757
---------------------------------------------------------L--
------------------------------------------------------------
------------------------------------------------------------
------------------------------------------------------------
------------------------------------------------------------
------------------------------------------------------------
------------------------------------------------------------
------------------------------------------------------------
------------------------------------S-------------------WADR
KEVWQVMIEND--NNFKSPDCFDRHPNLVPNMRGILLDWMMEVCESFKMQRETFYMAMDY
LDRYLSLSDNILKQKLQLIGTTCLFIAAIEEIQPPQVSEFAYVTDSACSEDDIIKLLQLL
QTLEFQLSPVTVTSWLNVYVQLF--NI----------KLSSQEP-VGDMLYPTYCGD-LY
MKAIRLIDLCILDSWCLMHSYRSIAASAFYLIAPSKQ-LAIDCTGYLWENLTSCISWMMP
KYET-VKKY--CT-SYEIQT---------IN-------------NIPKLDLHRTHHVDLT
-----LL-----------------------------------------------------
------------------------------------------------------------
--
