# Supplementary material for: Molecular evolution of cyclin proteins in animals and fungi
Source: BMC Evol Biol. 2011 Jul 28;11:224. doi: 10.1186/1471-2148-11-224 (PMC3162929; doi:10.1186/1471-2148-11-224)
Supplement: Additional file 2 — The packed archive contains files with gapless multiple alignments of A-, B-, D-, and E- cyclin proteins with reconstructed ancestors in FASTA format. [file 1471-2148-11-224-S2.GZ]

Archive with 12 entries (12 files):
- cyclinA.aaml.fasta
- cyclinA.ancescon.fasta
- cyclinA.fastml.fasta
- cyclinB.aaml.fasta
- cyclinB.ancescon.fasta
- cyclinB.fastml.fasta
- cyclinD.aaml.fasta
- cyclinD.ancescon.fasta
- cyclinD.fastml.fasta
- cyclinE.aaml.fasta
- cyclinE.ancescon.fasta
- cyclinE.fastml.fasta
