# Supplementary material for: Molecular evolution of cyclin proteins in animals and fungi
Source: BMC Evol Biol. 2011 Jul 28;11:224. doi: 10.1186/1471-2148-11-224 (PMC3162929; doi:10.1186/1471-2148-11-224)
Supplement: Additional file 2 — The packed archive contains files with gapless multiple alignments of A-, B-, D-, and E- cyclin proteins with reconstructed ancestors in FASTA format. [file 1471-2148-11-224-S2.GZ › cyclinA.fastml.fasta]

>Nematostella_vectensis_NEMVE_v1g188880
GRKQPDINNSMRAILVDWLVEVAEEYKLLPQTLYLTVNYIDRFLSAMSVRGLQLVGTACMLSFEEIYPPEVSEFVYITDDTYTAKQVLKMQLVLKVLTFDLSVPTILNFLERFIKATSMAPKVEALARYLCEISLLDSPFKYLPSTIAASAIVLSLHTLGYWNLSHYTGFELHDLQTCIQDLHRSFAYAPNHPQQATREKYRSAK
>Hydra_magnipapillata_100206919
NRKQTDINSSMRAILVDWLVEVSEEYKLIPQTLYLSVSYIDRFLSHMSVRGLQLVGAACMLAFEEIYPPEVAEFVYITDDTYTAKQVLRMHLILKTLAFDLSVPTCRDFLSRYLYAAKPESQQKYLAEYLSELTLINCISKYPPSMIAASSICSANHILNPWTLEFYSGYNINDLKSCLHDIHLLHQAASTNPQQAIQQKYKSPR
>Apis_mellifera_551108
GKKQSDITYSMRSILVDWLVEVAEEYRLQTETLYLAVSYIDRFLSYMSVKSLQLVGTAAMFAYEEIYPPEVGEFVYITDDTYPKKHVLRMHLILRVLSFDLTVPTPLTFLMEFCISNNLSEKIKFLAMYLCELSMLEGPYQFLPSHLAASAIALARHTLLMWPLELSTAYSLKDLKECILCLNKTFYNALNIRQQAIQEKYKSSK
>Nasonia_vitripennis_100116491
GKKQPDITYSMRTILVDWLVEVSEEYRLQTETLYLAVSYIDRFLSYMSVRALQLVGTAAMFAYEEIYPPEVGEFVYITDDTYTKKQVLRMHLILRVLSFDLTVPTPLAFLMEYCISNNLSEKIQYLAMYLCELSLLEAPYQYLPSHLAASAIALARHTLRVWPLELSSGYSLQDLKECINHLQRTFKNAPNLPQQAIQEKYKSNK
>Drosophila_grimshawi_Dgri_GH16723
QRRQTDINHSMRTILVDWLVEVAEEYKLDTETLYLSVSYLDRFLSQMSVRSLQLVGTAAMYSYEEIYPPDVGEFVFLTDDSYTKAQVLRMNVFLKILSFNLCTPTPYVFINTYAVMSDMPEKLKCMTLYICELSLLEGTYQYLPSLMSAASLAFARHFLGIWTLEEITKYSLDQLKNIVLMLCKTHKAAKDLSTQAIREKYNRDK
>Drosophila_melanogaster_Dmel_CG5940
LRRQKDISHNMRSILIDWLVEVSEEYKLDTETLYLSVFYLDRFLSQMAVRSLQLVGTAAMYAYEEIYPPEVGEFVFLTDDSYTKAQVLRMQVILKILSFDLCTPTAYVFINTYAVLCDMPEKLKYMTLYISELSLMEGTYQYLPSLMSSASVALARHILGMWTLEEITTYKLEDLKTVVLHLCHTHKTAKELNTQAMREKYNRDT
>Anopheles_gambiae_AgaP_AGAP012413
GLKQTDITHSMRTILVDWLVEVSEEYKLQGETLALAVSYIDRFLSFMSVRALQLVGTAAMFAYEEIYPPDVSEFVYITDDTYTKTQVLRMQLILKVLSFDLTVPTSLVFTNTYCVMNDVPDKVKYLTMYLCELSLLEAPFTYMPSKIAAGALALARRTLDMWSLENNTGYKLVDMRDIILDLNKTHVDAVTMQQQAIQEKYKSKT
>Aedes_aegypti_AaeL_AAEL000672
AKKQPDINHSMRTILVDWLVEVCEEYRLQSETLCLAISYIDRFLSFMSVRALQLVGTAAMFAYEEIYPPDVGEFVYITDDTYTKTQVLRMQLILKVLGFDLSVPTTLVFTTVYCVMNDVPDKVKHMCMYLCELSLLDAPFTYLPSKISAGALALSRYTLDIWSLETNTGYRLEDLKDIILDLNKVHQKTESLAQQAIQEKFKGNK
>Tribolium_castaneum_661369
GVKQPDVTENMRAVLIDWLVEVTEEYGMQTETLYLAVNFIDRFLSYMSVRALQLVGTAAMFSYEEIFPPEVSEFVYITDDTYDKHQMIRMQLILRVLGFDLSVPTPLTFLNAICISTKQTEKVKNLAMYLSESALLEVPYQFLPSVVASSAIALSRHTLGAWPLQKYTGYNLKKLESCIGFLYKMFAKAPSNPQHAIRDKYKAPK
>Acyrthosiphon_pisum_100160996
GRRQPDVTYSMRAILVDWLVEVAQEYKLQNETLYLAVSFIDRFLSLMSVRALQLLGTAAMFSYEEIYPPDVSEFVYITDDTYTKKQVLKMQLILKVLGFDVSNPTTVIFLTHICVHCNVPLKVMYLAMYLGEMSLLEAPYSYTPSIIGCGAVALARLILDIWPMAELTNYSLNDLIPILKHLNHTYKTAPHSQQSAIRSKYKSAR
>Strongylocentrotus_purpuratus_373210
GRKQPDITNSMRCILVDWLVEVSEEYRLHNETLYLAAAFIDRFLSQMSVRALQLVGTASMFSYEEIYPPDVKEFVYITDDTYSIKQVLRMHLILKVLSFDLAAPTINSFLPRFIKAAKANSKTEHLTQYLAELTLQEYFIKYAPSMIAASAVCLANHTLNEWTMAHYTDYQLGDIYPCVQDLHQLFIKAPTMEQQAVREKYKSQK
>Canis_familiaris_483845
GKKQPDITNSMRAILVDWLVEVGEEYKLQNETLHLAVNYIDRFLSSMSVRGLQLVGTAAMLSFEEIYPPEVAEFVYITDDTYTKKQVLRMHLVLKVLAFDLAAPTVNQFLTQYFLHQSANCKVESLAMFLGELSLIDAPYKYLPSVIAAAAFHLALYTVTSWPLVQKTGYTLESLKPCLMDLHQTYLRAPQHAQQSIREKYKSSK
>Bos_taurus_281667
GKKQPDITNSMRAILVDWLVEVGEEYKLQNETLHLAVNYIDRFLSSMSVRGLQLVGTAAMLSFEEIYPPEVAEFVYITDDTYTKKQVLRMHLVLKVLAFDLAAPTINQFLTQYFLHQPANCKVESLAMFLGELSLIDAPYKYLPSVIAAAAFHLALYTVTSWPLVQKTGYTLETLKPCLLDLHQTYLRAPQHAQQSIREKYKNSK
>Equus_caballus_100072219
GKKQPDITNSMRAILVDWLVEVGEEYKLQNETLHLAVNYIDRFLSSMSVRGLQLVGTAAMLSFEEIYPPEVAEFVYITDDTYTKKQVLRMHLVLKVLAFDLAAPTVNQFLTQYFLHQSANSKVESLAMFLGELSLIDASYKYLPSVIAGAAFHLALYTVTSWPLAQKTGYTLQSLKPCLLDLHQTYLRAPHHAQQSIREKYKSSK
>Rattus_norvegicus_114494
SKRQPDITNSMRAILVDWLVEVGEEYKLQNETLHLAVNYIDRFLSSMSVRGLQLVGTAAMLSFEEIYPPEVAEFVYITDDTYSKKQVLRMHLVLKVLAFDLAAPTVNQFLTQYFLHLPANCKVESLAMFLGELSLIDAPYKYLPSLIAGAAFHLALYTVTSWPLVQKTGYTLESLKPCLMDLHQTYLKAPQHAQQSIREKYKHSK
>Mus_musculus_12428
GKRQPDITNSMRAILVDWLVEVGEEYKLQNETLHLAVNYIDRFLSSMSVRGLQLVGTAAMLSFEEIYPPEVAEFVYITDDTYSKKQVLRMHLVLKVLAFDLAAPTVNQFLTQYFLHLPANCKVESLAMFLGELSLIDAPYKYLPSLIAGAAFHLALYTVTSWPLAQQTGYTLESLKPCLVDLHQTYLKAPQHAQQSIREKYKHSK
>Macaca_mulatta_707259
GKKQPDITNSMRAILVDWLVEVGEEYKLQNETLHLAVNYIDRFLSSMSVRGLQLVGTAAMLSFEEIYPPEVAEFVYITDDTYTKKQVLRMHLVLKVLTFDLAAPTVNQFLTQYFLHQPANSKVESLAMFLGELSLIDAPYKYLPSVIAGAAFHLALYTVTSWPLIRKTGYTLESLKPCLMDLHQTYLKAPQHAQQSIREKYKNSK
>Homo_sapiens_890
GKKQPDITNSMRAILVDWLVEVGEEYKLQNETLHLAVNYIDRFLSSMSVRGLQLVGTAAMLSFEEIYPPEVAEFVYITDDTYTKKQVLRMHLVLKVLTFDLAAPTVNQFLTQYFLHQPANCKVESLAMFLGELSLIDAPYKYLPSVIAGAAFHLALYTVTSWPLIRKTGYTLESLKPCLMDLHQTYLKAPQHAQQSIREKYKNSK
>Monodelphis_domestica_100017104
GKKQPDITNSMRAILVDWLVEVGEEYKLQNETLHLAVNYIDRFLSAMSVRGLQLVGTAAMLSFEEIYPPEVAEFVYITDDTYNKKQVLRMHLVLKVLAFDLAAPTINQFLTQYFLHQQANSKVESLAMFLGELSLIDAPYKYLPSVTAGAAFHIALYTITSWPLIQKTGYTLETLKPCLMDLHQTYLRAPHHLQQSIREKYKTAK
>Ornithorhynchus_anatinus_100082357
GKKQPDITNSMRAILVDWLVEVGEEYKLQNETLHLAVNYIDRFLSSMSVRGLQLVGTAAMLSFEEIYPPEVAEFVYITDDTYTKKQVLRMHLVLKVLAFDLAAPTINQFLTQYFLHQQTNSKVESLAMFLGELSLIDAPYKYLPSVTAGAAFHLALYTVTSWPLVQKTGYTLENLKPCLLDLHKTYLRASQHAQQSIREKYKTAK
>Taeniopygia_guttata_100219086
GKKQPDITNNMRAILVDWLVEVGEEYKLQNETLHLAVNYIDRFLSSMSVRGLQLVGTAAMLSFEEIYPPEVAEFVYITDDTYTKKQVLRMHLILKVLSFDLAAPTINQFLTQYFLHQQTDAKVESLSMYLGELSLIDAPYKYLPSVIAAAAFHLADYTLTTWPLCKVTGYTLEDIKPCLIDLHNTYLKAAQHTQQSIREKYKSTK
>Gallus_gallus_396172
GKKQPDITNNMRAILVDWLVEVGEEYKLQNETLHLAVNYIDRFLSSMSVRGLQLVGTAAMLSFEEIYPPEVAEFVYITDDTYNKKQVLRMHLILKVLSFDLAAPTINQFLTQYFLHQQTNAKVESLSMYLGELTLIDAPYKYLPSVIAAAAFHLASYTITTWPLCKVTGYTLEHIKPCLMDLHRTYLKAAQHTQQSIREKYKSTK
>Xenopus_laevis_397933
GQKQPDITGNMRAILVDWLVEVGEEYKLQNETLYLAVNYIDRFLSSMSVRGLQLVGTAAMLSFEEIYPPEVAEFVYITDDTYTKKQVLKMHLVLKVLSFDLAAPTILQYLNQYFQIHPVSPKVESLSMFLGELSLVDAPFRYLPSVVAAAAFVIANCTINTWSLVEYTSYTLETLKPCILDLYQTYLSAASHQQQAVREKYKAPK
>Oryzias_latipes_24918
GKKQPDITNSMRAILVDWLVEVGEEYKLHNETLYLAVNYIDRFLSSMSVRGLQLVGTAAMLAFEEIYPPEVAEFVYITDDTYTKKQVLRMHLVLKVLSFDLAAPTINQFLTQYFCHHGVNKQVESLAMYLGELSLIDSPFKYLPSQTAAAAYILANHAVTSWPLAEMTGYMLVDLMPCIEDLHKMFLSAAQHAQQSVREKYKASR
>Fugu_rubripes_142905
GKKQPDITISMRAILVDWLVEVGEEYKLQNETLYLAVNYIDRFLSSMSVRGLQLVGTAAMLSFEEIYPPEVAEFVYITDDTYTKKQVLRMHLVLKVLSFDLAAPTINQFLTQYFLHQSVGKQVENLAMYLGELSLVDSPFKYLPSQTAAAAFILANSTVTSWSLVEVTGYTLEDLRPCIEDLHKLYLNASQHAQQAVREKYKGPK
>Danio_rerio_192295
GRKQPDITNSMRAILVDWLVEVGEEYKLQNETLYLAVNYIDRFLSSMSVRGLQLVGTAAMLSFEEIYPPEVAEFVYITDDTYTKKQVLRMHLVLTVLSFDLAAPTINQFLTQYFLHQPVSSKVESLSMFLGELSLIDCPFKYLPSQMAAAAFILANHTLASWSLVDLTGYSLEDLLPCVQDLHQTYLAASQHAQQAVREKYKGSK
>Taeniopygia_guttata_100224372
YKKQPDITTGMRAILVDWLVEVGEEYKLRTETLYLAVNFLDRFLSCMSVRGLQLVGTAAILAYEEIYPPDVDEFVYITDDTYTKKQLLRMHLLLKVLGFDLTAPTINQFLLQYIQRCGICMRTENFARYLAELSLLQVPLKYLPSQIAAAAYCLANYTVYFWPLAAFTGYSLSEIAPCLTDVHKACLDASHCQLQAIKQKYKHPK
>Gallus_gallus_418901
YRKQPDITTEMRAILVDWLVEVGEEYKLRTETLYLAVNYLDRFLSCMSVRGLQLVGTAAILAYEEIYPPEVDEFVYITDDTYTKRQLLRMHLLLKVLAFDLTVPTINQFLLQYIHRHGVCFRTENLARYLAELSLLEAPFKYLPSQTAAAAYCLANYTVNFWPLAAFTGYSLSEIVPCLTDLHKTCLDAPHCQLQAIKEKYKQSK
>Macaca_mulatta_693797
HKKQPDITEGMRMILVDWLVEVGEEYKLRAETLYLAVNFLDRFLSCMSVRGLQLVGTAAILSYEEIYPPEVDEFVYITDDTYTKRQLLKMHLLLKVLAFDLTVPTTNQFLLQYLRRQGVCVRTENLAKYVAELSLLEAPFKYLPSLIAAAAFCLANYTVNFWPLAAFTGYSLSEIVPCLSELHKAYLDIPHRPQQAIREKYKASK
>Homo_sapiens_8900
HKKQPDITEGMRTILVDWLVEVGEEYKLRAETLYLAVNFLDRFLSCMSVRGLQLVGTAAMLSYEEIYPPEVDEFVYITDDTYTKRQLLKMHLLLKVLAFDLTVPTTNQFLLQYLRRQGVCVRTENLAKYVAELSLLEAPFKYLPSLIAAAAFCLANYTVNFWPLAAFTGYSLSEIVPCLSELHKAYLDIPHRPQQAIREKYKASK
>Rattus_norvegicus_295052
HRKQPDITEGMRAILVDWLVEVGEEYKLRTETLYLAVNFLDRFLSCMSVRGLQLVGTAAILSYEEIYPPDVDEFVYITDDTYTKRQLLRMHLLLKVLAFDLTVPTTNQFLLQYLRRQGVCIRTENLAKYVAELSLLEAPFKYLPSLVAAAAYCLANYIVNFWPLAAFTGYSLNEIVPCLSELHKACLSIPHRPQQAIREKYKASK
>Mus_musculus_12427
HRKQPDITEGMRAILVDWLVEVGEEYKLRTETLYLAVNFLDRFLSCMSVRGLQLVGTAAILSYEEIYPPDVDEFVYITDDTYTKRQLLRMHLLLKVLAFDLTVPTTNQFLLQYLRRQGVCIRTENLAKYVAELSLLEAPFKYLPSLVAAAAYCLANYIVNFWPLAAFTGYSLNEIVPCLSELHKACLSIPHRPQQAIREKYKASK
>Bos_taurus_521939
HRKQPDITESMRTILVDWLAEVGEEYKLRAETLYLAVNFLDRFLSCMSVRGLQLVGTAAILSYEEIYPPEVDEFVYITDDTYTKRQLLRMHLLLKVLAFDLTVPTTNQFLLQYLRRQGVCIRTENLAKYVAELSLLEAPFKYLPSLIAAAAYCLANYTVNFWPLATFTGYSLTEIVPCLSELHKTCLSIPHRPQQAIREKYKASK
>Sus_scrofa_100156017
HRKQPDITEGMRTILVDWLVEVGEEYKLRAETLYLAVNFLDRFLSCMSVRGLQLVGTAAILSYEEIYPPEVDEFVYITDDTYTKRQLLRMHLLLKVLAFNLTAPTTNQFLLQYLRRQGVCVRTENLAKYVAELSLLEAPFKYLPSLIAAAAYCLANYTVNFWPLATFTGYSLSEIVPCLSELHKACLGIPHRPQQAIREKYKASK
>Equus_caballus_100147188
HRKQPDITEGMRTILVDWLVEVGEEYKLRAETLYLAVNFLDRFLSCMSVRGLQLVGTAAILSYEEIYPPEVDEFVYITDDTYTKRQLLRMHLLLKVLAFDLTVPTTNQFLLQYLRRQGVCVRTENLAKYVAELSLLEAPFKYLPSLIAAAAYCLANYTVNFWPLAAFTGYSLSEIVPCLSELHKACLDITHRPQQAIREKYKASK
>Canis_familiaris_477302
HRKQPDITESMRTILVDWLVEVGEEYKLRAETLYLAVNFLDRFLSCMSVRGLQLVGTAAILSYEEIYPPEVDEFVYITDDTYTKRQLLRMHLLLKVLAFDLTVPTTNQFLLQYLRRQGVCIRTENLAKYVAELSLLEAPFKYLPSLRAAAAYCLANYTVNFWPLAAFTGYSLNEIVPCLSELHKACLDIPHRPQQAIREKYKASK
>Monodelphis_domestica_100027136
HRKQPDITEGMRTILVDWLVEVGEEYKLRAETLYLAVNFLDRFLSCMSVRGLQLVGTAAILSYEEIYPPEVDEFVYITDDTYTKRQLLRMHLLLKVLAFDLTVPTTNQFLLQYLQKQGVCLRTENLAKYVAELSLLEAPFKYVPSLIAAAAYCLANYTVNFWPLAAFTGYSLSEIVPCLSELHRACLDIPHRPQQAIREKYKASK
>Ornithorhynchus_anatinus_100080719
HQKQPDITEAMRTILVDWLVEVGEEYKLRAETLYLAINYLDRFLSCMSVRGLQLVGTAAILSYEEIYPPEVDEFVYITDDTYTKRQLLRMHLLLKVLAFDLAVPTTNQFLLQYLQRQGVCLRTENLAKYVAELSLLETPFKYVPSLIAAAAYCLANYIVNFWPLAAFTGYSLREIGPCLNELHRACLDVPHRLQQAIREKYKAPK
>Xenopus_laevis_447494
YRKQPDITSAMRTILVDWLIEVGEEYKLRTETLYLAVNYLDRFLSCMSVRGLQLVGTAAILSYEEIYPPGVDEFVYITDDTYSKKQLLRMHLLLKVLAFDLTVPTTSQFLLQYLQRHAVSVKTEHLAMYLAELTLFEVPFKYVPSLTAAAAYCLANYALNFWPLEAFTGYTLSEIAPCLSDMHQACLHAPYQAQQAIREKYKTPK
>Danio_rerio_404206
GRKQPDITNCMRVILVDWLVEVGEEYKLCSETLYLAVNYLDRFLSCMSVRGLQLVGTAAILAYEEVYPPEVDEFVYITDDTYTKKQLLRMQHLLRVLAFDMTAPTIHQFLMQYSLEEHVCARTLNLALYLSELSLLEVPFQYLPSKTAAAAYCLANYTLNLWPLYAFTGYSLAVIGPCLKELHKLHLGAGSRPQQAIQEKYKSSK
>Tetraodon_nigroviridis_18864
GENHPEITADMRAVLVSWMVEVVREYRLRSETLHLSVNYLDRFLSCGSVQKRPNGGRHARFRYEEINPPELDDFVYTTDNTYTRSQLMHMLLILKALGYRLAAPTSSQFLSLFTAIQSACPLTHNLAMYIAELGLLETVLRYPPSLLAAAAYSLASFTVSLWPLHAFTGLKMADVSACVADLHQLHLSAQSHPHQAIRERYKSSR
>Ciona_intestinalis_100176577
NRKQQDITVGMRAILVDWLVEVADEYKLHTETTHLAVNYIDRFLSHMAVRGLQLVGAAAMFAFEEIYPPDVGEFVYITDDTYTKKQVLRMHLILKVLNFDVAVPTSNQFLKRYLKSAGADKKTEFLAQFLCELALVEFCTQYLPSMIAASSVCLASYTVSIWDMEHYMQYQLQDLAPCIKRLHEILAGASKNSLQALFEKYKDAK
>Branchiostoma_floridae_BRAFLDRAFT_69715
GKKQPDITNSMRCILVDWLVEVAEEYKLHNETLYLAVSYIDRFLSSMSVRSLQLVGTAAMFSYEEIYPPDVGEFVYITDDTYTKKQVLRMHLILKVLSFDVAVPTINCFQKRFLQAAKVNSKTESLAMYLAELTLQEGTFKYVPSTIAAASLCLAQHTLNPWTLMHYSGYTLADLLPCVQDMHRSFQAAPSSQQQAVREKYRSPK
>Brugia_malayi_Bm1_12035
DEFQEEICGEVRYLLVEWICDSAREFNLSTESLHMAVSIVDRVLNTLQCRELQLLGAAALLAFEEIYPPEVKEFARITAYTFHETEIIRMRIVFARVEYQLLAPTSWWFASRLVRMAHVPRIIYCMMRYLLELALLDHTFDFRPSVIGAASFFLSNVIFDYLLLTTETDIGVNELRSPARKMLELFHEVPNKDYCSVFEKYATEK
>Caenorhabditis_elegans_ZK507.6
EDIQSQVNEEMRTILIDWFSDVVKEYNFQKETFHLAVSLVDRALSMFNIKMFQLVGTTSMMVYEEIFPPEIEDFALITDNTYRVPDILLMRFLLGKFDFVVAMPTSSWFGTCFAKRMNFTKKMRNTVHYLLELSLIDVHFRYRPSDIAAAACCFANLQADSWPMVDDTGISTEDFVDVLRDLHRMYLNASTADFKSIFYNYSETA
>Trichoplax_adhaerens_TRIADDRAFT_24944
DERQCDVNGTMRSILVDWLVEVSEEYKLRERTLYLAISYIDRFLSAMSVRSLQLVGTAALFAFQEIYPPDCAEFAYITDDTYNIKQVLKMSLMLKVLSFNLSSPTAVDFLERYGSEAGLDSEIRELSMYLTELTLKDYFLQFMPSLIAVSAVSLALHTFKYWPLSTYTNYQWQQVSPCLNRIFEAFRLAHTQPQRAVVEKYKSPR
>Monosiga_brevicollis_MONBRDRAFT_14677
MRKQRDINHTMRSILIDWLIEVTEEYKLTLQTFFVTVGYVDRFLSEMAVRSLQLVGVTCMLCYEEIYPPTIDDFVYITDKTYSRPQVMKMHVILKVLRFDMGSCTPLTFLYYFLNAIPHHDDTKWLAQYLCELSAYDGRSGQRPSTTAAAAIVIALHTFEPLPLVSVIRQGPEELQAAVNTLHEIFSVYPNLQHEAIKEKYSTAR
>N1
GRKQPDINNSMRAILVDWLVEVAEEYKLHPQTLYLAVSYIDRFLSSMSVRGLQLVGTACMFSFEEIYPPDVAEFVYITDDTYTKKQVLRMHLILKVLSFDLSVPTILNFLERFLKAAKVNSKTEYLAMYLCELSLLDAPFKYLPSMIAASAICLALHTLNPWPLAHYTGYQLQDLKPCIQDLHQTFQAAPTHPQQAVREKYKSPK
>N2
GRKQPDINNSMRAILVDWLVEVAEEYKLHPQTLYLAVSYIDRFLSSMSVRGLQLVGTACMFSFEEIYPPDVAEFVYITDDTYTKKQVLRMHLILKVLSFDLSVPTILNFLERFLKAAKVNSKTEYLAMYLCELSLLDAPFKYLPSMIAASAICLANHTLNPWPLAHYTGYQLQDLKPCIQDLHQTFQAAPTHPQQAVREKYKSPK
>N3
GRKQPDINNSMRAILVDWLVEVAEEYKLLPQTLYLAVSYIDRFLSSMSVRGLQLVGTACMLSFEEIYPPEVAEFVYITDDTYTAKQVLRMHLILKVLSFDLSVPTILNFLERFLKAAKVNSKTEYLAMYLCELSLLDAPFKYLPSMIAASAICLANHTLNPWTLAHYTGYQLQDLKPCIQDLHQTFQAAPTHPQQAVREKYKSPK
>N4
GRKQPDITNSMRAILVDWLVEVAEEYKLHNETLYLAVSYIDRFLSSMSVRGLQLVGTAAMFSYEEIYPPDVGEFVYITDDTYTKKQVLRMHLILKVLSFDLAVPTINSFLTRFLKAAKVNSKTEYLAMYLCELSLLEAPFKYLPSMIAASAICLANHTLNPWPLAHYTGYQLQDLKPCIQDLHQTFQAAPSHPQQAVREKYKSPK
>N5
GRKQPDITNSMRAILVDWLVEVAEEYKLHNETLYLAVSYIDRFLSSMSVRGLQLVGTAAMFSYEEIYPPDVGEFVYITDDTYTKKQVLRMHLILKVLSFDLAVPTINSFLTRFLKAAKVNSKTEYLAMYLCELSLLEAPFKYLPSMIAASAICLANHTLNPWPLAHYTGYQLQDLKPCIQDLHQTFQAAPSHPQQAVREKYKSPK
>N6
GRKQPDITNSMRAILVDWLVEVAEEYKLQNETLYLAVSYIDRFLSSMSVRALQLVGTAAMFSYEEIYPPDVGEFVYITDDTYTKKQVLRMHLILKVLSFDLAVPTTNSFLTRFLKAANVNSKTKYLAMYLCELSLLEAPFKYLPSMIAASAICLANHTLNPWPLAHYTGYSLQDLKPCIQDLHQTFQAAPSHPQQAIREKYKSPK
>N7
GRKQPDITYSMRAILVDWLVEVAEEYKLQNETLYLAVSYIDRFLSYMSVRALQLVGTAAMFSYEEIYPPDVGEFVYITDDTYTKKQVLRMQLILKVLSFDLSVPTPLTFLTRYCISNNVPEKVKYLAMYLCELSLLEAPYQYLPSMIAASAIALARHTLDMWPLAEYTGYSLQDLKPCIQHLNKTFKNAPSLPQQAIREKYKSSK
>N8
GRKQPDITYSMRTILVDWLVEVSEEYKLQTETLYLAVSYIDRFLSYMSVRALQLVGTAAMFSYEEIYPPDVGEFVYITDDTYTKKQVLRMQLILKVLSFDLSVPTPLTFLNTYCISNNVPEKVKYLAMYLCELSLLEAPYQYLPSMIAASAIALARHTLDMWPLEEYTGYSLQDLKDCIQHLNKTFKNAPSLPQQAIREKYKSSK
>N9
GKKQPDITYSMRTILVDWLVEVSEEYRLQTETLYLAVSYIDRFLSYMSVRALQLVGTAAMFAYEEIYPPEVGEFVYITDDTYTKKQVLRMHLILRVLSFDLTVPTPLTFLMEYCISNNLSEKIKYLAMYLCELSLLEAPYQYLPSHLAASAIALARHTLRMWPLELSTGYSLQDLKECINHLNKTFKNAPNLPQQAIQEKYKSSK
>N10
GRKQPDITYSMRTILVDWLVEVSEEYKLQTETLYLAVSYIDRFLSYMSVRALQLVGTAAMFSYEEIYPPDVGEFVYITDDTYTKKQVLRMQLILKVLSFDLSVPTPLTFLNTYCISNNVPEKVKYLAMYLCELSLLEAPYQYLPSMIAASAIALARHTLDMWPLEEYTGYSLQDLKDCIQHLNKTFKNAPSLPQQAIREKYKSSK
>N11
GRKQPDITHSMRTILVDWLVEVSEEYKLQTETLYLAVSYIDRFLSYMSVRALQLVGTAAMFAYEEIYPPDVGEFVYITDDTYTKTQVLRMQLILKVLSFDLSVPTPLVFINTYCVMNDVPEKVKYLTMYLCELSLLEAPYQYLPSMIAASALALARHTLDMWSLEENTGYSLEDLKDIILHLNKTHKNAESLAQQAIREKYKSNK
>N12
QRRQTDISHSMRTILVDWLVEVSEEYKLDTETLYLSVSYLDRFLSQMSVRSLQLVGTAAMYAYEEIYPPDVGEFVFLTDDSYTKAQVLRMQVILKILSFDLCTPTPYVFINTYAVMSDMPEKLKYMTLYICELSLLEGTYQYLPSLMSAASLALARHILGMWTLEEITKYSLEDLKNIVLHLCKTHKTAKDLSTQAIREKYNRDK
>N13
GKKQPDITHSMRTILVDWLVEVSEEYKLQSETLCLAVSYIDRFLSFMSVRALQLVGTAAMFAYEEIYPPDVGEFVYITDDTYTKTQVLRMQLILKVLSFDLSVPTSLVFTNTYCVMNDVPDKVKYLTMYLCELSLLEAPFTYLPSKIAAGALALARHTLDMWSLENNTGYKLEDLKDIILDLNKTHQNAESLAQQAIQEKYKSNK
>N14
DEIQSEITNEMRTILVDWLCDVAKEYNLQKETLHLAVSLVDRVLSTLNVRALQLVGTAAMLAYEEIYPPEVEEFALITDNTYREPEILRMRLILGKLDFQLAVPTSSWFATRFVKRANVPKKIRYMVHYLLELSLLDAPFKYRPSVIAAAACCLANLTLDSWPLVDDTGISVEDLKSVLRDLHQLFQNAPTADYKSIFEKYSSTK
>N15
GRKQPDITNSMRAILVDWLVEVAEEYKLHNETLYLAVSYIDRFLSSMSVRGLQLVGTAAMFSYEEIYPPDVGEFVYITDDTYTKKQVLRMHLILKVLSFDLAVPTINSFLTRFLKAAKVNSKTEYLAMYLCELSLLEAPFKYLPSMIAASAICLANHTLNPWPLAHYTGYQLQDLKPCIQDLHQTFQAAPSHPQQAVREKYKSPK
>N16
GRKQPDITNSMRAILVDWLVEVAEEYKLHNETLYLAVNYIDRFLSSMSVRGLQLVGTAAMFSYEEIYPPDVGEFVYITDDTYTKKQVLRMHLILKVLSFDLAVPTINQFLTRYLKAAGVNSKTEYLAMYLCELSLLEAPFKYLPSMIAASAICLANHTVNPWPLAHYTGYQLQDLKPCIQDLHQTFQAAPSHPQQAVREKYKSPK
>N17
GRKQPDITNSMRAILVDWLVEVGEEYKLHNETLYLAVNYIDRFLSSMSVRGLQLVGTAAMLSYEEIYPPEVGEFVYITDDTYTKKQVLRMHLILKVLSFDLAAPTINQFLTQYLQHQGVNSKTESLAMYLAELSLLEAPFKYLPSMTAAAAFCLANYTVNSWPLAEYTGYSLQDLKPCIQDLHQTYLSAPSHPQQAVREKYKSSK
>N18
GKKQPDITNSMRAILVDWLVEVGEEYKLQNETLYLAVNYIDRFLSSMSVRGLQLVGTAAMLSFEEIYPPEVAEFVYITDDTYTKKQVLRMHLVLKVLSFDLAAPTINQFLTQYFLHQPVNSKVESLAMYLGELSLIDAPFKYLPSVTAAAAFILANYTVTSWSLVEYTGYTLEDLKPCIQDLHQTYLSASQHAQQAVREKYKSSK
>N19
GKKQPDITNSMRAILVDWLVEVGEEYKLQNETLYLAVNYIDRFLSSMSVRGLQLVGTAAMLSFEEIYPPEVAEFVYITDDTYTKKQVLRMHLVLKVLSFDLAAPTINQFLTQYFLHQPVNSKVESLAMYLGELSLIDAPFKYLPSVTAAAAFILANYTVTSWSLVEYTGYTLEDLKPCIQDLHQTYLSASQHAQQAVREKYKSSK
>N20
GKKQPDITNSMRAILVDWLVEVGEEYKLQNETLHLAVNYIDRFLSSMSVRGLQLVGTAAMLSFEEIYPPEVAEFVYITDDTYTKKQVLRMHLVLKVLSFDLAAPTINQFLTQYFLHQQTNSKVESLAMYLGELSLIDAPYKYLPSVTAAAAFHLANYTVTSWPLVQVTGYTLEDLKPCLMDLHQTYLRASQHAQQSIREKYKSAK
>N21
GKKQPDITNSMRAILVDWLVEVGEEYKLQNETLHLAVNYIDRFLSSMSVRGLQLVGTAAMLSFEEIYPPEVAEFVYITDDTYTKKQVLRMHLVLKVLAFDLAAPTINQFLTQYFLHQQTNSKVESLAMFLGELSLIDAPYKYLPSVTAGAAFHLALYTVTSWPLVQKTGYTLENLKPCLMDLHQTYLRASQHAQQSIREKYKTAK
>N22
GKKQPDITNSMRAILVDWLVEVGEEYKLQNETLHLAVNYIDRFLSSMSVRGLQLVGTAAMLSFEEIYPPEVAEFVYITDDTYTKKQVLRMHLVLKVLAFDLAAPTINQFLTQYFLHQQANSKVESLAMFLGELSLIDAPYKYLPSVTAGAAFHLALYTVTSWPLVQKTGYTLESLKPCLMDLHQTYLRAPQHAQQSIREKYKTAK
>N23
GKKQPDITNSMRAILVDWLVEVGEEYKLQNETLHLAVNYIDRFLSSMSVRGLQLVGTAAMLSFEEIYPPEVAEFVYITDDTYTKKQVLRMHLVLKVLAFDLAAPTVNQFLTQYFLHQPANCKVESLAMFLGELSLIDAPYKYLPSVIAGAAFHLALYTVTSWPLVQKTGYTLESLKPCLMDLHQTYLRAPQHAQQSIREKYKSSK
>N24
GKKQPDITNSMRAILVDWLVEVGEEYKLQNETLHLAVNYIDRFLSSMSVRGLQLVGTAAMLSFEEIYPPEVAEFVYITDDTYTKKQVLRMHLVLKVLAFDLAAPTVNQFLTQYFLHQPANCKVESLAMFLGELSLIDAPYKYLPSVIAGAAFHLALYTVTSWPLVQKTGYTLESLKPCLMDLHQTYLRAPQHAQQSIREKYKSSK
>N25
GKKQPDITNSMRAILVDWLVEVGEEYKLQNETLHLAVNYIDRFLSSMSVRGLQLVGTAAMLSFEEIYPPEVAEFVYITDDTYTKKQVLRMHLVLKVLAFDLAAPTVNQFLTQYFLHQPANCKVESLAMFLGELSLIDAPYKYLPSVIAGAAFHLALYTVTSWPLVQKTGYTLESLKPCLLDLHQTYLRAPQHAQQSIREKYKSSK
>N26
GKKQPDITNSMRAILVDWLVEVGEEYKLQNETLHLAVNYIDRFLSSMSVRGLQLVGTAAMLSFEEIYPPEVAEFVYITDDTYTKKQVLRMHLVLKVLAFDLAAPTVNQFLTQYFLHQPANCKVESLAMFLGELSLIDAPYKYLPSVIAGAAFHLALYTVTSWPLVQKTGYTLESLKPCLMDLHQTYLKAPQHAQQSIREKYKNSK
>N27
GKRQPDITNSMRAILVDWLVEVGEEYKLQNETLHLAVNYIDRFLSSMSVRGLQLVGTAAMLSFEEIYPPEVAEFVYITDDTYSKKQVLRMHLVLKVLAFDLAAPTVNQFLTQYFLHLPANCKVESLAMFLGELSLIDAPYKYLPSLIAGAAFHLALYTVTSWPLVQKTGYTLESLKPCLMDLHQTYLKAPQHAQQSIREKYKHSK
>N28
GKKQPDITNSMRAILVDWLVEVGEEYKLQNETLHLAVNYIDRFLSSMSVRGLQLVGTAAMLSFEEIYPPEVAEFVYITDDTYTKKQVLRMHLVLKVLTFDLAAPTVNQFLTQYFLHQPANCKVESLAMFLGELSLIDAPYKYLPSVIAGAAFHLALYTVTSWPLIRKTGYTLESLKPCLMDLHQTYLKAPQHAQQSIREKYKNSK
>N29
GKKQPDITNNMRAILVDWLVEVGEEYKLQNETLHLAVNYIDRFLSSMSVRGLQLVGTAAMLSFEEIYPPEVAEFVYITDDTYTKKQVLRMHLILKVLSFDLAAPTINQFLTQYFLHQQTNAKVESLSMYLGELSLIDAPYKYLPSVIAAAAFHLASYTITTWPLCKVTGYTLEDIKPCLMDLHRTYLKAAQHTQQSIREKYKSTK
>N30
GKKQPDITNSMRAILVDWLVEVGEEYKLQNETLYLAVNYIDRFLSSMSVRGLQLVGTAAMLSFEEIYPPEVAEFVYITDDTYTKKQVLRMHLVLKVLSFDLAAPTINQFLTQYFLHQPVNSKVESLAMYLGELSLIDAPFKYLPSQTAAAAFILANHTVTSWSLVEVTGYTLEDLKPCIQDLHQTYLSASQHAQQAVREKYKGSK
>N31
GKKQPDITNSMRAILVDWLVEVGEEYKLQNETLYLAVNYIDRFLSSMSVRGLQLVGTAAMLSFEEIYPPEVAEFVYITDDTYTKKQVLRMHLVLKVLSFDLAAPTINQFLTQYFLHQSVNKQVESLAMYLGELSLIDSPFKYLPSQTAAAAFILANHTVTSWSLVEVTGYTLEDLRPCIEDLHKMYLSASQHAQQAVREKYKGSK
>N32
GRKQPDITNSMRAILVDWLVEVGEEYKLRSETLYLAVNYLDRFLSCMSVRGLQLVGTAAILSYEEIYPPEVDEFVYITDDTYTKKQLLRMHLLLKVLAFDLTAPTINQFLMQYLQRQGVCARTENLAMYLAELSLLEAPFKYLPSLTAAAAYCLANYTVNLWPLAAFTGYSLAEIAPCLSDLHQLHLSAPSRPQQAIREKYKSSK
>N33
YRKQPDITSAMRAILVDWLVEVGEEYKLRTETLYLAVNYLDRFLSCMSVRGLQLVGTAAILSYEEIYPPEVDEFVYITDDTYTKKQLLRMHLLLKVLAFDLTVPTINQFLLQYLQRQGVCVRTENLAMYLAELSLLEAPFKYLPSLTAAAAYCLANYTVNFWPLAAFTGYSLSEIAPCLSDLHQACLDAPHRPQQAIREKYKSSK
>N34
YRKQPDITTAMRAILVDWLVEVGEEYKLRTETLYLAVNYLDRFLSCMSVRGLQLVGTAAILSYEEIYPPEVDEFVYITDDTYTKRQLLRMHLLLKVLAFDLTVPTINQFLLQYLQRQGVCLRTENLAKYLAELSLLEAPFKYLPSLTAAAAYCLANYTVNFWPLAAFTGYSLSEIAPCLSDLHKACLDAPHRPQQAIREKYKSSK
>N35
YRKQPDITTGMRAILVDWLVEVGEEYKLRTETLYLAVNYLDRFLSCMSVRGLQLVGTAAILAYEEIYPPEVDEFVYITDDTYTKRQLLRMHLLLKVLAFDLTVPTINQFLLQYIQRHGVCMRTENLARYLAELSLLEAPFKYLPSQTAAAAYCLANYTVNFWPLAAFTGYSLSEIAPCLTDLHKACLDAPHCQLQAIKEKYKQSK
>N36
HRKQPDITEGMRTILVDWLVEVGEEYKLRAETLYLAVNYLDRFLSCMSVRGLQLVGTAAILSYEEIYPPEVDEFVYITDDTYTKRQLLRMHLLLKVLAFDLTVPTTNQFLLQYLQRQGVCLRTENLAKYVAELSLLEAPFKYVPSLIAAAAYCLANYTVNFWPLAAFTGYSLSEIAPCLSELHRACLDVPHRPQQAIREKYKASK
>N37
HRKQPDITEGMRTILVDWLVEVGEEYKLRAETLYLAVNFLDRFLSCMSVRGLQLVGTAAILSYEEIYPPEVDEFVYITDDTYTKRQLLRMHLLLKVLAFDLTVPTTNQFLLQYLQRQGVCLRTENLAKYVAELSLLEAPFKYVPSLIAAAAYCLANYTVNFWPLAAFTGYSLSEIVPCLSELHRACLDIPHRPQQAIREKYKASK
>N38
HRKQPDITEGMRTILVDWLVEVGEEYKLRAETLYLAVNFLDRFLSCMSVRGLQLVGTAAILSYEEIYPPEVDEFVYITDDTYTKRQLLRMHLLLKVLAFDLTVPTTNQFLLQYLRRQGVCVRTENLAKYVAELSLLEAPFKYLPSLIAAAAYCLANYTVNFWPLAAFTGYSLSEIVPCLSELHKACLDIPHRPQQAIREKYKASK
>N39
HRKQPDITEGMRTILVDWLVEVGEEYKLRAETLYLAVNFLDRFLSCMSVRGLQLVGTAAILSYEEIYPPEVDEFVYITDDTYTKRQLLRMHLLLKVLAFDLTVPTTNQFLLQYLRRQGVCVRTENLAKYVAELSLLEAPFKYLPSLIAAAAYCLANYTVNFWPLAAFTGYSLSEIVPCLSELHKACLDIPHRPQQAIREKYKASK
>N40
HKKQPDITEGMRTILVDWLVEVGEEYKLRAETLYLAVNFLDRFLSCMSVRGLQLVGTAAILSYEEIYPPEVDEFVYITDDTYTKRQLLKMHLLLKVLAFDLTVPTTNQFLLQYLRRQGVCVRTENLAKYVAELSLLEAPFKYLPSLIAAAAFCLANYTVNFWPLAAFTGYSLSEIVPCLSELHKAYLDIPHRPQQAIREKYKASK
>N41
HRKQPDITEGMRAILVDWLVEVGEEYKLRTETLYLAVNFLDRFLSCMSVRGLQLVGTAAILSYEEIYPPDVDEFVYITDDTYTKRQLLRMHLLLKVLAFDLTVPTTNQFLLQYLRRQGVCIRTENLAKYVAELSLLEAPFKYLPSLVAAAAYCLANYIVNFWPLAAFTGYSLNEIVPCLSELHKACLSIPHRPQQAIREKYKASK
>N42
HRKQPDITEGMRTILVDWLVEVGEEYKLRAETLYLAVNFLDRFLSCMSVRGLQLVGTAAILSYEEIYPPEVDEFVYITDDTYTKRQLLRMHLLLKVLAFDLTVPTTNQFLLQYLRRQGVCVRTENLAKYVAELSLLEAPFKYLPSLIAAAAYCLANYTVNFWPLAAFTGYSLSEIVPCLSELHKACLDIPHRPQQAIREKYKASK
>N43
HRKQPDITEGMRTILVDWLVEVGEEYKLRAETLYLAVNFLDRFLSCMSVRGLQLVGTAAILSYEEIYPPEVDEFVYITDDTYTKRQLLRMHLLLKVLAFDLTVPTTNQFLLQYLRRQGVCVRTENLAKYVAELSLLEAPFKYLPSLIAAAAYCLANYTVNFWPLAAFTGYSLSEIVPCLSELHKACLDIPHRPQQAIREKYKASK
>N44
HRKQPDITEGMRTILVDWLVEVGEEYKLRAETLYLAVNFLDRFLSCMSVRGLQLVGTAAILSYEEIYPPEVDEFVYITDDTYTKRQLLRMHLLLKVLAFDLTVPTTNQFLLQYLRRQGVCVRTENLAKYVAELSLLEAPFKYLPSLIAAAAYCLANYTVNFWPLATFTGYSLSEIVPCLSELHKACLDIPHRPQQAIREKYKASK
>N45
GRKQPDITNSMRAILVDWLVEVGEEYKLRSETLYLAVNYLDRFLSCMSVRGLQLVGTAAILSYEEIYPPEVDEFVYITDDTYTKKQLLRMHLLLKVLAFDLTAPTINQFLMQYLQRQGVCARTENLAMYLAELSLLEAPFKYLPSLTAAAAYCLANYTVNLWPLAAFTGYSLAEIAPCLSDLHQLHLSAPSRPQQAIREKYKSSK
