# Supplementary material for: Molecular evolution of cyclin proteins in animals and fungi
Source: BMC Evol Biol. 2011 Jul 28;11:224. doi: 10.1186/1471-2148-11-224 (PMC3162929; doi:10.1186/1471-2148-11-224)
Supplement: Additional file 2 — The packed archive contains files with gapless multiple alignments of A-, B-, D-, and E- cyclin proteins with reconstructed ancestors in FASTA format. [file 1471-2148-11-224-S2.GZ › cyclinB.fastml.fasta]

>Giardia_lamblia_GL50803_3977
DRTLLVDWISRCHTRFNLANESFFHCIAIFDSYLSVPKASNRLVGICCLFIAAYEQSYIPSLRHFEALTQVCSREAIIDTESILHTLDFQLAMPTILTFLRRYARISEMKNRDYIAFYISELSCLTTSIFKFKPSEIAAGCIAMSRRLWLEKYSGYTESDTKKVMAEISKAARYIRRKSQEDGV
>Leishmania_major_LmjF25.1470
TRKILIDWLVDVVTEFKLHPETFFLAVDIIDRFLFIPRTKLQLVGVTAILVAAHEEIWPPTVNDCAVTANTYTSREVIDMFDVVTTLRFKFTVPTTYPITCRLLESCHMAPAVHATFLFLESAAHCYPLLQFLPSRIAAGAVLLGAFLNRSKGAISLQGLWEIEVSPFAGDLQAVRRKYSSSCV
>Trypanosoma_cruzi_506711.30
TRMILVDWLVDVAIKFKLHPESFYLAIDIVDRYLCVSRAKLQLVGISAILLSAHEEIWPPGIKDCFICANTYSAEEVFQMRDIALTLRFRFTVPTTYPLACHFLDSGDTEAMVDATFFFLESASHNYEMLQYLPSRIAAASVLLGRLLNLDRSNISQEKLWDREMIHVSTDLQAIRRKYVSQNV
>Debaryomyces_hansenii_DEHA0G25520g
KRSVLIDWVVQVHNRFNLLPETLFLTVNYIDRFLSVSLSRFQLVGAVALFIAAYEEINCPTVQEVYMADNAYTVDEFLKARFMIDVLEFDMGWPGPMSFLRRTSKADDYDYETTLAKYFLEITIMDSRFVASQPSWLAAGAHYLSRKLWHVYYSGYTESQLRPLAEILLRAHKAIFEKYQERRS
>Pichia_stipitis_PICST_82085
KRSVLIDWVVQVHSRFNLLPETLYLTVNYIDRFLSVSLSRFQLVGAVALFIAAYEEINCPTVQEVYMADNAYSIDDFLKARFMIDVLEFDMGWPGPMSFLRRTSKADDYDYETTLAKYFLEITIMDSKFVASSPSWLAAGAHYLSRKLWHVFYSGYTESQLRPLAEVLLRAHRAIFEKYQERRS
>Candida_albicans_CaO19.7186
KRAVLIDWVVQVHARFNLFSETLYLTVNYIDRFLSVSLSRFQLVGAVALFIAAYEEINCPTVQEIYMADNAYSIDEFLKARFMIDVLEFDLGWPGPMSFLRRISKADDYDYETTLAKYFLEITIMDSKFVASPPSWLAAGAHYISRILWHVFYSGYTEKQLQPLADVLLRAHKAIFEKYKERKS
>Vanderwaltozyma_polyspora_Kpol_461p10
KRSTLIDWIVQVHARFQLLPETLYLTVNIIDRFLSVTLNRFQLVGAAALFLAAYEEINCPTLKDIYMLDNAYTKDEIIKARFMIETLDFEIGWPGPMSFLRRISKADDYEYDITLAKYLLEITIMDSRLVAAPPSWLASGAYFLSKIIWHVYYSGYTQEQIFPLATTILRAHEAIWKKYSERRS
>Kluyveromyces_lactis_KLLA0C16445g
TRSTLIDWIVQVHDRFQLLPETLFLTVNIIDRFLSVTLNRLQLVGAAALFIASYEEINCPTLKDMYMLDNAYTREEILRARFMINTLNFEFGWPGPMSFLRRVSKADDYEYDTTVAKYLLETSIMEPEIIAAPPSWLAAGAYYLSKIIWHIYYSGYTEEQLIPLATMILRAHKAIFDKYSRSKS
>Ashbya_gossypii_AGOS_ADR068W
RRATLVDWLVQVHCRFQLLPETLYLTVNIIDRFLSVTLNRFQLVGAAALFIASYEEINCPTLRELYMLDNAYTADEVLKARYMIDTLEFEFGWPGPMSFLRRVSKADNYEYDITLAKYLLETTIMDPRLVAAPPSWLAAGAYYLSRIIWHVFYSGYTAEQLVSLATVILRAHQAIFEKYSKSRS
>Saccharomyces_cerevisiae_YDL155W
RRSTLIDWIVQVHEKFQLLPETLYLCINIIDRYLCVPVNKFQLVGAASLFIAAYEEINCPTIKDFYMSENCYSRNDLLDARTILNGLEFELGWPGPMSFLRRISKADDYEHDTTLAKYLLESTIMDHRLVSAQPSWLAAGAYFLSKIIWHVYYSNYTQEQILPLATIILRYHNAIWRKYSSRHS
>Yarrowia_lipolytica_YALI0B19206g
HRSILVDWLVQVHHRFSLLPETLFLTINYIDRFLTVSLSKLQLVGAVALFVAAYEEINCPSVQEIYMVDNGYHVDEILKARYMIDLLDFNLGWPGPMSFLRRTSKADDYDLETTLAKYLLEVTIMEKTFVGAPPSWLAAAAHFLSRRMWHTYYSGYTEKQLLPAVMRIIRPHKAIFEKYKDRRA
>Neosartorya_fischeri_NFIA_091410
QRSVLMDWLVQVHHRFSLLPETLFLCVNYIDRFLSVSLGKLQLVGATAIFIAAYEEINCPSVQEIYMVDGGYTVDEILKARFMLSMLQFELGWPGPMSFLRKISKADDYDLETTLAKYFLEVTIMDERFVGSPPSFLAAGAHCLARLMWHVHYAGYTYSQLYPLVSLILEPHSAIFEKYTDKRA
>Schizosaccharomyces_pombe_SPBC582.03
ARGILTDWLIEVHSRFRLLPETLFLAVNIIDRFLSCSLNKLQLVGIAALFIASYEEVMCPSVQNFYMADGGYDEEEILQARYILRVLEFNLAYPNPMNFLRRISKADFYDIQTTVAKYLVEIGLLDHKLLPYPPSQQCAAAMYLAREMWLVHYSGYEEYQLISVVKKMIQPHEAFFKKYASKKA
>Neosartorya_fischeri_NFIA_104100
ERGILVDWLIEVHTRFRLLPETLFLAVNIIDRFLSVALDRLQLVGVAAMFIASYEEVLSPHVANFHVADETFTDKEILDARHILATLEYNMSYPNPMNFLRRISKADNYDIQTTLGKYLMEISLLDHRFMCYPQSHVAAAAMYLARLIWLAHYAGYTEEEIDPVFRLMIHPHEAFFKKYASKKG
>Aspergillus_nidulans_AN3648.2
ERGILVDWLIEVHTRFRLLPETLFLAVNIIDRFLSVALDRLQLVGVAAMFIASYEEVLSPHVANFHVADETFSDKEILDARHILATLEYNMSYPNPMNFLRRISKADNYDIQTTLGKYLMEISLLDHRFLGYPQSQIGAAAMYLARLIWLAHYAGYTEEEIDEVFRLMVHPHEAFFKKYASKKA
>Botryotinia_fuckeliana_BC1G_03287
ERGILVDWLIEVHTRFHLLPETLFLAVNIIDRFLSVQLDRLQLVGVTAMFIASYEEVLSPHVANFHVADDGFTEAEILSARYVLSALNYDLSYPNPMNFLRRISKADDYDIQTTLGKYLMEISLLDHRFMKYLPSHVAAASMYLARLIWLTHYSGYSEDEIEPVFQLMVAPHEAFFKKYASKKA
>Sclerotinia_sclerotiorum_SS1G_06752
ERGILVDWLIEVHTRFHLLPETLFLAVNIIDRFLSVQLDRLQLVGVTAMFIASYEEVLSPHVANFHVADDGFTEAEILSARYVLSALNYDLSYPNPMNFLRRISKADDYDIQTTLGKYLMEISLLDHRFMKYLPSHVAAASMYLARLIWLTHYSGYSEDEIEPVFQLMVAPHEAFFKKYASKKA
>Magnaporthe_grisea_MGG_05646
ERGILIDWLIEVHTRFHLVPETLFLAVNIVDRFLSVQLDRLQLVGITAMFIASYEEVMSPHVTNFHVTDDGFSESEILSARFILSTLNYDLSYPNPMNFLRRVSKADNYDTPCTIGKYLMEISLLDHRFLQYRPSLVAASAMALSRIIWISYYSGYNEDDVEPVVNLMVSPHEAFFKKYASKKA
>Neurospora_crassa_NCU02758
ERGILIDWLIEVHTRFHLLPETLFLAVNIIDRFLSVQLDRLQLVGITAMFVASYEEVLSPHIANFHVADDGFTEAEILSARFILSTLNYDLSYPNPMNFLRRISKADNYDIQSTLGKYLMEISLLDHRFMPYRPSHVAAAAMYLARLIWIAYYAGYTEEEIEPVFHLMVAPHEAFFKKYGSKKA
>Podospora_anserina_PODANSg2116
ERGILIDWLVEVHTRFHLLPETLFLAVNIIDRFLSVQLDRLQLVGITAMFIASYEEVLSPHIANFHVADDGFSEAEILSARFVLQTLNYDLSYPNPMNFLRRISKADNYDIHSTLGKYLMEISLLDHRFMAYRPSHIAAAAMYCARMCWLAYYAGYTEAEIDPVYRLMVAPHEAFFKKYASKKA
>Fusarium_graminearum_FG01291.1
ERGILVDWLIEVHTRFHLLPETLFLAINVIDRFLSVQLDRFQLVGITAMFIASYEEVLSPHVENFRIADDGFSEAEILSARFVLSTLNYDLSYPNPMNFLRRVSKADNYDIQSTIGKYLMEISLLDHRFMAYRPSHVAAGAMYLARLMWLSYYAGYTEDEVEPVVHLMVAPHEAFDKKYAAKRA
>Malassezia_globosa_MGL_2582
NRGVLADWLIETHAKFRLLPETLFLALNIVDRFLSISLSKLQLVGVTALFIAAYEEVLCPSIQNFYVADGGYTDEEILRARYMLKVLNFDLSYASPMNFLRRISKADNYDIQTTVAKYFMEISLVDHRLLDHPPSLVAAAAVWLAREVWLVHYSTYAEPELLGTAEIMLLPHLHFHKKYSSKRA
>Cryptococcus_neoformans_CNJ00160
QRQILMDWIIEVHSKFRLLPETLFIATNLVDRFLSISLVKFQLVGLTALFIASYEEVCCPGVEHFHMSDGGYTVEELLKARYMLSTLQFDMSYPNPLNFIRRISKADGYDIQSTVAKYLVEISCVDHRLLGYTPSMLAAASMWLARLCWLVHYSTYSEDEIRPCAQVMLLPDTSFYKKYASKKA
>Vanderwaltozyma_polyspora_Kpol_1006p2
IRDILVNWMIKIHNKFGLLPETLYLAINLMDRFLCVQLDKLQLVGTSCLFIASYEEVYSPSIKHFSETDGACSEDEIKEGKFILKTLEFNLNYPNPMNFLRRISKADDYDIQLTLAKFLLEISLVDFRFIGILPSLCAAAAMFLSRKMDIHYSGGYTTEQLAPVCQMMMVPHDEFHRKYQSRKA
>Kluyveromyces_lactis_KLLA0D15543g
IRDILVNWMVKIHNKFGLLPETLYLALNIMDRFLCVQLEKLQLVGTACLFIASYEEVYSPSVKHFYETDGACDEEEIKEGKFILKTLEFNLNYPNPMNFLRRISKADDYDIQSTLAKYLLEISIVDFKFIGILPSLCAAASMFLSRKMDIHYSGGYTKDELAPVCNMVMVPHDELFKKYASRKA
>Ashbya_gossypii_AGOS_AAR099W
IRDILVNWMVKIHNKFGLLPETLYLALNIMDRFLGVQLEKLQLVGTACLFIASYEEVYSPSVKHFYETDGACDEEEIKEGKFILKTLQFNLNYPNPMNFLRRISKADDYDIQSTLAKYLLEISVVDFKFIGILPSLCAAASMFLSRKMDIHYSGGYSTTELAPICNMLMVPHDELFKKYASRKA
>Saccharomyces_cerevisiae_YGR108W
IRDILVNWIIKIHNKFGLLPETLYLAINIMDRFLCVQLNRLQLVGTSCLFIASYEEIYSPSIKHFYETDGACSVEDIKEGRFILEKLDFQISFANPMNFLRRISKADDYDIQSTLAKFLMEISIVDFKFIGILPSLCASAAMFLSRKMDIHYSGGYTKAKLYPVCQLLMVSHDEFLKKYQSRKA
>Debaryomyces_hansenii_DEHA0A02189g
KRSILVDWLVEMHTRFRLLPETLFLAINIMDRFMSVQIDKLQLLATGSLFIAAYEEVFSPSVKNYYFTDGSYTEDEILQAKYILTILNFDLNYPNPMNFLRRISKADDYDVQSTLGKYLLEITIIDYKFIGMLPSLCSASAMYIARLIWIHYSGGYRVSDMKDCIELLVIPHDEFFKKYATRKA
>Pichia_stipitis_PICST_81868
KRSILVDWLVEMHLKFRLLPESLFLAINLMDRFMSVQIDKLQLLATGSLFIAAYEEVFSPSVKNYYFTDGSYSEDEILQAKYILTVLNFDLNYPNPMNFLRRISKADDYDVQSTLGKYLLEITAIDYKFIGYKPSLCCASAMYLARLIWIHYSGGYRVNNMKVCVEMIFIPHDEFFKKYATRKA
>Candida_albicans_CaO19.1446
KRSILVDWLVEMHLKFKLLPESLFLAVNVMDRFMSVQIDKLQLLATAALFTAAYEEVFSPSVKNYYFTDGSYTPEEVVQAKYMLTILNFDLNYPNPMNFLRRISKADDYDVQSTLGKYLLEITIVDYKFIGMRPSLCCASAMYLARLIWIHYSGGYRISDMRECIELMFIPHDEFFKKYAMRRA
>Saccharomyces_cerevisiae_YPR120C
RRTILVDWLVEVHEKFQCYPETLFLSINLMDRFLAVTMNKLQLLAVTSLFIAAFEEVNLPKLAEYYITDGAASKNDIKNAMFMLTSLEFNIGWPNPLNFLRRISKADDYDPVNNIGKFILEYAYCCHQFIHLPPSTVSAMAMYIARRMLLQHYSGGIDPIHDEAFQSLCVDLDSLILKYKKPSV
>Candida_glabrata_CAGL0D04642g
RRAVLVDWLVEVHDKFQCYPETLYLGINIMDRFLSVDINKLQLLAVTSLFIAAFEEINLPKLSEYYITDGAASKDDIKVSMFILTELKFSLDWPNPLNFLRRLSKADGYDGECMIAKFILEYSLCSSKFVGEKPSELAAMAIFLARRIIFIHYSGGIDALNDNHFQNLCIELTALCDKYKSITI
>Kluyveromyces_lactis_KLLA0D15565g
RRSILVDWIIEVHCKFQLLPETLYLSINLMDRYLSVTLPKLQLIAITSLLIAAFEEVNLPKLSNYYITDNAYSNDEIKQAFVILNKLEYNIGWPNPLNFLRRISRCDEYDSITTLGKCLIGYMISCPHFIDVVPSKIASVAMFTAQRIQWDYYSCFSFKDNEIELKELSIDLNALIHKYKKIGT
>Vanderwaltozyma_polyspora_Kpol_359p1
MRAILVSWLLEGHEKFQCYPETLYLAINLMDRFLSVTLSKLQLLAVTSLFIASFEEVNLPKLSDYYITDGAASAQDIKSAMYMLTSLQFNIGWPNPMNFLRRISKADNYDFETNIAKILLEYAICCHRFVNVKPSVLSAIAMFIARRIIFTHYSGGIDALNDPQFKRYCIELDSLMIKFREQAL
>Ashbya_gossypii_AGOS_AAR100C
RRAILVDWLIEVHLKFQLLPEALYLAINIMDRYLSVSLSKLQLVAITSLLIAAFEEVNLPKLSNYYITDNAYTVEEVKQSCNILNALEFNIGWPNPMNFLRRISKADNYNHNTNYAKVFLEYAMCCPKFVAITPSVLAAMSMRCAMMLEMEWYSSMATTSAKFDFQKLCIDLNALIYKYKKLGL
>Oryzias_latipes_759
TRALLVDWLVQVHSRFQLLQETLYLTVAILDRFLQVSRRKLQLVGVTAMLVACYEEMYAPEVGDFYITDNAFTKSQIVEMQVILRSLSFQLGRPLPLHFLRRATKVAGADVEKTLAKYLMELTLLDYHMVHYRPSEVAAAALCLSQLLWQQQYSTYEEQHLKPIMQHMAVVFLAVKKKYSSSKI
>Tetraodon_nigroviridis_8349
TRAVLIDWLVQVHSRFQLLQETLYLTVAILDRFLQVSRRKLQLVGVTAMLVACYEEMYAPEVGDFYITDNAFTKSQILEMQVVLRSLHFQLGRPLSLHFLRRASKVANSDVERTLAKYLMELTLLDYHMVHYRPSEIAAAALYLSQLLWQQHYSTYDEAHLKPIVQHMAVVFMAVRNKYSSSKI
>Danio_rerio_368316
NRALLVDWLIQVHSRFQLLQETLYMTVAILDRFLQVTRRKLQLVGVTAMLIACYEEMYVPMVGDFYIADDAFTKAQIREMMLMLSGLNFKLGRPLPLHFLRRASKAGNADAEKTLAKYFLELTLLDYDMVHYNPSETAAAALCLSQLVWQQHYSTYDEAHLKPIMQLIAVVHLTVRKKYASSKI
>Monodelphis_domestica_100019727
NRAILVDWLVQVHSKFRLLQETLYMCIAIMDRFLQVSRKKLQLVGVTALLLASYEEIFCPNVEDFYITDNAYTSSQIREMILILKELKFELGRPLPLHFLRRASKAGEADAEQTLAKYLMELTIVDYDMVHYHPSEIAAAASCLSQKVWQQYYTGYTENDVLEVMQHMAVVFIAIKNKYASSKI
>Mus_musculus_12442
NRAILVDWLVQVHSKFRLLQETLYMCIAIMDRFLQVCRKKLQLVGITALLLASYEEMFSPNIEDFYITDNAYTSSQIREMTLILKELKFELGRPLPLHFLRRASKAGEVDVEQTLAKYLMELTLVDYDMVHYHPSQVAAAASCLSQKVWQQYYTGYMESEVLEVMQHMAVVFIAVKNKYASSKI
>Rattus_norvegicus_363088
NRAILVDWLVQVHSKFRLLQETLYMCIAIMDRFLQVCRKKLQLVGITALLLASYEEMFSPNIEDFYITDNAYTSSQIREMTLILKELKFELGRPLPLHFLRRASKAGEVDVEQTLAKYLMELTLVDYDMVHYHPSQVAAAASCLSQKVWQQYYTGYMESEILEVMQHMAVVFIAVKNKYASSKI
>Homo_sapiens_9133
NRAILVDWLVQVHSKFRLLQETLYMCVGIMDRFLQVSRKKLQLVGITALLLASYEEMFSPNIEDFYITDNAYTSSQIREMTLILKELKFELGRPLPLHFLRRASKAGEVDVEQTLAKYLMELTLIDYDMVHYHPSKVAAAASCLSQKVWQQYYTGYTENEVLEVMQHMAVVFIAIKNKYASSKI
>Canis_familiaris_478324
NRAILVDWLVQVHSKFRLLQETLYMCIAVMDRFLQVSRKKLQLVGITALLLASYEEMFSPNIEDFYITDNAYTSSQIREMTLILKELKFELGRPLPLHFLRRASKAGEVDVEQTLAKYFMELTLIDYDMVHYHPSKVAAAASCLSQKIWQQYYTGYTENELLEVMQHMAVVFIAIKNKYASSKI
>Sus_scrofa_100135668
NRAILVDWLVQVHSKFRLLQETLYMCVAIMDRFLQVSRKKLQLVGITALLLASYEEMFSPNIKDFYITDNAYTSSQIREMTLILKELKFELGRPLPLHFLRRASKAGEVDVEQTLAKYLMELTLVDYDMVHYHPSKVAAAASCLSQKVWQQYYTGYTENEVLEVMQHMAMVFIAIKNKYASSKI
>Bos_taurus_281668
NRAILVDWLVQVHSKFRLLQETLYMCVAVMDRYLQVSRKKLQLVGITALLLASYEEMFSPNIEDFYITDNAYTSSQIREMTLILKELKFELGRPLPLHFLRRASKAGEVDVEQTLAKYLMELTLVDYDMVHYHPSKVAAAASCLSQKVWQQYYTGYTESEVLEVMRHMAVVFTAIKNKYASSKI
>Equus_caballus_100054413
NRAILVDWLVQVHSKFRLLQETLYMCIAIMDRFLQVSRKKLQLVGITALLLASYEEMFSPNIEDFYITDNAYTSSQIREMTLILKELKFELGRPLPLHFLRRASKAGEVDVAQTLAKYLMELTLIDYDMVHYHPSKVAAAASCLSQKVWQQYYTGYTENEVLEVMQHMAVVFIAVKSKYASSKI
>Gallus_gallus_415400
NRAILVDWLVQVHSRFQLLQETLYMCVAVMDRFLQVPRKRLQLVGVTALLLASYEEMYSPDIADFYITDNAYNSAEVREMITILKELNFDLGRPLPLHFLRRASKAGEADAEQTLAKYLMELTLIDYDMVHYHPSEIAAAALCLSQKVWQQYYTGYAEDSLAMTMKHMAVVYTAVRNKYASSRI
>Taeniopygia_guttata_100225413
NRAILVDWLVQVHSRFRLLQETLYMCVAIMDRFLQVPRKKLQLVGVTALLVASYEEIMSPDVADFYITDNAYTSNEIREMMIILKELNFDLGRPLPIHFLRRASKAGEADAKQTLAKYLMELTLIDYDMVHHRPSEIAAAALCLSQKIWQQYYTGYAEDSLVMTMKHMAIVYTAIKNKYASSTI
>Xenopus_laevis_397743
NRAILVDWLVQVHSRFQLLQETLYMGVAIMDRFLQVSRSKLQLVGVTSLLIASYEEMYTPEVADFYITDNAYTASQIREMMIILRLLNFDLGRPLPLHFLRRASKSCSADAEQTLAKYLMELTLIDYEMVHIKPSEIAAAALCLSQKIWQHYYTGYTEGDLQLIMKHMATVHVAVRNKYASSKI
>Macaca_mulatta_699504
TRAILIDWLVQVQMKFRLLQETMYMTVSIIDRFMQVPKKMLQLVGVTAMFIASYEEMYPPEIGDFFVTDNTYTKHQIRQMMKILRALNFGLGRPLPLHFLRRASKIGEVDVEQTLAKYLMELTMLDYDMVHFPPSQIAAGAFCLALKIWLQHYLSYTEESLLLVMQHLAVVHMTVKNKYATSKI
>Homo_sapiens_891
TRAILIDWLVQVQMKFRLLQETMYMTVSIIDRFMQVPKKMLQLVGVTAMFIASYEEMYPPEIGDFFVTDNTYTKHQIRQMMKILRALNFGLGRPLPLHFLRRASKIGEVDVEQTLAKYLMELTMLDYDMVHFPPSQIAAGAFCLALKIWLQHYLSYTEESLLPVMQHLAVVHMTVKNKYATSKI
>Rattus_norvegicus_25203
TRAILIDWLIQVQMKFRLLQETMYMTVSIIDRFMQVPKKMLQLVGVTAMFIASYEEMYPPEIGDFFVTNNTYTKHQIRQMMKILRVLNFSLGRPLPLHFLRRASKIGEVDVEQTLAKYLMELSMLDYDMVHFAPSQIAAGAFCLALKIWLQHYLSHTEESLLPVMQHLAVVHMTIKNKYATSKI
>Mus_musculus_268697
TRAILIDWLIQVQMKFRLLQETMYMTVSIIDRFMQVPKKMLQLVGVTAMFIASYEEMYPPEIGDFFVTNNTYTKHQIRQMMKILRVLNFSLGRPLPLHFLRRASKVGEVDVEQTLAKYLMELSMLDYDMVHFAPSQIAAGAFCLALKIWLQHYLSYSEDSLLPVMQHLAVVHMTVKNKYAASKI
>Equus_caballus_100050093
TRAILIDWLVQVQMKFRLLQETMYMTVSIIDRFMQVPKKMLQLVGVTAMFIASYEEMYPPEIGDFFVTDNTYTKHQIRQMMKILRALNFGLGRPLPLHFLRRASKIGEVDVEQTLAKYLMELTMLDYDMVHFPPSQIAAGAFCLALKIWLQHYLSYTEESLLVVMQHLAVVHMTIKNKYAASKI
>Bos_taurus_327679
TRAILIDWLVQVQIKFRLLQETMYMTVSIIDRFMQVPKKMLQLVGVTAMFVASYEEMYPPEIGDFFVTDNTYTKFQIRQMMKILRALNFSLGRPLPLHFLRRASKIGEVDVELTLAKYLMELTMLDYDMVHFPPSQIAAGAFCLALKVWLQHYLSYTEESLLVVMQHLAVVHMTIKNKYATSKI
>Canis_familiaris_485338
TRAILIDWLVQVQMKFRLLQETMYMTVSIIDRFMQVPKKMLQLVGVTAMFIASYEEMYPPEIGDFFVTDNTYTKHQIRQMMKILRSLNFGLGRPLPLHFLRRASKIGEVDVEQTLAKYLMELSMLDYDMVHFPPSQIAAGAFCLALKIWLQHYLSYTEESLLNVMQHLAVVHMTIKNKYAASKI
>Monodelphis_domestica_100019387
TRAILIDWLVQVQMKFRLLQETMYMTVAIIDRFMQVPKKLLQLVGVTAMFIASYEEMYPPEIGDFFVTDHTYSKHQIRQMMKILKALDFSLGRPLPLHFLRRASKVGEVDIEQTLAKYLMELTMVDYDMVHFPPSQIAASAFCLALKVWLQHYMSYTEEALLPVMQHMAIVHMAIKNKYSSTKI
>Ornithorhynchus_anatinus_100083344
TRAILIDWLVQVQMKFRLLQETMYMTVAIIDRFLQVPKKMLQLVGVTAMFIASYEEMYPPEIGDFFVTDHTYTKHQIRQMTRILRALDFGLGRPLPLHFLRRASKIGEVDLEQMLAKYLMELTMVDYEMVHFPPSQVAAAAFCLALKVWLQHYLSYTEESLLSVMQHMAVVHVTIKNKYASSRI
>Xenopus_laevis_379888
TRAILIDWLVQVQMKFRLLQETMFMTVGIIDRFLQVPKNQLQLVGVTAMFLAAYEEMYPPEIGDFFVTDHTYTKAQIRDMMKILRVLKFAIGRPLPLHFLRRASKIGEVTAEQSLAKYLMELVMVDYDMVHYAPSQIAASASRLSLKIWLHHYMAYSEEDLVPVMQHMAIVHLTVKNKYASSKI
>Danio_rerio_58025
TRAILIDWLVQVQIKFRLLQETMYMTVAIIDRFLQVPKKQLQLVGVTAMFIASYEEMYPPEIADFFVTDRAYTTSQIREMMKVLRVLNFGFGRPLPLQFLRRASKIGDVTAEHTLAKYFLELTMVDYDMVHYPPSQMASAAYALTLKVWLQHYMGYTEDELVPVMQHIAVVHLAVKNKYSSQRI
>Oryzias_latipes_17132
TRAILIDWLVQVGLKFRLLQETMYMTVGIIDRFLQVPKKQLQLVGVTAMFLASYEEMYPPEISDFYVTDRAYTTAQIRDMMTILRVLKFQLGRPLPLQFLRRASKIYEVTAEQTLAKYLLELSMVDYDMAHFPPSLVASAALALTLKVWLQHYMEYTAETLTPVMAHIAVVHMAIKGKYSTSRI
>Ciona_intestinalis_100184393
KRCILVDWLVQVHHRFQLLQETLYLTIAILDRFLQVPKVKLQLAGVTAMLLASYEEMYAPEVSDFYITDKAFTQAQILSMILMLKTINFSLGRPLPLHFLRRNSKAGQVDATQTLAKYLMELSLVDNDMCHVPPSQLAAGALCLSIKLWLEHYSTYTKEDLIPVVCHLAKAQQAVKSKFSSHKI
>Strongylocentrotus_purpuratus_576779
TRHILVDWLVQVHLRFHLLQETLFLTVQLIDRFLVVSKGKLQLVGVTAMFIASYEEMYPPEINDFYITDQAYTKTQIRQMVFMLKGLKYSLGKPLCLHFLRRNSKAAGVDPQKTLAKYLMEITLPEYSMVQYDPSEIAAAAIYLSMALWMTHYSMYSEDHIKPIIQKMATEYHAVKTKYRSNTI
>Drosophila_melanogaster_Dmel_CG3510
SRAVLIDWINEVHLQFHLAAETFQLAVAIIDRYLQTKRTYLQLVGVTALFIATYEELFPPAIGDFFITDDTYTARQIRQMLQIFKAIDCNLSRPLPIHFLRRYSKAAGAEDEHTMSKYFIELASVDYEMATYRPSEIAAASLFLSLHLWLTFYSRYSAAHLRPITRLIARALKAIYNKYQGSKI
>Culex_quinquefasciatus_CpipJ_CPIJ010895
NRTILIDWINEVHYQFKLEIDTYHMTVSIIDRYLQTPKKELQLVGVTAMFIASYEELFPPEISDFYITDDTYKKKQILEMRQIVRVLDFHLGKPLPTHFLRRFSKAAKAADKNLVAKYLIELASIDYGTAHYKPSEVAAAALYISLYLWLEHYTHYTVEQLTPVVQRLAKAVQAVYSKYQSSKI
>Aedes_aegypti_AaeL_AAEL010094
NRTILIDWINEVQYQYKLEIDTYHMTVSIIDRYLQTPKKELQLVGVTAMFIASYEELFPPDIDDFYITDDTYKKKQILDMKQIVKVLDFHLGKPLPTHFLRRYSKAAKAADKNLCAKFLIEMASIDYSTAHYKPSEIAAAALYISLTLWLEHYTHYTVQHLMPIVQRLAKAVHAVYHKYQSSRI
>Anopheles_gambiae_AgaP_AGAP004962
TRTILIDWINEVHYQFKLDIDTYHMTVSLIDRYLQVPKKKLQLVGVTAMFIASYEELFPPEIQDFYITDDTYQKYQILEMKEMVRTLDFNLGKPLPTHFLRRFSKAAKASDVNVLAKYLIELASVDYSTAHYKPSEIAAAALYISLYLWLEHYTHYNVKYLAPIVQRLAKVVKYPWLKYSSSCI
>Nasonia_vitripennis_100122223
TRCVLVDWLIEVHEQFHLMQETLYLTIAIIDRFLQITRKRLQLVGVTAMFIASYEEMYSPDINDFYITDNAYTKAEILQMMLMIKTLEFSFGRPLPLHFLRRYSKAGKALPVHTLAKYFLEQCLVHYEVCHHPPSLIAAAALYLSFLLPLVHYSTYKLRDVLPVVKEISIVYQAARRKYTNPKI
>Apis_mellifera_551783
TRSVLIDWLVEVHQQFHLMQETLYLTVATIDRFLQVYRKRLQLVGVTAMFIASYEEMYSPDVNDFYITDNAYSRIEILQMMLIVKTLDYSFGRPLPLHFLRRYSKAGKALPIHTMAKYFLEQSLVHYEMCHYPPSLIAAAAIYLAFLIWLAHYSTYSKDDVFPVVRETAVAYQAVRKKYAQSKI
>Caenorhabditis_elegans_Y43E12A.1
NRRILVDWLIQVHLRFHLTPETLHLTIFVLDRIIVVSKAEFQLLGVAALFVASFEDIYLPDILEYMITDNTFSKKQIMAMQTILNALNFDLSCPSSLVFLRCISKTLPIDYYVNISKCLGELALLDSVMSTVPRSHVASASMIITLNVIIRKQLGASKQDIYDAIALLAYNHCAIREKYQSSRV
>Hydra_magnipapillata_100204331
NRSILVDWLIQVQSRFNLLQETLYLTIYIIDRYLSVKRAELQLVGVTAMLIASYEEMYAPEIGDFYITDNAYSKEKIRQMQKMLKTCEYDFSNPLCLHFLRRNSKAGAVDAQKTLAKYLMELTLVEYEFITKLPSEIAAAALYLALKLWLAHYSGYTEDEILSTVSKLSLLYQAVKNKYSASRI
>Nematostella_vectensis_NEMVE_v1g126046
NRAILLDWLVQVHLKFRLLQETLYITMSIIDRFLAVSKRELQLVGVGAMLLASYEEMFAPEIGDFYITDHAYTKKQIRQMSLIFRKLDFSLGKPLCLHFLRRNSKAGAVGAEETMAKYLMELTLIDYQSIKFLPSEIAAASLSLAMRVWLEHYSGYSEKKLSTCMQRLALAQKAVYNKYASSKI
>Monosiga_brevicollis_MONBRDRAFT_8459
NRAILIDWLVEVHYRFELLQETLYLTVDVLDRFLSTSRSQLQLVGVTAMLIASYEEMYPPEVGDFYISDNAYRREQILAMQTMLRVLDFNLGKPLPLHFLRRDSRAGHADGTMTFAKYFMELTLCSPRFLGYKPSQVAAAATYISREVWIEFFADYTLTDIMPVILDMKRSQQAVRTKFSRSRI
>Equus_caballus_100063155
SRAILVDWLVEVQMTFEMSHETLYLAVKLVDHYLMCKKDKLQLLGSTAFLIAAFEEPCPPCVDDFYICDDIYQRNEMLTMISILQTLKFDINIPIAYHFLRRYARCVRTSMKTTLSRFICEMTLQEYDYIQERASKLAAGSFLLALYMALEYYSGYKTSDLHPLVKQLNTRLKTVHSKYSHQEV
>Homo_sapiens_85417
TRAILVDWLVEVQVSFEMTHETLYLAVKLVDLYLMCKKDKLQLLGATAFMIAAFEEHNSPRVDDFYICDDNYQRSEVLSMINILNVLKCDINIPIAYHFLRRYARCIHTNMKTTLSRYICEMTLQEYHYVQEKASKLAAASLLLALYMVLEHYSGYSISELHPLVRQLNTSLKAVYYKYSHPEV
>Mus_musculus_209091
TRAILVDWLVEIQGSFQMTHETLYLAVKIMDLYLMCKKNHLQLLGSTTYMIAAFEESYPPSLSEFFICEDMYEKSDMVSLSSILQTLNFDINIPTAYNFLRRYASCIHASMKTTLSRFICEMTLQEYEYIEERPSKLAAASFILALYMCLEYFTGYKMAELHILVRKLNNRLKNVFEKYSEEEV
>Gallus_gallus_396167
SRAILVDWMVEVQENFELNHETLYLAVKLVDHYLVSMRDKLQLIGSTAVLIASFEERCPPCVDDFYICDDAYKREELIAMTSILRTLNFDINIPIPYRFLRRFAKCARASMETTLARFVCEMTLQEYDYARERPSKLAASSLLLALTMWLEYYSGYCAQDLHPLVKRLNTQLKAVRTKYSHREV
>Tetraodon_nigroviridis_34481
TRAVLVDWLVEVQENFELFHETLYLAVKVTDHYLSVHRETLQLVGSTAMLIASFEERSPPCVEDFYICDDAYGREELISMASILQTLAFDINIPIPYRFLRRYAKVGAAPAATALPRSVCPPVRGSGHGHADAGALLLGEGLAAGPSSQLQFHAGYQKADLAPVVRKLHAPLRAIRNKYSHREV
>Fugu_rubripes_171285
NRAILVDWLVEVQENFELFHETLYLAVKMTDHYLSVDREMLQLVGSTAMLIASFEERSPPCMEDFYICDDAYRREELISTASMLQTLVFDINIPIPYRFLRRYAKCVKAGMDTTLARYYCEMSLMDMELVPERGSLLASACLLMALLTWLQFHSGYQKSDLAPVIRKLHSPLKAIRNKYSHKEV
>Oryzias_latipes_10666
NRAILVDWLVEVQENFELYHETLYLAVKMTDHYLSIHREMLQLVGSTAMLIASFEERSPPCVDDFYICDDAYKREELISMASILQTLSFDINIPIPYRFLRRYAKCVSASMETTLARYYCEMSLMEMDLVSERGSLLASACLLMALITWLQFHSGYQASEVAPVVRKLHQPLRAVRNKYSHKEV
>Danio_rerio_767751
NRAILVDWLVEVQENFELNHETLYLAVKVTDHYLATKREALQLIGSTAMLIASFEERAPPCVDDFYICDDAYKRSQLISMISILQALNFDTNIPVPYRFLRRYAKCVNAGMDTTLARFICELSLLEMEFVPVRASLLASACLLIALVTWLQFHSGYSAEDLAPVVRKLHSPLAVIRSKYAHKEV
>Ciona_intestinalis_100184160
TRSILVDWMVEVQENFELNHETLYLAVKLVDCYLQIKKEKLQLIGATSLLIAAFDERQAPYLDDFYICDDAYNKQQMMQMRTLLKTIGFDINIPIAYRFLRRYAKCAKSSMEVTLARYIMELSLQDISFIGKSASLMAASALWLAFKMWLVYYSSHNEQDIIELAVQLNSSLKTIFTKYSHSQV
>Branchiostoma_floridae_BRAFLDRAFT_113036
ERAILVDWLVEVQENFELNHETLYQAVKIVDHYLAVTKEKLQLVGATALFMSCFDERCPPLIDDFFICDDAYRREDIILMQTILIKLDFFLNFPISYRFLRRYAKCSKVDMGTTLARFVLELALQEYEFVTYRESKLAAGALLLAFKMWLEYYSGYKGEELRDIVRHLNAPLKTIRAKYSHSEV
>Strongylocentrotus_purpuratus_591240
TRSVLVDWLVEVQENFELNHETLYLAVKLTDMYLAIAKDLLQLLGATSLFIACFDERIPPALDDFYICDDAYSRNQFTDMRKVLKMVNFALGVPLSYRFLRRYAKCAHATLETTLARFILELSLMESSFITVADSLIAASALLLAFRMWLRHYSGYVEEDLKQCMNQLNNPLATVRNKYSHPEV
>Drosophila_melanogaster_Dmel_CG5814
TRTLLVDWMVEVQETFELNHETLYLAVKIVDLYLCINKEKLQLLGAAAFFIACYDERQPPLIEDFYICDGAYNHDELVRMRETLRVIKYDLGIPLSYRFLRRYARCAKVPMPTTLARYILELSLMDYANISFSDSQMASAALFMALRMWLIYYTGYQLADFAEIVTALNHKIKTIRNKYSHKEV
>Drosophila_mojavensis_Dmoj_GI22195
TRTLLVDWMVEVQETFELNHETLYLAVKIVDLYLCINKEKLQLLGAAAFFIACYDERQPPLIEDFYICDGAYNHDELVKMMETLRTINYDLGIPLSYRFLRRYARCAKVQMPTTLARYILELSLMDYATISFSDSQMASAALFMALRMWLIFYTGYQLADFAEVIPVLNHKIKTIRNKYSHKEV
>Anopheles_gambiae_AgaP_AGAP002478
TRALLVDWMIEIQETFELNHETLYLAVKILDTYLSIGHEVLQLVGIAGMLIASYDERLPPTVDDFYFCDGAYDRNDLLKMRTVFRTIEFDLGFPLSYRFLRRYARVNRIPMMTTLARYILETGLMDYNTVLVRDSKLACGALFIARRMWLEYYSSYKVEQFTDAIVLLNSRFDTVHKKYSHEEV
>Aedes_aegypti_AaeL_AAEL009572
SRALLVDWMVEIQESFELNHETLYLAVKIVDIYLSVQKDSLQLLGAAALFIASYDERVPPTVDDFYICDGAYQRREMILMINVFKTIGYDLGIPLSYRFLRRYARVNRIDMQVTLARYILEFTLMEYAIVGLRDSKLACAALFIAMRMWLEFYSGYKIEDFAEIAILLNTKLNTVRHKYSHEES
>Culex_quinquefasciatus_CpipJ_CPIJ014315
SRALLVDWMVEIQESFELNHETLYLAVKIVDIYLSIQKDSLQLLGAAALFIAAYDERVPPTVDDFYICDGAYQRREMILMMTVFKTIGYDLGIPLSYRFLRRYARVNRIDMPVTLARYILEFSLMDYAIVQLSDSKLACAALFIAMRMWLEFYSGYKIEDFAGIAVLLNTKLNTVRHKYSHEES
>Apis_mellifera_413667
SRALLVDWMVEVQESFELNHETLYLAVKLVDLYLTVVKETLQLLGAASLFIASYDERIPPMVEDFYICDGAYKQRALIRMMSILKVVDFDLGIPLSYRFLRRYARCAKVSMPTTLARYILEYSLMDYSTIRISDSKIAAAALLLALRMWLEYYSGYKVDDIRDIVHLLNHRLTTVRNKYSHKEV
>Nasonia_vitripennis_100122822
SRSLLVDWMVAVQESFELNHETLYLAVKLVDLYLTVGKETLQLLGAASLFIASFDERIPPMIEDFYICDGAYSHRELIRMMSVLKVMDFDLGIPLSYRFLRRYARCAKVSMPTTLARYILEYSLMDYTTISFSDSKMAAAALFLALQMWLEYYTGYKLSEFKDIVLTLNHKLSTVRNKYSHKEV
>Tribolium_castaneum_660418
TRSLLVDWMVEVQESFELNHETLYLGVKLVDFYLSVGKETLQLVGAASMFIASYDERIPPAINDFYICDGAYTCRELVRMINILKVCDFNLGIPISYRFLRRYARCAKITMPVTLARFILEYSLMDYATVTVRDSKLASASLYLALKMWLEFYSGYKLEDFKEVVILLNHKLMTVRNKYSHKEV
>Caenorhabditis_elegans_T06E6.2
DRAILIDWMVEIQETFELNHETLYNAVKLTDMYLCVDKNTIQKLACVAIFIAAYDERSPPLVDDLYLSGDRFSRDELLAMRELFATVGYDLGSPLSYRYLRRFGRVCRVDMKTTMGRFILETSLMVYEYAMVSQSRLAAAAFVLAMRMWLEKYSGFTGEEVMPLVEHMNHDLTSVRQKYSHEHV
>Nematostella_vectensis_NEMVE_v1g208415
TRAILVDWLVEVQESFELYHETLYLGVRVLDNYLMVERENLQLVGAVSLYIACVEERHPPCLDDFYICDDAYQQKAFVAMKKILNSLEFNINMPIPYRFLRRFAKVASADVKTTLSRFILETTLHHYKFIVHKPSFLAAACLRLALRMTVVHYTGYSVAQLDGCVIELNSPLMTVRNKYSHKEV
>Hydra_magnipapillata_100203281
TRAILVDWLVEVQENFELYHETLYLAVKLVDNFLQTPKEQLQLVGATALLIACIEEHHPPPLDDFYICDDAYTHKMFINMLKIFKALDFDVNIPISYSFLRRYARVTSMSMQLTLARYILELSLQEAQFVDVRSSKISAACLCLALKMWLSYHTGYQEKELSTLVTNLNTALQTIRNKYLHPEV
>Trichoplax_adhaerens_TRIADDRAFT_56083
TRMILIDWLCEVQQNFELFHETLYLAVKIVDRFLSVSRDALQLIGATAMLMSSIEERYPPLVDDFYICDDAYSRQAVLDMRDICYALDFDLNIPIPYRFLRRYGKVASLSMENTLARYILELTLQEYQFVTFKPSMLAAGCLCLALKMWLVHYSGYEESELNELVQKLNAPCKVVKTKYSHTQV
>Entamoeba_dispar_EDI_279800
TRQKLVDWIAEISTVLTLLSETYLLTIYIIDKYLSVERNNFQLLGVAAVLIASFEEYSYVIVSDLTLTGDAYTADMIKNMCQILNTLNFQIIRPTPLDFLRRFSRAADNTEKPITARYLIELATLDYQLMEKKVSLLAAASVYLGRKMWMAFYSGYSEQDILDTARSLNKTYLKIKEKFEDEYV
>Dictyostelium_discoideum_DDB_0185035
NRAILVDWMMAVHVRFKLLSETFFLSVNIVDRYLAIPVTKLQLVGITAILLACYEEIYSPQIKDFHTSDDACTHAEVIDMRQILSTLQFHMSVATPLHFLRRFSKAAGSDSRTSLSKYLSELSMVEYRMVQFVPSMIAAASIYVARRMWLEYYTCYKESEILQCAQELKKALKATRKKYLSSEV
>N1
NRAILVDWLVEVHTRFKLLSETFFLAVNIIDRYLSVPRSKLQLVGVTAILIACYEEIYPPSIKDFYITDDAYTREEIIDMRQILSTLDFQLSVPTPLHFLRRFSKAADSDARTTLAKYLLELSMVDYQMVQYKPSMIAAASIYLARRMWLEYYSGYTESEILQVVQELNKALKAVRKKYSSSEV
>N2
NRAILVDWLVEVHTRFKLLSETFFLAVNIIDRYLSVPRSKLQLVGVTAILIACYEEIYPPSIKDFYITDDAYTREEIIDMRQILSTLDFQLSVPTPLHFLRRFSKAADTDARTTLAFYLLELSMVDYQMVQYKPSMIAAASIYLARRMWLEHYSGYTESEILQVVQELSKALKAIRKKYSSSEV
>N3
TRMILVDWLVDVATKFKLHPETFFLAIDIVDRYLCVPRAKLQLVGITAILLAAHEEIWPPSIKDCFITANTYTAEEVIDMRDIVTTLRFRFTVPTTYPLACRFLESGDTEAMVDATFFFLESASHNYEMLQYLPSRIAAASVLLGRLLNLDRSSISQEKLWEREMSHVSTDLQAIRRKYSSSNV
>N4
NRAILVDWLVEVHTRFQLLQETLYLAVNIIDRFLSVSRSKLQLVGVTAMLIASYEEMYPPSIKDFYITDDAYTREEIIDMRQILKTLDFNLGVPTPLHFLRRYSKAADADAETTLAKYLLELSLVDYQFVQYKPSMIAAAALYLARKMWLEHYSGYTESELMEVVQQLNKALQAVRKKYSSSEV
>N5
NRAILVDWLVEVHSRFQLLQETLYLAVNIIDRFLSVSRSKLQLVGVTAMLIASYEEMYPPSIQDFYITDNAYTKEEILQMRLMLKTLDFNLGRPTPLHFLRRYSKAGDADAETTLAKYLMELTLVDYRFVGYPPSMIAAAALYLARKMWLEHYSGYTESELMPVVQKMAKAHQAVRNKYSSSKV
>N6
QRSILVDWLVEVHSRFQLLPETLFLAVNIIDRFLSVSLSKLQLVGVTALFIASYEEVYCPSVQDFYMTDGAYTEEEILQARYMLSTLEFNLGWPNPMNFLRRISKADDYDIQTTLAKYLLEISIVDHRFVGYPPSMLAAAAMYLARKMWLVHYSGYTESELMPVVQLMLRPHEAIFKKYASKKA
>N7
QRSILVDWLVEVHSRFQLLPETLFLAVNIIDRFLSVSLSKLQLVGVTALFIASYEEVYCPSVQDFYMTDGAYTEEEILQARYMLSTLEFNLGWPNPMNFLRRISKADDYDIQTTLAKYLLEISIVDHRFVGYPPSMLAAAAMYLARKMWLVHYSGYTESELMPVVQLMLRPHEAIFKKYASKKA
>N8
QRSILVDWLVEVHSRFRLLPETLFLAVNIIDRFLSVSLSKLQLVGVTALFIASYEEVYCPSVQNFYMTDGAYTEEEILQARYILSTLEFNLSYPNPMNFLRRISKADDYDIQTTLAKYLLEISLVDHRFIGYPPSMVAAAAMYLARKMWLVHYSGYTEDELMPVVQLMLQPHEAFFKKYASKKA
>N9
QRGILVDWLIEVHSRFRLLPETLFLAVNIIDRFLSVSLSKLQLVGVTALFIASYEEVLCPSVQNFYMADGGYTEEEILQARYILSTLEFNLSYPNPMNFLRRISKADNYDIQTTLAKYLMEISLVDHRFLGYPPSMVAAAAMYLAREMWLVHYSGYTEDELLPVVQLMLQPHEAFFKKYASKKA
>N10
QRGILVDWLIEVHSRFRLLPETLFLAVNIIDRFLSVSLSKLQLVGVTALFIASYEEVLCPSVQNFYMADGGYTEEEILQARYILSTLEFNLSYPNPMNFLRRISKADNYDIQTTLAKYLMEISLLDHRFLGYPPSMVAAAAMYLAREMWLVHYSGYTEDELLPVVQLMIQPHEAFFKKYASKKA
>N11
ERGILVDWLIEVHTRFRLLPETLFLAVNIIDRFLSVALDRLQLVGVTAMFIASYEEVLSPHVANFHVADDGFTEKEILSARYILSTLEYNLSYPNPMNFLRRISKADNYDIQTTLGKYLMEISLLDHRFMGYPPSHVAAAAMYLARLIWLAHYAGYTEDEIEPVFQLMVHPHEAFFKKYASKKA
>N12
ERGILVDWLIEVHTRFRLLPETLFLAVNIIDRFLSVALDRLQLVGVAAMFIASYEEVLSPHVANFHVADETFTDKEILDARHILATLEYNMSYPNPMNFLRRISKADNYDIQTTLGKYLMEISLLDHRFMGYPQSHVAAAAMYLARLIWLAHYAGYTEEEIDPVFRLMVHPHEAFFKKYASKKA
>N13
ERGILVDWLIEVHTRFHLLPETLFLAVNIIDRFLSVQLDRLQLVGVTAMFIASYEEVLSPHVANFHVADDGFTEAEILSARYILSTLNYDLSYPNPMNFLRRISKADNYDIQTTLGKYLMEISLLDHRFMAYRPSHVAAAAMYLARLIWLAHYAGYTEDEIEPVFQLMVAPHEAFFKKYASKKA
>N14
ERGILVDWLIEVHTRFHLLPETLFLAVNIIDRFLSVQLDRLQLVGVTAMFIASYEEVLSPHVANFHVADDGFTEAEILSARYVLSALNYDLSYPNPMNFLRRISKADDYDIQTTLGKYLMEISLLDHRFMKYLPSHVAAASMYLARLIWLTHYSGYSEDEIEPVFQLMVAPHEAFFKKYASKKA
>N15
ERGILVDWLIEVHTRFHLLPETLFLAVNIIDRFLSVQLDRLQLVGITAMFIASYEEVLSPHVANFHVADDGFSEAEILSARFILSTLNYDLSYPNPMNFLRRISKADNYDIQSTLGKYLMEISLLDHRFMAYRPSHVAAAAMYLARLIWLAYYAGYTEDEIEPVFHLMVAPHEAFFKKYASKKA
>N16
ERGILIDWLIEVHTRFHLLPETLFLAVNIIDRFLSVQLDRLQLVGITAMFIASYEEVLSPHVANFHVADDGFSEAEILSARFILSTLNYDLSYPNPMNFLRRISKADNYDIQSTLGKYLMEISLLDHRFMAYRPSHVAAAAMYLARLIWLAYYAGYTEDEIEPVFHLMVAPHEAFFKKYASKKA
>N17
ERGILIDWLIEVHTRFHLLPETLFLAVNIIDRFLSVQLDRLQLVGITAMFIASYEEVLSPHIANFHVADDGFSEAEILSARFILSTLNYDLSYPNPMNFLRRISKADNYDIQSTLGKYLMEISLLDHRFMAYRPSHVAAAAMYLARLIWLAYYAGYTEDEIEPVFHLMVAPHEAFFKKYASKKA
>N18
QRGILVDWLIEVHSKFRLLPETLFLAVNIVDRFLSISLSKLQLVGVTALFIASYEEVLCPSVQNFYMADGGYTEEEILRARYMLSTLEFDLSYPNPMNFLRRISKADNYDIQTTVAKYLMEISLVDHRLLGYPPSMVAAAAMWLAREVWLVHYSTYTEDELLPVAQIMLLPHTSFYKKYASKKA
>N19
KRSILVDWLVEIHSKFRLLPETLFLAINIMDRFLSVQLDKLQLVGTAALFIASYEEVYSPSVKNFYMTDGAYTEEEILQAKYILKTLEFNLNYPNPMNFLRRISKADDYDIQSTLAKYLLEISIVDYKFIGMLPSLCAAAAMYLARKMWIHYSGGYTTSELAPVVQMMMVPHDEFFKKYASRKA
>N20
IRDILVNWMVKIHNKFGLLPETLYLAINIMDRFLCVQLDKLQLVGTACLFIASYEEVYSPSVKHFYETDGACSEEEIKEGKFILKTLEFNLNYPNPMNFLRRISKADDYDIQSTLAKYLLEISIVDFKFIGILPSLCAAAAMFLSRKMDIHYSGGYTKDELAPVCQMMMVPHDEFFKKYASRKA
>N21
IRDILVNWMVKIHNKFGLLPETLYLALNIMDRFLCVQLEKLQLVGTACLFIASYEEVYSPSVKHFYETDGACDEEEIKEGKFILKTLEFNLNYPNPMNFLRRISKADDYDIQSTLAKYLLEISIVDFKFIGILPSLCAAASMFLSRKMDIHYSGGYTKDELAPVCNMVMVPHDELFKKYASRKA
>N22
IRDILVNWMIKIHNKFGLLPETLYLAINIMDRFLCVQLDKLQLVGTSCLFIASYEEVYSPSIKHFYETDGACSEEEIKEGKFILKTLEFNLNYPNPMNFLRRISKADDYDIQSTLAKFLLEISIVDFKFIGILPSLCAAAAMFLSRKMDIHYSGGYTKEQLAPVCQMMMVPHDEFFKKYQSRKA
>N23
KRSILVDWLVEMHLKFRLLPESLFLAINIMDRFMSVQIDKLQLLATASLFIAAYEEVFSPSVKNYYFTDGSYTEEEILQAKYILTILNFDLNYPNPMNFLRRISKADDYDVQSTLGKYLLEITIIDYKFIGMLPSLCCASAMYLARLIWIHYSGGYRVSDMKECIELMFIPHDEFFKKYATRKA
>N24
KRSILVDWLVEMHLKFRLLPESLFLAINIMDRFMSVQIDKLQLLATGSLFIAAYEEVFSPSVKNYYFTDGSYTEDEILQAKYILTILNFDLNYPNPMNFLRRISKADDYDVQSTLGKYLLEITIIDYKFIGMLPSLCCASAMYLARLIWIHYSGGYRVSDMKECIELMFIPHDEFFKKYATRKA
>N25
RRAILVDWLVEVHSKFQLLPETLYLAINLMDRFLSVTLSKLQLVAVTSLFIAAFEEVNLPKLSDYYITDGAYSKDEIKQAMYMLTSLEFNIGWPNPMNFLRRISKADNYDSETNLAKFLLEYAICCHRFVGVKPSVLAAMAMFIARRILFTHYSGFTDAENEPQFQKLCIDLDALIHKYKKLSL
>N26
RRAILVDWLVEVHEKFQCYPETLYLAINLMDRFLSVTLSKLQLLAVTSLFIAAFEEVNLPKLSDYYITDGAASKDDIKSAMFMLTSLEFNIGWPNPMNFLRRISKADNYDSETNIAKFLLEYAICCHRFVGVKPSVLSAMAMFIARRIIFTHYSGGIDALNDPQFQRLCIELDSLILKYKKQSL
>N27
RRAILVDWLVEVHEKFQCYPETLYLAINLMDRFLSVTLNKLQLLAVTSLFIAAFEEVNLPKLSEYYITDGAASKDDIKSAMFMLTSLEFNIGWPNPLNFLRRISKADNYDSETNIAKFILEYAICCHRFVGVKPSVLSAMAMFIARRIIFTHYSGGIDALNDPQFQNLCIELDSLILKYKKQSV
>N28
RRAILVDWLIEVHCKFQLLPETLYLAINLMDRYLSVTLSKLQLVAITSLLIAAFEEVNLPKLSNYYITDNAYSKDEIKQACYILNSLEFNIGWPNPMNFLRRISKADNYDSNTNLAKCLLEYAICCPKFVGVTPSVLAAMAMFTAQRIQFEYYSSFATTSNEFEFQKLCIDLNALIHKYKKLGL
>N29
QRSVLVDWLVQVHHRFSLLPETLFLTVNYIDRFLSVSLSKLQLVGATALFIAAYEEINCPSVQEIYMVDGGYTVDEILKARFMLSMLEFNLGWPGPMSFLRRISKADDYDLETTLAKYLLEVTIMDKRFVGSPPSWLAAGAHYLARLMWHVHYSGYTESQLLPLVSLILRPHKAIFEKYTDRRA
>N30
QRSVLVDWLVQVHHRFSLLPETLFLTVNYIDRFLSVSLSKLQLVGAVALFIAAYEEINCPSVQEIYMVDNGYTVDEILKARFMIDMLEFNLGWPGPMSFLRRISKADDYDLETTLAKYLLEVTIMDKRFVGSPPSWLAAGAHYLSRRMWHVYYSGYTEKQLLPLVTLILRPHKAIFEKYKDRRA
>N31
KRSVLIDWVVQVHARFNLLPETLYLTVNYIDRFLSVSLSRFQLVGAVALFIAAYEEINCPTVQEIYMVDNAYTIDEILKARFMIDVLEFDLGWPGPMSFLRRISKADDYDYETTLAKYLLEITIMDSRFVASPPSWLAAGAHYLSRILWHVYYSGYTEKQLLPLATVILRAHKAIFEKYKERRS
>N32
KRSVLIDWVVQVHARFNLLPETLYLTVNYIDRFLSVSLSRFQLVGAVALFIAAYEEINCPTVQEIYMADNAYSIDEFLKARFMIDVLEFDLGWPGPMSFLRRISKADDYDYETTLAKYFLEITIMDSKFVASPPSWLAAGAHYLSRILWHVFYSGYTEKQLQPLAEVLLRAHKAIFEKYKERRS
>N33
KRSVLIDWVVQVHSRFNLLPETLYLTVNYIDRFLSVSLSRFQLVGAVALFIAAYEEINCPTVQEVYMADNAYSIDEFLKARFMIDVLEFDMGWPGPMSFLRRTSKADDYDYETTLAKYFLEITIMDSKFVASSPSWLAAGAHYLSRKLWHVFYSGYTESQLRPLAEVLLRAHKAIFEKYQERRS
>N34
KRSTLIDWIVQVHARFQLLPETLYLTVNIIDRFLSVTLNRFQLVGAAALFIAAYEEINCPTLKDIYMLDNAYTRDEILKARFMIDTLEFELGWPGPMSFLRRISKADDYEYDTTLAKYLLEITIMDSRLVAAPPSWLAAGAYYLSKIIWHVYYSGYTEEQLLPLATVILRAHKAIFEKYSERRS
>N35
KRSTLIDWIVQVHARFQLLPETLYLTVNIIDRFLSVTLNRFQLVGAAALFIASYEEINCPTLKDIYMLDNAYTRDEILKARFMIDTLEFEFGWPGPMSFLRRVSKADDYEYDTTLAKYLLETTIMDPRLVAAPPSWLAAGAYYLSKIIWHVYYSGYTEEQLIPLATVILRAHKAIFEKYSKSRS
>N36
KRSTLIDWIVQVHARFQLLPETLYLTVNIIDRFLSVTLNRFQLVGAAALFIAAYEEINCPTLKDIYMLDNAYTRDEILKARFMIDTLEFELGWPGPMSFLRRISKADDYEYDTTLAKYLLEITIMDSRLVAAPPSWLAAGAYFLSKIIWHVYYSGYTQEQILPLATVILRAHKAIWKKYSERRS
>N37
NRAILVDWLVEVHSRFQLLQETLYLTVNIIDRFLSVSRSKLQLVGVTAMLIASYEEMYPPEIGDFYITDNAYTKEQILQMQLMLKTLDFNLGKPLPLHFLRRNSKAGDVDAEQTLAKYLMELTLVDYRFVGYPPSQIAAAALYLARKLWLEHYSGYTESDLMPVVQKMARAHQAVRNKYSSSKI
>N38
NRAILVDWLVQVHSRFQLLQETLYLTVSIIDRFLSVSRKKLQLVGVTAMLIASYEEMYPPEIGDFYITDNAYTKEQIRQMQLMLKTLDFSLGKPLPLHFLRRNSKAGEVDAEQTLAKYLMELTLVDYEFVHYPPSEIAAAALYLALKLWLEHYSGYTEDDLMPVVQKMAVAHQAVRNKYSSSKI
>N39
NRAILVDWLVQVHSRFQLLQETLYLTVAIIDRFLQVSRKKLQLVGVTAMLIASYEEMYPPEIGDFYITDNAYTKAQIRQMMLMLKTLDFSLGRPLPLHFLRRNSKAGEVDAEQTLAKYLMELTLVDYEMVHYPPSEIAAAALYLSLKLWLEHYSGYTEDDLMPVVQKMAVAHQAVRNKYSSSKI
>N40
NRAILVDWLVQVHSRFQLLQETLYLTVAIIDRFLQVSRKKLQLVGVTAMLIASYEEMYPPEIGDFYITDNAYTKAQIRQMMLMLKTLNFSLGRPLPLHFLRRNSKAGEVDAEQTLAKYLMELTLVDYDMVHYPPSQIAAAALCLSLKLWLEHYSGYTEDDLMPVVQHMAVAHQAVRNKYSSSKI
>N41
NRAILVDWLVQVHSRFQLLQETLYMTVAIIDRFLQVSRKKLQLVGVTAMLIASYEEMYPPEIGDFYITDNAYTKAQIREMMLILRTLNFSLGRPLPLHFLRRASKAGEVDAEQTLAKYLMELTLVDYDMVHYPPSQIAAAALCLSLKVWLQHYSGYTEDDLMPVMQHMAVVHMAVRNKYASSKI
>N42
NRAILVDWLVQVHSRFQLLQETLYMTVAIMDRFLQVSRKKLQLVGVTAMLIASYEEMYAPEVGDFYITDNAYTKSQIREMMLILRTLNFDLGRPLPLHFLRRASKAGEADAEQTLAKYLMELTLIDYDMVHYHPSEIAAAALCLSQKVWQQHYSGYTEDDLVPVMQHMAVVHMAVRNKYASSKI
>N43
NRALLVDWLVQVHSRFQLLQETLYMTVAILDRFLQVSRRKLQLVGVTAMLIACYEEMYAPEVGDFYITDNAFTKSQIREMMLILRSLNFQLGRPLPLHFLRRASKAGNADAEKTLAKYLMELTLLDYDMVHYRPSEIAAAALCLSQLVWQQHYSTYDEAHLKPIMQHMAVVHLAVRNKYASSKI
>N44
TRALLVDWLVQVHSRFQLLQETLYLTVAILDRFLQVSRRKLQLVGVTAMLVACYEEMYAPEVGDFYITDNAFTKSQILEMQVILRSLNFQLGRPLPLHFLRRASKVANADVEKTLAKYLMELTLLDYHMVHYRPSEIAAAALCLSQLLWQQHYSTYDEAHLKPIMQHMAVVFLAVRNKYSSSKI
>N45
NRAILVDWLVQVHSRFQLLQETLYMCVAIMDRFLQVSRKKLQLVGVTALLIASYEEMYSPEVADFYITDNAYTSSQIREMMIILRTLNFDLGRPLPLHFLRRASKAGEADAEQTLAKYLMELTLIDYDMVHYHPSEIAAAALCLSQKVWQQYYTGYTEDDLVLVMQHMAVVHVAVRNKYASSKI
>N46
NRAILVDWLVQVHSRFQLLQETLYMCVAIMDRFLQVSRKKLQLVGVTALLLASYEEMYSPDVADFYITDNAYTSSQIREMMIILKELNFDLGRPLPLHFLRRASKAGEADAEQTLAKYLMELTLIDYDMVHYHPSEIAAAALCLSQKVWQQYYTGYTEDDLVMVMQHMAVVYIAVRNKYASSKI
>N47
NRAILVDWLVQVHSKFRLLQETLYMCIAIMDRFLQVSRKKLQLVGVTALLLASYEEMFSPNVEDFYITDNAYTSSQIREMILILKELKFELGRPLPLHFLRRASKAGEADAEQTLAKYLMELTLIDYDMVHYHPSEIAAAASCLSQKVWQQYYTGYTENDVLEVMQHMAVVFIAIKNKYASSKI
>N48
NRAILVDWLVQVHSKFRLLQETLYMCIAIMDRFLQVSRKKLQLVGITALLLASYEEMFSPNIEDFYITDNAYTSSQIREMTLILKELKFELGRPLPLHFLRRASKAGEVDVEQTLAKYLMELTLIDYDMVHYHPSKVAAAASCLSQKVWQQYYTGYTENEVLEVMQHMAVVFIAIKNKYASSKI
>N49
NRAILVDWLVQVHSKFRLLQETLYMCIAIMDRFLQVSRKKLQLVGITALLLASYEEMFSPNIEDFYITDNAYTSSQIREMTLILKELKFELGRPLPLHFLRRASKAGEVDVEQTLAKYLMELTLIDYDMVHYHPSKVAAAASCLSQKVWQQYYTGYTENEVLEVMQHMAVVFIAIKNKYASSKI
>N50
NRAILVDWLVQVHSKFRLLQETLYMCIAIMDRFLQVCRKKLQLVGITALLLASYEEMFSPNIEDFYITDNAYTSSQIREMTLILKELKFELGRPLPLHFLRRASKAGEVDVEQTLAKYLMELTLVDYDMVHYHPSQVAAAASCLSQKVWQQYYTGYMESEVLEVMQHMAVVFIAVKNKYASSKI
>N51
NRAILVDWLVQVHSKFRLLQETLYMCIAIMDRFLQVSRKKLQLVGITALLLASYEEMFSPNIEDFYITDNAYTSSQIREMTLILKELKFELGRPLPLHFLRRASKAGEVDVEQTLAKYLMELTLIDYDMVHYHPSKVAAAASCLSQKVWQQYYTGYTENEVLEVMQHMAVVFIAIKNKYASSKI
>N52
NRAILVDWLVQVHSKFRLLQETLYMCIAIMDRFLQVSRKKLQLVGITALLLASYEEMFSPNIEDFYITDNAYTSSQIREMTLILKELKFELGRPLPLHFLRRASKAGEVDVEQTLAKYLMELTLIDYDMVHYHPSKVAAAASCLSQKVWQQYYTGYTENEVLEVMQHMAVVFIAIKNKYASSKI
>N53
NRAILVDWLVQVHSKFRLLQETLYMCVAIMDRFLQVSRKKLQLVGITALLLASYEEMFSPNIEDFYITDNAYTSSQIREMTLILKELKFELGRPLPLHFLRRASKAGEVDVEQTLAKYLMELTLVDYDMVHYHPSKVAAAASCLSQKVWQQYYTGYTENEVLEVMQHMAVVFIAIKNKYASSKI
>N54
NRAILVDWLVQVHSRFQLLQETLYMCVAIMDRFLQVPRKKLQLVGVTALLLASYEEMYSPDVADFYITDNAYTSSEIREMMIILKELNFDLGRPLPLHFLRRASKAGEADAEQTLAKYLMELTLIDYDMVHYHPSEIAAAALCLSQKVWQQYYTGYAEDSLVMTMKHMAVVYTAVRNKYASSKI
>N55
TRAILIDWLVQVQMKFRLLQETMYMTVAIIDRFLQVPKKQLQLVGVTAMFIASYEEMYPPEIGDFFVTDHAYTKAQIREMMKILRVLNFGLGRPLPLHFLRRASKIGEVDAEQTLAKYLMELTMVDYDMVHYPPSQIAAAAFCLSLKVWLQHYMGYTEEDLVPVMQHMAVVHMAVKNKYASSKI
>N56
TRAILIDWLVQVQMKFRLLQETMYMTVAIIDRFLQVPKKQLQLVGVTAMFIASYEEMYPPEIGDFFVTDHTYTKAQIREMMKILRVLNFGLGRPLPLHFLRRASKIGEVDAEQTLAKYLMELTMVDYDMVHYPPSQIAAAAFCLSLKVWLQHYMSYTEEDLVPVMQHMAVVHMTVKNKYASSKI
>N57
TRAILIDWLVQVQMKFRLLQETMYMTVAIIDRFLQVPKKMLQLVGVTAMFIASYEEMYPPEIGDFFVTDHTYTKHQIRQMMKILRALNFGLGRPLPLHFLRRASKIGEVDVEQTLAKYLMELTMVDYDMVHFPPSQIAAAAFCLALKVWLQHYMSYTEESLLPVMQHMAVVHMTIKNKYASSKI
>N58
TRAILIDWLVQVQMKFRLLQETMYMTVAIIDRFMQVPKKMLQLVGVTAMFIASYEEMYPPEIGDFFVTDHTYTKHQIRQMMKILRALNFGLGRPLPLHFLRRASKIGEVDVEQTLAKYLMELTMVDYDMVHFPPSQIAAAAFCLALKVWLQHYMSYTEESLLPVMQHMAVVHMTIKNKYASSKI
>N59
TRAILIDWLVQVQMKFRLLQETMYMTVSIIDRFMQVPKKMLQLVGVTAMFIASYEEMYPPEIGDFFVTDNTYTKHQIRQMMKILRALNFGLGRPLPLHFLRRASKIGEVDVEQTLAKYLMELTMLDYDMVHFPPSQIAAGAFCLALKIWLQHYLSYTEESLLPVMQHLAVVHMTIKNKYATSKI
>N60
TRAILIDWLVQVQMKFRLLQETMYMTVSIIDRFMQVPKKMLQLVGVTAMFIASYEEMYPPEIGDFFVTDNTYTKHQIRQMMKILRALNFGLGRPLPLHFLRRASKIGEVDVEQTLAKYLMELTMLDYDMVHFPPSQIAAGAFCLALKIWLQHYLSYTEESLLPVMQHLAVVHMTIKNKYATSKI
>N61
TRAILIDWLVQVQMKFRLLQETMYMTVSIIDRFMQVPKKMLQLVGVTAMFIASYEEMYPPEIGDFFVTDNTYTKHQIRQMMKILRALNFGLGRPLPLHFLRRASKIGEVDVEQTLAKYLMELTMLDYDMVHFPPSQIAAGAFCLALKIWLQHYLSYTEESLLPVMQHLAVVHMTVKNKYATSKI
>N62
TRAILIDWLIQVQMKFRLLQETMYMTVSIIDRFMQVPKKMLQLVGVTAMFIASYEEMYPPEIGDFFVTNNTYTKHQIRQMMKILRVLNFSLGRPLPLHFLRRASKIGEVDVEQTLAKYLMELSMLDYDMVHFAPSQIAAGAFCLALKIWLQHYLSYTEESLLPVMQHLAVVHMTIKNKYATSKI
>N63
TRAILIDWLVQVQMKFRLLQETMYMTVSIIDRFMQVPKKMLQLVGVTAMFIASYEEMYPPEIGDFFVTDNTYTKHQIRQMMKILRALNFGLGRPLPLHFLRRASKIGEVDVEQTLAKYLMELTMLDYDMVHFPPSQIAAGAFCLALKIWLQHYLSYTEESLLVVMQHLAVVHMTIKNKYAASKI
>N64
TRAILIDWLVQVQMKFRLLQETMYMTVSIIDRFMQVPKKMLQLVGVTAMFIASYEEMYPPEIGDFFVTDNTYTKHQIRQMMKILRALNFGLGRPLPLHFLRRASKIGEVDVEQTLAKYLMELTMLDYDMVHFPPSQIAAGAFCLALKIWLQHYLSYTEESLLVVMQHLAVVHMTIKNKYAASKI
>N65
TRAILIDWLVQVQMKFRLLQETMYMTVAIIDRFLQVPKKQLQLVGVTAMFIASYEEMYPPEIADFFVTDRAYTTAQIREMMKILRVLNFGLGRPLPLQFLRRASKIGEVTAEQTLAKYLLELTMVDYDMVHYPPSQIASAAFALTLKVWLQHYMGYTEEELVPVMQHIAVVHMAVKNKYSSSRI
>N66
NRAILVDWLVQVHLRFHLLQETLYLTVAIIDRFLQVSRKKLQLVGVTAMFIASYEEMYPPEIGDFYITDNAYTKAQIRQMMLMLKTLDFSLGRPLPLHFLRRNSKAGEVDPEQTLAKYLMELTLVDYEMVHYPPSEIAAAALYLSLKLWLEHYSGYTEDDLMPVVQKMAVAHQAVRNKYSSSKI
>N67
NRAILVDWLVQVHLRFHLLQETLYLTVAIIDRFLQVSRKKLQLVGVTAMFIASYEEMYPPEIGDFYITDNAYTKAQIRQMMLMLKTLDFSLGRPLPLHFLRRNSKAGEVDPEQTLAKYLMELTLVDYEMVHYPPSEIAAAALYLSLKLWLEHYSGYTEDDLMPVVQKMAVAHQAVRNKYSSSKI
>N68
NRAILVDWLVEVHLQFHLLQETLYLTVAIIDRFLQVSRKKLQLVGVTAMFIASYEEMYPPEIGDFYITDNAYTKAQIRQMMLMLKTLDFSLGRPLPLHFLRRYSKAGKADPEHTLAKYLMELTLVDYEMVHYPPSEIAAAALYLSLKLWLEHYSTYSEDDLMPVVQKMAVAYQAVRNKYSSSKI
>N69
NRAILIDWINEVHLQFHLAAETFHLTVAIIDRYLQTPRKKLQLVGVTAMFIASYEELFPPEIGDFYITDDTYTKKQIRQMMQIVKTLDFNLGRPLPIHFLRRYSKAAKAEDEHTLAKYLIELASVDYEMAHYKPSEIAAAALYLSLHLWLEHYSHYSAEHLMPIVQRLAKALQAVYNKYQSSKI
>N70
NRTILIDWINEVHYQFKLEIDTYHMTVSIIDRYLQTPKKKLQLVGVTAMFIASYEELFPPEISDFYITDDTYKKKQILEMKQIVRTLDFNLGKPLPTHFLRRFSKAAKAADKNVLAKYLIELASVDYSTAHYKPSEIAAAALYISLYLWLEHYTHYTVEHLMPIVQRLAKAVQAVYSKYQSSKI
>N71
NRTILIDWINEVHYQFKLEIDTYHMTVSIIDRYLQTPKKELQLVGVTAMFIASYEELFPPEISDFYITDDTYKKKQILEMKQIVRVLDFHLGKPLPTHFLRRFSKAAKAADKNLVAKYLIELASIDYSTAHYKPSEIAAAALYISLYLWLEHYTHYTVEHLMPIVQRLAKAVQAVYSKYQSSKI
>N72
TRSVLVDWLVEVHQQFHLMQETLYLTVAIIDRFLQVTRKRLQLVGVTAMFIASYEEMYSPDINDFYITDNAYTKAEILQMMLMVKTLDFSFGRPLPLHFLRRYSKAGKALPVHTLAKYFLEQSLVHYEMCHYPPSLIAAAALYLSFLLWLAHYSTYSKDDVLPVVREIAVAYQAVRKKYANSKI
>N73
NRAILVDWLVQVHSRFQLLQETLYLTVSIIDRFLSVSRKELQLVGVTAMLIASYEEMYAPEIGDFYITDNAYTKEQIRQMQLMLKTLDFSLGKPLCLHFLRRNSKAGAVDAEQTLAKYLMELTLVDYEFIHYLPSEIAAAALYLALKLWLEHYSGYTEDELMSVVQKLALAHQAVRNKYSSSKI
>N74
TRAILVDWLVEVQENFELFHETLYLAVKIVDRYLSVSREKLQLVGATALLIACIEERYPPCIDDFYICDDAYSREAIIDMRKILKTLDFDLNIPIPYRFLRRYAKVASASMETTLARYILELSLQEYQFVTYKPSMLAAACLCLALKMWLEHYSGYQESELNELVQQLNSPLKTVRNKYSHSEV
>N75
TRAILVDWLVEVQENFELYHETLYLAVKLVDHYLSVSREKLQLVGATALLIACIEERYPPCIDDFYICDDAYSREALIDMRKILKTLDFDLNIPIPYRFLRRYAKVASASMETTLARYILELSLQEYQFVTYRPSMLAAACLCLALKMWLEYYSGYQESELNELVQQLNSPLKTVRNKYSHSEV
>N76
TRAILVDWLVEVQENFELNHETLYLAVKLVDHYLAVSKEKLQLIGATALFIACFDERCPPCIDDFYICDDAYSREELISMRTILKTLDFDLNIPISYRFLRRYAKCAKASMETTLARFILELSLQEYEFVTYRESKLAAAALLLALKMWLEYYSGYKEEDLKELVRQLNSPLKTVRNKYSHSEV
>N77
TRAILVDWLVEVQENFELNHETLYLAVKLVDHYLAVSKEKLQLIGATALFIACFDERCPPCIDDFYICDDAYSREELISMRTILKTLDFDLNIPISYRFLRRYAKCAKASMETTLARFILELSLQEYEFVTYRESKLAAAALLLALKMWLEYYSGYKEEDLKELVRQLNSPLKTVRNKYSHSEV
>N78
TRAILVDWLVEVQENFELNHETLYLAVKLVDHYLAVKKEKLQLIGATALLIACFDERCPPCIDDFYICDDAYSREELISMRTILKTLDFDINIPIPYRFLRRYAKCAKASMETTLARFILELSLQEYEFVTERASKLAAAALLLALKMWLEYYSGYKEEDLKELVRQLNSPLKTVRNKYSHSEV
>N79
SRAILVDWLVEVQENFELNHETLYLAVKLVDHYLAVKREKLQLIGSTALLIASFEERCPPCVDDFYICDDAYKREELISMTSILQTLNFDINIPIPYRFLRRYAKCAKASMETTLARFICEMSLQEYDFVRERASKLAAASLLLALTMWLEYYSGYKAQDLHPLVRQLNSPLKAVRNKYSHKEV
>N80
SRAILVDWLVEVQENFELNHETLYLAVKLVDHYLVCKRDKLQLIGSTALLIASFEERCPPCVDDFYICDDAYKREELISMTSILQTLNFDINIPIPYRFLRRYAKCARASMETTLARFICEMTLQEYDYVRERASKLAAASLLLALTMWLEYYSGYKAQDLHPLVKQLNTQLKAVRTKYSHREV
>N81
SRAILVDWLVEVQMTFEMSHETLYLAVKLVDHYLMCKKDKLQLLGSTAFLIAAFEEPCPPCVDDFYICDDIYQRNEMLSMISILQTLKFDINIPIAYHFLRRYARCVRTSMKTTLSRFICEMTLQEYDYIQERASKLAAASFLLALYMALEYYSGYKTSDLHPLVKQLNTRLKTVHSKYSHQEV
>N82
TRAILVDWLVEVQMSFEMTHETLYLAVKLVDLYLMCKKDKLQLLGSTAFMIAAFEEHCPPCVDDFYICDDIYQRSEMLSMISILQTLKFDINIPIAYHFLRRYARCIHTSMKTTLSRFICEMTLQEYDYIQERASKLAAASFLLALYMALEYYSGYKTSELHPLVRQLNTRLKTVYSKYSHQEV
>N83
NRAILVDWLVEVQENFELNHETLYLAVKMTDHYLAVKREMLQLIGSTAMLIASFEERSPPCVDDFYICDDAYKREELISMISILQTLNFDINIPIPYRFLRRYAKCVKASMETTLARFICEMSLMEMEFVPERASLLASACLLMALVTWLQFHSGYQAEDLAPVVRKLHSPLKAIRSKYSHKEV
>N84
NRAILVDWLVEVQENFELYHETLYLAVKMTDHYLSVHREMLQLVGSTAMLIASFEERSPPCVDDFYICDDAYKREELISMASILQTLSFDINIPIPYRFLRRYAKCVKASMETTLARYYCEMSLMEMELVPERGSLLASACLLMALITWLQFHSGYQASDLAPVVRKLHSPLRAIRNKYSHKEV
>N85
NRAILVDWLVEVQENFELFHETLYLAVKMTDHYLSVHREMLQLVGSTAMLIASFEERSPPCVEDFYICDDAYKREELISMASILQTLSFDINIPIPYRFLRRYAKCVKASMETTLARYYCEMSLMEMELVPERGSLLASACLLMALITWLQFHSGYQKSDLAPVVRKLHSPLRAIRNKYSHKEV
>N86
TRAILVDWLVEVQENFELNHETLYLAVKLVDMYLAVSKETLQLLGATSLFIACFDERIPPCIDDFYICDDAYSREELISMRTILKTVDFDLGIPLSYRFLRRYAKCAKASMETTLARFILELSLMEYSFVTVSDSKLAAAALLLALRMWLEYYSGYKEEDLKELVQQLNHPLTTVRNKYSHSEV
>N87
TRAILVDWMVEVQESFELNHETLYLAVKLVDMYLAVGKETLQLLGATSLFIACYDERIPPMIDDFYICDDAYSREELISMRTILKTVDFDLGIPLSYRFLRRYARCAKVSMETTLARFILELSLMEYEFVTVSDSKLAAAALLLALRMWLEYYSGYKEEDLKELVQQLNHPLTTVRNKYSHKEV
>N88
TRALLVDWMVEVQESFELNHETLYLAVKLVDLYLSVGKETLQLLGAASLFIASYDERIPPMIDDFYICDGAYSHRELIRMMSILKVVDFDLGIPLSYRFLRRYARCAKVSMPTTLARYILEYSLMDYATVSVSDSKLAAAALFLALRMWLEYYSGYKLEDFKEIVILLNHKLTTVRNKYSHKEV
>N89
TRALLVDWMVEVQESFELNHETLYLAVKLVDLYLSVGKETLQLLGAASLFIASYDERIPPMIDDFYICDGAYSHRELIRMMSILKVVDFDLGIPLSYRFLRRYARCAKVSMPTTLARYILEYSLMDYATVSVSDSKLASAALFLALRMWLEYYSGYKLEDFKEIVILLNHKLTTVRNKYSHKEV
>N90
TRALLVDWMVEVQESFELNHETLYLAVKIVDLYLSIGKETLQLLGAAALFIASYDERIPPMIDDFYICDGAYSHRELIRMMTVLKTIDFDLGIPLSYRFLRRYARCAKVPMPTTLARYILEFSLMDYATVSVSDSKLASAALFLALRMWLEYYSGYKLEDFAEIVVLLNHKLTTVRNKYSHKEV
>N91
TRTLLVDWMVEVQETFELNHETLYLAVKIVDLYLCINKEKLQLLGAAAFFIACYDERQPPLIEDFYICDGAYNHDELVRMMETLRTINYDLGIPLSYRFLRRYARCAKVPMPTTLARYILELSLMDYATISFSDSQMASAALFMALRMWLIYYTGYQLADFAEIVTVLNHKIKTIRNKYSHKEV
>N92
TRALLVDWMVEIQESFELNHETLYLAVKIVDIYLSIGKETLQLLGAAALFIASYDERIPPTVDDFYICDGAYNRRELIRMMTVFKTIDFDLGIPLSYRFLRRYARVNRIPMPTTLARYILEFSLMDYATVQVSDSKLACAALFIAMRMWLEYYSGYKIEDFAEIVVLLNTKLNTVRNKYSHEEV
>N93
SRALLVDWMVEIQESFELNHETLYLAVKIVDIYLSIQKDSLQLLGAAALFIASYDERVPPTVDDFYICDGAYQRREMILMMTVFKTIGYDLGIPLSYRFLRRYARVNRIDMPVTLARYILEFSLMDYAIVQLSDSKLACAALFIAMRMWLEFYSGYKIEDFAEIAVLLNTKLNTVRHKYSHEES
>N94
SRALLVDWMVEVQESFELNHETLYLAVKLVDLYLTVGKETLQLLGAASLFIASYDERIPPMIEDFYICDGAYSHRELIRMMSILKVVDFDLGIPLSYRFLRRYARCAKVSMPTTLARYILEYSLMDYSTISISDSKMAAAALFLALRMWLEYYSGYKLDDFKDIVLLLNHKLTTVRNKYSHKEV
>N95
TRAILVDWLVEVQENFELYHETLYLAVKLVDNYLQVSREKLQLVGATALLIACIEERHPPCLDDFYICDDAYTRKAFINMRKILKTLDFDLNIPIPYRFLRRYAKVASASMETTLARYILELSLQEYQFVTYRPSMLAAACLCLALKMWLEYYTGYQESELNELVTQLNSPLKTVRNKYSHSEV
>N96
NRAILVDWLVEVHTRFKLLSETFFLAVNIIDRYLSVPRSKLQLVGVTAILIACYEEIYPPSIKDFYITDDAYTREEIIDMRQILSTLDFQLSVPTPLHFLRRFSKAADSDARTTLAKYLLELSMVDYQMVQYKPSMIAAASIYLARRMWLEYYSGYTESEILQVVQELNKALKAVRKKYSSSEV
