# Supplementary material for: Molecular evolution of cyclin proteins in animals and fungi
Source: BMC Evol Biol. 2011 Jul 28;11:224. doi: 10.1186/1471-2148-11-224 (PMC3162929; doi:10.1186/1471-2148-11-224)
Supplement: Additional file 2 — The packed archive contains files with gapless multiple alignments of A-, B-, D-, and E- cyclin proteins with reconstructed ancestors in FASTA format. [file 1471-2148-11-224-S2.GZ › cyclinD.ancescon.fasta]

>Monodelphis_domestica_100027538
MVQRELKMRAYWMLEVCEEQRCEEEVFPLAMNYLDRYLSCVTRKCHLQLLGAVCMLLASLRETTPLTMEKLCIYTDHSVTPHQLRDWVIVLGRLKWDLAAVIAHDFLALILHRLVPMQTFLALCATTFAMYPPSMIATGSIGAAVQELLAGITGTDVDCQETTIP
>Bos_taurus_540547
MVQREIKMRAYWMLEVCEEQRCEEEVFPLAMNYLDRYLSCVTRKAQLQLLGAVCMLLASLRETTPLTIEKLCIYTDHSVSPRQLRDWVLVLGKLKWDLAAVIAHDFLALILHRLLPRQTFLALCATTFAMYPPSMIATGSIGAAVQELLAGIAGTEVDCQEAPAP
>Sus_scrofa_780426
MVQREIKMRAYWMLEVCEEQRCEEEVFPLAMNYLDRYLSCVTRKAQLQLLGAVCMLLASLRETTPLTIEKLCIYTDHSVSPRQLRDWVLVLGKLKWDLAAVIAHDFLALILHRLLPRQTFLALCATTFAMYPPSMIATGSIGAAVQELLAGITGTEVDCQEAPAP
>Equus_caballus_100066590
MGRTDFSEEEKEESAVCEEQRCEEEVFPLAMNYLDRYLSCVTRKAQLQLLGAVCMLLASLRETTPLTIEKLCIYTDHSVSPRQLRDWVLVLGKLKWDLAAVIAHDFLALILHRLLPRQTFLALCATTFAMYPPSMIATGSIGAAVQELLAGITGTEVDCQEAPAP
>Mus_musculus_12445
MVQKEIKMRAYWMLEVCEEQRCEEDVFPLAMNYLDRYLSCVTRKAQLQLLGTVCLLLASLRETTPLTIEKLCIYTDQAVAPWQLREWVLVLGKLKWDLAAVIAHDFLALILHRLLPSQTFLALCATTFAMYPPSMIATGSIGAAVLELLAGITGTEVDCQEAPVP
>Rattus_norvegicus_25193
MVQKEIKMRAYWMLEVCEEQRCEEDVFPLAMNYLDRYLSCVTRKAQLQLLGTVCLLLASLRETTPLTIEKLCIYTDQAMAPWQLREWVLVLGKLKWDLAAVIAHDFLALILHRLLPSQTFLALCATTFAMYPPSMIATGSIGAAVLELLAGITGTEVDCQEAPVP
>Gallus_gallus_419928
MVQREIKMRAFWMLEVCEEQKCEEEVFPLAMNYVDRYLSSVVRKNHLQLLGAVCMLLASLRETMPLTVEKLCIYTDNSITPQQLLDWILVLEKLKWDLVSVIANDFLAHILHHLLPKQTFIALCATTFAMYPPSMIATGSISAAVHAVLAGITGTEVDCQQSYST
>Taeniopygia_guttata_100231308
MVQRDIQMRAFWMLEVCEEQKCEEEVFPLAMNYVDRYLSSVVQKSHLQLLGAVCMLLASLRETMPLTVEKLCIYTDNSITPQELLNWLLVLEKLKWDLVSVIANDFLPHILHQLLPLQTFIALCATTFVMYPPSMIATGSIGAAIHAVLAGTTGTEVSLPPSNPR
>Oryzias_latipes_19728
MVQKDIQMRATWMLEVCEEQKCEEEVFPLAMNYLDRFLAVVTKKCNLQLLGAVCMFLASLKETRPLTAEKLCIYTDNSIRPQELLEWLVVLGKLKWNLAAVTPNDFIEHIVRRLLPEQTFIALCATRFAMYPPSMIATGSVGAAICSLLAKITNTEVDVQQQLDE
>Fugu_rubripes_164290
MVQKDIQMRATWMLEVCQEQKCEEEVFPLAMNYLDRFLAVVTKKCNLQLLGAVCMFLASLKETRPLTAEKLCIYTDNSIRPQELLEWLVVLGKLKWNLAAVTPNDFIEHIMRRLLPDQTFIALCATRFAMYPPSMIATGSVGAAICSLLAKITNTEVDVQQQLDE
>Tetraodon_nigroviridis_16773
MVQKDIQMRSTWMLEVCQEQKCEEEVFPLAMNYLDRFLAVVTKKCNLQLLGAVCMFLASLKETRPLTAEKLCIYTDNSIRPQELLEWLVVLGKLKWNLAAVTPNDFIEHIMRRLLPEQTFIALCATRFAMYPPSMIATGSVGAAICSLLAKITNTEVDVQQQLDE
>Taeniopygia_guttata_100224096
MVQKDIQMRATWMLEVCEEQKCEEEVFPLAMNYLDRFLAVVTRKCHLQLLGAVCMFLASLKETIPLTAEKLCIYTDNSIKPQELLEWLVVLGKLKWNLAAVTPHDFIEHILRKVLPKQTFIALCATNFAMYPPSMIATGSVGAAICSLLAKITNTDVDCQQQKTV
>Gallus_gallus_374047
MVQKDIQMRATWMLEVCEEQKCEEEVFPLAMNYLDRFLAVVTRKCHLQLLGAVCMFLASLKETIPLTAEKLCIYTDNSIKPQELLEWLVVLGKLKWNLAAVTPHDFIEHILRKLLPKQTFIALCATNFAMYPPSMIATGSVGAAICSLLAKITSTDVDCQQQKTI
>Rattus_norvegicus_64033
MVQKDIQMRATWMLEVCEEQKCEEEVFPLAMNYLDRFLAGVTPKTHLQLLGAVCMFLASLKETIPLTAEKLCIYTDNSVKPQELLEWLVVLGKLKWNLAAVTPHDFIEHILRKLQQKQTFIALCATKFAMYPPSMIATGSVGAAICALLTKITHTDVDCQEQKSV
>Mus_musculus_12444
MVQKDIQMRATWMLEVCEEQKCEEEVFPLAMNYLDRFLAGVTPKTHLQLLGAVCMFLASLKETIPLTAEKLCIYTDNSVKPQELLEWLVVLGKLKWNLAAVTPHDFIEHILRKLQQKQTFIALCATKFAMYPPSMIATGSVGAAICALLAKITHTDVDCQEQKSV
>Sus_scrofa_397162
MVQKDIQMRATWMLEVCEEQKCEEEVFPLAINYLDRFLAGVTPKTHLQLLGAVCMFLASLKETIPLTAEKLCIYTDNSIKPQELLEWLVVLGKLKWNLAAVTPHDFIEHILRKLQPNQTFIALCATKFAMYPPSMIATGSVGAAICALLARITNTDVDCQDQKSE
>Bos_taurus_615414
MVQKDIQMRATWMLEVCEEQKCEEEVFPLAINYLDRFLAGVTPKTHLQLLGAVCMFLASLKETIPLTAEKLCIYTDNSIKPQELLEWLVVLGKLKWNLAAVTPHDFIEHILRKLQPSQTFIALCATKFAMYPPSMIATGSVGAAICALLAKITNTDVDCQDQKSE
>Equus_caballus_100051150
MVQKDIQMRATWMLEVCEEQKCEEEVFPFGMNYLDRFLAGVTPKTHLQLLGAVCMFLASLKETIPLTAEKLCIYTDNSIKPQELLEWLVVLGKLKWNLAAVTPHDFIEHILRKLQPNQTFIALCATKFAMYPPSMIATGSVGAAICALLAKITNTDVDCQDQKSE
>Canis_familiaris_611782
MVQKDIQMRATWMLEVCEEQKCEEEVFPLAMNYLDRFLAGVTPKTHLQLLGAVCMFLASLKETIPLTAEKLCIYTDNSIKPQELLEWLVVLGKLKWNLAAVTPHDFIEHILRKLQPSQTFIALCATKFAMYPPSMIATGSVGAAICALLAKITNTDVDCQDQKSE
>Monodelphis_domestica_100016259
MVQKDIQMRATWMLEVCEEQKCEEEVFPLAMNYLDRFLAGVTPKCRLQLLGAVCMFLASLKETIPLTAEKLCIYTDNSVKPQELLEWLVVLGKLKWNLAAVTPHDFIEHILRKLLPKQTFIALCATNFAMYPPSMIATGSVGAAICHLLAKITNTDVDCQEQKTV
>Xenopus_laevis_373667
MVQKDIQMRATWMLEVCEEQRCEEEVFPMAMNYLDRFLAVITRKCHLQLLGAVCMFLASLKETIPLTAEKLCIYTDNSIKPQELLEWLVVLGKLKWNLAAVTPHDFIEHILRKLLPKQTFIALCATNFAMYPPSMIATGSVGAAICSLLAKITSTDVDCQQQKSV
>Tetraodon_nigroviridis_26524
MVQKEILMRATWMLEVCEEQKCEEAVFPLAMNYLDRFLSVETRKTRLQLLGAACMFLASMKETVPLSAEKLCIYTDNSVRLGELLQMLLVLSKLKWDLASVTPHDFIEHFLSKLIFPQTFVALCATNFIASPPSMVAAGSVVAAVQNLLSQVIGSDPDCQQQTEP
>Oryzias_latipes_387
MVQKDIAMRATWMLEVCEEQKCEEEVFPLAMNYLDRFLSVETRKSRLQLLGATCMFLASMKETVPLTAEKLCIYTDNSVQPGELLQMLLVLSKLKWDLASVTPHDFIEHFLSKLIHAQTFVALCATNFIASPPSMVAAGSVVAAVQNLLSQVIRSDPDCQQQTEA
>Danio_rerio_30222
MVQKEIVMRATWMLEVCEEQKCEEEVFPLAMNYLDRFLSVETKKTRLQLLGATCMFLASMKETVPLTAEKLCIYTDNSVRPGELLQMLLALNKLKWDLASVTPHDFIEHFLAKLIHQQTFVALCATNFIASPPSMIAAGSVAAAVQNLLSQVIRSDPDCQQQTET
>Xenopus_laevis_379937
MVQKEILMRATWMLEVCEEQKCEEEVFPLAMNYLDRFLSVELRKSWLQLLGATCMFLASMKETIPLTAEKLCIYTDNSIRPDELLIMLRVLNKLKWDLASVTPHDFIEHFLNKMLTEQTFVALCATNFISNPPSMIAAGSVAAAVQRLLSQVIKCDPDCQHNDTK
>Bos_taurus_524530
MVQKEILMRATWMLEVCEEQKCEEEVFPLAMNYLDRFLSLEVKKSRLQLLGATCMFVASMKETIPLTAEKLCIYTDNSIRPDELLHMLVLVNKLKWNLAAMTPHDFIEHFLSKMVAEQTFVALCATKFISNPPSMVAAGSVAAAAQRLLSKVIRCDPDCQNDEEE
>Canis_familiaris_449028
MVQKEILMRATWMLEVCEEQKCEEEVFPLAMNYLNRFLSLEVKKSRLQLLGATCMFVASMKETIPLTAEKLCIYTDNSIRPDELLQMLLLVNKLKWNLAAMTPHDFIEHFLSKMVAEQTFVALCATKFISNPPSMVAAGSVVAAVQRLLSKVIKCDADCQSDEEE
>Mus_musculus_12443
MVQKEIVMRATWMLEVCEEQKCEEEVFPLAMNYLDRFLSLELKKSRLQLLGATCMFVASMKETIPLTAEKLCIYTDNSIRPEELLQMLLLVNKLKWNLAAMTPHDFIEHFLSKMEADQTFVALCATKFISNPPSMVAAGSVVAAMQRTLSRVIKCDPDCQNDEEG
>Rattus_norvegicus_58919
MVQREIVMRATWMLEVCEEQKCEEEVFPLAMNYLDRFLSLELKKSRLQLLGATCMFVASMKETIPLTAEKLCIYTDNSIRPEELLQMLLLVNKLKWNLAAMTPHDFIEHFLSKMEADQTFVALCATKFISNPPSMVAAGSVVAAMQRTLSRVIKCDPDCQNDEEG
>Macaca_mulatta_574320
MVQKEVLMRATWMLEVCEEQKCEEEVFPLAMNYLDRFLSLEVKKSRLQLLGATCMFVASMKETIPLTAEKLCIYTDNSIRPEELLQMLLLVNKLKWNLAAMTPHDFIEHFLSKMEAEQTFVALCATKFISNPPSMVAAGSVVAAVQRLLSRVIKCDPDCQNDEEV
>Homo_sapiens_595
MVQKEVLMRATWMLEVCEEQKCEEEVFPLAMNYLDRFLSLEVKKSRLQLLGATCMFVASMKETIPLTAEKLCIYTDNSIRPEELLQMLLLVNKLKWNLAAMTPHDFIEHFLSKMEAEQTFVALCATKFISNPPSMVAAGSVVAAVQRLLSRVIKCDPDCQNDEEE
>Taeniopygia_guttata_100231612
MVQKEILMRATWMLEVCEEQKCEEEVFPLAMNYLDRFLSFELKKSRLQLLGATCMFVASMKETIPLTAEKLCIYTDNSIRPDELLQMLLLVNKLKWNLAAMTPHDFIEHFLTKMLAEQTFVALCATKFISNPPSMIAAGSVVAAVQCLLSQVIKCDPDCQHNETK
>Gallus_gallus_396341
MVQKEILMRATWMLEVCEEQKCEEEVFPLAMNYLDRFLSFELKKSRLQLLGATCMFVASMKETIPLTAEKLCIYTDNSIRPDELLQMLLLVNKLKWNLAAMTPHDFIEHFLTKMLAEQTFVALCATKFISNPPSMIAAGSVVAAVQCLLSQVIKCDPDCQHNETK
>Branchiostoma_floridae_BRAFLDRAFT_115952
MVQDEVKMRATWMYEVCEEQRCEDEVFPLAMNYLDRFLSQVIRKNHLQLLGAVCMFIASLKETIPLTAEKLVIYTDNSIRCQELMDWLLVLMRLKWDLSAITPCDFLEHILSRLIERQTFIALCCTKFAIYPPSMIAAGSVGAAVNELMQKITNIDMDCQMHKHQ
>Strongylocentrotus_purpuratus_373245
DFQRELRMRVDWMFEVCEEQQREEDVFPLSVNYLDRFLSIEISRDKFQLLGATCMFLASLLETIPLTSEKLIIYTDNSITLEQLLKFQLVLTKLKWDLMAITPNAFLEHIFHRLVDKQTFIVLCATNFAMQPPSLIAASGVAAAANKVLHRITKIETDYRAHRSM
>Tribolium_castaneum_660655
MNQREITMIGGWMMEVCEEQTCQDDVFLLSMNYLYRFLTTTIKKNQLQLLGAACMLIASLREPKPLSAEMLVFYTDHSITTNMLTSWLLVLSKLKWDIIAIVPVDFLPHLLVRLFERKHAKILITLKGESAFGDLTVAVPKQSRFKPEISALSGSWPPAHPKCYP
>Drosophila_grimshawi_Dgri_GH12170
MVQKDITMRAEWMMEVCAEEKCQEEVVLLALNYMDRFLSTKVRKTHLQILAAACLLLASLREPSCRSAELLVLYTDNSIYKDDLIKWLYVLSRLGWDLSSVTPLDFLELLIIRLISCQAFISLAAKRFSKYTSSTIAASSIAASISFLLTDLTSVGQDQMELRRY
>Drosophila_melanogaster_Dmel_CG9096
MIQKDITMRAEWMMEVCAEENCQEEVVLLALNYMDRFLSSKVRKTQLQILAAACLLLASLREPSCRSVDLLVVYTDNSIYKDDLIKWLYVLSRLGWDLSSVTPLDFLELLMMRLIGSQAFISLAAKKFAKFSASTIAASSIAASMNFLMTDLTSVEQAQMESRRF
>Acyrthosiphon_pisum_100167546
MVQTDLTLRVDWMWEVCEEQKCQEDIFPLAVNYMDRFLSVNINKNHLQLLGTTCLLVSSLRESDCLSVDLLVLYTDNTITSEELLMWLLLLSILKWDVSAITAHDFLWYILKRLMDTGTFIGMCSRKFCSYKPSVIAGASIAAALNDLLHAITGSKKEEQQKMYE
>Tribolium_castaneum_663226
MVQTDIEMRATWMLEVCEEQMCEDQILPLAVNLMDRFLCVCIRRQQLQLLGATCLLIASVRSTNILPIDLLCAYTDYSVTSEMLVSWLLVLSKLKWNIAAITGFDFIDQIIERCWGGHTLVSICYTSLVQTPPSAIAAACICSAVRAAVCSMVSIESETVKVPQY
>Apis_mellifera_413183
MVQRDISMRAEWMLEVCEEQKCQDEVFPLSMNYVDRFLSICIRKSQLQLLGTACLLLASLREPSPLTAEVLVFYTDNSITMDDLWRWQLVVSKLKWELSAVTPGDFLMHILSRLVPRQTFIALSARKFSMYTPSMIAAASVAAALHELAPGLPQVSEDYLAGTGS
>Acyrthosiphon_pisum_100164890
MSHSNLQMRATWMLDVCEEQRCEDQVFPLSVNFLDRFLCACISKTHLQLTGAVCLLLASVRQCTALSIELLCYYTENSVTPEEMREWLLVISKLEWRIVAVTSFDYVDHIMEQIWKRLTLISFCYIDFIEKKPSVMAASCMLSAIRCVLLSCTAAEVDEQNNPVK
>Caenorhabditis_elegans_Y38F1A.5
MVQENITHRIDWIYDVAKEENCDGDVFLLAVSLIDRFMSVQILKHDIQMIAGVALFIASLKAPHPMTASKIAYYSDNSCPIDMILQWLLIVTTLQWETESPTAFSFFDFLASRIQIHSMQCAIGLYSNLPTQNKELAVKIKDLLANMFEVNLLDSYIPMMTIAEK
>Nematostella_vectensis_NEMVE_v1g237657
MVQTEVEMRATWMLEVCEEERCEEEVFALSMNYLDRILSLLVKKFQLQLLGAVCMFIASMKETSPLTAEKLCIYTDNSITTEELLDWLLVLGKLKWDVSAVTPHDFLDQIFSRLLDRSTFIALCCTKFLLYTPSMLAAASVCAAFTHLLHAITNIEPECQRGKEA
>Hydra_magnipapillata_100198325
MVQKDIQMRVSWMFEVCEEQRCEDDVFPLSVNLLDRYLSLVIQKTQLQLLGTTCMFLASLKETIPLTAEKLVIYTDNSVTLEELLDWIIVLNSLRWDIAAVVPNDFIEYLFSRMLPCNSYISLGCIRFIFNSPSMIAAAAICAACQEVLTEITGVDEDCQNNINE
>N1
MVQKEIKMRATWMFEVCEEQRCEDEVFPLSMNYLDRFLSVVIRKNHLQLLGAVCMFLASLKETIPLTAEKLVIYTDNSITTEELLDWLLVLGKLKWDLSAVTPHDFLEHIFSRLLPRQTFIALCCTKFAMYPPSMIAAASVCAAVNELLHKITNIDPDCQQHKHE
>N2
MVQKEIKMRATWMFEVCEEQRCEDEVFPLAMNYLDRFLSVVIRKNHLQLLGAVCMFLASLKETIPLTAEKLVIYTDNSIRTQELLDWLLVLGKLKWDLSAVTPHDFLEHILSRLLPRQTFIALCCTKFAMYPPSMIAAGSVGAAVNELLQKITNIDVDCQQHKHE
>N3
MVQKEIKMRATWMLEVCEEQKCEEEVFPLAMNYLDRFLSVVTRKSHLQLLGAVCMFLASLKETIPLTAEKLCIYTDNSIRPQELLDWLLVLGKLKWDLAAVTPHDFIEHILSRLLPKQTFIALCATNFAMYPPSMIAAGSVGAAVNSLLAKITNTDVDCQQQKTE
>N4
MVQKEIKMRATWMLEVCEEQKCEEEVFPLAMNYLDRFLSVVTRKSHLQLLGAVCMFLASLKETIPLTAEKLCIYTDNSIRPQELLDWLLVLGKLKWDLAAVTPHDFIEHILRRLLPKQTFIALCATNFAMYPPSMIATGSVGAAVHSLLAKITNTDVDCQQQKTE
>N5
MVQREIKMRAYWMLEVCEEQKCEEEVFPLAMNYLDRYLSCVTRKNHLQLLGAVCMLLASLRETMPLTVEKLCIYTDNSITPQQLLDWILVLGKLKWDLAAVIAHDFLAHILHRLLPKQTFIALCATTFAMYPPSMIATGSIGAAVHALLAGITGTEVDCQQSKSP
>N6
MVQREIKMRAYWMLEVCEEQRCEEEVFPLAMNYLDRYLSCVTRKAHLQLLGAVCMLLASLRETTPLTIEKLCIYTDHSVTPRQLRDWVLVLGKLKWDLAAVIAHDFLALILHRLLPRQTFLALCATTFAMYPPSMIATGSIGAAVQELLAGITGTEVDCQEAPAP
>N7
MVQREIKMRAYWMLEVCEEQRCEEEVFPLAMNYLDRYLSCVTRKAQLQLLGAVCMLLASLRETTPLTIEKLCIYTDHSVSPRQLRDWVLVLGKLKWDLAAVIAHDFLALILHRLLPRQTFLALCATTFAMYPPSMIATGSIGAAVQELLAGITGTEVDCQEAPAP
>N8
MVQREIKMRAYWMLEVCEEQRCEEEVFPLAMNYLDRYLSCVTRKAQLQLLGAVCMLLASLRETTPLTIEKLCIYTDHSVSPRQLRDWVLVLGKLKWDLAAVIAHDFLALILHRLLPRQTFLALCATTFAMYPPSMIATGSIGAAVQELLAGITGTEVDCQEAPAP
>N9
MVQREIKMRAYWMLEVCEEQRCEEEVFPLAMNYLDRYLSCVTRKAQLQLLGAVCMLLASLRETTPLTIEKLCIYTDHSVSPRQLRDWVLVLGKLKWDLAAVIAHDFLALILHRLLPRQTFLALCATTFAMYPPSMIATGSIGAAVQELLAGITGTEVDCQEAPAP
>N10
MVQKEIKMRAYWMLEVCEEQRCEEDVFPLAMNYLDRYLSCVTRKAQLQLLGTVCLLLASLRETTPLTIEKLCIYTDQAVAPWQLREWVLVLGKLKWDLAAVIAHDFLALILHRLLPSQTFLALCATTFAMYPPSMIATGSIGAAVLELLAGITGTEVDCQEAPVP
>N11
MVQREIKMRAFWMLEVCEEQKCEEEVFPLAMNYVDRYLSSVVRKNHLQLLGAVCMLLASLRETMPLTVEKLCIYTDNSITPQQLLDWILVLEKLKWDLVSVIANDFLAHILHHLLPKQTFIALCATTFAMYPPSMIATGSIGAAVHAVLAGITGTEVDCQQSYST
>N12
MVQKDIQMRATWMLEVCEEQKCEEEVFPLAMNYLDRFLAVVTRKCHLQLLGAVCMFLASLKETIPLTAEKLCIYTDNSIRPQELLEWLVVLGKLKWNLAAVTPHDFIEHILRRLLPKQTFIALCATNFAMYPPSMIATGSVGAAICSLLAKITNTDVDCQQQKTV
>N13
MVQKDIQMRATWMLEVCEEQKCEEEVFPLAMNYLDRFLAVVTKKCNLQLLGAVCMFLASLKETRPLTAEKLCIYTDNSIRPQELLEWLVVLGKLKWNLAAVTPNDFIEHIVRRLLPEQTFIALCATRFAMYPPSMIATGSVGAAICSLLAKITNTEVDVQQQLDE
>N14
MVQKDIQMRATWMLEVCQEQKCEEEVFPLAMNYLDRFLAVVTKKCNLQLLGAVCMFLASLKETRPLTAEKLCIYTDNSIRPQELLEWLVVLGKLKWNLAAVTPNDFIEHIMRRLLPEQTFIALCATRFAMYPPSMIATGSVGAAICSLLAKITNTEVDVQQQLDE
>N15
MVQKDIQMRATWMLEVCEEQKCEEEVFPLAMNYLDRFLAVVTRKCHLQLLGAVCMFLASLKETIPLTAEKLCIYTDNSIKPQELLEWLVVLGKLKWNLAAVTPHDFIEHILRKLLPKQTFIALCATNFAMYPPSMIATGSVGAAICSLLAKITNTDVDCQQQKTV
>N16
MVQKDIQMRATWMLEVCEEQKCEEEVFPLAMNYLDRFLAVVTRKCHLQLLGAVCMFLASLKETIPLTAEKLCIYTDNSIKPQELLEWLVVLGKLKWNLAAVTPHDFIEHILRKLLPKQTFIALCATNFAMYPPSMIATGSVGAAICSLLAKITNTDVDCQQQKTV
>N17
MVQKDIQMRATWMLEVCEEQKCEEEVFPLAMNYLDRFLAVVTRKCHLQLLGAVCMFLASLKETIPLTAEKLCIYTDNSIKPQELLEWLVVLGKLKWNLAAVTPHDFIEHILRKLLPKQTFIALCATNFAMYPPSMIATGSVGAAICSLLAKITNTDVDCQQQKTV
>N18
MVQKDIQMRATWMLEVCEEQKCEEEVFPLAMNYLDRFLAGVTPKCHLQLLGAVCMFLASLKETIPLTAEKLCIYTDNSVKPQELLEWLVVLGKLKWNLAAVTPHDFIEHILRKLLPKQTFIALCATNFAMYPPSMIATGSVGAAICSLLAKITNTDVDCQEQKTV
>N19
MVQKDIQMRATWMLEVCEEQKCEEEVFPLAMNYLDRFLAGVTPKTHLQLLGAVCMFLASLKETIPLTAEKLCIYTDNSVKPQELLEWLVVLGKLKWNLAAVTPHDFIEHILRKLQPKQTFIALCATKFAMYPPSMIATGSVGAAICALLAKITNTDVDCQEQKSV
>N20
MVQKDIQMRATWMLEVCEEQKCEEEVFPLAMNYLDRFLAGVTPKTHLQLLGAVCMFLASLKETIPLTAEKLCIYTDNSVKPQELLEWLVVLGKLKWNLAAVTPHDFIEHILRKLQQKQTFIALCATKFAMYPPSMIATGSVGAAICALLAKITHTDVDCQEQKSV
>N21
MVQKDIQMRATWMLEVCEEQKCEEEVFPLAMNYLDRFLAGVTPKTHLQLLGAVCMFLASLKETIPLTAEKLCIYTDNSIKPQELLEWLVVLGKLKWNLAAVTPHDFIEHILRKLQPSQTFIALCATKFAMYPPSMIATGSVGAAICALLAKITNTDVDCQDQKSE
>N22
MVQKDIQMRATWMLEVCEEQKCEEEVFPLAMNYLDRFLAGVTPKTHLQLLGAVCMFLASLKETIPLTAEKLCIYTDNSIKPQELLEWLVVLGKLKWNLAAVTPHDFIEHILRKLQPSQTFIALCATKFAMYPPSMIATGSVGAAICALLAKITNTDVDCQDQKSE
>N23
MVQKDIQMRATWMLEVCEEQKCEEEVFPLAINYLDRFLAGVTPKTHLQLLGAVCMFLASLKETIPLTAEKLCIYTDNSIKPQELLEWLVVLGKLKWNLAAVTPHDFIEHILRKLQPSQTFIALCATKFAMYPPSMIATGSVGAAICALLAKITNTDVDCQDQKSE
>N24
MVQKEILMRATWMLEVCEEQKCEEEVFPLAMNYLDRFLSVETRKSRLQLLGATCMFLASMKETIPLTAEKLCIYTDNSIRPDELLQMLLVLNKLKWDLASVTPHDFIEHFLSKLLHEQTFVALCATNFIANPPSMIAAGSVAAAVQNLLSQVIKSDPDCQQQTEK
>N25
MVQKEIVMRATWMLEVCEEQKCEEEVFPLAMNYLDRFLSVETRKTRLQLLGATCMFLASMKETVPLTAEKLCIYTDNSVRPGELLQMLLVLNKLKWDLASVTPHDFIEHFLSKLIHQQTFVALCATNFIASPPSMIAAGSVAAAVQNLLSQVIRSDPDCQQQTET
>N26
MVQKEIVMRATWMLEVCEEQKCEEEVFPLAMNYLDRFLSVETRKTRLQLLGATCMFLASMKETVPLTAEKLCIYTDNSVRPGELLQMLLVLSKLKWDLASVTPHDFIEHFLSKLIHAQTFVALCATNFIASPPSMVAAGSVVAAVQNLLSQVIRSDPDCQQQTEA
>N27
MVQKEILMRATWMLEVCEEQKCEEEVFPLAMNYLDRFLSVELRKSRLQLLGATCMFLASMKETIPLTAEKLCIYTDNSIRPDELLQMLLVLNKLKWDLASVTPHDFIEHFLSKMLTEQTFVALCATNFISNPPSMIAAGSVAAAVQRLLSQVIKCDPDCQHNDTK
>N28
MVQKEILMRATWMLEVCEEQKCEEEVFPLAMNYLDRFLSFELKKSRLQLLGATCMFVASMKETIPLTAEKLCIYTDNSIRPDELLQMLLLVNKLKWNLAAMTPHDFIEHFLSKMLAEQTFVALCATKFISNPPSMIAAGSVVAAVQRLLSQVIKCDPDCQHNETK
>N29
MVQKEILMRATWMLEVCEEQKCEEEVFPLAMNYLDRFLSLEVKKSRLQLLGATCMFVASMKETIPLTAEKLCIYTDNSIRPDELLQMLLLVNKLKWNLAAMTPHDFIEHFLSKMVAEQTFVALCATKFISNPPSMVAAGSVVAAVQRLLSKVIKCDPDCQNDEEE
>N30
MVQKEILMRATWMLEVCEEQKCEEEVFPLAMNYLDRFLSLEVKKSRLQLLGATCMFVASMKETIPLTAEKLCIYTDNSIRPDELLQMLLLVNKLKWNLAAMTPHDFIEHFLSKMVAEQTFVALCATKFISNPPSMVAAGSVVAAVQRLLSKVIKCDPDCQNDEEE
>N31
MVQKEILMRATWMLEVCEEQKCEEEVFPLAMNYLDRFLSLEVKKSRLQLLGATCMFVASMKETIPLTAEKLCIYTDNSIRPEELLQMLLLVNKLKWNLAAMTPHDFIEHFLSKMEAEQTFVALCATKFISNPPSMVAAGSVVAAVQRLLSRVIKCDPDCQNDEEE
>N32
MVQKEIVMRATWMLEVCEEQKCEEEVFPLAMNYLDRFLSLELKKSRLQLLGATCMFVASMKETIPLTAEKLCIYTDNSIRPEELLQMLLLVNKLKWNLAAMTPHDFIEHFLSKMEADQTFVALCATKFISNPPSMVAAGSVVAAMQRTLSRVIKCDPDCQNDEEG
>N33
MVQKEVLMRATWMLEVCEEQKCEEEVFPLAMNYLDRFLSLEVKKSRLQLLGATCMFVASMKETIPLTAEKLCIYTDNSIRPEELLQMLLLVNKLKWNLAAMTPHDFIEHFLSKMEAEQTFVALCATKFISNPPSMVAAGSVVAAVQRLLSRVIKCDPDCQNDEEE
>N34
MVQKEILMRATWMLEVCEEQKCEEEVFPLAMNYLDRFLSFELKKSRLQLLGATCMFVASMKETIPLTAEKLCIYTDNSIRPDELLQMLLLVNKLKWNLAAMTPHDFIEHFLTKMLAEQTFVALCATKFISNPPSMIAAGSVVAAVQCLLSQVIKCDPDCQHNETK
>N35
MVQKEIKMRATWMFEVCEEQRCEDEVFPLSMNYLDRFLSVVIRKNHLQLLGAVCMFLASLKETIPLTAEKLVIYTDNSITTEELLDWLLVLSKLKWDLSAVTPHDFLEHIFSRLLPRQTFIALCATKFAMYPPSMIAAASVAAAVNELLHKITNIDTDCQQHKEE
>N36
MVQKDIKMRATWMFEVCEEQRCEDEVFPLSMNYLDRFLSVVIRKNHLQLLGATCMFLASLKETIPLTAEKLVIYTDNSITTEELLDWLLVLSKLKWDLSAVTPHDFLEHIFSRLLPRQTFIALCATKFAMYPPSMIAAASVAAAVNELLHKITNIDEDCQQHKEE
>N37
MVQKDIKMRATWMLEVCEEQRCEDEVFPLSMNYLDRFLSVCIRKNHLQLLGATCLLLASLRETSPLSAELLVFYTDNSITTEELLDWLLVLSKLKWDLSAVTPHDFLEHILSRLLPRQTFIALCATKFAMYPPSMIAAASVAAAVNELLHKITNIDEDYQQHKEE
>N38
MVQKDITMRAEWMLEVCEEQKCQDEVFPLSMNYMDRFLSVCIRKNHLQLLGATCLLLASLRETSPLSAELLVFYTDNSITTEELLKWLLVLSKLKWDLSAVTPHDFLEHILSRLLPRQTFIALCARKFAMYTPSMIAAASVAAALNELLHAITGVDEDYQQHKGE
>N39
MVQRDISMRAEWMLEVCEEQKCQDEVFPLSMNYMDRFLSICIRKNHLQLLGAACLLLASLREPSPLSAELLVFYTDNSITTDDLLRWLLVLSKLKWDLSAVTPHDFLEHILSRLVPRQTFIALCARKFSMYTPSMIAAASVAAALNELLHGLTGVSEDYQEGTGA
>N40
MVQRDITMRAEWMLEVCEEQKCQDEVFLLSMNYMDRFLSICIRKNHLQLLGAACLLLASLREPSPLSAELLVFYTDNSITTDDLLKWLLVLSKLKWDLSAVTPHDFLEHILSRLIPRQTFIALCARKFSMYTPSMIAAASVAAALNELLHGLTGVSEDYQEGKGL
>N41
MVQKDITMRAEWMMEVCAEEKCQEEVVLLALNYMDRFLSTKVRKTHLQILAAACLLLASLREPSCRSAELLVLYTDNSIYKDDLIKWLYVLSRLGWDLSSVTPLDFLELLIIRLISCQAFISLAAKRFSKYTSSTIAASSIAASINFLLTDLTSVGQDQMELRRY
>N42
MVQTDIEMRATWMLEVCEEQRCEDQVFPLSVNFMDRFLCVCIRKTHLQLLGATCLLLASVRQTNALSIELLCYYTDNSVTSEELLEWLLVLSKLKWNIAAVTSFDFIDHILERLWGGQTLISLCYTDFVQTPPSVIAAACICSAVRAVLLSMTSIESDTQKNPLL
>N43
MVQKEIKMRATWMFEVCEEQRCEDEVFPLSMNYLDRFLSLVIRKNHLQLLGAVCMFLASLKETIPLTAEKLVIYTDNSITTEELLDWLLVLGKLKWDLSAVTPHDFLEHIFSRLLPRQTFIALCCTKFAMYPPSMIAAASVCAAVNELLHKITNIDPDCQQHKEE
