# Supplementary material for: Molecular evolution of cyclin proteins in animals and fungi
Source: BMC Evol Biol. 2011 Jul 28;11:224. doi: 10.1186/1471-2148-11-224 (PMC3162929; doi:10.1186/1471-2148-11-224)
Supplement: Additional file 2 — The packed archive contains files with gapless multiple alignments of A-, B-, D-, and E- cyclin proteins with reconstructed ancestors in FASTA format. [file 1471-2148-11-224-S2.GZ › cyclinE.aaml.fasta]

>Canis_familiaris_484610
WANRDEVWKIMLNKEYLRDHFMQRHPLLQPKMRAILLDWLMEVCEVYKLHRETFYLAQDFFDRYMATQNIVKTLLQLIGISSLFIAALEEIYPPKLHQFAYVTDGACSGEEILSMLIIMKALKWHLSPLTIVSWLNVYMQVNDPQQIFIQIAELLDLCVLDVGCLEFPYGVLAASALYHFSSEMQKVSGYQWCDIEKCVKWMVPFAMVIRTSKKHFRAEL
>Equus_caballus_100053882
WANREEVWKIMLNKEYLRDHFLQRHPLLQPKMRAVLLDWLMEVCEVYKLHRETFYLAQDFFDRYMATQNVVKTLLQLIGISSLFIAALEEIYPPKLHQFAYVTDGACSGAEILTMLIIMKALKWRLSPLTIVSWLNVYMQVNDPQQVFIQIAELLDLCVLDVGCLEFSYGVLAASALYHFSSEMQRVSGYQWCDIEKCVKWMVPFAMVIRTSKKHFRAEL
>Bos_taurus_533526
WANREEVWKIMLNKEYLRDHLMQRHPLLQPKMRAILLDWLMEVCEVYKLHRETFYLAQDFFDRYMATQNVVKTLLQLIGISSLFIAALEEIYPPKLHQFAYVTDGACSGDEILTMLIIMKALKWHLSPLTIVSWLNVYMQVNDPQQIFIQIAELLDLCVLDVGCLEFSYGVLAASALYHFSSEMQKVSGYQWCDIEKCVKWMVPFAIVIRTSKKHFRAEL
>Mus_musculus_12447
WGNREEVWRIMLNKEYLRDHFLQRHPLLQARMRAVLLDWLMEVCEVYKLHRETFYLAQDFFDRYMASQNIIKTLLQLIGISALFIASLEEIYPPKLHQFAYVTDGACSGDEILTMLMMMKALKWRLSPLTIVSWLNVYVQVNDPQQVFVQIAELLDLCVLDVGCLEFPYGVLAASALYHFSLEMQKVSGYQWCDIEKCVKWMVPFAMVIRMSKKHFRMEL
>Rattus_norvegicus_25729
WGNREEVWRIMLNKEYLRDHFLQRHPLLQARMRAVLLDWLMEVCEVYKLHRETFYLAQDFFDRYMASQNIIKTLLQLIGISALFIASLEEIYPPKLHQFAYVTDGACSGDEILTMLMMMKALKWRLSPLTIVSWLNVYVQVNDPQQVFVQIAELLDLCVLDVGCLEFPYGVLAASALYHFSLEMQKVSGYQWCDIEKCVKWMVPFAMVIRMSKKHFRMEL
>Macaca_mulatta_700589
WANREEVWKIMLNKEYLRDHFLEQHPLLQPKMRAILLDWLMEVCEVYKLHRETFYLAQDFFDRYMATQNVVKTLLQLIGISSLFIAALEEIYPPKLHQFAYVTDGACSGDEILTMLMIMKALKWRLSPLTIVSWLNVYMQVNDPQQIFIQIAELLDLCVLDVDCLEFPYGILAASALYHFSSETQKVSGYQWCDIENCVKWMVPFAMVIRTSKKHFRDEL
>Homo_sapiens_898
WANREEVWKIMLNKEYLRDHFLEQHPLLQPKMRAILLDWLMEVCEVYKLHRETFYLAQDFFDRYMATQNVVKTLLQLIGISSLFIAALEEIYPPKLHQFAYVTDGACSGDEILTMLMIMKALKWRLSPLTIVSWLNVYMQVNDPQQIFIQIAELLDLCVLDVDCLEFPYGILAASALYHFSSEMQKVSGYQWCDIENCVKWMVPFAMVIRTSKKHFRDEL
>Monodelphis_domestica_100014623
WANRDEVWKIMLSKEYLRDNFMERHPSLQPRMRSILLDWMMEVSEVYKLHRETYYLAQDFFDRYMATQNITKTLLQLIGITSLFIAALEEIYPPKLYQFAYVTDGACTEEEILTMLIIMKALKWRLSPMTLVSWLNVYMQVNDPQQIFVQVAELLDVCILDMGCFDFTYGVLAASALYHFSTEMKKVSGFDWPEVEECVKWMVPFAMAVKVRLYFKGEDN
>Taeniopygia_guttata_100220841
WASKDDVWKNMINKEYVRDFYLQRHPQLQPKMRTVLLDWLMEVCEAYKLHRETFYLAQDFFDRFMATQDVVKTLLQLIGVTSLFIAALEEIYPPKLHQFAYVTDGACTEDEIISMLIIMKALNWNLNPLTVVSWLNIYLQVNDPQQIFVQITELLDLCVLDIGCLEYTYGILAASALYHFSSEMQKVSGYEFCEIEDCVKWMVPFAMALRVKLHFSGEDD
>Gallus_gallus_426117
WANRDDVWKNMINKEYVRDLYMQRHPLLQPKMRTILLDWLMEVCEVYKLYRETFYLAQDFFDRFMATQNVVKTLLQLIGISSLFIAALEEIYPPKLHQFAYVTDGACTEDEILSMLIIMKALNWNLNPLTVVSWLNIYMQVNEPQQIFVQIAELLDLCVLDIGCLEYTYGVLAASALYHFSSEMQKVSGYEWCEIEECVKWMVPFAMAIRVKLHFRGEDD
>Xenopus_laevis_397840
WANQDDVWRNMLNKDYLRDNFFQKHPQLQPNMRAILLDWLMEVCEVYKLHRETFYLAQDFFDRFMATQNVIKSRLQLIGITSLFIAALEEIYPPKLHQFSFITDGACTEDEITRMLIIMKDLGWCLSPMTIVSWFNVFLQVREPQEIYIQIVQLLDLCVLDICCLEYPYGVLAASAMYHFCPEVEKVSGFKVTELQGCIKWLVPFAMAIKGKLFFKGEDE
>Fugu_rubripes_182297
WASKDVVWSNMLEKDYTRDHMMEKHPHLQPKMRAILLDWLMELSEVYKLHRETYHLAQDYFDRFMATQNVFKSTLQLIGITCLFIAAVEEMYPPKVHQFAYVTDEACTEDEILSMIIIMMELKWSLSPQTPVSWLNVYMQVKEPQETFTQIAQLLDLCLLDVRCLEFSNGVLAASALFHFSLEVEAVSALKRAELEECVRWMVPFAMALRVGGSLKSHNL
>Oryzias_latipes_19428
WASKDVVWSNMLAKDYCRDRMLDKHPHLQPRMRAILLDWLMEVSEVYKLHRETYHLAQDYFDRFMATQNVLKSTLQLIGITCLFIAAVEEMYPPKVHNFAYITNKACTEDEILSMIIVMKELNWNLSPQTPISWLSVYMQVKEPQATFTQIAELLDLCMLDVRCLEFSNGVLAASALFHFSLEVEQVSALKRVEVEECVRWMVPFAVALRVGGAMKAHNE
>Danio_rerio_30188
WASKDEVWNNLLGKDYLRDRVMERHPNLQPKMRAILLDWLMEVCEVYKLHRETFYLGQDYFDRFMATQNVLKTTLQLIGISCLFIAAMEEIYPPKVHQFAYVTDGACTEDDILSMIIIMKELNWSLSPLTPVAWLNIYMQMKEPQATFVQIAELLDLCILDVRSLEFSYSLLAASALFHFSLEVIKVSGLKWCDLEECVRWMVPFAMSIRAGSALKTHNG
>Taeniopygia_guttata_100222121
WGNSEDVWLNILTKEYTHCHFTSLHPSLQPHMRSILLDWLLEVCEVYALHRETFYLAQDFFDRFMLTQNINKSMLQLIGITSLFIASLEEIYAPKIQEFAYVTDGACSVEDIVRMLIMLKALKWELCPVTIVSWLNLYLQVKDSQEKFIQIAQLLDLCILDVNSLDFPYRTLAAAALCHYSIEVKKTSGLDWDSISECVQWMVPFVNVAKKIPVKLKKVL
>Gallus_gallus_420231
WGNSKDVWLNILKKEYAHCHFTSLHSSLQPHMRSILLDWLLEVCEVYALHRETFYLAQDFFDRFMLTQNINKSMLQLIGITSLFIASLEEIYAPKIQEFAYVTDGACSEDDIVRMLIMLKALKWELCPVTIISWLNLYLQVKDSQEKFIQIAQLLDLCILDVNSLDFQYRTLAAAALCHYSTEVKKASGLDWDNISECVEWMVPFVNVARKVSVKLKKVL
>Ornithorhynchus_anatinus_100075784
WGCSNDVWLNLLNKEYVHDHFEDLHSDLEPQMRSILLDWLLEVCEVYTLHRETFYLAQDFFDRFMSTQNINKNMLQLIGITSLFIASLEEIYAPKLQEFAYVTDGACSEEDILRMLIILKALKWELCPVTIISWLNLFLQVKDSQEKFIQIAQLLDLCILVLDSLEFQYRILAAAALCHFSIEVKKASGLDWENISECVDWMVPFVKVVRGAAVKLKKVL
>Monodelphis_domestica_100022654
WGCSKDVWFNMLKKEYVHDHFEMLHSDLEPQMRSILLDWLLEVCEVYTLHRETFYLAQDFFDRFMLTQDINKNMLQLIGITSLFIAALEEIYAPKLQEFAYVTDGACSEDDILGMLIILKALKWELCPVTVIAWLNVFLQVKDSQEKFVQIAQLLDLCILSIDSLEFQYRILAAAALCHFSIEVKKASGLDWDNISECVEWMVPFARVVKGGPVKLKKIL
>Mus_musculus_12448
WACSQEVWQNMLQKEYVHDHFQVLHSDLEPQMRSILLDWLLEVCEVYTLHRETFYLAQDFFDRFMLTQDVNKNMLQLIGITSLFIASLEEIYAPKLQEFAYVTDGACSEVDILKMLNILKALKWELCPVTVISWLNLFLQVKDSQETFIQIAQLLDLCILAIDSLEFQYRILAAAALCHFSIEVKKASGLEWDDISECVDWMVPFVSVVKSVSVKLKKIL
>Rattus_norvegicus_362485
WACSQEVWQNMLQKEYVHDHFEVLHSDLEPQMRSILLDWLLEVCEVYTLHRETFYLAQDFFDRFMLTQDVNKNMLQLIGITSLFIASLEEIYAPKLQEFAYVTDGACSEVDILKMLNILKALKWELCPVTVISWLNLFLQVKDSQETFIQIAQLLDLCILAIDSLEFQYRILAAAALCHFSIEVKKASGLEWDDISECVDWMVPFVSVVKSVSVKLKKIL
>Homo_sapiens_9134
WGCSKEVWLNMLKKEYVHDHFEVLHSDLEPQMRSILLDWLLEVCEVYTLHRETFYLAQDFFDRFMLTQDINKNMLQLIGITSLFIASLEEIYAPKLQEFAYVTDGACSEEDILRMLIILKALKWELCPVTIISWLNLFLQVKDSQETFIQIAQLLDLCILAIDSLEFQYRILTAAALCHFSIEVKKASGLEWDSISECVDWMVPFVNVVKSTSVKLKKIL
>Canis_familiaris_487057
WGCSKDVWLNMLKKEYVHDHFEVLHSDLEPQMRSILLDWLLEVCEVYTLHRETFYLAQDFFDRFMLTQDINKNMLQLIGITSLFIASLEEIYAPKLQEFAYVTDGACSEEDILRMLIILKALKWELCPVTVISWLNLFLQVKDSQEKFIQIAQLLDLCILAVDSLEFQYRILAAAALCHFSIEVKKASGLEWDNISECVDWMVPFVSVIKSTSVKLKKIL
>Equus_caballus_100055302
WGCSTDVWLNMLKKEYVHDHFEVLHSDLEPQMRSILLDWLLEVCEVYTLHRETFYLAQDFFDRFMLTQDINKNMLQLIGITSLFIASLEEIYAPKLQEFAYVTDGACSEEDILRMLIILKALKWELCPVTIISWLNLFLQVKDSQEKFIQIAQLLDLCILAIDSLEFQYRILAAAALCHFSIEVKKASGLEWDNISECVDWMVPFVSVVKSTSVKLKKIL
>Bos_taurus_538436
WGCSQDVWLNMLKKEYVHDHFEVLHSELEPQMRSILLDWLLEVCEVYTLHRETFYLAQDFFDRFMLTQDINKNMLQLIGITSLFIASLEEIYAPKLQEFAYVTDGACSEEDILRMLAILKALKWELCPVTVISWLNLFLQVKDSQEKFIQIAQLLDLCILAIDSLEFQYRILAAAALCHFSIEVKKASGLEWDNISECVDWMVPFVSVVKSTSAKLKKIL
>Xenopus_laevis_380219
WGNSKDVWMKMISKEYVHSRLLQNHPTLNPDMRSILLDWLIEVSEVYTLHRETFYLAQDFFDRFMLTQCVNKSMLQLIGVTALFIASLEEIYPPKLYEFAYVTDGACTEDDILQMLIILKALKWELCPVTAISWLNLYLQVKDSQEQFIHVAQLLDMCILHHTSLEFQYRILAAAALYHCSIEVTKATGLDMDSISECVHWMTPFASVVKKSFLKLKRII
>Oryzias_latipes_19207
WANSEDVWIKMINKEYIHDSYLQRHPKLQPKMRSILLDWLLEVSEVYSLHRQTAYLAQDYFDRYMLTQDVSKDILQLIGITALFIASIEEIYPPKILEFAFVTDGACSVWDIQQTLLILKALDWNLFPETPISWLKLYAQVKDSQDKYIQITQLLDLCMMDIDSLDYSYSVLAAAAFCHFSFDVHRVSGLTWESVSPCYRWMAPFMDTLQEAQKNFPADL
>Tetraodon_nigroviridis_24300
WASSEDVWISMLNKEYFHDSYLQRHPRLQPKMRAILLDWLLEVSEVYSLHRQTAYLAQDFFDRFMLTQDVSKEHLQLLGITALFIASMEEIYPPKICEFAYVTDGACDMWDIQQTLLMLKALEWNLCPETAISWLKLYAQVKDSPDTYIQITQLLDLCMMDVAWLGYSYSVLAAAAFCHFTFEVHKVSGLTWDSVAPCVRWMTPFMDTLREPTKVFPTDL
>Fugu_rubripes_161288
WASSDDVWISMLNKEYFHDSYLQRHASLQPKMRAILLDWLLEVSEVYGLHRQTAYLAQDFFDRFMSTQDVNKELLQLLGITALFIASIEEIYPPKIFEFAYVTDGACDIWDIQQTLLMLKALEWNLCPETPISWLKLYAQVKDCPETYIKITQLLDLCMMDIDWLGYSYSVLAAAAFCHFTFEVHKVSGLTWESVAPCVRWMTPFMDTLREPQKDFPADL
>Danio_rerio_415165
WASSDDVWIKMLNKEYVHDSFIQQHSALQPKMRAILLDWLMEVSEVYTLHRETFYLAQDIFDRFMLTQDIGKDQLQLIGITSLFIASIEEIYPPKLQEFAYVTDGACNEEEILAKLVMLKALNWDLCPETVISWLKLYSQVKDSQETYIQITQLLDLCILDINSLDYQYGVLAAAAFCHFSFEVHKVSGLTWDSISNCVRWMNPFMRTVRWPEKDFKTDL
>Ciona_intestinalis_100185796
WADSDQLWKSMVNKEYCRNSYMDRHADLQPRMRSILIDWIMEVCEVYSLHRETFYLAVDYIDRYLSATNIHKTRLQLVGVTALFIAALEEIYPPKLSDFAYVTDGACTDDEILSQLIMLTALKWSLSPITAISWLNVYLQTAHPQETFVHISQLLDLCVLDIESLEFSSGLLAASALYHFSREATQVSGFHFKDLAACVHWMAPFAITVRTLPKQFKETN
>Branchiostoma_floridae_BRAFLDRAFT_260241
WASSRELWSPMLEKEYNRDNYLNRHPGLAPRMRAILLDWLIEVCEVYRLHRETFYLAQDFIDRFLSTEDLPKHRLQHIGITALFIAALEEIYPPKVTEFAYVTDGACTDEEILDMLVLLKALNWELSPMTVNSWLNVYLQLDASGHTFVQVAQLVDLCMLDISSLQFSYAAIATAALYHNCRDCLRVSGFSWEEVAPCVQWMTPYAITRRAYPKMYNPED
>Strongylocentrotus_purpuratus_579860
WDDLPEVWTIMTRKECPRKDCLKSHPSLGERMRAILLDWLIEVCEVYRLHRESFYLAADFVDRYLAAKNVPKTKLQLIGITSLFVAALEEIYPPKLHEFAYVTDGACTDDQILDQLIMLMTLNWDLTPITVNTWLNAFMQICNSSTEFVQVAQLLDVCTLDIGSMDFDYSILAASALYHVNEETLSVTGLKWDDIAACVQWMSTFAMTIRVVQKNFKAGS
>Apis_mellifera_411327
WADGSQVWSLMCLGDTIQNQMFQRHPTLQPRMRAILLDWLIEVCEVYKLHRETYYLAMDYIDRYLSIHNVPKNQLQLIGITCLFIAAVEEIYPPKIAEFAYVTDGACTEEEILGKLVILKGLGWNLSPVTAPGWLNIYMQIDWGGLQYSQAAQLLDLATLDEGSLKFPYSHIAAAAIYHTGREALRVSRIPWEQLAPCVKWLTPFAMTTAESQLLRSPVN
>Nasonia_vitripennis_100114765
WADGAQVWSIMCLGDSVQDQMFQRHPTLQPRMRAILLDWLIEVCEVYKLHRETYYLAMDYIDRYLSTHNVPKNQLQLIGITCLFIAAVEEIYPPKIAEFAYVTDGACTEEEILGKLVVLKGLGWNLSPVTAPGWLNVYMQVDWGGLQYSQASQLLDLATLDEGSLKFSYSHLAAAAVYHTGREALRVSRLTWEQLGPCAKWLNAFALTVAEAQMLRSLIN
>Culex_quinquefasciatus_CpipJ_CPIJ000483
WAKSTEVWRLMCRKDASEESMFDQHPGLQPRMRAILLDWLIEVCEVYKLHRETYYLAVDYIDRFLSRKEQKKTHLQLLGITSLFVAAVEEIYPPKIGEFAYVTDGACSEDDILRELLLLSELQWSINPVTVMGWLGLYMQVSRSGMEFAQTAQLIDLCSLDVGLANFPYSVIAAAAVSHTDRKATTVSGLDWEAIAPCAKWMEPYFLVICESPALLEQVN
>Aedes_aegypti_AaeL_AAEL009057
WADSNQVWKLMCRKDASEENMFDQHPGLQPRMRAILLDWLIEVCEVYKLHRETYYLAVDYIDRFLSRKEQKKTHLQLLGITALFVAAVEEIYPPKIGEFAYVTDGACSEDDILRELLLLSELQWSINPVTVMGWLGTYMQVSRSGMEFAQTAQLIDLCSLDVGLANFPYSVIAAAAVSHTDRKATSVSGLDWDAIAPCAKWMEPYFLVICESPALLEQVN
>Drosophila_melanogaster_Dmel_CG3938
WANAADVWRLMCHRDDSLSSMLEQHPGLQPRMRAILLDWLIEVCEVYKLHRETFYLAVDYLDRYLHVAKVQKTHLQLIGITCLFVAAVEEIYPPKIGEFAYVTDGACTERDILNHKILLQALDWDISPITITGWLGVYMQLNNSGFEFVQTSQLLDLCTLDVGMANYSYSVLAAAAISHTSREALRCSGLDWQVIQPCARWMEPFFRVISKPYQLNEQVN
>Drosophila_grimshawi_Dgri_GH13253
WANAADVWKLMCKRDDSLSSMLEQHPGLQPRMRAILLDWLIEVCEVYKLHRETFYLAVDYLDRYLHKAKVQKTHLQLIGITCLFVAAVEEIYPPKICEFAYVTDGACTEHDILQHKLLLQALEWDICPITVIGWLGVYMQLNNSGFEFVQTSQLLDLCTLDVGMANYPYSVLTAAAISHTNMEALRCSGLDFQVVQRCARWMQPFFCVISKVYHMNEQVN
>Tribolium_castaneum_657290
RGHPDCVEDFMIYKELLKNRLFNDFKSVTPRMRAILLDWLMEVAAVYHLRRVTYYLSVDYFDRFLSIRPIPKSLLQLVGITCLYIAAVEEIYPPNLNEFSYVCDGACQSKDMISCVLILNSLGWEVVLTTPTDWLNLYMQLKSTDIQFTRASQLIDLLSLDPGFLKFGYSVIAAAAMYYMYGRALAVSGFDWSQLEPCVDYMEVFYIIGPSENSFQTSMN
>Caenorhabditis_elegans_C37A2.4
IGSPTKVWSLMVKRDPRTRFLLGNHPDMDDEKRRILIDWMMEVCESEKLHRETFHLAVDYVDRYLESSECSTDNFQLVGTAALFIAAYEEIYPPKCIDFAHLTDSAFTCDNIRTMVLIVKYIGWSLGPITSIQWLSTYLQLGKLRSEYLEMCKILDFLLFEIDSFTFSYRTIAAAVLFVNPTCVEKATGFMQAQLEKVIEYVEPVCRAFAQQLDDVIHES
>Hydra_magnipapillata_100211715
WADSYEVWEVMLQKDYKRDLYIRRHPSLQPRMRTVLLDWLIEVCEVYRLHRETFYLAVDYVDRFLSTQNIAKTRLQLVGVTAIFVASMEEIYPPKLSEFAFVTDGACTDEEILQQMILLSALNWHLCPVTPICWLTSYLQIANSGIHLARVTELVDLCCLDTGYLQFSYSIIAASALYHMGKDISDITGHKYEELYPCIQWLTPFAKVIHQIPKQFESDA
>Nematostella_vectensis_NEMVE_v1g128041
WADSWELWSYMLEKDYTKDLYLRQHPHLQPRMRAILLDWLIEVCEVYRLHRETYFLAVDFVDRYLSVKDIPKQRLQLVGTTALFIAALEEIYPPKLSEFAYVTDGACKEDEILQQLLMLQDLNWKLCPITSNTWLNIYMQLSRSQPEFIKVSQLLDICSLDIESLQFSYSVLAAAAMYHVPVSIEEITCHKREDLSPCIQWMGPFAATMRQPCRMFDPED
>Trichoplax_adhaerens_TRIADDRAFT_15757
WADRKEVWQVMIENDNNKSDCFDRHPNLVPNMRGILLDWMMEVCESFKMQRETFYMAMDYLDRYLSLSNILKQKLQLIGTTCLFIAAIEEIQPPQVSEFAYVTDSACSEDDIIKLLQLLQTLEFQLSPVTVTSWLNVYVQLNICGDLYMKAIRLIDLCILDSWCLMHSYRSIAASAFYLISKQAIDCTGYLWENLTSCISWMMPKYETVKYTSEIQTINN
>N1
WADSREVWSVMLEKDYTRDNYLRRHPGLQPRMRAILLDWLIEVCEVYRLHRETFYLAVDFVDRYLSTKNIPKTRLQLIGITALFIAALEEIYPPKLSEFAYVTDGACTDDEILQQLIMLQALNWDLSPITVNSWLNVYMQISRSGTEFVKVAQLLDLCTLDIGSLQFSYSVIAASALYHVSREALDVTGFKWEDLAPCIQWMTPFAMTIRQPPKMFKPEN
>N2
WADSREVWSIMLEKDYTRDNYLNRHPGLQPRMRAILLDWLIEVCEVYRLHRETFYLAVDFVDRYLSTKNIPKTRLQLIGITALFIAALEEIYPPKLSEFAYVTDGACTDDEILNQLIMLKALNWDLSPITVNSWLNVYMQISRSGTEFVQVAQLLDLCTLDIGSLQFSYSVIAASALYHVSREALRVTGFKWEDLAPCVQWMTPFAMTIRQPPKMFKPEN
>N3
WADSREVWSIMLEKEYSRDNYLNRHPGLQPRMRAILLDWLIEVCEVYRLHRETFYLAVDFVDRYLSTKNIPKTRLQLIGITALFIAALEEIYPPKLSEFAYVTDGACTDDEILNQLIMLKALNWDLSPITVNSWLNVYMQISRSGETFVQVAQLLDLCTLDIGSLQFSYSVIAASALYHVSREALRVSGFKWEDLAPCVQWMTPFAMTIRAPPKMFKPEN
>N4
WADSDEVWKSMLNKEYSRDNYMQRHPSLQPRMRAILLDWLMEVCEVYRLHRETFYLAVDFVDRYLSTKNIPKTRLQLIGITALFIAALEEIYPPKLSEFAYVTDGACTDDEILSQLIMLKALNWDLSPITVISWLNVYMQISNPQETFVQIAQLLDLCILDIGSLEFSYGVLAASALYHFSREATKVSGFKWEDLAPCVHWMTPFAMTIRAPPKMFKEEN
>N5
WANSDEVWKNMLNKEYIRDNFMQRHPSLQPKMRAILLDWLMEVCEVYKLHRETFYLAQDFFDRFMSTQNIPKTMLQLIGITSLFIAALEEIYPPKLHEFAYVTDGACTEDEILSMLIMLKALNWDLSPITVISWLNVYMQVKDPQETFVQIAQLLDLCILDIGSLEFSYGVLAASALYHFSREVQKVSGFKWDDLAECVRWMTPFAMTIRAPPKMFKEDN
>N6
WANRDEVWKNMLNKEYLRDNFMQRHPNLQPKMRAILLDWLMEVCEVYKLHRETFYLAQDFFDRFMATQNVVKTMLQLIGITSLFIAALEEIYPPKLHQFAYVTDGACTEDEILSMLIIMKALNWNLSPLTVVSWLNVYMQVNEPQETFVQIAELLDLCVLDIGCLEFSYGVLAASALYHFSSEVQKVSGFKWCELEECVKWMVPFAMAIRAKLHFKGEDN
>N7
WANRDEVWKNMLNKEYLRDNFMQRHPNLQPKMRAILLDWLMEVCEVYKLHRETFYLAQDFFDRFMATQNVVKTMLQLIGITSLFIAALEEIYPPKLHQFAYVTDGACTEDEILSMLIIMKALNWNLSPLTVVSWLNVYMQVNEPQEIFVQIAELLDLCVLDIGCLEFSYGVLAASALYHFSSEVQKVSGFKWCELEECVKWMVPFAMAIRAKLHFKGEDN
>N8
WANRDEVWKNMLNKEYLRDNFMQRHPLLQPKMRAILLDWLMEVCEVYKLHRETFYLAQDFFDRFMATQNVVKTLLQLIGITSLFIAALEEIYPPKLHQFAYVTDGACTEDEILSMLIIMKALNWNLSPLTVVSWLNVYMQVNDPQQIFVQIAELLDLCVLDIGCLEFTYGVLAASALYHFSSEMQKVSGYEWCEIEECVKWMVPFAMAIRVKLHFKGEDN
>N9
WANRDEVWKIMLNKEYLRDNFMQRHPLLQPKMRAILLDWLMEVCEVYKLHRETFYLAQDFFDRYMATQNVVKTLLQLIGITSLFIAALEEIYPPKLHQFAYVTDGACTEDEILTMLIIMKALKWRLSPLTIVSWLNVYMQVNDPQQIFVQIAELLDLCVLDIGCLEFTYGVLAASALYHFSSEMQKVSGYEWCEIEECVKWMVPFAMAIRVRLHFKGEDN
>N10
WANREEVWKIMLNKEYLRDHFMQRHPLLQPKMRAILLDWLMEVCEVYKLHRETFYLAQDFFDRYMATQNVVKTLLQLIGISSLFIAALEEIYPPKLHQFAYVTDGACSGDEILTMLIIMKALKWRLSPLTIVSWLNVYMQVNDPQQIFIQIAELLDLCVLDVGCLEFPYGVLAASALYHFSSEMQKVSGYQWCDIEKCVKWMVPFAMVIRTSKKHFREEL
>N11
WANREEVWKIMLNKEYLRDHFMQRHPLLQPKMRAILLDWLMEVCEVYKLHRETFYLAQDFFDRYMATQNVVKTLLQLIGISSLFIAALEEIYPPKLHQFAYVTDGACSGDEILTMLIIMKALKWHLSPLTIVSWLNVYMQVNDPQQIFIQIAELLDLCVLDVGCLEFPYGVLAASALYHFSSEMQKVSGYQWCDIEKCVKWMVPFAMVIRTSKKHFRAEL
>N12
WANREEVWKIMLNKEYLRDHFMQRHPLLQPKMRAILLDWLMEVCEVYKLHRETFYLAQDFFDRYMATQNVVKTLLQLIGISSLFIAALEEIYPPKLHQFAYVTDGACSGDEILTMLIIMKALKWHLSPLTIVSWLNVYMQVNDPQQIFIQIAELLDLCVLDVGCLEFSYGVLAASALYHFSSEMQKVSGYQWCDIEKCVKWMVPFAMVIRTSKKHFRAEL
>N13
WANREEVWKIMLNKEYLRDHFLQRHPLLQPKMRAILLDWLMEVCEVYKLHRETFYLAQDFFDRYMATQNVVKTLLQLIGISSLFIAALEEIYPPKLHQFAYVTDGACSGDEILTMLMIMKALKWRLSPLTIVSWLNVYMQVNDPQQIFIQIAELLDLCVLDVGCLEFPYGVLAASALYHFSSEMQKVSGYQWCDIEKCVKWMVPFAMVIRTSKKHFREEL
>N14
WGNREEVWRIMLNKEYLRDHFLQRHPLLQARMRAVLLDWLMEVCEVYKLHRETFYLAQDFFDRYMASQNIIKTLLQLIGISALFIASLEEIYPPKLHQFAYVTDGACSGDEILTMLMMMKALKWRLSPLTIVSWLNVYVQVNDPQQVFVQIAELLDLCVLDVGCLEFPYGVLAASALYHFSLEMQKVSGYQWCDIEKCVKWMVPFAMVIRMSKKHFRMEL
>N15
WANREEVWKIMLNKEYLRDHFLEQHPLLQPKMRAILLDWLMEVCEVYKLHRETFYLAQDFFDRYMATQNVVKTLLQLIGISSLFIAALEEIYPPKLHQFAYVTDGACSGDEILTMLMIMKALKWRLSPLTIVSWLNVYMQVNDPQQIFIQIAELLDLCVLDVDCLEFPYGILAASALYHFSSEMQKVSGYQWCDIENCVKWMVPFAMVIRTSKKHFRDEL
>N16
WANRDDVWKNMINKEYVRDLYMQRHPLLQPKMRTILLDWLMEVCEVYKLHRETFYLAQDFFDRFMATQNVVKTLLQLIGITSLFIAALEEIYPPKLHQFAYVTDGACTEDEILSMLIIMKALNWNLNPLTVVSWLNIYMQVNEPQQIFVQIAELLDLCVLDIGCLEYTYGVLAASALYHFSSEMQKVSGYEWCEIEECVKWMVPFAMAIRVKLHFRGEDD
>N17
WASKDEVWNNMLGKDYLRDRVMERHPNLQPKMRAILLDWLMEVCEVYKLHRETFYLAQDYFDRFMATQNVLKTTLQLIGITCLFIAAMEEIYPPKVHQFAYVTDGACTEDEILSMIIIMKELNWSLSPLTPVSWLNVYMQVKEPQATFVQIAELLDLCILDVRCLEFSYGVLAASALFHFSLEVEKVSGLKWCELEECVRWMVPFAMAIRAGSALKTHNG
>N18
WASKDVVWSNMLAKDYTRDRMMEKHPHLQPKMRAILLDWLMEVSEVYKLHRETYHLAQDYFDRFMATQNVLKSTLQLIGITCLFIAAVEEMYPPKVHQFAYVTDEACTEDEILSMIIIMKELNWSLSPQTPVSWLNVYMQVKEPQATFTQIAELLDLCLLDVRCLEFSNGVLAASALFHFSLEVEQVSALKRAELEECVRWMVPFAMALRVGGALKSHNE
>N19
WANSDDVWINMLNKEYVHDSFLQRHPSLQPKMRAILLDWLMEVCEVYTLHRETFYLAQDFFDRFMLTQNINKSMLQLIGITSLFIASLEEIYPPKLQEFAYVTDGACTEDEILSMLIMLKALNWDLCPVTVISWLNLYLQVKDSQETFIQIAQLLDLCILDINSLEFQYGVLAAAALCHFSIEVHKVSGLKWDSISECVRWMTPFARTVRKPPKKFKKDL
>N20
WGNSKDVWLNMLNKEYVHDHFLQNHPSLQPKMRSILLDWLLEVCEVYTLHRETFYLAQDFFDRFMLTQNINKSMLQLIGITSLFIASLEEIYPPKLQEFAYVTDGACSEDDILRMLIMLKALKWELCPVTVISWLNLYLQVKDSQEKFIQIAQLLDLCILDINSLEFQYRILAAAALCHFSIEVKKASGLDWDNISECVHWMTPFARVVRKASVKLKKIL
>N21
WGNSKDVWLNMLKKEYVHDHFTQLHSSLQPQMRSILLDWLLEVCEVYTLHRETFYLAQDFFDRFMLTQNINKSMLQLIGITSLFIASLEEIYAPKLQEFAYVTDGACSEDDILRMLIMLKALKWELCPVTIISWLNLYLQVKDSQEKFIQIAQLLDLCILDINSLEFQYRILAAAALCHFSIEVKKASGLDWDNISECVEWMVPFVNVVRKASVKLKKVL
>N22
WGNSKDVWLNILKKEYAHCHFTSLHSSLQPHMRSILLDWLLEVCEVYALHRETFYLAQDFFDRFMLTQNINKSMLQLIGITSLFIASLEEIYAPKIQEFAYVTDGACSEDDIVRMLIMLKALKWELCPVTIISWLNLYLQVKDSQEKFIQIAQLLDLCILDVNSLDFQYRTLAAAALCHYSIEVKKASGLDWDNISECVEWMVPFVNVARKVSVKLKKVL
>N23
WGCSKDVWLNMLKKEYVHDHFEDLHSDLEPQMRSILLDWLLEVCEVYTLHRETFYLAQDFFDRFMLTQNINKNMLQLIGITSLFIASLEEIYAPKLQEFAYVTDGACSEEDILRMLIILKALKWELCPVTIISWLNLFLQVKDSQEKFIQIAQLLDLCILAIDSLEFQYRILAAAALCHFSIEVKKASGLDWDNISECVDWMVPFVRVVRGASVKLKKVL
>N24
WGCSKDVWLNMLKKEYVHDHFEMLHSDLEPQMRSILLDWLLEVCEVYTLHRETFYLAQDFFDRFMLTQDINKNMLQLIGITSLFIASLEEIYAPKLQEFAYVTDGACSEEDILRMLIILKALKWELCPVTVISWLNLFLQVKDSQEKFIQIAQLLDLCILAIDSLEFQYRILAAAALCHFSIEVKKASGLDWDNISECVDWMVPFVRVVKGTSVKLKKIL
>N25
WGCSKDVWLNMLKKEYVHDHFEVLHSDLEPQMRSILLDWLLEVCEVYTLHRETFYLAQDFFDRFMLTQDINKNMLQLIGITSLFIASLEEIYAPKLQEFAYVTDGACSEEDILRMLIILKALKWELCPVTVISWLNLFLQVKDSQEKFIQIAQLLDLCILAIDSLEFQYRILAAAALCHFSIEVKKASGLEWDNISECVDWMVPFVSVVKSTSVKLKKIL
>N26
WGCSKEVWLNMLKKEYVHDHFEVLHSDLEPQMRSILLDWLLEVCEVYTLHRETFYLAQDFFDRFMLTQDINKNMLQLIGITSLFIASLEEIYAPKLQEFAYVTDGACSEEDILRMLIILKALKWELCPVTVISWLNLFLQVKDSQETFIQIAQLLDLCILAIDSLEFQYRILAAAALCHFSIEVKKASGLEWDNISECVDWMVPFVSVVKSTSVKLKKIL
>N27
WACSQEVWQNMLQKEYVHDHFEVLHSDLEPQMRSILLDWLLEVCEVYTLHRETFYLAQDFFDRFMLTQDVNKNMLQLIGITSLFIASLEEIYAPKLQEFAYVTDGACSEVDILKMLNILKALKWELCPVTVISWLNLFLQVKDSQETFIQIAQLLDLCILAIDSLEFQYRILAAAALCHFSIEVKKASGLEWDDISECVDWMVPFVSVVKSVSVKLKKIL
>N28
WGCSKDVWLNMLKKEYVHDHFEVLHSDLEPQMRSILLDWLLEVCEVYTLHRETFYLAQDFFDRFMLTQDINKNMLQLIGITSLFIASLEEIYAPKLQEFAYVTDGACSEEDILRMLIILKALKWELCPVTVISWLNLFLQVKDSQEKFIQIAQLLDLCILAIDSLEFQYRILAAAALCHFSIEVKKASGLEWDNISECVDWMVPFVSVVKSTSVKLKKIL
>N29
WGCSKDVWLNMLKKEYVHDHFEVLHSDLEPQMRSILLDWLLEVCEVYTLHRETFYLAQDFFDRFMLTQDINKNMLQLIGITSLFIASLEEIYAPKLQEFAYVTDGACSEEDILRMLIILKALKWELCPVTVISWLNLFLQVKDSQEKFIQIAQLLDLCILAIDSLEFQYRILAAAALCHFSIEVKKASGLEWDNISECVDWMVPFVSVVKSTSVKLKKIL
>N30
WASSDDVWIKMLNKEYVHDSFIQRHPALQPKMRAILLDWLMEVSEVYTLHRETFYLAQDFFDRFMLTQDIGKDMLQLIGITSLFIASIEEIYPPKLQEFAYVTDGACNEEEILAKLVMLKALNWDLCPETVISWLKLYSQVKDSQETYIQITQLLDLCILDINSLDYQYGVLAAAAFCHFSFEVHKVSGLTWDSISNCVRWMTPFMRTVREPEKDFKTDL
>N31
WASSEDVWIKMLNKEYVHDSYLQRHPRLQPKMRAILLDWLLEVSEVYSLHRQTAYLAQDFFDRFMLTQDVSKDLLQLIGITALFIASIEEIYPPKILEFAYVTDGACSVWDIQQTLLMLKALDWNLCPETPISWLKLYAQVKDSQDTYIQITQLLDLCMMDIDSLDYSYSVLAAAAFCHFSFEVHKVSGLTWESVSPCVRWMTPFMDTLREPQKDFPADL
>N32
WASSEDVWISMLNKEYFHDSYLQRHPRLQPKMRAILLDWLLEVSEVYSLHRQTAYLAQDFFDRFMLTQDVSKELLQLLGITALFIASIEEIYPPKIFEFAYVTDGACDIWDIQQTLLMLKALEWNLCPETPISWLKLYAQVKDSPDTYIQITQLLDLCMMDIDWLGYSYSVLAAAAFCHFTFEVHKVSGLTWESVAPCVRWMTPFMDTLREPQKDFPADL
>N33
WADSREVWSIMLEKDYTRDNYLNRHPGLQPRMRAILLDWLIEVCEVYRLHRETFYLAVDFVDRYLSTKNIPKTRLQLIGITALFIAALEEIYPPKLSEFAYVTDGACTDDEILNQLIMLKALNWDLSPITVNSWLNVYMQISRSGTEFVQVAQLLDLCTLDIGSLQFSYSVIAASALYHVSREALRVTGFKWEDLAPCVQWMTPFAMTIRQPPKMFKPEN
>N34
WADSSEVWSLMLHKDSTRDNMLQRHPGLQPRMRAILLDWLIEVCEVYKLHRETFYLAVDYVDRYLSTKNVPKTRLQLIGITALFIAALEEIYPPKISEFAYVTDGACTEDEILNQLIMLKALGWDLSPITVTGWLNVYMQISRSGLEFVQVAQLLDLCTLDIGSLKFSYSVIAAAALYHTSREALRVTGFKWEQLAPCVQWMTPFAMTISEPPKLFKPEN
>N35
WADSSEVWRLMCHKDSTQDNMFQRHPGLQPRMRAILLDWLIEVCEVYKLHRETYYLAVDYIDRYLSIKNVPKTHLQLIGITCLFIAAVEEIYPPKIGEFAYVTDGACTEDEILNQLILLKALGWDLSPVTVTGWLNVYMQINRSGLEFVQAAQLLDLCTLDVGSLKFSYSVIAAAAIYHTSREALRVSGLDWEQLAPCVKWMTPFAMTISEPPKLRDPVN
>N36
WADGSQVWSLMCLGDSIQDQMFQRHPTLQPRMRAILLDWLIEVCEVYKLHRETYYLAMDYIDRYLSIHNVPKNQLQLIGITCLFIAAVEEIYPPKIAEFAYVTDGACTEEEILGKLVILKGLGWNLSPVTAPGWLNIYMQIDWGGLQYSQAAQLLDLATLDEGSLKFSYSHIAAAAIYHTGREALRVSRLPWEQLAPCVKWLTPFAMTVAESQLLRSPVN
>N37
WADSSEVWRLMCHKDSSQDNMFERHPGLQPRMRAILLDWLIEVCEVYKLHRETYYLAVDYIDRYLSIKNVPKTHLQLIGITCLFIAAVEEIYPPKIGEFAYVTDGACTEDDILNQLILLKALGWDISPVTVTGWLNVYMQINRSGLEFAQAAQLLDLCTLDVGLLKFSYSVIAAAAIYHTSREALRVSGLDWEQLAPCVKWMEPFFMVISEPPQLREPVN
>N38
WADSAEVWRLMCHKDSSEDSMFEQHPGLQPRMRAILLDWLIEVCEVYKLHRETYYLAVDYIDRYLSIKKVKKTHLQLIGITCLFVAAVEEIYPPKIGEFAYVTDGACTEDDILNQLILLQALQWDISPVTVTGWLGVYMQINRSGLEFAQTAQLLDLCTLDVGLANFSYSVIAAAAISHTSREALRVSGLDWEAIAPCAKWMEPFFMVISEPPQLNEQVN
>N39
WADSTEVWRLMCRKDASEESMFDQHPGLQPRMRAILLDWLIEVCEVYKLHRETYYLAVDYIDRFLSRKEQKKTHLQLLGITSLFVAAVEEIYPPKIGEFAYVTDGACSEDDILRELLLLSELQWSINPVTVMGWLGLYMQVSRSGMEFAQTAQLIDLCSLDVGLANFPYSVIAAAAVSHTDRKATSVSGLDWEAIAPCAKWMEPYFLVICESPALLEQVN
>N40
WANAADVWRLMCHRDDSLSSMLEQHPGLQPRMRAILLDWLIEVCEVYKLHRETFYLAVDYLDRYLHVAKVQKTHLQLIGITCLFVAAVEEIYPPKIGEFAYVTDGACTERDILNHKILLQALDWDISPITITGWLGVYMQLNNSGFEFVQTSQLLDLCTLDVGMANYSYSVLAAAAISHTSREALRCSGLDWQVIQPCARWMEPFFRVISKPYQLNEQVN
>N41
WADSREVWSVMLEKDYTRDLYLRRHPSLQPRMRAILLDWLIEVCEVYRLHRETFYLAVDFVDRYLSTKNIPKTRLQLVGITALFIAALEEIYPPKLSEFAYVTDGACTDDEILQQLIMLQALNWKLCPITPNSWLNIYMQISRSGPEFVKVSQLLDLCSLDIGSLQFSYSVIAASALYHVSKDILEITGHKWEDLSPCIQWMTPFAMTIRQPPKMFDPEN
