# Supplementary material for: Molecular evolution of cyclin proteins in animals and fungi
Source: BMC Evol Biol. 2011 Jul 28;11:224. doi: 10.1186/1471-2148-11-224 (PMC3162929; doi:10.1186/1471-2148-11-224)
Supplement: Additional file 3 — The packed archive contains FASTA-like text files. Each text file contains space delimited numbers representing reconstruction probabilities of ancestral amino acids in internal tree nodes of A-, B-, D-, and E- cyclin phylogenetic trees for each ancestral sequence. [file 1471-2148-11-224-S3.GZ]

Archive with 12 entries (12 files):
- cyclinA.aaml.txt
- cyclinA.ancescon.txt
- cyclinA.fastml.txt
- cyclinB.aaml.txt
- cyclinB.ancescon.txt
- cyclinB.fastml.txt
- cyclinD.aaml.txt
- cyclinD.ancescon.txt
- cyclinD.fastml.txt
- cyclinE.aaml.txt
- cyclinE.ancescon.txt
- cyclinE.fastml.txt
