# Supplementary material for: Molecular evolution of cyclin proteins in animals and fungi
Source: BMC Evol Biol. 2011 Jul 28;11:224. doi: 10.1186/1471-2148-11-224 (PMC3162929; doi:10.1186/1471-2148-11-224)
Supplement: Additional file 3 — The packed archive contains FASTA-like text files. Each text file contains space delimited numbers representing reconstruction probabilities of ancestral amino acids in internal tree nodes of A-, B-, D-, and E- cyclin phylogenetic trees for each ancestral sequence. [file 1471-2148-11-224-S3.GZ › cyclinA.aaml.txt]

>N1
0.918 0.950 0.983 1 0.888 1 0.993 0.990 0.877 0.803 1 1 0.836 1 1 0.995 1 1 1 0.994 1 1 0.714 1 1 1 0.999 1 0.572 0.418 0.985 1 0.996 0.991 0.997 0.891 0.990 0.984 0.996 0.996 1 1 1 1 1 0.730 1 0.995 1 1 0.901 1 1 1 1 1 0.995 0.997 0.840 0.996 0.706 0.847 0.704 0.998 1 1 1 1 1 0.743 0.781 0.736 0.997 1 0.997 0.999 1 1 1 0.999 1 1 0.935 0.856 0.990 1 1 0.994 0.692 1 0.993 0.994 0.977 1 0.999 0.999 1 0.847 1 0.994 0.992 0.585 0.802 0.999 1 0.758 0.540 0.574 1 0.999 0.221 0.987 0.832 0.535 0.691 0.835 0.898 0.482 0.525 0.589 0.548 0.748 0.811 0.803 0.354 0.999 0.977 0.804 0.999 1 0.938 1 0.999 0.666 0.997 0.557 0.883 0.457 0.768 0.880 0.941 0.937 0.800 1 1 0.828 0.978 0.999 0.989 0.971 0.998 0.918 0.912 0.990 0.999 0.673 0.997 0.997 0.863 0.866 0.234 1 0.625 0.998 0.262 0.776 0.946 0.998 0.894 0.980 0.827 0.904 0.493 0.920 0.985 0.721 0.938 0.998 0.887 0.842 0.927 0.966 0.996 0.616 0.273 0.996 0.558 0.263 0.987 0.962 0.627 0.579 0.976 0.994 0.964 1 0.765 0.972 0.999 1 1 0.995 0.767 0.966 0.722
>N2
0.990 0.986 0.999 1 0.984 1 1 0.988 0.971 0.984 1 1 0.891 1 1 1 1 1 1 1 1 1 0.758 1 1 1 1 1 0.651 0.442 0.988 1 1 0.999 1 0.893 1 0.989 0.999 1 1 1 1 1 1 0.799 1 1 1 1 0.977 1 1 1 1 1 0.999 1 0.841 1 0.708 0.907 0.706 1 1 1 1 1 1 0.731 0.996 0.763 1 1 1 1 1 1 1 1 1 1 0.998 0.877 1 1 1 1 0.802 1 0.999 1 0.992 1 1 1 1 0.888 1 1 0.999 0.590 0.985 1 1 0.924 0.512 0.622 1 1 0.251 0.999 0.860 0.531 0.772 0.908 0.932 0.558 0.590 0.660 0.664 0.975 0.819 0.936 0.391 1 0.998 0.810 1 1 0.950 1 0.999 0.684 1 0.614 0.860 0.478 0.908 0.976 0.998 0.998 0.837 1 1 0.917 0.998 1 1 0.981 0.998 0.954 0.985 0.997 0.999 0.734 1 1 0.991 0.976 0.268 1 0.521 0.999 0.262 0.963 0.980 1 0.999 0.987 0.897 0.980 0.497 0.997 0.999 0.797 0.942 1 0.942 0.947 0.999 0.978 1 0.758 0.289 0.999 0.610 0.321 1 0.994 0.689 0.635 0.992 1 1 1 0.777 0.996 1 1 1 0.997 0.863 0.980 0.839
>N3
0.987 0.988 1 1 0.981 1 1 0.996 0.962 0.984 1 1 0.918 1 1 1 1 1 1 1 1 1 0.756 1 1 1 1 1 0.456 0.567 0.998 1 1 0.999 1 0.779 1 0.979 0.999 1 1 1 1 1 1 0.794 1 1 1 1 0.993 1 1 1 1 1 0.996 1 0.991 1 0.759 0.897 0.866 1 1 1 1 1 1 0.597 0.998 0.629 1 1 1 1 1 1 1 1 1 1 0.999 0.761 0.999 1 1 1 0.795 1 0.992 1 0.978 1 1 0.998 1 0.785 1 1 0.999 0.713 0.992 1 1 0.918 0.522 0.646 1 1 0.242 0.999 0.855 0.525 0.782 0.931 0.907 0.553 0.488 0.599 0.596 0.972 0.663 0.932 0.376 1 0.999 0.550 1 1 0.950 1 0.992 0.682 1 0.626 0.874 0.399 0.910 0.968 0.998 0.999 0.838 1 1 0.908 0.998 1 1 0.989 0.993 0.969 0.982 0.994 0.990 0.734 1 0.997 0.993 0.961 0.261 1 0.512 0.999 0.250 0.954 0.982 0.997 1 0.971 0.893 0.974 0.465 0.998 0.999 0.775 0.799 1 0.942 0.935 0.999 0.973 1 0.773 0.298 0.996 0.613 0.315 1 0.989 0.692 0.637 0.996 1 1 1 0.803 0.992 0.997 1 1 0.987 0.857 0.963 0.835
>N4
1 0.977 1 1 1 1 1 1 0.999 0.996 1 1 0.839 1 1 1 1 1 1 1 1 1 0.783 1 1 1 1 1 0.867 0.889 1 1 1 1 1 1 1 0.992 0.999 1 1 1 1 1 1 0.821 1 1 1 1 0.962 1 1 1 1 1 1 1 0.999 1 0.998 0.951 0.837 1 1 1 1 1 1 0.839 1 0.995 1 1 1 1 1 1 1 1 1 1 1 1 1 1 1 1 1 1 1 1 1 1 1 1 1 0.989 1 1 0.999 0.923 0.989 1 1 0.980 0.999 0.572 1 1 0.504 0.999 0.884 0.532 0.753 0.879 0.958 0.601 0.980 0.817 0.825 1 0.965 0.999 0.419 1 1 0.971 1 1 0.934 1 1 0.696 1 0.615 0.991 0.557 0.927 0.996 0.999 1 0.844 1 1 0.931 1 1 1 0.959 0.999 0.934 1 1 1 1 1 1 0.995 0.998 0.310 1 0.530 0.988 0.308 0.984 0.981 1 1 1 0.893 1 0.502 1 1 0.850 1 1 0.950 0.975 1 0.999 1 0.744 0.393 1 0.605 0.369 1 1 0.698 0.614 0.961 1 1 1 0.732 1 1 1 1 1 0.895 0.988 1
>N5
1 0.977 1 1 1 1 1 1 0.999 0.996 1 1 0.839 1 1 1 1 1 1 1 1 1 0.783 1 1 1 1 1 0.867 0.889 1 1 1 1 1 1 1 0.992 0.999 1 1 1 1 1 1 0.821 1 1 1 1 0.962 1 1 1 1 1 1 1 0.999 1 0.998 0.951 0.837 1 1 1 1 1 1 0.839 1 0.995 1 1 1 1 1 1 1 1 1 1 1 1 1 1 1 1 1 1 1 1 1 1 1 1 1 0.989 1 1 0.999 0.923 0.989 1 1 0.980 0.999 0.572 1 1 0.504 0.999 0.884 0.532 0.753 0.879 0.958 0.601 0.980 0.817 0.825 1 0.965 0.999 0.419 1 1 0.971 1 1 0.934 1 1 0.696 1 0.615 0.991 0.557 0.927 0.996 0.999 1 0.844 1 1 0.931 1 1 1 0.959 0.999 0.934 1 1 1 1 1 1 0.995 0.998 0.310 1 0.530 0.988 0.308 0.984 0.981 1 1 1 0.893 1 0.502 1 1 0.850 1 1 0.950 0.975 1 0.999 1 0.744 0.393 1 0.605 0.369 1 1 0.698 0.614 0.961 1 1 1 0.732 1 1 1 1 1 0.895 0.988 1
>N6
0.997 0.943 0.997 1 0.997 0.999 0.998 0.999 0.824 0.974 1 1 0.749 1 1 0.999 1 1 0.999 0.998 0.999 1 0.761 0.998 1 1 0.995 1 0.584 0.756 1 1 0.999 0.998 1 1 1 0.995 0.977 0.999 1 1 1 1 1 0.710 1 0.998 0.999 1 0.717 1 1 1 1 1 1 1 0.999 1 0.997 0.821 0.883 1 1 1 0.999 1 1 0.807 0.999 0.992 1 1 1 0.998 1 1 1 0.999 1 1 0.996 0.998 0.997 1 0.999 1 0.998 1 0.636 0.998 0.997 1 0.989 0.999 0.999 0.878 1 0.999 0.996 0.789 0.982 1 1 0.569 0.784 0.412 1 0.997 0.551 0.833 0.884 0.394 0.622 0.711 0.698 0.480 0.954 0.518 0.468 0.999 0.521 0.662 0.341 0.997 0.996 0.971 1 1 0.944 1 0.999 0.795 1 0.714 0.990 0.453 0.938 0.791 0.827 0.998 0.849 1 1 0.717 0.991 0.998 0.998 0.948 0.998 0.936 0.961 0.999 1 0.962 0.997 0.996 0.988 0.575 0.201 1 0.734 0.985 0.220 0.726 0.793 1 0.999 0.994 0.791 0.996 0.521 0.997 0.999 0.848 0.882 0.998 0.951 0.790 0.854 0.998 0.968 0.649 0.493 0.994 0.468 0.294 0.999 0.995 0.692 0.480 0.954 0.996 0.996 0.999 0.800 0.991 0.999 1 1 0.999 0.828 0.842 0.998
>N7
1 0.852 0.993 1 1 1 0.995 1 0.822 0.984 1 1 0.577 1 1 1 1 1 1 1 1 1 0.629 0.997 1 1 0.986 1 0.982 0.501 1 1 1 0.999 1 1 1 0.999 0.960 1 1 1 1 1 1 0.437 1 1 1 1 0.965 1 1 1 0.999 1 1 1 1 1 1 0.620 0.997 1 1 1 1 1 1 0.767 1 0.992 1 1 1 1 1 1 1 1 1 1 0.999 1 0.999 1 1 1 0.995 1 0.798 1 1 1 0.924 1 1 0.689 1 1 0.994 0.810 0.984 1 1 0.779 0.930 0.654 1 0.999 0.693 0.210 0.882 0.992 0.705 0.792 0.497 0.500 0.922 0.530 0.633 1 0.811 0.712 0.938 0.998 0.999 1 1 1 0.979 1 0.992 0.993 1 0.987 1 0.756 0.998 0.889 0.754 0.996 0.900 1 1 0.477 0.983 0.995 0.991 0.937 1 0.957 0.983 1 1 0.995 0.998 0.997 0.998 0.820 0.405 1 0.993 0.983 0.550 0.309 0.414 1 0.997 1 0.552 1 0.626 0.999 1 0.914 0.601 0.996 0.986 0.341 0.876 1 0.991 0.589 0.956 0.988 0.835 0.398 1 0.998 0.767 0.340 0.964 1 0.991 1 0.996 0.975 0.995 1 1 1 0.831 0.454 0.993
>N8
1 0.787 0.999 1 1 1 0.997 1 0.815 0.985 1 1 0.495 1 1 1 1 1 1 1 1 1 0.525 1 1 1 0.972 1 0.998 0.796 1 1 1 0.999 1 1 1 0.999 0.971 1 1 1 1 1 1 0.610 1 1 1 1 0.988 1 1 1 1 1 1 1 1 1 1 0.517 1 1 1 1 1 1 1 0.701 1 0.996 1 1 1 1 1 1 1 1 1 1 1 1 0.997 1 1 1 1 1 0.804 1 1 1 0.818 1 1 0.698 1 1 1 0.824 0.998 1 1 0.958 0.998 0.685 1 0.998 0.671 0.224 0.851 1 0.752 0.862 0.781 0.532 0.894 0.547 0.887 1 0.811 0.889 0.948 0.997 0.998 1 1 1 0.997 1 0.996 0.998 1 0.998 1 0.795 1 0.916 0.973 0.994 0.955 1 1 0.463 0.974 0.998 0.994 0.945 1 0.983 0.999 1 0.999 1 1 1 0.999 0.812 0.444 1 0.996 0.999 0.914 0.278 0.375 1 1 1 0.541 1 0.662 1 1 0.938 0.659 0.997 0.997 0.474 0.897 1 0.995 0.663 0.978 0.995 0.855 0.472 1 0.998 0.791 0.578 0.975 1 0.994 1 1 0.936 0.997 1 1 1 0.843 0.470 1
>N9
1 0.983 1 1 0.988 1 1 1 0.999 0.999 1 1 0.688 1 1 1 1 1 1 1 1 1 0.572 1 1 1 0.994 1 1 0.997 1 1 1 1 1 1 1 1 0.999 1 1 1 1 1 1 0.994 1 1 1 0.996 0.967 1 1 1 1 1 1 1 1 1 1 0.992 1 1 1 1 1 1 1 0.991 1 1 1 1 1 1 1 1 1 1 1 1 0.993 1 1 0.994 1 1 1 1 0.996 1 1 1 0.995 1 1 0.994 1 1 1 0.994 1 1 1 1 1 0.649 1 1 0.994 0.997 0.735 1 0.991 0.994 0.995 0.987 0.987 0.989 0.997 1 0.991 0.808 0.949 1 1 1 1 1 1 1 1 1 0.989 1 1 0.796 1 0.998 1 0.978 0.998 1 1 0.991 0.988 1 1 1 1 1 1 1 1 1 1 1 1 0.923 0.643 1 1 1 0.999 0.992 0.946 0.957 0.993 1 0.978 1 0.820 1 1 0.997 0.993 1 1 0.753 0.917 1 0.977 0.528 0.999 1 0.951 0.982 1 0.994 0.995 0.830 0.981 1 1 1 1 0.995 1 1 1 1 0.986 0.516 1
>N10
1 0.787 0.999 1 1 1 0.997 1 0.815 0.985 1 1 0.495 1 1 1 1 1 1 1 1 1 0.525 1 1 1 0.972 1 0.998 0.796 1 1 1 0.999 1 1 1 0.999 0.971 1 1 1 1 1 1 0.610 1 1 1 1 0.988 1 1 1 1 1 1 1 1 1 1 0.517 1 1 1 1 1 1 1 0.701 1 0.996 1 1 1 1 1 1 1 1 1 1 1 1 0.997 1 1 1 1 1 0.804 1 1 1 0.818 1 1 0.698 1 1 1 0.824 0.998 1 1 0.958 0.998 0.685 1 0.998 0.671 0.224 0.851 1 0.752 0.862 0.781 0.532 0.894 0.547 0.887 1 0.811 0.889 0.948 0.997 0.998 1 1 1 0.997 1 0.996 0.998 1 0.998 1 0.795 1 0.916 0.973 0.994 0.955 1 1 0.463 0.974 0.998 0.994 0.945 1 0.983 0.999 1 0.999 1 1 1 0.999 0.812 0.444 1 0.996 0.999 0.914 0.278 0.375 1 1 1 0.541 1 0.662 1 1 0.938 0.659 0.997 0.997 0.474 0.897 1 0.995 0.663 0.978 0.995 0.855 0.471 1 0.998 0.791 0.578 0.975 1 0.994 1 1 0.936 0.997 1 1 1 0.843 0.470 1
>N11
0.935 0.729 0.985 1 0.843 1 1 0.691 0.951 0.977 1 1 0.899 1 1 0.999 1 1 1 1 1 1 0.603 1 1 1 0.977 1 0.992 0.682 1 1 1 0.886 1 0.989 0.998 1 0.995 0.998 1 1 1 1 1 0.623 1 1 1 1 0.967 1 1 1 1 1 1 1 1 1 0.983 0.745 1 1 1 1 1 1 1 0.913 1 0.995 1 1 1 0.987 0.999 1 1 1 0.998 1 0.999 1 0.620 1 1 1 1 1 0.980 0.992 0.999 1 0.987 0.988 1 0.713 1 1 0.999 0.809 0.980 1 1 0.818 0.990 0.942 1 0.748 0.526 0.889 0.885 0.990 0.816 0.958 0.839 0.930 0.899 0.970 0.658 0.999 0.879 0.974 0.911 0.531 0.809 0.991 1 0.993 0.999 1 0.999 0.998 1 0.991 0.997 0.769 0.985 0.711 0.912 0.999 0.910 1 1 0.283 0.971 0.723 0.997 0.430 0.989 0.755 0.999 0.998 0.997 1 0.980 0.992 0.996 0.845 0.477 1 0.543 1 0.987 0.322 0.578 1 0.994 0.999 0.489 0.999 0.682 0.997 0.983 0.875 0.400 0.975 0.969 0.922 0.699 1 0.992 0.888 0.967 0.964 0.668 0.198 0.998 0.189 0.510 0.806 0.499 0.996 0.999 1 0.999 0.863 1 1 0.999 0.996 0.621 0.314 0.995
>N12
0.603 0.994 0.993 1 0.783 1 1 0.785 0.999 0.831 1 1 0.873 1 1 0.960 1 1 1 1 1 1 0.548 1 1 1 1 1 0.996 0.996 1 1 1 0.998 1 0.993 1 0.991 0.999 0.997 1 1 1 1 1 0.980 1 0.971 1 1 0.980 1 1 1 1 1 1 1 1 1 0.988 0.568 1 1 1 1 1 1 1 0.878 1 1 1 1 1 0.993 0.999 1 1 1 0.999 1 1 1 0.988 1 1 1 1 1 0.931 0.995 0.919 1 1 0.994 1 0.989 1 0.949 1 0.997 0.992 1 1 0.849 0.987 0.998 1 0.998 0.970 0.999 0.997 0.973 0.989 0.934 0.751 0.998 0.989 1 0.991 1 0.993 0.996 0.621 0.998 0.999 0.986 1 0.997 0.976 1 1 0.999 1 0.857 1 0.985 0.977 0.993 0.999 1 0.995 1 1 0.986 0.994 0.996 0.932 0.994 0.994 0.792 0.999 0.874 1 1 1 0.814 0.998 0.997 0.631 1 0.989 1 0.998 0.991 0.970 1 0.670 1 0.571 1 0.559 0.888 0.999 0.990 0.694 0.964 0.981 0.995 0.822 1 0.999 0.892 0.994 1 0.988 0.517 1 0.978 0.732 0.995 0.691 0.996 1 1 0.969 0.999 1 1 1 0.997 0.979 0.990 0.982
>N13
0.929 0.508 0.999 1 0.833 1 1 0.685 0.998 0.995 1 1 0.994 1 1 1 1 1 1 1 1 1 0.774 1 1 1 0.957 1 0.999 0.689 1 1 1 0.532 1 0.999 0.980 1 0.999 1 1 1 1 1 1 0.979 1 1 1 1 0.997 1 1 1 1 1 1 1 1 1 0.999 0.981 1 1 1 1 1 1 1 0.996 1 0.970 1 1 1 0.999 1 1 1 1 1 1 1 1 0.990 1 1 1 1 1 0.999 1 1 1 0.999 0.999 1 0.689 1 1 1 0.810 0.998 1 1 0.455 0.999 0.997 1 0.984 0.516 0.925 0.990 1 0.971 0.999 0.984 0.996 0.987 0.999 0.943 1 0.991 0.996 0.900 0.541 0.839 1 1 1 1 1 1 1 1 0.998 0.976 0.950 0.999 0.942 0.976 1 0.799 1 1 0.954 0.998 0.715 1 0.994 1 0.987 1 1 0.978 1 0.684 1 0.998 0.997 0.536 1 0.940 1 0.998 0.695 0.948 1 1 1 0.695 1 0.806 1 0.919 0.766 0.988 1 0.997 0.993 0.980 1 1 0.981 0.933 0.999 0.625 0.343 0.986 0.390 0.416 0.743 0.316 1 1 1 1 0.977 1 1 0.988 1 0.641 0.418 0.987
>N14
0.426 0.421 0.530 1 0.243 0.512 0.818 0.416 0.355 0.800 0.993 1 0.332 0.961 0.999 0.788 0.958 1 0.336 0.380 0.955 0.973 0.511 0.436 1 0.938 0.730 0.892 0.537 0.280 0.998 0.975 0.834 0.606 0.914 0.977 0.990 0.964 0.447 0.867 1 1 0.625 0.999 0.956 0.199 0.642 0.804 0.894 0.856 0.175 0.887 1 0.998 0.915 1 0.885 0.836 0.796 0.932 0.584 0.547 0.814 0.999 1 1 0.792 1 1 0.788 0.763 0.333 0.832 1 0.936 0.354 0.999 1 0.968 0.623 1 0.938 0.219 0.276 0.321 0.493 0.876 0.903 0.781 1 0.851 0.374 0.403 0.965 0.466 0.610 0.376 0.640 0.940 0.325 0.710 0.610 0.312 1 1 0.172 0.429 0.995 0.999 0.360 0.368 0.561 0.725 0.332 0.417 0.210 0.310 0.100 0.323 0.351 0.224 0.824 0.306 0.226 0.154 0.528 0.519 0.227 0.980 0.991 0.834 1 0.989 0.591 0.993 0.518 0.829 0.170 0.175 0.649 0.423 0.858 0.208 1 1 0.104 0.699 0.882 0.945 0.835 0.884 0.246 0.885 0.767 0.898 0.934 0.498 0.224 0.275 0.910 0.116 0.996 0.679 0.773 0.173 0.239 0.332 0.990 0.804 0.639 0.246 0.250 0.352 0.677 0.777 0.125 0.214 0.209 0.389 0.250 0.710 0.875 0.925 0.228 0.354 0.545 0.291 0.157 0.872 0.519 0.412 0.201 0.350 0.484 0.365 0.852 0.690 0.733 0.884 0.936 0.997 0.407 0.204 0.166 0.761
>N15
1 0.977 1 1 1 1 1 1 0.999 0.996 1 1 0.839 1 1 1 1 1 1 1 1 1 0.783 1 1 1 1 1 0.867 0.889 1 1 1 1 1 1 1 0.992 0.999 1 1 1 1 1 1 0.821 1 1 1 1 0.962 1 1 1 1 1 1 1 0.999 1 0.998 0.951 0.837 1 1 1 1 1 1 0.839 1 0.995 1 1 1 1 1 1 1 1 1 1 1 1 1 1 1 1 1 1 1 1 1 1 1 1 1 0.989 1 1 0.999 0.923 0.989 1 1 0.980 0.999 0.572 1 1 0.504 0.999 0.884 0.532 0.753 0.879 0.958 0.601 0.980 0.817 0.825 1 0.965 0.999 0.419 1 1 0.971 1 1 0.934 1 1 0.696 1 0.615 0.991 0.557 0.927 0.996 0.999 1 0.844 1 1 0.931 1 1 1 0.959 0.998 0.934 1 1 1 1 1 1 0.995 0.998 0.310 1 0.530 0.988 0.308 0.984 0.981 1 1 1 0.893 1 0.502 1 1 0.850 1 1 0.950 0.975 1 0.999 1 0.744 0.393 1 0.605 0.369 1 1 0.698 0.614 0.961 1 1 1 0.732 1 1 1 1 1 0.895 0.988 1
>N16
0.999 0.975 1 1 0.999 1 1 1 0.992 0.922 1 1 0.893 1 1 1 1 1 1 1 1 1 0.745 0.999 1 1 1 1 0.841 0.873 1 1 0.998 0.999 1 1 1 0.842 0.999 1 1 1 1 1 1 0.805 1 0.999 1 1 0.992 1 1 1 1 1 0.999 1 1 1 0.990 0.945 0.753 1 1 1 1 1 1 0.812 1 0.992 1 1 1 1 1 1 1 1 1 1 1 1 1 1 1 1 1 1 1 1 0.990 1 1 1 1 0.979 1 1 0.997 0.942 0.979 1 1 0.968 0.999 0.747 1 1 0.523 0.975 0.561 0.566 0.733 0.718 0.926 0.380 0.978 0.790 0.766 0.998 0.966 0.999 0.394 1 0.998 0.971 0.928 1 0.928 1 1 0.792 1 0.579 0.990 0.449 0.931 0.991 0.997 1 0.881 1 1 0.906 0.995 1 1 0.931 0.997 0.871 1 1 1 0.998 0.965 1 0.564 0.985 0.298 1 0.535 0.986 0.296 0.949 0.920 1 0.998 1 0.858 1 0.502 0.998 0.999 0.839 1 1 0.963 0.916 0.999 0.999 1 0.672 0.431 0.974 0.477 0.422 1 0.968 0.550 0.613 0.945 0.999 1 1 0.733 0.999 1 1 1 1 0.836 0.980 1
>N17
1 0.930 1 1 1 1 1 1 0.994 0.884 1 1 0.946 1 1 1 1 1 1 1 1 1 0.948 1 1 1 1 1 0.722 0.870 1 1 1 0.999 1 1 1 0.994 0.999 0.996 1 1 1 1 1 0.409 1 1 1 1 1 1 1 1 1 1 1 1 1 0.996 0.942 0.967 0.724 1 1 1 1 1 1 0.906 1 0.870 1 1 1 1 1 1 1 1 1 1 1 1 0.999 1 0.997 1 1 1 1 1 0.708 1 1 1 1 0.936 1 1 0.999 0.939 0.694 1 1 0.977 0.997 0.979 1 1 0.661 0.931 0.930 0.541 0.293 0.475 0.766 0.350 0.991 0.700 0.675 0.972 0.951 0.999 0.575 1 0.973 0.996 0.902 1 0.335 1 1 0.982 1 0.557 0.957 0.639 0.994 0.996 0.998 1 0.917 1 1 0.510 0.816 1 1 0.923 1 0.942 0.993 1 1 1 0.957 1 0.530 0.949 0.364 1 0.713 0.998 0.349 0.583 0.606 1 1 1 0.524 0.999 0.302 0.972 0.977 0.838 1 1 0.956 0.775 0.999 1 1 0.472 0.528 0.654 0.925 0.409 1 0.883 0.417 0.704 0.896 1 1 1 0.723 1 1 1 1 1 0.637 0.977 1
>N18
1 0.588 1 1 1 1 1 1 1 0.955 1 1 1 1 1 1 1 1 1 1 1 1 1 1 1 1 1 1 0.999 1 1 1 1 1 1 1 1 1 1 1 1 1 1 1 1 0.999 1 1 1 1 1 1 1 1 1 1 1 1 1 1 1 1 1 1 1 1 1 1 1 1 1 0.999 1 1 1 1 1 1 1 1 1 1 1 1 1 1 1 1 1 1 1 1 0.994 1 1 1 1 0.998 1 1 1 1 1 1 1 1 1 1 1 1 0.986 1 1 1 0.957 0.998 0.952 0.810 0.998 0.728 0.932 1 1 1 0.972 1 0.618 1 0.712 1 1 1 1 1 1 0.960 1 0.730 1 0.997 0.999 1 1 1 1 0.917 0.716 1 1 1 1 1 0.970 1 1 1 0.991 1 0.646 0.869 0.873 1 0.512 1 0.992 0.832 0.459 1 1 1 0.987 1 1 0.995 1 0.892 1 1 0.987 0.726 1 1 1 0.658 0.990 0.999 1 0.620 1 0.895 0.977 1 0.939 1 1 0.999 0.797 1 1 1 1 1 0.393 0.889 1
>N19
1 0.592 1 1 1 1 1 1 1 0.945 1 1 1 1 1 1 1 1 1 1 1 1 1 1 1 1 1 1 1 1 1 1 1 0.999 1 1 1 1 1 1 1 1 1 1 1 0.999 1 1 1 1 1 1 1 1 1 1 1 1 1 1 1 1 1 1 1 1 1 1 1 1 1 0.999 1 1 1 1 1 1 1 1 1 1 1 1 1 1 1 1 1 1 1 1 0.994 1 1 1 1 0.998 1 1 1 1 1 1 1 1 1 1 1 1 0.986 1 1 1 0.956 0.998 0.952 0.813 0.997 0.729 0.931 1 1 1 0.974 1 0.615 1 0.717 1 1 1 1 1 1 0.960 1 0.747 1 0.995 0.999 1 1 1 1 0.938 0.717 1 1 1 1 1 0.969 1 1 1 0.990 1 0.642 0.869 0.866 1 0.512 1 0.992 0.832 0.457 1 1 1 0.989 1 1 0.986 1 0.900 1 1 0.987 0.609 1 1 1 0.659 0.992 0.999 1 0.619 1 0.889 0.977 1 0.938 1 1 0.999 0.796 1 1 1 1 1 0.399 0.889 1
>N20
1 0.988 1 1 1 1 1 1 1 0.905 1 1 0.999 1 1 1 1 1 1 1 1 1 1 1 1 1 1 1 1 1 1 1 1 0.996 1 1 1 1 1 1 1 1 1 1 1 0.999 1 1 1 1 1 1 1 1 1 1 1 1 1 1 1 1 1 1 1 1 1 1 1 1 1 1 1 1 1 1 1 1 1 1 1 1 0.999 1 1 1 1 1 1 1 1 1 0.973 1 1 1 1 0.915 1 1 1 1 1 1 1 0.999 1 1 1 1 0.999 1 1 1 0.999 1 0.999 0.985 0.888 0.991 0.863 1 1 1 0.997 1 0.621 1 0.721 1 1 1 1 1 1 0.998 1 0.984 1 0.970 1 1 1 1 1 0.998 0.728 1 0.966 1 1 1 0.999 1 1 0.671 0.993 1 0.654 0.998 0.822 1 0.995 1 0.892 0.772 0.318 1 1 1 1 1 1 0.874 0.984 0.995 1 1 0.984 0.859 1 1 1 0.599 0.999 1 1 0.630 1 0.808 0.999 1 0.914 1 1 0.995 0.991 1 1 1 1 1 0.727 0.371 1
>N21
1 1 1 1 1 1 1 1 1 1 1 1 1 1 1 1 1 1 1 1 1 1 1 1 1 1 1 1 1 1 1 1 1 1 1 1 1 1 1 1 1 1 1 1 1 1 1 1 1 1 1 1 1 1 1 1 1 1 1 1 1 1 1 1 1 1 1 1 1 1 1 1 1 1 1 1 1 1 1 1 1 1 1 1 1 1 1 1 1 1 1 1 1 1 1 1 1 0.998 1 1 1 1 1 1 1 0.999 1 1 1 1 1 1 1 1 1 1 1 0.998 0.881 1 0.994 1 1 1 1 1 0.999 1 1 1 1 1 1 1 1 1 1 1 1 1 1 1 1 1 1 1 0.781 1 1 1 1 1 1 1 1 1 1 1 0.934 1 0.999 1 1 1 0.982 1 0.999 1 1 1 1 1 1 0.798 1 1 1 1 1 0.871 1 1 1 0.632 1 1 1 0.998 1 0.916 1 1 0.999 1 1 1 1 1 1 1 1 1 0.901 0.923 1
>N22
1 1 1 1 1 1 1 1 1 1 1 1 1 1 1 1 1 1 1 1 1 1 1 1 1 1 1 1 1 1 1 1 1 1 1 1 1 1 1 1 1 1 1 1 1 0.993 1 1 1 1 1 1 1 1 1 1 1 1 1 1 1 1 1 1 1 1 1 1 1 1 1 1 1 1 1 1 1 1 1 1 1 1 0.996 1 1 1 1 1 1 1 1 1 1 1 1 1 1 1 1 1 1 1 1 1 1 0.986 1 1 1 1 1 1 1 1 1 1 1 0.995 0.951 1 0.971 1 1 1 1 1 1 1 1 1 1 1 1 1 1 1 1 1 1 1 1 1 1 1 1 1 0.780 1 1 1 1 1 1 0.997 1 1 1 1 0.926 1 1 1 1 1 0.970 1 1 1 1 1 1 1 1 0.599 1 1 1 1 1 0.995 1 1 1 0.985 1 1 1 1 1 0.951 0.992 1 0.996 1 1 1 1 1 1 1 1 1 0.893 0.898 1
>N23
1 1 1 1 1 1 1 1 1 1 1 1 1 1 1 1 1 1 1 1 1 1 1 1 1 1 1 1 1 1 1 1 1 1 1 1 1 1 1 1 1 1 1 1 1 1 1 1 1 1 1 1 1 1 1 1 1 1 1 1 1 1 1 1 1 1 1 1 1 1 1 1 1 1 1 1 1 1 1 1 1 1 1 1 1 1 1 1 1 1 1 1 1 1 1 1 1 1 1 1 1 1 1 1 1 0.994 1 1 1 1 1 1 1 1 1 1 1 0.958 1 1 1 1 1 1 1 1 1 1 1 1 1 1 1 1 1 1 1 1 1 1 1 1 1 1 1 1 1 1 0.999 1 1 1 1 1 1 1 1 1 1 1 1 1 1 1 1 1 1 1 1 1 1 1 1 1 1 1 1 1 1 1 1 1 1 1 1 1 1 1 1 1 1 1 1 1 1 1 1 1 1 1 1 1 0.631 1 1
>N24
1 1 1 1 1 1 1 1 1 1 1 1 1 1 1 1 1 1 1 1 1 1 1 1 1 1 1 1 1 1 1 1 1 1 1 1 1 1 1 1 1 1 1 1 1 1 1 1 1 1 1 1 1 1 1 1 1 1 1 1 1 1 1 1 1 1 1 1 1 1 1 1 1 1 1 1 1 1 1 1 1 1 1 1 1 1 1 1 1 1 1 1 1 1 1 1 1 1 1 1 1 1 1 1 1 0.994 1 1 1 1 1 1 1 1 1 1 1 0.958 1 1 1 1 1 1 1 1 1 1 1 1 1 1 1 1 1 1 1 1 1 1 1 1 1 1 1 1 1 1 0.999 1 1 1 1 1 1 1 1 1 1 1 1 1 1 1 1 1 1 1 1 1 1 1 1 1 1 1 1 1 1 1 1 1 1 1 1 1 1 1 1 1 1 1 1 1 1 1 1 1 1 1 1 1 0.631 1 1
>N25
1 1 1 1 1 1 1 1 1 1 1 1 1 1 1 1 1 1 1 1 1 1 1 1 1 1 1 1 1 1 1 1 1 1 1 1 1 1 1 1 1 1 1 1 1 1 1 1 1 1 1 1 1 1 1 1 1 1 1 1 1 1 1 1 1 1 1 1 1 1 1 1 1 1 1 1 1 1 1 1 1 1 1 1 1 1 1 1 1 1 1 1 1 1 1 1 1 1 1 1 1 1 1 1 1 0.985 1 1 1 1 1 1 1 1 1 1 1 0.957 1 1 0.999 1 1 1 1 1 1 1 1 1 1 1 1 1 1 1 1 1 0.999 1 1 1 1 1 1 1 1 1 0.999 1 1 1 1 1 1 1 1 1 1 1 1 1 1 1 0.999 1 1 1 1 1 1 1 0.999 0.996 1 1 1 1 1 0.827 1 1 1 1 1 1 1 1 1 1 0.998 1 1 1 1 1 1 1 1 1 1 1 0.634 1 1
>N26
1 1 0.999 1 1 1 1 1 1 1 1 1 1 1 1 1 1 1 1 1 1 1 1 1 1 1 1 1 1 1 1 1 1 1 1 1 1 1 1 1 1 1 1 1 1 1 1 1 1 1 1 1 1 1 1 1 1 1 1 1 1 1 1 1 1 1 1 1 1 1 1 1 1 1 1 1 1 1 1 1 1 1 0.999 1 1 1 1 1 1 1 1 1 1 1 1 1 1 0.998 1 1 1 1 1 1 1 0.999 1 1 1 1 1 1 1 1 1 1 1 0.998 1 1 1 1 1 1 1 1 1 1 1 1 1 1 1 1 1 1 1 1 1 1 1 1 1 1 1 0.999 1 1 1 1 1 1 1 1 1 1 1 1 1 1 1 1 1 1 0.989 0.997 1 1 1 1 1 1 1 1 1 1 1 1 1 1 1 1 1 1 1 1 1 0.905 1 1 1 1 1 1 1 1 1 1 1 1 1 1 0.674 1 1
>N27
0.984 1 0.999 1 1 1 1 1 1 1 1 1 1 1 1 1 1 1 1 1 1 1 1 1 1 1 1 1 1 1 1 1 1 1 1 1 1 1 1 1 1 1 1 1 1 1 1 1 1 1 1 1 1 1 1 1 1 1 1 1 1 1 1 1 1 1 1 1 1 1 1 1 1 1 1 1 1 1 1 1 1 1 0.999 1 1 1 1 1 1 1 1 1 1 1 1 1 1 1 1 1 1 1 1 1 1 1 1 1 1 1 1 1 1 1 1 1 1 1 1 1 1 1 1 1 1 1 1 1 1 1 1 1 1 1 1 1 1 1 1 1 1 1 1 1 1 0.999 1 1 1 1 1 1 1 1 1 1 1 1 1 1 1 1 1 1 0.995 1 0.997 1 1 1 1 1 1 1 1 1 1 1 1 0.999 1 1 1 1 1 1 1 1 1 1 1 1 1 1 1 1 1 1 1 1 1 1 1 1 1
>N28
1 1 1 1 1 1 1 1 1 1 1 1 1 1 1 1 1 1 1 1 1 1 1 1 1 1 1 1 1 1 1 1 1 1 1 1 1 1 1 1 1 1 1 1 1 1 1 1 1 1 1 1 1 1 1 1 1 1 1 1 1 1 1 1 1 1 1 1 1 1 1 1 1 1 1 1 1 1 1 1 1 1 1 1 1 1 1 1 1 1 1 1 1 1 1 1 1 1 1 1 1 1 1 1 1 1 1 1 1 1 1 1 1 1 1 1 1 1 1 1 1 1 1 1 1 1 1 1 1 1 1 1 1 1 1 1 1 1 1 1 1 1 1 1 1 1 1 1 1 1 1 1 1 1 1 1 1 1 1 1 1 1 1 1 1 1 1 1 1 1 1 1 1 1 1 1 1 1 1 1 1 1 1 1 1 1 1 1 1 1 1 1 1 1 1 1 1 1 1 1 1 1 1 1 1
>N29
1 1 1 1 1 1 1 1 1 0.998 1 1 1 1 1 1 1 1 1 1 1 1 1 1 1 1 1 1 1 1 1 1 1 1 1 1 1 1 1 1 1 1 1 1 1 1 1 1 1 1 1 1 1 1 1 1 1 1 1 1 1 1 1 1 1 1 1 1 1 1 1 1 1 1 1 1 1 1 1 1 1 1 0.960 1 1 1 1 1 1 1 1 1 0.998 1 1 1 1 1 1 1 1 1 1 1 1 1 1 1 1 1 1 1 1 1 1 1 1 1 1 0.991 0.991 1 1 1 1 1 0.999 1 0.999 1 1 1 1 0.986 1 1 1 1 1 1 1 1 1 1 1 1 1 1 1 1 1 1 1 1 1 0.835 1 1 0.841 1 0.997 1 1 1 0.998 0.998 0.996 1 1 1 1 1 1 0.889 0.999 1 1 1 1 0.914 1 1 1 0.642 1 1 1 0.998 1 0.993 1 1 0.997 1 1 1 1 1 1 1 1 1 0.998 0.998 1
>N30
1 0.588 1 1 1 1 1 1 1 0.993 1 1 1 1 1 1 1 1 1 1 1 1 1 1 1 1 1 1 0.999 1 1 1 1 1 1 1 1 1 1 1 1 1 1 1 1 1 1 1 1 1 1 1 1 1 1 1 1 1 1 1 1 1 1 1 1 1 1 1 1 1 1 1 1 1 1 1 1 1 1 1 1 1 1 1 1 1 1 1 1 1 1 1 1 1 0.999 1 1 1 1 1 1 1 1 1 1 1 1 1 1 1 0.998 1 1 1 0.994 1 0.966 0.810 1 0.702 0.934 0.996 1 1 0.968 1 0.618 1 0.709 1 1 1 1 1 1 0.964 1 0.508 1 1 1 1 1 1 1 0.980 0.489 1 1 1 1 1 0.999 1 1 1 1 1 0.691 0.958 0.972 1 0.615 1 0.996 0.890 0.475 1 1 1 0.978 1 1 1 1 0.540 1 1 0.981 0.813 1 1 1 0.657 0.979 0.999 1 0.632 1 0.938 0.998 1 0.987 1 1 1 0.988 1 1 1 1 1 0.875 0.850 1
>N31
1 0.981 1 1 1 1 1 1 0.994 0.999 1 1 1 1 1 1 1 1 1 1 1 1 1 1 1 1 1 1 0.989 1 1 1 1 1 1 1 1 1 1 1 1 1 1 1 1 1 1 1 1 1 1 1 1 1 1 1 1 1 1 1 1 0.989 1 1 1 1 1 1 1 1 1 1 1 1 1 1 1 1 1 1 1 1 1 1 1 1 1 1 1 1 1 1 1 1 1 1 1 1 1 1 1 1 1 1 1 1 1 1 1 1 1 1 1 1 0.989 1 0.954 0.925 1 0.742 0.983 0.992 1 1 0.824 1 0.987 1 0.985 1 1 1 1 1 1 0.866 1 0.946 1 1 1 1 1 1 1 0.999 0.993 1 1 1 1 0.990 1 1 1 1 0.990 0.996 0.979 0.999 0.994 1 0.621 1 0.986 0.996 0.407 1 1 1 0.988 1 0.997 1 1 0.905 1 1 0.999 0.974 1 1 1 0.972 0.857 0.990 1 0.619 1 0.916 1 1 0.997 1 1 0.996 1 1 1 1 1 1 0.895 0.866 0.993
>N32
0.996 0.996 1 1 1 1 1 1 0.934 0.540 1 1 0.784 1 1 1 1 1 1 1 1 1 0.998 1 1 1 1 1 0.941 0.439 1 1 1 1 1 1 1 1 0.998 0.999 1 1 1 1 1 0.999 1 1 1 1 1 1 1 1 1 1 1 1 1 0.966 0.992 0.910 0.998 1 1 1 1 1 1 0.996 1 0.999 1 1 1 1 1 1 1 1 1 1 1 0.999 0.977 1 1 1 1 1 0.994 0.999 0.906 1 0.997 1 1 0.957 1 1 0.989 0.953 0.695 1 1 0.862 0.949 1 1 1 0.533 0.998 0.993 0.623 0.628 0.569 0.638 0.563 0.996 0.993 0.525 0.900 1 0.985 0.959 1 0.999 0.990 0.999 1 0.834 1 1 0.998 1 0.984 1 0.711 0.999 0.999 0.983 1 0.756 1 1 0.874 0.729 1 1 1 1 0.982 1 1 1 1 0.990 1 0.618 0.998 0.492 1 0.999 1 0.403 0.939 0.968 1 1 0.999 0.841 0.999 0.669 0.853 0.993 0.639 1 1 0.931 0.284 0.985 0.999 1 0.522 0.598 0.676 0.998 0.563 1 0.902 0.633 0.634 0.993 1 1 1 0.998 0.997 1 1 1 1 0.545 0.948 0.999
>N33
0.959 0.999 1 1 1 1 1 1 0.846 0.775 1 1 0.549 1 1 1 1 1 1 0.997 1 1 1 1 1 1 1 1 0.999 0.907 1 1 1 1 1 1 1 1 0.994 1 1 1 1 1 1 1 1 1 1 1 1 1 1 1 1 1 1 1 1 1 1 0.935 1 1 1 1 1 1 1 0.995 1 1 1 1 1 1 1 1 1 1 1 1 0.997 1 0.895 1 1 1 1 1 1 1 0.998 1 1 1 1 0.997 1 1 0.999 0.999 0.989 1 1 0.685 0.960 1 1 1 0.955 1 1 0.749 0.960 0.992 0.584 0.795 0.999 0.994 0.401 0.911 1 1 0.975 1 1 0.961 1 1 0.992 1 1 0.997 1 0.988 1 0.741 1 1 0.999 1 0.529 1 1 0.968 0.730 1 1 1 1 0.999 1 1 1 1 1 0.998 0.688 1 0.990 1 1 1 0.547 0.992 0.997 1 1 1 0.894 1 0.921 0.995 1 0.864 1 1 0.998 0.534 0.989 0.993 1 0.501 0.935 0.993 1 0.550 1 0.996 0.952 0.662 0.972 1 1 1 1 0.998 1 1 1 1 0.518 0.961 1
>N34
0.958 0.999 1 1 1 1 1 1 0.782 0.963 1 1 0.549 1 1 1 1 1 1 1 1 1 1 1 1 1 1 1 1 0.914 1 1 1 1 1 1 1 1 0.973 1 1 1 1 1 1 1 1 1 1 1 1 1 1 1 1 1 1 1 1 1 1 0.924 1 1 1 1 1 1 1 0.997 1 1 1 1 1 1 1 1 1 1 1 1 1 1 0.567 1 1 1 1 1 1 1 1 1 1 1 1 0.999 1 1 1 1 0.995 1 1 0.685 0.997 1 1 1 0.992 1 1 0.744 0.963 0.999 0.585 0.984 0.998 1 0.421 0.995 1 1 0.997 1 1 0.964 1 0.998 0.999 1 1 1 1 0.999 1 0.831 1 1 1 1 0.529 1 1 0.969 0.774 1 1 1 1 1 1 1 1 1 1 1 0.978 1 0.999 1 1 1 0.906 0.997 0.999 1 1 1 0.985 1 0.958 0.999 1 0.794 1 1 1 0.525 0.982 0.999 1 0.532 0.952 1 1 0.978 0.997 0.999 0.998 0.765 0.970 0.999 1 1 1 0.990 1 1 1 1 0.608 0.937 1
>N35
0.999 0.984 1 1 1 1 1 1 0.981 0.989 1 1 0.988 1 1 1 1 1 1 1 1 1 1 1 1 1 1 1 1 0.999 1 1 1 1 1 1 1 1 0.960 1 1 1 1 1 1 1 1 1 1 1 1 1 1 1 1 1 1 1 1 1 1 0.973 1 1 1 1 1 1 1 0.986 1 1 1 1 1 1 1 1 1 1 1 1 1 1 0.591 1 1 1 1 1 1 1 1 1 1 1 1 0.986 1 1 1 1 0.987 1 1 0.995 1 1 1 1 0.999 1 1 0.992 0.828 1 0.983 1 0.972 1 0.311 1 1 1 1 0.996 1 1 1 1 1 1 1 1 1 1 0.996 0.831 1 0.997 1 1 0.987 1 1 0.990 0.759 1 1 1 1 1 1 1 1 1 1 1 0.999 0.998 1 1 1 1 0.992 0.999 1 1 1 1 0.999 1 0.992 1 1 0.751 1 1 1 0.968 1 0.995 1 0.974 0.833 1 1 1 1 0.987 1 0.995 0.989 0.998 1 1 1 0.980 0.996 1 1 1 0.528 0.873 1
>N36
0.998 0.993 1 1 1 1 1 1 0.998 0.968 1 1 0.997 1 1 1 1 1 1 1 1 1 1 1 1 1 1 1 1 0.993 1 1 1 1 1 1 0.995 1 0.877 1 1 1 1 1 1 1 1 1 1 1 1 1 1 1 1 1 1 1 1 1 1 0.999 1 1 1 1 1 1 1 1 1 1 1 1 1 1 1 1 1 1 1 1 1 1 0.997 1 1 1 1 1 1 1 1 1 1 1 1 1 1 1 1 0.995 1 1 1 0.997 1 1 1 1 1 1 1 0.998 0.999 0.996 0.992 1 1 1 0.913 1 1 1 1 1 1 0.991 1 0.999 1 1 1 1 1 1 1 0.955 1 1 1 1 0.923 1 1 1 0.999 1 1 1 1 1 1 1 1 1 1 0.997 1 1 1 1 1 1 0.997 1 1 1 1 1 0.999 1 0.909 1 1 0.682 1 1 1 0.679 0.993 1 1 0.897 0.998 1 1 1 0.958 1 1 0.999 0.985 1 1 1 1 1 1 1 1 1 0.992 0.854 1
>N37
1 1 1 1 1 1 1 1 1 1 1 1 1 1 1 1 1 1 1 1 1 1 1 1 1 1 1 1 1 1 1 1 1 1 1 1 1 1 0.998 1 1 1 1 1 1 1 1 1 1 1 1 1 1 1 1 1 1 1 1 1 1 1 1 1 1 1 1 1 1 1 1 1 1 1 1 1 1 1 1 1 1 1 1 1 1 1 1 1 1 1 1 1 1 1 1 1 1 1 1 1 1 1 1 1 1 1 1 1 1 1 1 1 1 1 0.997 0.965 1 1 1 1 0.918 1 1 1 1 1 1 1 1 1 1 1 1 1 1 1 1 1 1 1 1 1 0.926 1 1 1 1 1 1 1 1 1 1 1 1 1 1 1 1 1 1 1 1 1 1 1 1 1 1 1 1 1 0.998 1 1 0.998 1 1 1 0.996 1 1 1 0.899 1 1 1 1 0.999 1 1 1 1 1 1 1 1 1 1 1 1 1 1 0.995 1
>N38
1 1 1 1 1 1 1 1 1 1 1 1 1 1 1 1 1 1 1 1 1 1 1 1 1 1 1 1 1 1 1 1 1 1 1 1 1 1 1 1 1 1 1 1 1 1 1 1 1 1 1 1 1 1 1 1 1 1 1 1 1 1 1 1 1 1 1 1 1 1 1 1 1 1 1 1 1 1 1 1 1 1 1 1 1 1 1 1 1 1 1 1 1 1 1 1 1 1 1 1 1 1 1 1 1 1 1 1 1 1 1 1 1 1 1 1 1 1 1 1 0.715 1 1 1 1 1 1 1 1 1 1 1 1 1 1 1 1 1 1 1 1 1 1 1 1 1 1 1 1 1 1 1 1 1 1 1 1 1 1 1 1 1 1 1 1 1 1 1 1 1 1 1 0.997 1 1 1 1 1 1 1 1 1 1 1 1 1 1 1 1 1 1 1 1 1 1 1 1 1 1 1 1 1 1 1 1
>N39
1 1 1 1 1 1 1 1 1 1 1 1 1 1 1 1 1 1 1 1 1 1 1 1 1 1 1 1 1 1 1 1 1 1 1 1 1 1 1 1 1 1 1 1 1 1 1 1 1 1 1 1 1 1 1 1 1 1 1 1 1 1 1 1 1 1 1 1 1 1 1 1 1 1 1 1 1 1 1 1 1 1 1 1 1 1 1 1 1 1 1 1 1 1 1 1 1 1 1 1 1 1 1 1 1 1 1 1 1 1 1 1 1 1 1 1 1 1 1 1 0.715 1 1 1 1 1 1 1 1 1 1 1 1 1 1 1 1 1 1 1 1 1 1 1 1 1 1 1 1 1 1 1 1 1 1 1 1 1 1 1 1 1 1 1 1 1 1 1 1 1 1 1 0.997 1 1 1 1 1 1 1 1 1 1 1 1 1 1 1 1 1 1 1 1 1 1 1 1 1 1 1 1 1 1 1 1
>N40
1 0.999 1 1 1 1 1 1 1 1 1 1 0.996 1 1 1 1 1 1 1 1 1 1 1 1 1 1 1 1 1 1 1 1 1 1 1 1 1 1 1 1 1 1 1 1 1 1 1 1 1 1 1 1 1 1 1 1 1 1 0.998 1 1 1 1 1 1 1 1 1 1 1 1 1 1 1 1 1 1 1 1 1 1 1 1 1 1 1 1 1 1 1 1 1 1 1 1 1 1 1 1 1 1 1 1 1 1 1 1 1 1 1 1 1 1 1 1 1 1 1 1 1 1 1 1 1 1 1 1 1 1 1 1 1 1 1 1 1 1 1 1 1 1 1 1 1 1 1 1 1 1 1 0.999 1 1 1 1 1 1 1 1 1 1 1 1 1 1 1 1 1 1 1 1 1 1 1 1 1 1 1 1 1 1 1 1 1 1 1 1 1 1 1 1 1 1 1 1 1 1 1 1 1 1 1 1 1
>N41
1 1 1 1 1 1 1 1 1 1 1 1 1 1 1 1 1 1 1 1 1 1 1 1 1 1 1 1 1 1 1 1 1 1 1 1 1 1 1 1 1 1 1 1 1 1 1 1 1 1 1 1 1 1 1 1 1 1 1 1 1 1 1 1 1 1 1 1 1 1 1 1 1 1 1 1 1 1 1 1 1 1 1 1 1 1 1 1 1 1 1 1 1 1 1 1 1 1 1 1 1 1 1 1 1 1 1 1 1 1 1 1 1 1 1 1 1 1 1 1 1 1 1 1 1 1 1 1 1 1 1 1 1 1 1 1 1 1 1 1 1 1 1 1 1 1 1 1 1 1 1 1 1 1 1 1 1 1 1 1 1 1 1 1 1 1 1 1 1 1 1 1 1 1 1 1 1 1 1 1 1 1 1 1 1 1 1 1 1 1 1 1 1 1 1 1 1 1 1 1 1 1 1 1 1
>N42
1 1 1 1 1 1 1 1 1 1 1 1 1 1 1 1 1 1 1 1 1 1 1 1 1 1 1 1 1 1 1 1 1 1 1 1 1 1 1 1 1 1 1 1 1 1 1 1 1 1 1 1 1 1 1 1 1 1 1 1 1 1 1 1 1 1 1 1 1 1 1 1 1 1 1 1 1 1 1 1 1 1 1 1 1 1 1 1 1 1 1 1 1 1 1 1 1 1 1 1 1 1 1 1 1 1 1 1 1 1 1 1 1 1 1 1 1 1 1 1 0.715 1 1 1 1 1 1 1 1 1 1 1 1 1 1 1 1 1 1 1 1 1 1 1 1 1 1 1 1 1 1 1 1 1 1 1 1 1 1 1 1 1 1 1 1 1 1 1 1 1 1 1 0.997 1 1 1 1 1 1 1 1 1 1 1 1 1 1 1 1 1 1 1 1 1 1 1 1 1 1 1 1 1 1 1 1
>N43
1 1 1 1 1 1 1 1 1 1 1 1 1 1 1 1 1 1 1 1 1 1 1 1 1 1 1 1 1 1 1 1 1 1 1 1 1 1 1 1 1 1 1 1 1 1 1 1 1 1 1 1 1 1 1 1 1 1 1 1 1 1 1 1 1 1 1 1 1 1 1 1 1 1 1 1 1 1 1 1 1 1 1 1 1 1 1 1 1 1 1 1 1 1 1 1 1 1 1 1 1 1 1 1 1 1 1 1 1 1 1 1 1 1 1 1 1 1 1 1 0.716 1 1 1 1 1 1 1 1 1 1 1 1 1 1 1 1 1 1 1 1 1 1 1 1 1 1 1 1 1 1 1 1 1 1 1 1 1 1 1 1 1 1 1 1 1 1 1 1 1 1 1 0.997 1 1 1 1 1 1 1 1 1 1 1 1 1 1 1 1 1 1 1 1 1 1 1 1 1 1 1 1 1 1 1 1
>N44
1 1 1 1 1 1 1 1 1 0.999 1 1 1 1 1 1 1 1 1 1 1 1 1 1 1 1 1 1 1 1 1 1 1 1 1 1 1 1 1 1 1 1 1 1 1 1 1 1 1 1 1 1 1 1 1 1 1 1 1 1 1 1 1 1 1 1 1 1 1 1 1 1 1 1 1 1 1 1 1 1 1 1 1 1 1 1 1 1 1 1 1 1 1 1 1 1 1 1 1 0.999 1 1 0.995 1 1 1 1 1 1 1 1 1 1 1 1 1 1 1 1 1 0.716 1 1 1 1 1 1 1 1 1 1 1 1 1 1 1 1 1 1 1 1 1 1 1 1 1 1 1 1 1 1 1 1 1 1 1 1 1 1 1 1 1 1 1 1 0.979 1 1 1 1 1 1 0.994 1 1 1 1 1 1 1 1 1 1 1 0.997 1 1 0.484 1 1 1 1 1 1 1 1 1 1 1 1 1 1 1 1 1
>N45
0.996 0.996 1 1 1 1 1 1 0.934 0.540 1 1 0.784 1 1 1 1 1 1 1 1 1 0.998 1 1 1 1 1 0.941 0.439 1 1 1 1 1 1 1 1 0.998 0.999 1 1 1 1 1 0.999 1 1 1 1 1 1 1 1 1 1 1 1 1 0.966 0.992 0.910 0.998 1 1 1 1 1 1 0.996 1 0.999 1 1 1 1 1 1 1 1 1 1 1 0.999 0.977 1 1 1 1 1 0.994 0.999 0.906 1 0.997 1 1 0.957 1 1 0.989 0.953 0.695 1 1 0.862 0.949 1 1 1 0.533 0.998 0.993 0.623 0.628 0.569 0.638 0.563 0.996 0.993 0.525 0.900 1 0.985 0.959 1 0.999 0.990 0.999 1 0.834 1 1 0.998 1 0.984 1 0.711 0.999 0.999 0.983 1 0.756 1 1 0.874 0.729 1 1 1 1 0.982 1 1 1 1 0.990 1 0.618 0.998 0.492 1 0.999 1 0.403 0.939 0.968 1 1 0.999 0.841 0.999 0.669 0.853 0.993 0.639 1 1 0.931 0.284 0.985 0.999 1 0.522 0.598 0.676 0.998 0.563 1 0.902 0.633 0.634 0.993 1 1 1 0.998 0.997 1 1 1 1 0.545 0.948 0.999
