# Supplementary material for: Molecular evolution of cyclin proteins in animals and fungi
Source: BMC Evol Biol. 2011 Jul 28;11:224. doi: 10.1186/1471-2148-11-224 (PMC3162929; doi:10.1186/1471-2148-11-224)
Supplement: Additional file 3 — The packed archive contains FASTA-like text files. Each text file contains space delimited numbers representing reconstruction probabilities of ancestral amino acids in internal tree nodes of A-, B-, D-, and E- cyclin phylogenetic trees for each ancestral sequence. [file 1471-2148-11-224-S3.GZ › cyclinA.ancescon.txt]

>N1
0.9014 0.9481 0.9853 1 0.8812 1 0.9938 0.9992 0.9188 0.8975 1 1 0.8813 1 1 0.9958 1 1 0.9999 0.994 1 1 0.4894 0.9997 1 1 0.9998 1 0.5264 0.431 0.9941 1 0.9967 0.9929 0.9981 0.8203 0.9909 0.9946 0.9987 0.9968 1 1 1 1 1 0.5399 1 0.9975 1 1 0.8951 0.9999 1 1 0.9999 1 0.9979 0.9983 0.8884 0.9966 0.7863 0.8842 0.7673 0.9985 1 1 0.9999 1 1 0.7532 0.9877 0.4848 0.9973 1 0.9986 0.9999 1 1 1 0.9973 1 1 0.9235 0.6416 0.9913 1 0.9999 0.9938 0.6987 1 0.9952 0.9935 0.9794 1 0.9997 0.9996 1 0.9102 1 0.9902 0.9901 0.8021 0.7844 0.9999 1 0.6872 0.3204 0.492 1 0.9989 0.3806 0.9957 0.6684 0.7402 0.6286 0.9314 0.9243 0.4577 0.5889 0.5987 0.3916 0.7887 0.9144 0.7517 0.6191 0.9995 0.9844 0.8737 0.9998 0.9999 0.9827 1 0.9996 0.7497 0.9989 0.774 0.9755 0.3857 0.8884 0.9203 0.9296 0.9631 0.8761 1 1 0.7896 0.9747 1 0.9929 0.9922 0.9997 0.8511 0.9481 0.9892 0.9999 0.5222 0.9994 0.9982 0.8481 0.8907 0.6173 0.9999 0.7551 0.9988 0.4609 0.8389 0.9682 0.9984 0.9194 0.9947 0.2139 0.9474 0.2461 0.9145 0.9807 0.4953 0.9322 0.9994 0.8826 0.7085 0.8555 0.9505 0.9952 0.5526 0.5064 0.9961 0.6652 0.1656 0.998 0.9709 0.6178 0.6003 0.9823 0.9956 0.9767 1 0.6489 0.9356 0.9996 1 1 0.9951 0.9514 0.9635 0.6234
>N2
0.9911 0.9871 0.9998 1 0.9886 1 1 0.9986 0.9907 0.9938 1 1 0.9582 1 1 0.9999 1 1 1 0.9999 1 1 0.5287 1 1 1 1 1 0.579 0.4666 0.9947 1 1 0.9998 1 0.8209 0.9999 0.9964 0.9999 1 1 1 1 1 1 0.6001 1 1 1 1 0.9703 1 1 1 1 1 0.9997 1 0.8887 1 0.7863 0.9526 0.7683 1 1 1 1 1 1 0.7494 0.9999 0.514 1 1 1 1 1 1 1 1 1 1 0.9982 0.666 0.9998 1 1 0.9998 0.812 1 0.9992 0.9999 0.9936 1 1 0.9999 1 0.926 1 0.9999 0.9992 0.8052 0.9891 1 1 0.8433 0.3125 0.5103 1 1 0.422 0.9999 0.6824 0.7786 0.6966 0.9783 0.9575 0.5501 0.665 0.6503 0.4918 0.9723 0.9221 0.8885 0.6577 1 0.9997 0.8773 1 1 0.9859 1 0.9996 0.7618 1 0.8484 0.9674 0.4337 0.9799 0.9914 0.998 0.9993 0.9264 1 1 0.8938 0.9986 1 1 0.9968 0.9997 0.8927 0.9961 0.9982 0.9999 0.8443 1 0.9998 0.987 0.9896 0.639 1 0.688 0.999 0.5024 0.9817 0.9942 0.9998 0.9998 0.9975 0.2298 0.9939 0.2534 0.9964 0.9991 0.5633 0.9334 1 0.9408 0.8627 0.9956 0.9664 1 0.6304 0.5515 0.9982 0.7475 0.1919 1 0.9966 0.6617 0.6616 0.9975 1 0.9998 1 0.6574 0.99 0.9998 1 1 0.9976 0.996 0.9835 0.7774
>N3
0.9897 0.9918 0.9999 1 0.9871 1 1 0.9998 0.9856 0.9949 1 1 0.9747 1 1 1 1 1 1 0.9999 1 1 0.5324 1 1 1 1 1 0.527 0.888 0.9994 1 1 0.9998 1 0.6349 1 0.9918 0.9998 1 1 1 1 1 1 0.5425 1 1 1 1 0.9949 1 1 1 1 1 0.9981 1 0.9976 1 0.6501 0.9466 0.9196 1 1 1 1 1 1 0.5304 0.9999 0.4014 1 1 1 1 1 1 1 1 1 1 0.9989 0.8546 0.9998 1 1 0.9999 0.8069 1 0.9958 0.9999 0.9813 1 1 0.9987 1 0.8208 1 0.9999 0.9994 0.9027 0.9936 1 1 0.8199 0.346 0.5897 1 0.9999 0.367 0.9999 0.6833 0.754 0.7061 0.9848 0.9336 0.5315 0.5784 0.5017 0.441 0.9694 0.8527 0.8844 0.6588 0.9999 0.9998 0.6261 1 1 0.9858 1 0.993 0.7604 1 0.8482 0.9754 0.401 0.9785 0.9888 0.9988 0.9996 0.928 1 1 0.8829 0.9982 1 1 0.999 0.9973 0.9246 0.9953 0.996 0.9959 0.8428 1 0.9971 0.9898 0.9837 0.6408 1 0.4424 0.9995 0.4507 0.9741 0.9943 0.9974 1 0.9877 0.2124 0.987 0.1973 0.9974 0.9994 0.5532 0.6589 1 0.9395 0.8436 0.9969 0.9606 1 0.6632 0.4952 0.993 0.7402 0.18 1 0.9926 0.6692 0.6735 0.9987 1 0.9999 1 0.6793 0.9869 0.9966 1 1 0.9904 0.9951 0.9716 0.775
>N4
1 0.9776 1 1 1 1 1 1 0.9999 0.9999 1 1 0.9203 1 1 1 1 1 1 1 1 1 0.5537 1 1 1 1 1 0.9265 0.9544 1 1 1 1 1 1 1 0.9971 0.9997 1 1 1 1 1 1 0.7939 1 1 1 1 0.9523 1 1 1 1 1 1 1 0.9999 1 0.9992 0.9898 0.8356 1 1 1 1 1 1 0.9156 1 0.9791 1 1 1 1 1 1 1 1 1 1 0.9999 0.9999 1 1 1 1 1 1 1 1 0.9999 1 1 1 1 0.9993 1 1 0.9978 0.9258 0.9925 1 1 0.9436 0.999 0.6598 1 1 0.6234 0.9999 0.6869 0.8275 0.68 0.9564 0.9847 0.6243 0.9776 0.9542 0.645 1 0.9821 0.9935 0.6533 1 1 0.9605 1 1 0.9734 1 1 0.7709 1 0.8637 0.9881 0.5858 0.9884 0.9981 0.9991 1 0.9284 1 1 0.9194 1 1 1 0.9888 0.9997 0.8373 1 1 1 0.9955 1 1 0.9944 0.9996 0.6179 1 0.6926 0.9852 0.6125 0.9977 0.9954 1 1 1 0.3849 1 0.3588 1 0.9994 0.5906 1 1 0.9506 0.9366 0.9997 0.9992 1 0.5986 0.6714 0.9992 0.7668 0.2334 1 0.9999 0.6426 0.6358 0.9862 1 1 1 0.6168 1 1 1 1 0.9999 0.9997 0.9891 0.9999
>N5
1 0.9776 1 1 1 1 1 1 0.9999 0.9999 1 1 0.9203 1 1 1 1 1 1 1 1 1 0.5537 1 1 1 1 1 0.9265 0.9544 1 1 1 1 1 1 1 0.9971 0.9997 1 1 1 1 1 1 0.7939 1 1 1 1 0.9523 1 1 1 1 1 1 1 0.9999 1 0.9992 0.9898 0.8356 1 1 1 1 1 1 0.9156 1 0.9791 1 1 1 1 1 1 1 1 1 1 0.9999 0.9999 1 1 1 1 1 1 1 1 0.9999 1 1 1 1 0.9993 1 1 0.9978 0.9258 0.9925 1 1 0.9436 0.999 0.6598 1 1 0.6234 0.9999 0.6869 0.8275 0.68 0.9564 0.9847 0.6243 0.9776 0.9542 0.645 1 0.9821 0.9935 0.6533 1 1 0.9605 1 1 0.9734 1 1 0.7709 1 0.8637 0.9881 0.5858 0.9884 0.9981 0.9991 1 0.9284 1 1 0.9194 1 1 1 0.9888 0.9997 0.8373 1 1 1 0.9955 1 1 0.9944 0.9996 0.6179 1 0.6926 0.9852 0.6125 0.9977 0.9954 1 1 1 0.3849 1 0.3588 1 0.9994 0.5906 1 1 0.9506 0.9366 0.9997 0.9992 1 0.5986 0.6714 0.9992 0.7668 0.2334 1 0.9999 0.6426 0.6358 0.9862 1 1 1 0.6168 1 1 1 1 0.9999 0.9997 0.9891 0.9999
>N6
0.9989 0.9134 0.9976 1 0.9991 0.9994 0.9988 0.9992 0.8112 0.9904 1 1 0.8279 1 1 0.9996 1 1 0.9994 0.9993 0.9997 1 0.5228 0.9976 1 1 0.9978 0.9999 0.6481 0.8594 1 1 0.9997 0.9983 0.9999 1 1 0.999 0.9855 0.9989 1 1 0.9999 1 1 0.5621 0.9998 0.9993 0.9998 0.9999 0.6666 0.9999 1 1 0.9999 1 0.9999 0.9999 0.9997 1 0.9982 0.9222 0.8798 1 1 1 0.9997 1 1 0.8983 0.9996 0.9811 0.9998 1 0.9998 0.9993 1 1 1 0.9993 1 1 0.9969 0.9987 0.9972 0.9995 0.9988 0.9997 0.9995 1 0.7689 0.9986 0.9979 1 0.984 0.9992 0.9996 0.9524 1 0.9981 0.9949 0.7738 0.9851 1 1 0.5386 0.6524 0.5581 1 0.9977 0.4827 0.9117 0.655 0.5876 0.5481 0.7416 0.7323 0.458 0.9232 0.6256 0.3883 0.9993 0.5141 0.6372 0.7129 0.9972 0.9982 0.9618 0.9999 0.9999 0.9772 1 0.9996 0.8528 1 0.8919 0.9864 0.6345 0.9897 0.8407 0.8063 0.9993 0.9228 1 1 0.7647 0.9898 0.9994 0.9998 0.9854 0.9997 0.8439 0.9821 0.9985 0.9999 0.9562 0.9979 0.9972 0.9865 0.7243 0.4213 1 0.8289 0.9815 0.4875 0.74 0.8933 1 0.9999 0.9988 0.4256 0.997 0.3392 0.9968 0.9981 0.6168 0.9283 0.9994 0.9525 0.709 0.8484 0.9984 0.9625 0.5611 0.7298 0.99 0.5962 0.1689 0.9999 0.9975 0.6667 0.4701 0.9805 0.9987 0.9989 0.9994 0.7256 0.9931 0.9995 1 1 0.9991 0.9845 0.8094 0.9986
>N7
1 0.7711 0.9955 1 1 1 0.996 1 0.5073 0.9977 1 1 0.6149 1 1 0.9999 1 1 1 1 1 1 0.5809 0.9966 1 1 0.988 1 0.9859 0.6131 1 1 1 0.9999 1 1 1 1 0.9709 1 1 1 1 1 1 0.7258 1 1 1 1 0.9782 1 1 1 0.9993 1 1 1 1 1 0.9999 0.8001 0.9983 1 1 1 1 1 1 0.8633 1 0.9914 1 1 1 1 1 1 1 1 1 1 0.9997 0.9999 0.9985 1 1 0.9999 0.9974 1 0.7651 0.9999 0.9999 1 0.9373 1 1 0.8535 1 0.9999 0.9935 0.8251 0.9896 1 1 0.6866 0.8297 0.7618 1 0.9993 0.572 0.2541 0.5247 0.9986 0.5562 0.8015 0.5402 0.7916 0.8397 0.4919 0.4761 0.9999 0.8949 0.8958 0.9759 0.9985 0.9997 0.9998 1 1 0.9918 1 0.996 0.9974 1 0.9916 0.9998 0.8839 0.9999 0.9051 0.852 0.9986 0.9495 1 1 0.447 0.9781 0.9987 0.9983 0.9843 1 0.9146 0.988 0.9998 1 0.9946 0.9986 0.9974 0.9978 0.5504 0.5081 1 0.9965 0.9808 0.7249 0.3161 0.7126 1 0.9994 1 0.8083 0.9998 0.3029 0.999 0.9997 0.8263 0.8099 0.999 0.9871 0.3199 0.9748 0.9999 0.9854 0.5093 0.979 0.975 0.8304 0.3049 1 0.9997 0.7944 0.3553 0.9813 1 0.999 1 0.9955 0.9808 0.9986 1 1 1 0.9941 0.3934 0.9959
>N8
1 0.6537 0.9994 1 0.9999 1 0.9977 1 0.5374 0.9981 1 1 0.4958 1 1 0.9999 1 1 1 1 1 1 0.671 1 1 1 0.9622 0.9999 0.9993 0.8621 1 1 1 1 1 1 1 1 0.9784 1 1 1 1 1 1 0.8299 1 1 1 1 0.9931 1 1 1 1 1 1 1 1 1 1 0.6688 1 1 1 1 0.9999 1 1 0.8085 1 0.9971 1 1 1 1 1 1 1 1 1 1 0.9998 1 0.9968 1 1 0.9999 1 1 0.7707 1 1 1 0.8389 1 1 0.8578 1 1 0.9999 0.8226 0.9984 1 1 0.9409 0.9704 0.7981 1 0.999 0.661 0.2879 0.5864 1 0.6266 0.8779 0.7938 0.8126 0.7858 0.5222 0.6048 1 0.8941 0.9637 0.9807 0.9979 0.9995 1 1 1 0.9994 1 0.9992 0.9996 1 0.9974 1 0.8992 1 0.9272 0.9838 0.997 0.9758 1 1 0.4084 0.966 0.9998 0.9993 0.9867 1 0.9577 0.9998 1 0.9999 1 1 0.9999 0.9994 0.5103 0.5443 1 0.9975 0.9995 0.9204 0.3183 0.6876 1 1 1 0.821 1 0.3151 0.999 0.9999 0.8907 0.4038 0.9995 0.9981 0.2744 0.9809 1 0.9901 0.5695 0.9915 0.981 0.8476 0.3772 1 0.9996 0.8081 0.4864 0.9867 1 0.9999 1 0.9999 0.9503 0.9993 1 1 1 0.9947 0.3571 0.9999
>N9
1 0.987 1 1 0.9952 1 1 1 0.9922 0.9998 1 1 0.7589 1 1 1 1 1 1 1 1 1 0.719 1 1 1 0.9967 1 0.9999 0.9984 1 1 1 1 1 1 1 1 0.9997 1 1 1 1 1 1 0.9955 1 1 1 0.9973 0.9736 1 1 1 1 1 1 1 1 1 1 0.9924 1 1 1 1 1 1 1 0.988 1 1 1 1 1 1 1 1 1 1 1 1 0.9955 1 1 0.9982 1 1 1 1 0.9981 1 1 1 0.9967 1 1 0.9991 1 1 1 0.9912 0.9998 1 1 0.9997 0.9989 0.7753 1 1 0.9943 0.9965 0.6251 1 0.9891 0.998 0.9984 0.9958 0.9809 0.9934 0.9629 1 0.9906 0.8691 0.9595 1 1 1 1 1 1 1 1 1 0.9929 0.9995 1 0.8916 1 0.9988 0.9998 0.9861 0.9988 1 1 0.9965 0.9818 1 1 1 1 0.999 1 1 1 1 1 1 0.9997 0.7803 0.7223 1 1 1 0.9958 0.9845 0.9925 0.9549 0.9977 1 0.9962 1 0.664 0.9999 1 0.9953 0.9921 1 0.9998 0.5498 0.9943 1 0.9789 0.5755 0.9994 0.9998 0.9339 0.9665 1 0.9961 0.9981 0.777 0.986 1 1 1 1 0.9938 1 1 1 1 0.9996 0.5987 1
>N10
1 0.6537 0.9994 1 0.9999 1 0.9977 1 0.5374 0.9981 1 1 0.4958 1 1 0.9999 1 1 1 1 1 1 0.671 1 1 1 0.9622 0.9999 0.9993 0.8621 1 1 1 1 1 1 1 1 0.9784 1 1 1 1 1 1 0.8299 1 1 1 1 0.9931 1 1 1 1 1 1 1 1 1 1 0.6688 1 1 1 1 0.9999 1 1 0.8085 1 0.9971 1 1 1 1 1 1 1 1 1 1 0.9998 1 0.9968 1 1 0.9999 1 1 0.7707 1 1 1 0.8389 1 1 0.8578 1 1 0.9999 0.8226 0.9984 1 1 0.9409 0.9704 0.7981 1 0.999 0.661 0.2879 0.5864 1 0.6266 0.8779 0.7938 0.8126 0.7858 0.5222 0.6048 1 0.8941 0.9637 0.9807 0.9979 0.9995 1 1 1 0.9994 1 0.9992 0.9996 1 0.9974 1 0.8992 1 0.9272 0.9838 0.997 0.9758 1 1 0.4084 0.966 0.9998 0.9993 0.9867 1 0.9577 0.9998 1 0.9999 1 1 0.9999 0.9994 0.5103 0.5443 1 0.9975 0.9995 0.9204 0.3183 0.6876 1 1 1 0.821 1 0.3151 0.999 0.9999 0.8907 0.4038 0.9995 0.9981 0.2744 0.9809 1 0.9901 0.5695 0.9915 0.981 0.8476 0.3772 1 0.9996 0.8081 0.4864 0.9867 1 0.9999 1 0.9999 0.9503 0.9993 1 1 1 0.9947 0.3571 0.9999
>N11
0.9711 0.6376 0.9895 1 0.8796 1 0.9999 0.7544 0.9676 0.9947 1 1 0.891 1 1 0.9997 1 1 1 0.9999 1 1 0.7562 0.9999 1 1 0.971 1 0.98 0.7253 1 1 1 0.9848 1 0.9947 0.9987 1 0.9976 0.9977 1 1 1 1 1 0.509 1 0.9999 1 1 0.9721 1 1 1 1 1 1 1 1 1 0.9898 0.6088 0.9999 1 1 1 1 1 1 0.9541 1 0.9985 1 1 1 0.9925 0.9991 1 1 1 0.999 1 0.9996 0.9999 0.6235 1 1 0.9999 0.9999 1 0.9619 0.9913 0.9995 1 0.9921 0.9895 1 0.8691 1 0.9989 0.9996 0.8058 0.9832 1 1 0.814 0.9566 0.9521 1 0.4279 0.8404 0.9279 0.9503 0.9983 0.8251 0.8934 0.8422 0.8187 0.8198 0.9739 0.6213 0.9998 0.9298 0.9965 0.9669 0.5576 0.853 0.9927 1 0.9935 1 1 0.9999 0.9998 1 0.9875 0.9976 0.8636 0.9951 0.7446 0.9268 0.9997 0.9172 1 1 0.2878 0.9645 0.7083 0.9995 0.4705 0.9948 0.6793 0.9994 0.9978 0.9995 0.9999 0.9866 0.994 0.9957 0.634 0.42 1 0.6736 0.9999 0.9506 0.2787 0.4766 1 0.9983 0.9999 0.4257 0.9996 0.5933 0.9949 0.9828 0.8142 0.7215 0.8055 0.9722 0.7606 0.883 0.9997 0.9942 0.8317 0.9803 0.9778 0.7497 0.256 0.9996 0.2981 0.5196 0.6725 0.4244 0.9976 1 1 0.9996 0.875 0.9999 1 0.9999 0.9959 0.9278 0.4219 0.9943
>N12
0.7071 0.9949 0.9954 1 0.6659 1 1 0.5639 0.9995 0.9014 1 1 0.8465 1 1 0.967 1 1 1 1 1 1 0.5812 1 1 1 0.9999 1 0.9898 0.9957 1 1 1 0.9999 1 0.9972 1 0.9961 0.9998 0.9963 1 1 1 1 1 0.9803 1 0.9834 1 1 0.9856 1 1 1 1 1 1 1 1 1 0.9913 0.5006 1 1 1 1 1 1 1 0.9121 1 1 1 1 1 0.9966 0.9984 1 1 1 0.9994 1 0.9998 0.9999 0.9944 1 1 1 1 1 0.9166 0.996 0.9541 1 0.9999 0.995 1 0.9982 1 0.8816 0.9998 0.9994 0.9941 1 1 0.8716 0.9855 0.9988 1 0.9976 0.9975 0.9995 0.999 0.9863 0.9894 0.8664 0.8452 0.9876 0.9868 0.9998 0.8941 0.9999 0.9914 0.9996 0.8825 0.9989 0.9992 0.9849 1 0.9982 0.9915 1 1 0.9999 1 0.8341 0.9999 0.997 0.9884 0.9959 0.9992 0.9999 0.9947 1 1 0.9783 0.9929 0.9984 0.9649 0.9969 0.9973 0.7365 0.9996 0.8448 1 0.9999 0.9999 0.6135 0.9975 0.9989 0.6324 1 0.9871 1 0.9824 0.9698 0.9757 1 0.6123 1 0.5279 0.9997 0.5963 0.8182 0.9995 0.9817 0.8002 0.7968 0.9808 0.973 0.8933 0.9998 0.9998 0.7985 0.996 0.9999 0.9941 0.5177 1 0.9756 0.7426 0.9822 0.6927 0.9983 1 1 0.9693 0.9992 1 1 1 0.9986 0.9918 0.9697 0.9788
>N13
0.9663 0.5236 0.9997 1 0.8738 1 1 0.7525 0.9989 0.9991 1 1 0.9927 1 1 1 1 1 1 1 1 1 0.8469 1 1 1 0.9586 1 0.9988 0.7253 1 1 1 0.5251 1 0.9999 0.9842 1 0.9998 1 1 1 1 1 1 0.9553 1 1 1 1 0.9978 1 1 1 1 1 1 1 1 1 0.9996 0.9792 1 1 1 1 1 1 1 0.9979 1 0.9896 1 1 1 0.9998 1 1 1 1 1 1 0.9999 1 0.9917 1 1 1 1 1 0.9991 0.9997 0.9999 1 0.9998 0.9996 1 0.8554 1 0.9999 0.9999 0.7834 0.9982 1 1 0.5478 0.9948 0.9979 1 0.9932 0.841 0.9446 0.9966 1 0.9724 0.9955 0.9936 0.9765 0.9806 0.9994 0.9256 0.9999 0.9957 0.9997 0.929 0.5652 0.887 0.9998 1 0.9998 1 1 1 0.9999 1 0.997 0.9781 0.9829 0.9999 0.9588 0.9846 1 0.8026 1 1 0.9672 0.9974 0.705 1 0.9977 0.9999 0.9713 0.9998 0.9998 0.991 1 0.7744 0.9998 0.9984 0.9896 0.5003 1 0.9811 1 0.9855 0.5585 0.9847 1 1 1 0.556 0.9999 0.7192 0.9993 0.9181 0.7089 0.9861 0.9872 0.9975 0.9551 0.9779 0.9999 0.9999 0.9755 0.9505 0.9997 0.4651 0.3657 0.9915 0.4603 0.5089 0.6112 0.3735 1 1 1 0.9999 0.9717 1 1 0.9957 0.9999 0.9202 0.5535 0.9846
>N14
0.201 0.2853 0.3449 1 0.2743 0.6802 0.8433 0.3761 0.1953 0.3731 0.9971 1 0.2268 0.9691 1 0.794 0.966 1 0.5245 0.4724 0.9799 0.9933 0.3082 0.6843 1 0.969 0.9355 0.8929 0.3679 0.2575 0.9997 0.9841 0.8324 0.8822 0.9186 0.9966 0.9962 0.9941 0.4988 0.8708 1 1 0.5466 1 0.9885 0.1689 0.4954 0.5301 0.7405 0.9071 0.141 0.8876 1 0.9997 0.9498 1 0.9205 0.8974 0.8437 0.9519 0.4913 0.3512 0.8062 1 1 1 0.8238 1 1 0.6146 0.7837 0.2366 0.8484 1 0.9748 0.3886 0.9998 1 0.9953 0.6719 1 0.969 0.3628 0.3063 0.3122 0.6977 0.9092 0.885 0.8577 1 0.886 0.5096 0.3848 0.9761 0.3741 0.5577 0.54 0.4465 0.9657 0.3043 0.6561 0.6141 0.2731 1 1 0.1455 0.1993 0.9775 1 0.447 0.2375 0.7374 0.7104 0.1897 0.3497 0.1891 0.182 0.0959 0.2862 0.1823 0.1051 0.8185 0.3006 0.3442 0.164 0.4265 0.4781 0.3206 0.9947 0.9958 0.4203 1 0.9951 0.7328 0.9983 0.4874 0.8876 0.1471 0.2245 0.8222 0.3228 0.8707 0.4681 1 1 0.1432 0.623 0.9502 0.9883 0.8469 0.9197 0.2508 0.967 0.6948 0.9363 0.9634 0.4767 0.2834 0.3076 0.7356 0.103 0.9977 0.7427 0.7353 0.1445 0.1922 0.2816 0.997 0.9584 0.8125 0.2164 0.315 0.1492 0.7246 0.6912 0.1411 0.2212 0.26 0.4158 0.1533 0.5618 0.8397 0.9352 0.2331 0.2966 0.549 0.2304 0.1176 0.9352 0.3982 0.1937 0.1437 0.2014 0.4846 0.4246 0.9423 0.6641 0.6165 0.865 0.9572 0.9999 0.4385 0.169 0.107 0.7145
>N15
1 0.9776 1 1 1 1 1 1 0.9999 0.9999 1 1 0.9203 1 1 1 1 1 1 1 1 1 0.5537 1 1 1 1 1 0.9265 0.9544 1 1 1 1 1 1 1 0.9971 0.9997 1 1 1 1 1 1 0.7939 1 1 1 1 0.9523 1 1 1 1 1 1 1 0.9999 1 0.9992 0.9898 0.8356 1 1 1 1 1 1 0.9156 1 0.9791 1 1 1 1 1 1 1 1 1 1 0.9999 0.9999 1 1 1 1 1 1 1 1 0.9999 1 1 1 1 0.9993 1 1 0.9978 0.9258 0.9925 1 1 0.9436 0.999 0.6598 1 1 0.6234 0.9999 0.6869 0.8275 0.68 0.9564 0.9847 0.6243 0.9776 0.9542 0.645 1 0.9821 0.9935 0.6533 1 1 0.9605 1 1 0.9734 1 1 0.7709 1 0.8637 0.9881 0.5858 0.9884 0.9981 0.9991 1 0.9284 1 1 0.9194 1 1 1 0.9888 0.9997 0.8373 1 1 1 0.9955 1 1 0.9944 0.9996 0.6179 1 0.6926 0.9852 0.6125 0.9977 0.9954 1 1 1 0.3849 1 0.3588 1 0.9994 0.5906 1 1 0.9506 0.9366 0.9997 0.9992 1 0.5986 0.6714 0.9992 0.7668 0.2334 1 0.9999 0.6426 0.6358 0.9862 1 1 1 0.6168 1 1 1 1 0.9999 0.9997 0.9891 0.9999
>N16
0.9994 0.9767 1 1 0.9995 1 1 1 0.9964 0.9608 1 1 0.96 1 1 1 1 1 1 1 1 1 0.5553 0.9986 1 1 1 1 0.9188 0.9419 1 1 0.9995 0.9986 1 1 1 0.9216 0.9998 1 1 1 1 1 1 0.7923 1 0.9994 1 1 0.9952 1 1 1 1 1 0.9994 1 1 1 0.9902 0.9862 0.745 1 1 1 1 1 1 0.8876 1 0.9757 1 1 1 1 1 1 1 1 1 1 0.9999 1 0.9999 1 1 1 1 1 1 1 0.9893 1 1 1 1 0.9927 1 1 0.9958 0.9455 0.98 1 1 0.9318 0.9995 0.8592 1 0.9999 0.6154 0.9831 0.6781 0.8387 0.6588 0.7907 0.9427 0.4083 0.9774 0.9412 0.5917 0.9993 0.9827 0.9974 0.6269 1 0.9995 0.9604 0.9201 1 0.9706 1 1 0.8279 1 0.8037 0.9875 0.6209 0.9883 0.9969 0.9968 1 0.9423 1 1 0.8943 0.9913 1 1 0.9729 0.9989 0.7654 1 0.9999 1 0.9962 0.8069 0.9999 0.5877 0.9881 0.4691 1 0.6993 0.9832 0.6007 0.9722 0.9539 0.9997 0.9998 1 0.3969 0.9999 0.3895 0.9983 0.9981 0.5861 1 1 0.9633 0.8808 0.9955 0.9996 1 0.4797 0.6992 0.9329 0.6309 0.1975 1 0.964 0.557 0.6498 0.9707 0.9997 1 1 0.6189 0.9993 1 1 1 1 0.9786 0.9813 1
>N17
0.9999 0.9325 1 1 1 1 1 1 0.995 0.9407 1 1 0.9724 1 1 1 1 1 1 1 1 1 0.9817 0.9999 1 1 1 1 0.4365 0.9342 1 1 1 0.9998 1 1 1 0.9988 0.9998 0.9962 1 1 1 1 1 0.8695 1 1 1 1 0.9999 1 1 1 1 1 1 1 1 0.9969 0.9152 0.9929 0.7235 1 1 1 1 1 1 0.8759 1 0.519 1 1 1 1 1 1 1 1 1 1 0.9998 0.9999 0.9993 1 0.9973 1 1 1 1 0.9999 0.6628 1 1 1 1 0.9673 1 0.9999 0.999 0.9399 0.5805 1 1 0.9491 0.9994 0.9947 1 0.9999 0.4952 0.9423 0.9559 0.7439 0.5262 0.2993 0.7549 0.3074 0.9915 0.8712 0.5252 0.9805 0.9686 0.9982 0.4681 0.9999 0.9848 0.999 0.9036 1 0.3756 1 1 0.9873 1 0.7344 0.9558 0.7855 0.9996 0.9993 0.9988 0.9999 0.9521 1 1 0.5256 0.6775 1 1 0.9507 1 0.6877 0.9973 0.9998 1 0.9999 0.7183 0.9999 0.5806 0.971 0.3593 1 0.7408 0.9985 0.5868 0.3394 0.5094 1 1 1 0.5313 0.9997 0.5062 0.9718 0.9709 0.6177 1 1 0.9497 0.7614 0.9976 0.9998 1 0.5231 0.7582 0.7456 0.9036 0.1577 1 0.9132 0.3059 0.7894 0.9392 1 1 1 0.6165 0.9998 1 1 1 1 0.9215 0.9694 0.9999
>N18
1 0.6988 1 1 1 1 1 1 1 0.9802 1 1 1 1 1 1 1 1 1 1 1 1 1 1 1 1 1 1 0.9997 1 1 1 1 0.9997 1 1 1 1 1 1 1 1 1 1 1 0.9999 1 1 1 1 1 1 1 1 1 1 1 1 1 1 1 1 0.9999 1 1 1 1 1 1 0.9999 1 0.9998 1 1 1 1 1 1 1 1 1 1 1 1 1 1 1 1 0.9999 1 1 1 0.9943 1 1 1 1 0.9997 1 1 1 1 0.9999 1 1 0.9997 1 1 1 1 0.9926 1 1 0.9999 0.926 0.9983 0.9775 0.7864 0.9985 0.8761 0.8087 0.9999 0.9999 1 0.9949 1 0.5954 1 0.7213 1 1 1 1 1 1 0.9641 0.9999 0.8579 1 0.9989 0.9997 1 0.9999 1 1 0.8096 0.5513 1 1 1 1 0.9998 0.6565 0.9998 1 1 0.7338 1 0.6892 0.7989 0.927 1 0.541 1 0.9969 0.8944 0.3557 1 1 1 0.972 1 0.9972 0.99 0.9996 0.8371 1 1 0.9847 0.7804 1 1 1 0.5094 0.9982 0.9997 0.9997 0.4396 1 0.7956 0.988 1 0.9764 1 1 0.9999 0.8223 1 1 1 1 1 0.737 0.9063 1
>N19
1 0.7021 1 1 1 1 1 1 0.9999 0.974 1 1 1 1 1 1 1 1 1 1 1 1 1 1 1 1 1 1 0.9997 1 1 1 1 0.9994 1 1 1 1 1 1 1 1 1 1 1 0.9999 1 1 1 1 1 1 1 1 1 1 1 1 1 1 1 1 1 1 1 1 1 1 1 0.9999 1 0.9999 1 1 1 1 1 1 1 1 1 1 1 1 1 1 1 1 0.9999 1 1 1 0.9943 1 1 1 1 0.9996 1 1 1 1 0.9999 1 1 0.9997 0.9999 1 1 1 0.9924 1 1 0.9999 0.9259 0.9983 0.9773 0.7868 0.998 0.8761 0.8079 0.9999 1 1 0.9953 1 0.5931 1 0.7246 1 1 1 1 1 1 0.9639 1 0.8659 1 0.9982 0.9996 1 0.9999 1 1 0.8419 0.5515 1 1 1 1 0.9998 0.653 0.9996 1 0.9998 0.7182 1 0.6868 0.7989 0.9241 1 0.5408 1 0.9969 0.894 0.3563 1 1 1 0.9739 1 0.9972 0.9845 0.9996 0.8452 1 1 0.9843 0.7384 1 1 1 0.5083 0.9984 0.9997 0.9997 0.4396 1 0.7924 0.9878 1 0.9757 1 1 0.9998 0.8218 1 1 1 1 1 0.7376 0.906 1
>N20
1 0.9923 1 1 1 1 1 1 1 0.9519 1 1 0.9999 1 1 1 1 1 1 1 1 1 1 1 1 1 1 1 1 1 1 1 1 0.9969 1 1 1 1 1 1 1 1 1 1 1 0.9998 1 1 1 1 1 1 1 1 1 1 1 1 1 1 1 1 1 1 1 1 1 1 1 1 1 0.9999 1 1 1 1 1 1 1 1 1 1 0.9998 1 1 1 1 1 1 1 1 1 0.9746 1 1 1 1 0.9531 1 1 1 1 1 1 1 0.9992 1 1 1 1 0.9997 1 1 0.9999 0.9985 1 0.9994 0.977 0.9507 0.9971 0.8153 1 1 0.9999 0.9997 1 0.5962 1 0.727 1 1 1 1 0.9997 1 0.9986 1 0.9946 1 0.9783 1 1 0.9997 1 1 0.996 0.5727 1 0.989 1 1 1 0.9988 1 1 0.45 0.9915 1 0.6918 0.9977 0.885 1 0.9972 1 0.9762 0.6097 0.5927 1 1 1 0.9991 1 0.9981 0.8494 0.9807 0.9921 1 1 0.9766 0.8994 0.9999 1 1 0.5345 0.9997 1 0.9996 0.5117 1 0.7475 0.9996 1 0.9468 1 1 0.9979 0.9915 1 1 1 1 1 0.8036 0.5538 1
>N21
1 1 1 1 1 1 1 1 1 0.9999 1 1 1 1 1 1 1 1 1 1 1 1 1 1 1 1 1 1 1 1 1 1 1 1 1 1 1 1 1 1 1 1 1 1 1 0.9999 1 1 1 1 1 1 1 1 1 1 1 1 1 1 1 1 1 1 1 1 1 1 1 1 1 1 1 1 1 1 1 1 1 1 1 1 0.9999 1 1 1 1 1 1 1 1 1 1 1 1 1 1 0.9988 1 1 1 1 1 1 1 0.9991 1 1 1 1 1 1 1 1 1 1 1 0.9968 0.9479 1 0.9962 1 1 1 1 1 0.9997 1 0.9999 1 1 1 1 1 1 1 1 1 1 1 1 1 1 1 1 1 0.834 1 0.9999 1 1 1 1 0.9999 1 0.9999 1 1 0.9446 1 0.9996 1 1 1 0.9979 0.9992 0.9997 1 1 1 1 1 1 0.9039 1 1 1 1 1 0.8898 1 1 1 0.5723 1 1 1 0.9975 1 0.8567 0.9999 1 0.9996 1 1 1 1 1 1 1 1 1 0.9251 0.9614 1
>N22
1 1 1 1 1 1 1 1 1 1 1 1 1 1 1 1 1 1 1 1 1 1 1 1 1 1 1 1 1 1 1 1 1 1 1 1 1 1 1 1 1 1 1 1 1 0.9954 1 1 1 1 1 1 1 1 1 1 1 1 1 1 1 1 1 1 1 1 1 1 1 1 1 1 1 1 1 1 1 1 1 1 1 1 0.9984 1 1 1 1 1 1 1 1 1 1 1 1 1 1 0.9999 1 1 1 1 1 1 1 0.9826 1 1 1 1 1 1 1 1 1 1 1 0.9924 0.9634 1 0.9853 1 1 1 1 1 1 1 1 1 1 1 1 1 1 1 1 1 1 1 1 1 1 1 1 1 0.8323 1 1 1 1 1 1 0.9967 1 1 1 1 0.9369 1 0.9999 1 1 1 0.9813 0.9999 1 1 1 1 1 1 0.9999 0.4241 1 1 1 1 1 0.9929 1 1 1 0.9645 1 1 1 0.9994 1 0.9808 0.9949 1 0.9975 1 1 1 1 1 1 1 1 1 0.9203 0.945 1
>N23
1 1 1 1 1 1 1 1 1 1 1 1 1 1 1 1 1 1 1 1 1 1 1 1 1 1 1 1 1 1 1 1 1 1 1 1 1 1 1 1 1 1 1 1 1 1 1 1 1 1 1 1 1 1 1 1 1 1 1 1 1 1 1 1 1 1 1 1 1 1 1 1 1 1 1 1 1 1 1 1 1 1 1 1 1 1 1 1 1 1 1 1 1 1 1 1 1 1 1 1 1 1 1 1 1 0.9924 1 1 1 1 1 1 1 1 1 1 1 0.8688 1 1 1 1 1 1 1 1 1 1 1 1 1 1 1 1 1 1 1 1 1 1 1 1 1 1 1 1 1 1 0.9998 1 1 1 1 1 1 1 1 1 1 1 1 1 1 1 0.9998 1 1 1 1 1 1 1 1 0.9998 1 1 1 1 1 0.9994 1 1 1 1 1 1 1 0.999 1 1 1 1 1 1 1 1 1 1 1 1 1 1 0.6916 1 1
>N24
1 1 1 1 1 1 1 1 1 1 1 1 1 1 1 1 1 1 1 1 1 1 1 1 1 1 1 1 1 1 1 1 1 1 1 1 1 1 1 1 1 1 1 1 1 1 1 1 1 1 1 1 1 1 1 1 1 1 1 1 1 1 1 1 1 1 1 1 1 1 1 1 1 1 1 1 1 1 1 1 1 1 1 1 1 1 1 1 1 1 1 1 1 1 1 1 1 1 1 1 1 1 1 1 1 0.9924 1 1 1 1 1 1 1 1 1 1 1 0.8688 1 1 1 1 1 1 1 1 1 1 1 1 1 1 1 1 1 1 1 1 1 1 1 1 1 1 1 1 1 1 0.9998 1 1 1 1 1 1 1 1 1 1 1 1 1 1 1 0.9998 1 1 1 1 1 1 1 1 0.9998 1 1 1 1 1 0.9994 1 1 1 1 1 1 1 0.999 1 1 1 1 1 1 1 1 1 1 1 1 1 1 0.6916 1 1
>N25
1 1 1 1 1 1 1 1 1 1 1 1 1 1 1 1 1 1 1 1 1 1 1 1 1 1 1 1 1 1 1 1 1 1 1 1 1 1 1 1 1 1 1 1 1 1 1 1 1 1 1 1 1 1 1 1 1 1 1 1 1 1 1 1 1 1 1 1 1 1 1 1 1 1 1 1 1 1 1 1 1 1 1 1 1 1 1 1 1 1 1 1 1 1 1 1 1 1 1 1 1 1 1 1 1 0.982 1 1 1 1 1 1 1 1 1 1 1 0.8688 1 1 0.9997 1 1 1 1 1 1 1 1 1 1 1 1 1 1 1 1 1 0.9997 1 1 1 1 1 1 1 1 1 0.9996 1 1 1 1 1 1 1 1 1 1 1 1 1 1 1 0.9989 1 1 1 1 1 1 1 0.9971 0.9965 1 1 1 1 1 0.7434 1 1 1 1 1 1 1 0.9998 1 1 0.9989 1 1 1 1 1 1 1 1 1 1 1 0.6926 1 1
>N26
1 1 0.9994 1 1 1 1 1 1 1 1 1 1 1 1 1 1 1 1 1 1 1 1 1 1 1 1 1 1 1 1 1 1 1 1 1 1 1 1 1 1 1 1 1 1 1 1 1 1 1 1 1 1 1 1 1 1 1 1 1 1 1 1 1 1 1 1 1 1 1 1 1 1 1 1 1 1 1 1 1 1 1 0.999 1 1 1 1 1 1 1 1 1 1 1 1 1 1 0.998 1 1 1 1 1 1 1 0.9991 1 1 1 1 1 1 1 1 1 1 0.9997 0.997 1 1 1 1 1 1 1 1 1 1 1 1 1 1 1 1 1 1 1 1 1 1 1 1 1 1 1 0.9989 1 1 1 1 1 1 1 1 1 1 1 1 1 1 1 1 1 1 0.9861 0.9969 1 1 1 1 1 1 1 1 1 1 1 1 1 1 1 1 1 1 1 1 1 0.8344 1 1 1 1 1 1 1 1 1 1 1 1 1 1 0.8628 1 1
>N27
0.9923 1 0.9996 1 1 1 1 1 1 1 1 1 1 1 1 1 1 1 1 1 1 1 1 1 1 1 1 1 1 1 1 1 1 1 1 1 1 1 1 1 1 1 1 1 1 1 1 1 1 1 1 1 1 1 1 1 1 1 1 1 1 1 1 1 1 1 1 1 1 1 1 1 1 1 1 1 1 1 1 1 1 1 0.9992 1 1 1 1 1 1 1 1 1 1 1 1 1 1 1 1 1 1 1 1 1 1 1 1 1 1 1 1 1 1 1 1 1 0.9992 1 1 1 1 1 1 1 1 1 1 1 1 1 1 1 1 1 1 1 1 1 1 1 1 1 1 1 1 0.9982 1 1 1 1 1 1 1 1 1 1 1 1 1 1 1 1 1 1 0.9956 1 0.9959 1 1 1 1 1 1 1 1 1 1 1 1 0.9977 1 1 1 1 1 1 1 0.999 1 1 1 1 1 1 1 1 1 1 1 1 1 1 0.9995 1 1
>N28
1 1 1 1 1 1 1 1 1 1 1 1 1 1 1 1 1 1 1 1 1 1 1 1 1 1 1 1 1 1 1 1 1 1 1 1 1 1 1 1 1 1 1 1 1 1 1 1 1 1 1 1 1 1 1 1 1 1 1 1 1 1 1 1 1 1 1 1 1 1 1 1 1 1 1 1 1 1 1 1 1 1 1 1 1 1 1 1 1 1 1 1 1 1 1 1 1 1 1 1 1 1 1 1 1 1 1 1 1 1 1 1 1 1 1 1 1 1 1 1 1 1 1 1 1 1 1 1 1 1 1 1 1 1 1 1 1 1 1 1 1 1 1 1 1 1 1 1 1 1 1 1 1 1 1 1 1 1 1 1 1 1 1 1 1 1 1 1 1 1 1 1 1 1 1 1 1 1 1 1 1 1 1 1 1 1 1 1 1 1 1 1 1 1 1 1 1 1 1 1 1 1 1 1 1
>N29
1 1 1 1 1 1 1 1 1 0.999 1 1 1 1 1 1 1 1 1 1 1 1 1 1 1 1 1 1 1 1 1 1 1 1 1 1 1 1 1 1 1 1 1 1 1 1 1 1 1 1 1 1 1 1 1 1 1 1 1 1 1 1 1 1 1 1 1 1 1 1 1 1 1 1 1 1 1 1 1 1 1 1 0.9842 1 1 1 1 1 1 1 1 1 0.9986 1 1 1 1 0.9999 1 1 1 1 1 1 1 0.9999 1 1 1 1 1 1 1 1 1 1 1 0.9998 0.9999 0.9753 0.9927 1 1 1 1 1 0.9994 1 0.9993 1 1 1 1 0.9786 1 1 1 0.9999 1 0.9999 1 1 1 1 1 0.9999 0.9997 1 1 1 1 1 1 1 1 0.561 1 1 0.7843 1 0.9952 1 1 1 0.9997 0.9975 0.999 1 1 1 1 1 0.9998 0.8902 0.9993 0.9999 1 1 0.9999 0.9233 1 1 1 0.4729 1 1 1 0.9923 1 0.9964 1 1 0.9968 1 1 1 1 1 1 1 1 1 0.9994 0.9968 1
>N30
1 0.6976 1 1 1 1 1 1 1 0.9985 1 1 1 1 1 1 1 1 1 1 1 1 1 1 1 1 1 1 0.9997 1 1 1 1 1 1 1 1 1 1 1 1 1 1 1 1 1 1 1 1 1 1 1 1 1 1 1 1 1 1 1 1 0.9999 1 1 1 1 1 1 1 1 1 1 1 1 1 1 1 1 1 1 1 1 1 1 1 1 1 1 1 1 1 1 0.9996 1 0.9993 1 1 1 1 1 1 1 1 1 1 0.9998 1 1 1 1 0.9995 1 1 1 0.9943 1 0.9831 0.7977 0.9997 0.8601 0.8152 0.9944 1 1 0.9939 1 0.5954 1 0.7194 1 1 1 1 1 1 0.9681 1 0.5253 1 0.9999 1 1 0.9999 1 1 0.9829 0.4617 1 1 1 1 0.9998 0.9733 1 1 1 0.9814 1 0.7318 0.8961 0.9883 1 0.679 1 0.9981 0.9322 0.3872 1 1 1 0.9584 1 0.9986 0.9993 1 0.5117 1 1 0.9799 0.8606 1 1 1 0.5194 0.9915 0.9997 0.9999 0.4419 1 0.9077 0.9994 1 0.9975 1 1 0.9999 0.9897 1 1 1 1 1 0.9217 0.8603 1
>N31
1 0.9873 1 1 1 1 1 1 0.9947 0.9999 1 1 1 1 1 1 1 1 1 1 1 1 1 1 1 1 1 1 0.994 1 1 1 1 1 1 1 1 1 1 1 1 1 1 1 1 0.9999 1 1 1 1 1 1 1 1 1 1 1 1 1 1 1 0.9941 1 1 1 1 1 1 1 1 1 1 1 1 1 1 1 1 1 1 1 1 1 1 1 1 1 1 1 1 1 1 1 1 1 1 1 1 1 1 1 1 1 1 1 0.9996 1 1 1 1 0.9999 1 1 0.9999 0.9933 1 0.9737 0.7527 0.9998 0.8796 0.9446 0.9881 1 1 0.9233 1 0.9931 1 0.9906 1 1 1 1 1 1 0.883 1 0.9668 1 1 1 1 0.9998 1 1 0.9995 0.9946 1 1 1 1 0.9914 0.999 1 1 1 0.9826 0.9967 0.9859 0.9979 0.9988 1 0.6808 1 0.987 0.9948 0.5415 1 1 1 0.9837 1 0.9912 0.9999 1 0.5961 1 1 0.9993 0.925 1 1 1 0.977 0.5027 0.9906 0.9998 0.4647 1 0.9057 0.9999 1 0.9996 1 1 0.9986 0.9997 1 1 1 1 1 0.9316 0.8666 0.9951
>N32
0.998 0.9959 0.9999 1 1 1 1 1 0.8379 0.377 1 1 0.6804 1 1 1 1 1 0.9998 0.9999 1 1 0.9998 0.9999 1 1 0.9999 1 0.9853 0.4706 1 1 1 0.9999 1 0.9999 1 1 0.9997 0.9991 1 1 1 1 1 0.9999 1 1 1 1 1 1 1 1 1 1 1 1 1 0.9876 0.9846 0.9572 0.9993 1 1 1 1 1 1 0.9952 1 0.9965 1 1 1 1 1 1 1 1 1 1 0.9997 0.9998 0.9791 1 0.9998 0.9997 1 1 0.9943 0.9997 0.9021 1 0.9987 1 1 0.9738 1 0.9999 0.9902 0.9497 0.5727 1 1 0.7996 0.9879 0.9999 1 1 0.5597 0.9994 0.9953 0.7916 0.8058 0.6098 0.6761 0.5367 0.9964 0.9994 0.2502 0.9146 1 0.9756 0.989 1 0.9999 0.996 0.9998 0.9999 0.8619 1 1 0.9991 1 0.9865 0.9999 0.6927 0.9999 0.9998 0.9869 1 0.8019 1 1 0.7251 0.5757 1 1 0.9999 1 0.9887 1 0.9999 1 1 0.9956 0.9999 0.6735 0.9993 0.6444 1 0.9998 1 0.7116 0.9813 0.9837 1 1 0.9999 0.8815 0.9991 0.6318 0.7546 0.9929 0.5517 1 1 0.9225 0.3592 0.9765 0.9993 1 0.7431 0.593 0.7708 0.9952 0.4725 1 0.9472 0.4696 0.8519 0.9947 0.9999 1 1 0.9985 0.9977 1 1 1 1 0.8401 0.9163 0.9998
>N33
0.8079 0.9996 1 1 1 1 1 1 0.3906 0.5026 1 1 0.4986 1 1 1 1 1 1 0.9979 1 1 1 1 1 1 1 1 0.9998 0.9026 1 1 1 1 1 1 1 1 0.9975 1 1 1 1 1 1 1 1 1 1 1 1 1 1 1 1 1 1 1 1 0.9999 0.9997 0.9701 1 1 1 1 1 1 1 0.9955 1 0.9998 1 1 1 1 1 1 1 1 1 1 0.9968 1 0.9161 1 1 1 1 1 1 1 0.9978 1 1 1 1 0.9991 1 1 0.9996 0.9988 0.9871 1 1 0.6368 0.9933 1 1 1 0.9599 1 0.9998 0.8727 0.9947 0.9926 0.5398 0.7842 0.9988 0.9991 0.4255 0.9213 1 0.9992 0.9911 1 1 0.9882 1 0.9999 0.9942 1 1 0.9972 1 0.9898 1 0.7264 1 1 0.9997 1 0.5427 1 1 0.8925 0.5802 1 1 1 1 0.9995 1 1 1 1 0.9999 0.9985 0.7421 1 0.9891 1 1 1 0.8575 0.9991 0.999 1 1 1 0.9054 1 0.9692 0.9866 0.9999 0.6955 1 1 0.9967 0.709 0.9829 0.995 1 0.7223 0.9476 0.9995 0.9992 0.7777 1 0.9991 0.9023 0.8927 0.9744 1 1 1 1 0.9984 1 1 1 1 0.5541 0.9335 1
>N34
0.8017 0.9995 1 1 1 1 1 1 0.425 0.6398 1 1 0.4999 1 1 1 1 1 1 0.9999 1 1 1 1 1 1 1 1 1 0.9106 1 1 1 1 1 1 1 1 0.9827 1 1 1 1 1 1 1 1 1 1 1 1 1 1 1 1 1 1 1 1 1 1 0.9636 1 1 1 1 1 1 1 0.9973 1 1 1 1 1 1 1 1 1 1 1 1 0.9998 1 0.5651 1 1 1 1 1 1 1 0.9999 1 1 1 1 0.9998 1 1 1 0.9995 0.9934 1 1 0.6381 0.9997 1 1 1 0.991 1 1 0.8564 0.9968 0.9991 0.5408 0.9948 0.9983 1 0.5823 0.9971 1 0.9999 0.9995 1 1 0.4664 1 0.9979 0.9994 1 1 0.9999 1 0.9987 1 0.8222 1 1 1 1 0.5413 1 1 0.899 0.6435 1 1 1 1 0.9999 1 1 1 1 1 0.9999 0.9832 1 0.9989 1 1 1 0.9865 0.9998 0.9998 1 1 1 0.9881 1 0.9932 0.9983 1 0.5545 1 1 0.9996 0.6999 0.9724 0.9993 1 0.7387 0.9579 1 0.9997 0.9518 0.9984 0.9997 0.996 0.9401 0.9701 0.9993 1 1 1 0.9919 1 1 1 1 0.4077 0.9153 1
>N35
0.9938 0.9876 1 1 1 1 1 1 0.9889 0.6868 1 1 0.9901 1 1 1 1 1 1 1 1 1 1 1 1 1 1 1 1 0.9981 1 1 1 1 1 1 1 1 0.9736 1 1 1 1 1 1 1 1 1 1 1 1 1 1 1 1 1 1 1 1 1 1 0.9821 1 1 1 1 1 1 1 0.985 1 0.9999 1 1 1 1 1 1 1 1 1 1 1 1 0.5832 1 1 1 1 1 1 1 1 1 1 1 1 0.9942 1 1 1 1 0.988 1 1 0.9928 1 1 1 1 0.9991 1 1 0.9801 0.9208 0.9999 0.8916 1 0.9693 1 0.3457 1 1 1 1 0.9956 1 0.9949 1 1 0.9999 1 1 1 1 0.9998 0.995 0.8293 1 0.9966 1 1 0.9861 1 1 0.9923 0.6317 1 1 1 1 1 1 1 1 1 1 1 0.9994 0.998 0.9996 1 1 1 0.9993 0.9998 0.9999 1 1 1 0.9994 1 0.9989 0.9998 1 0.5679 1 1 0.9999 0.9593 0.9993 0.9945 1 0.9878 0.8753 1 0.9997 0.9931 1 0.9943 0.9999 0.9986 0.9821 0.9961 1 1 1 0.9821 0.9957 1 1 1 0.7547 0.8771 1
>N36
0.996 0.9934 1 1 1 1 1 1 0.9961 0.6619 1 1 0.9971 1 1 1 1 1 1 1 1 1 1 1 1 1 1 1 1 0.9942 1 1 1 1 1 1 0.9962 1 0.9138 1 1 1 1 1 1 1 1 1 1 1 1 1 1 1 1 1 1 1 1 1 1 0.9998 1 1 1 1 1 1 1 1 1 1 1 1 1 1 1 1 1 1 1 1 1 1 0.9982 1 1 1 1 1 1 1 1 1 1 1 1 1 1 1 1 0.9953 0.9999 1 1 0.9965 1 1 1 1 0.9997 1 1 0.9975 0.9997 0.9969 0.9952 1 0.9999 1 0.9249 1 1 1 1 1 1 0.9981 1 0.9992 1 1 1 1 1 0.9999 1 0.9258 1 1 1 1 0.926 1 1 0.9982 0.9991 1 1 1 1 1 1 1 1 1 1 0.9975 0.9998 1 0.9999 1 1 1 0.9998 0.9999 1 1 1 1 0.9998 1 0.9873 0.9999 1 0.5132 1 1 1 0.8747 0.9875 1 1 0.8667 0.9995 1 0.9999 0.9974 0.745 1 1 0.9996 0.9859 1 1 1 1 1 1 1 1 1 0.9942 0.8684 1
>N37
1 1 1 1 1 1 1 1 1 0.9999 1 1 1 1 1 1 1 1 1 1 1 1 1 1 1 1 1 1 1 1 1 1 1 1 1 1 1 1 0.9987 1 1 1 1 1 1 1 1 1 1 1 1 1 1 1 1 1 1 1 1 1 1 1 1 1 1 1 1 1 1 1 1 1 1 1 1 1 1 1 1 1 1 1 1 1 1 1 1 1 1 1 1 1 1 1 1 1 1 1 1 1 1 1 1 1 1 1 1 1 1 1 1 1 1 1 0.9976 0.9685 1 1 1 1 0.9289 1 1 1 1 1 1 1 1 1 1 1 1 1 1 1 1 0.9997 1 1 1 1 0.9277 1 1 1 1 1 1 1 1 1 1 1 1 1 1 1 1 1 1 1 1 1 1 1 1 1 1 1 1 1 1 1 1 0.9988 1 1 1 0.9993 0.9999 1 1 0.8704 1 1 1 0.9999 0.9992 1 1 1 1 1 1 1 1 1 1 1 1 1 1 0.9977 1
>N38
1 1 1 1 1 1 1 1 1 1 1 1 1 1 1 1 1 1 1 1 1 1 1 1 1 1 1 1 1 1 1 1 1 1 1 1 1 1 1 1 1 1 1 1 1 1 1 1 1 1 1 1 1 1 1 1 1 1 1 1 1 1 1 1 1 1 1 1 1 1 1 1 1 1 1 1 1 1 1 1 1 1 1 1 1 1 1 1 1 1 1 1 1 1 1 1 1 1 1 1 1 1 1 1 1 1 1 1 1 1 1 1 1 1 1 1 1 1 1 1 0.7602 1 1 1 1 1 1 1 1 1 1 1 1 1 1 1 1 1 1 1 1 1 1 1 1 1 1 1 1 1 1 1 1 1 1 1 1 1 1 1 1 1 1 1 1 1 1 1 1 1 1 1 0.9999 1 1 1 1 1 1 1 1 1 1 1 1 1 1 1 1 1 1 1 1 1 1 1 1 1 1 1 1 1 1 1 1
>N39
1 1 1 1 1 1 1 1 1 1 1 1 1 1 1 1 1 1 1 1 1 1 1 1 1 1 1 1 1 1 1 1 1 1 1 1 1 1 1 1 1 1 1 1 1 1 1 1 1 1 1 1 1 1 1 1 1 1 1 1 1 1 1 1 1 1 1 1 1 1 1 1 1 1 1 1 1 1 1 1 1 1 1 1 1 1 1 1 1 1 1 1 1 1 1 1 1 1 1 1 1 1 1 1 1 1 1 1 1 1 1 1 1 1 1 1 1 1 1 1 0.7602 1 1 1 1 1 1 1 1 1 1 1 1 1 1 1 1 1 1 1 1 1 1 1 1 1 1 1 1 1 1 1 1 1 1 1 1 1 1 1 1 1 1 1 1 1 1 1 1 1 1 1 0.9999 1 1 1 1 1 1 1 1 1 1 1 1 1 1 1 1 1 1 1 1 1 1 1 1 1 1 1 1 1 1 1 1
>N40
1 0.9994 1 1 1 1 1 1 1 1 1 1 0.9955 1 1 1 1 1 1 1 1 1 1 1 1 1 1 1 1 1 1 1 1 1 1 1 1 1 1 1 1 1 1 1 1 1 1 1 1 1 1 1 1 1 1 1 1 1 1 0.9986 1 1 1 1 1 1 1 1 1 1 1 1 1 1 1 1 1 1 1 1 1 1 1 1 1 1 1 1 0.9998 1 1 1 1 1 1 1 1 1 1 1 1 1 1 1 1 1 1 1 1 1 1 1 1 1 1 1 1 1 1 1 0.9992 1 1 1 1 1 1 1 1 1 1 1 1 1 1 1 1 1 1 1 1 1 1 1 1 1 1 1 1 1 1 0.9996 1 1 1 1 1 1 1 1 1 1 1 1 1 1 1 1 1 1 1 1 1 1 1 1 1 1 1 1 1 1 1 1 1 1 1 1 1 1 1 1 1 1 1 1 1 1 1 1 1 1 1 1 1
>N41
1 1 1 1 1 1 1 1 1 1 1 1 1 1 1 1 1 1 1 1 1 1 1 1 1 1 1 1 1 1 1 1 1 1 1 1 1 1 1 1 1 1 1 1 1 1 1 1 1 1 1 1 1 1 1 1 1 1 1 1 1 1 1 1 1 1 1 1 1 1 1 1 1 1 1 1 1 1 1 1 1 1 1 1 1 1 1 1 1 1 1 1 1 1 1 1 1 1 1 1 1 1 1 1 1 1 1 1 1 1 1 1 1 1 1 1 1 1 1 1 1 1 1 1 1 1 1 1 1 1 1 1 1 1 1 1 1 1 1 1 1 1 1 1 1 1 1 1 1 1 1 1 1 1 1 1 1 1 1 1 1 1 1 1 1 1 1 1 1 1 1 1 1 1 1 1 1 1 1 1 1 1 1 1 1 1 1 1 1 1 1 1 1 1 1 1 1 1 1 1 1 1 1 1 1
>N42
1 1 1 1 1 1 1 1 1 1 1 1 1 1 1 1 1 1 1 1 1 1 1 1 1 1 1 1 1 1 1 1 1 1 1 1 1 1 1 1 1 1 1 1 1 1 1 1 1 1 1 1 1 1 1 1 1 1 1 1 1 1 1 1 1 1 1 1 1 1 1 1 1 1 1 1 1 1 1 1 1 1 1 1 1 1 1 1 1 1 1 1 1 1 1 1 1 1 1 1 1 1 1 1 1 1 1 1 1 1 1 1 1 1 1 1 1 1 1 1 0.7602 1 1 1 1 1 1 1 1 1 1 1 1 1 1 1 1 1 1 1 1 1 1 1 1 1 1 1 1 1 1 1 1 1 1 1 1 1 1 1 1 1 1 1 1 1 1 1 1 1 1 1 0.9999 1 1 1 1 1 1 1 1 1 1 1 1 1 1 1 1 1 1 1 1 1 1 1 1 1 1 1 1 1 1 1 1
>N43
1 1 1 1 1 1 1 1 1 1 1 1 1 1 1 1 1 1 1 1 1 1 1 1 1 1 1 1 1 1 1 1 1 1 1 1 1 1 1 1 1 1 1 1 1 1 1 1 1 1 1 1 1 1 1 1 1 1 1 1 1 1 1 1 1 1 1 1 1 1 1 1 1 1 1 1 1 1 1 1 1 1 1 1 1 1 1 1 1 1 1 1 1 1 1 1 1 1 1 1 1 1 1 1 1 1 1 1 1 1 1 1 1 1 1 1 1 1 1 1 0.7602 1 1 1 1 1 1 1 1 1 1 1 1 1 1 1 1 1 1 1 1 1 1 1 1 1 1 1 1 1 1 1 1 1 1 1 1 1 1 1 1 1 1 1 1 1 1 1 1 1 1 1 0.9999 1 1 1 1 1 1 1 1 1 1 1 1 1 1 1 1 1 1 1 1 1 1 1 1 1 1 1 1 1 1 1 1
>N44
1 1 1 1 1 1 1 1 1 0.9997 1 1 1 1 1 1 1 1 1 0.9997 1 1 1 1 1 1 1 1 1 1 1 1 1 1 1 1 1 1 1 1 1 1 1 1 1 1 1 1 1 1 1 1 1 1 1 1 1 1 1 1 1 1 1 1 1 1 1 1 1 1 1 1 1 1 1 1 1 1 1 1 1 1 1 1 1 1 1 1 1 1 1 1 1 1 1 1 1 1 1 0.9968 1 1 0.9966 1 1 1 1 1 1 1 1 1 1 1 1 1 1 1 1 1 0.7595 1 1 1 1 1 1 1 1 1 1 1 1 1 1 1 1 1 1 1 1 1 1 1 1 1 1 1 1 1 1 1 1 1 1 1 1 1 1 1 1 1 1 1 1 0.9812 1 1 1 1 1 1 0.9954 1 1 1 1 1 1 1 1 1 1 1 0.9979 1 1 0.4496 1 1 1 1 1 1 1 1 1 1 1 1 1 1 1 1 1
>N45
0.998 0.9959 0.9999 1 1 1 1 1 0.8379 0.377 1 1 0.6804 1 1 1 1 1 0.9998 0.9999 1 1 0.9998 0.9999 1 1 0.9999 1 0.9853 0.4706 1 1 1 0.9999 1 0.9999 1 1 0.9997 0.9991 1 1 1 1 1 0.9999 1 1 1 1 1 1 1 1 1 1 1 1 1 0.9876 0.9846 0.9571 0.9993 1 1 1 1 1 1 0.9952 1 0.9965 1 1 1 1 1 1 1 1 1 1 0.9997 0.9998 0.9791 1 0.9998 0.9997 1 1 0.9942 0.9997 0.9021 1 0.9987 1 1 0.9738 1 0.9999 0.9902 0.9497 0.5725 1 1 0.7996 0.9878 0.9999 1 1 0.5596 0.9994 0.9953 0.7915 0.8058 0.6098 0.6761 0.5366 0.9964 0.9994 0.2502 0.9146 1 0.9755 0.989 1 0.9999 0.996 0.9998 0.9999 0.8619 1 1 0.9991 1 0.9865 0.9999 0.6926 0.9999 0.9998 0.9868 1 0.8019 1 1 0.7251 0.5757 1 1 0.9999 1 0.9887 1 0.9999 1 0.9999 0.9956 0.9999 0.6735 0.9993 0.6443 1 0.9998 1 0.7115 0.9813 0.9837 1 1 0.9999 0.8815 0.9991 0.6317 0.7546 0.9929 0.5517 1 1 0.9225 0.3591 0.9765 0.9993 1 0.7431 0.5929 0.771 0.9952 0.4725 1 0.9471 0.4695 0.8519 0.9947 0.9999 1 1 0.9985 0.9977 1 1 1 1 0.8401 0.9162 0.9998
