# Supplementary material for: Molecular evolution of cyclin proteins in animals and fungi
Source: BMC Evol Biol. 2011 Jul 28;11:224. doi: 10.1186/1471-2148-11-224 (PMC3162929; doi:10.1186/1471-2148-11-224)
Supplement: Additional file 3 — The packed archive contains FASTA-like text files. Each text file contains space delimited numbers representing reconstruction probabilities of ancestral amino acids in internal tree nodes of A-, B-, D-, and E- cyclin phylogenetic trees for each ancestral sequence. [file 1471-2148-11-224-S3.GZ › cyclinA.fastml.txt]

>N1
0.924347 0.954566 0.970088 0.988571 0.837168 0.993703 0.949735 0.93553 0.955537 0.759266 0.983051 0.992669 0.696339 0.968083 0.990021 0.96013 0.993704 0.999945 0.990021 0.960519 0.992272 0.968183 0.518364 0.992187 0.992274 0.99667 0.985041 0.990014 0.632011 0.537726 0.859326 0.987457 0.984259 0.991749 0.982843 0.764864 0.948388 0.912388 0.99661 0.961233 0.993704 0.992669 0.994082 0.990021 0.977878 0.431839 0.983051 0.971547 0.968126 0.992668 0.566935 0.990021 0.988571 0.99002 0.967764 0.999377 0.9787 0.981737 0.871882 0.963818 0.720315 0.850874 0.555731 0.981472 0.992274 0.968071 0.99667 0.999873 0.999873 0.71787 0.952199 0.49995 0.985612 0.99408 0.962491 0.99667 0.968178 0.987457 0.993704 0.985365 0.987457 0.99667 0.910301 0.587173 0.983475 0.988571 0.96586 0.984389 0.636092 0.983051 0.981018 0.982839 0.920571 0.990021 0.988298 0.966455 0.990021 0.923157 0.994079 0.983338 0.981841 0.773912 0.510133 0.99801 0.987457 0.604306 0.6592 0.362164 0.99408 0.989576 0.422912 0.987053 0.51065 0.924325 0.689976 0.959466 0.958886 0.610201 0.496414 0.706243 0.960295 0.705815 0.881626 0.623453 0.64751 0.990002 0.971597 0.820374 0.996641 0.990019 0.984434 0.992274 0.980568 0.646416 0.982559 0.86391 0.886676 0.551072 0.897903 0.935891 0.925783 0.969914 0.897948 0.999873 0.977877 0.924459 0.954141 0.987975 0.975182 0.929005 0.974962 0.841769 0.961459 0.979717 0.978613 0.595668 0.996059 0.985929 0.612447 0.874011 0.775305 0.999143 0.858384 0.986497 0.723343 0.763053 0.990098 0.977347 0.900266 0.987795 0.415634 0.936928 0.817949 0.858686 0.970751 0.576851 0.947536 0.997805 0.874442 0.574714 0.831903 0.953073 0.980058 0.521905 0.495779 0.97436 0.860193 0.610228 0.980685 0.996751 0.362013 0.750539 0.995355 0.983699 0.955661 0.987981 0.584339 0.937638 0.990662 0.988769 0.996671 0.953858 0.970904 0.543445 0.635393
>N2
0.984853 0.976186 0.99598 0.99912 0.988923 0.9993 0.986705 0.938538 0.992753 0.991044 0.998562 0.998946 0.908648 0.989324 0.998094 0.986152 0.999301 1 0.998094 0.986624 0.998835 0.987608 0.582577 0.998741 0.998837 0.999678 0.993733 0.998086 0.683908 0.565566 0.870765 0.998544 0.997665 0.999443 0.997538 0.773411 0.985333 0.927942 0.99961 0.98839 0.999301 0.998946 0.99919 0.998094 0.995966 0.469281 0.998561 0.995454 0.987539 0.998944 0.750413 0.998094 0.99912 0.998094 0.987098 0.999984 0.993635 0.998162 0.875299 0.997662 0.723307 0.925136 0.553684 0.998404 0.998837 0.989311 0.999678 0.999999 0.999999 0.711743 0.988002 0.491535 0.998319 0.999188 0.989491 0.999677 0.989444 0.998545 0.999301 0.998836 0.998544 0.999678 0.995992 0.613775 0.997645 0.999119 0.98478 0.997658 0.761331 0.998561 0.995682 0.997534 0.950572 0.998095 0.997383 0.985614 0.998094 0.94128 0.999186 0.998861 0.994795 0.778618 0.975667 0.999989 0.998545 0.814229 0.655839 0.375394 0.999187 0.997574 0.413001 0.997638 0.513627 0.942194 0.809231 0.982228 0.97332 0.672333 0.562522 0.730963 0.98261 0.970413 0.899951 0.82822 0.670227 0.998073 0.99649 0.830998 0.999644 0.998092 0.989639 0.998837 0.987442 0.660583 0.997394 0.935222 0.878127 0.571515 0.972043 0.991564 0.994879 0.998742 0.962815 0.999999 0.995965 0.970721 0.982606 0.998484 0.997996 0.947065 0.983766 0.870587 0.996825 0.992974 0.987913 0.591509 0.999766 0.99685 0.991312 0.989009 0.776531 0.999997 0.621791 0.994025 0.744362 0.995807 0.998995 0.992215 0.999511 0.994158 0.41075 0.988808 0.820411 0.996587 0.994674 0.619661 0.947489 0.99999 0.916463 0.968129 0.996133 0.97379 0.999396 0.741715 0.532615 0.977606 0.922394 0.713256 0.998119 0.999659 0.353228 0.807967 0.996737 0.998962 0.99821 0.998491 0.588508 0.987701 0.996986 0.997911 0.999678 0.964581 0.994901 0.541327 0.795666
>N3
0.983446 0.982607 0.995841 0.998827 0.988252 0.998886 0.984666 0.96129 0.989003 0.991654 0.998237 0.998463 0.939044 0.98665 0.997323 0.984441 0.998887 0.999996 0.997323 0.98483 0.998358 0.985572 0.583836 0.998285 0.99836 0.999427 0.993914 0.997317 0.596361 0.950971 0.917125 0.998019 0.997026 0.999279 0.996933 0.584916 0.983877 0.916512 0.99938 0.985948 0.998887 0.998463 0.998875 0.997323 0.994741 0.439337 0.998237 0.994365 0.985515 0.998462 0.967676 0.997323 0.998827 0.997323 0.985151 0.999944 0.987905 0.99772 0.983096 0.997586 0.698238 0.918886 0.779116 0.998102 0.99836 0.986639 0.999427 0.999991 0.999991 0.693443 0.986033 0.523328 0.997995 0.998873 0.987192 0.999427 0.986748 0.998019 0.998887 0.998581 0.998019 0.999427 0.996344 0.852136 0.99709 0.998827 0.983241 0.997027 0.749772 0.998237 0.99072 0.99693 0.926908 0.997324 0.996847 0.979233 0.997323 0.86054 0.998872 0.998618 0.994848 0.856424 0.982499 0.999989 0.998019 0.810249 0.674845 0.483479 0.998873 0.996921 0.430592 0.997537 0.518039 0.929319 0.815485 0.986458 0.961585 0.671052 0.514814 0.530974 0.972317 0.965864 0.858476 0.825577 0.675922 0.997307 0.996484 0.55033 0.999404 0.997321 0.989421 0.99836 0.97165 0.661384 0.996817 0.934401 0.907883 0.490957 0.972156 0.989622 0.99539 0.99886 0.963921 0.999991 0.99474 0.967069 0.981235 0.997936 0.997634 0.957851 0.977171 0.91943 0.995524 0.987949 0.973139 0.587982 0.999708 0.993133 0.993355 0.982883 0.777863 0.999995 0.472444 0.994353 0.679917 0.993379 0.998967 0.985489 0.999789 0.98332 0.385905 0.981414 0.613426 0.997314 0.99481 0.617368 0.500402 0.999986 0.916348 0.964276 0.99694 0.966899 0.999483 0.688552 0.496305 0.972698 0.919949 0.720753 0.997689 0.99869 0.364046 0.814898 0.999756 0.998728 0.998232 0.997942 0.560516 0.983545 0.99158 0.997273 0.999427 0.948025 0.993922 0.541959 0.789445
>N4
0.999987 0.964407 0.999608 0.999991 1 0.999982 0.996207 0.999045 0.999364 0.99914 0.999984 0.999952 0.845715 0.996951 0.999833 0.994809 0.999983 1 0.999831 0.995475 0.999932 0.995553 0.639083 0.999774 0.999936 0.999994 0.993446 0.999817 0.939521 0.889566 0.999289 0.999942 0.999583 0.99999 0.999817 0.999056 0.996151 0.938791 0.999782 0.996583 0.999983 0.999952 0.999966 0.999833 0.999677 0.842118 0.999984 0.999458 0.995455 0.99995 0.69754 0.999832 0.999992 0.999831 0.994828 1 0.999712 0.999935 0.992366 0.999949 0.996554 0.972851 0.965692 0.999936 0.999936 0.99693 0.999993 1 1 0.832684 0.995773 0.900922 0.999919 0.999962 0.9963 0.999992 0.997129 0.999943 0.999983 0.999978 0.999943 0.999994 0.999253 0.997595 0.99965 0.999991 0.991529 0.999813 0.999456 0.999984 0.999961 0.999811 0.981682 0.999833 0.999032 0.995676 0.999831 0.995107 0.99996 0.999978 0.994404 0.930302 0.983157 1 0.999943 0.884059 0.997293 0.683533 0.999962 0.998887 0.531131 0.997467 0.51574 0.959544 0.806466 0.966069 0.985071 0.696798 0.979032 0.952355 0.993615 0.999164 0.964722 0.995338 0.654664 0.999793 0.99854 0.94414 0.9999 0.999828 0.976262 0.999936 0.999375 0.670134 0.999796 0.943039 0.965684 0.810246 0.976113 0.997175 0.997687 0.999988 0.967187 1 0.999675 0.979334 0.989305 0.999922 0.999921 0.92015 0.987994 0.791299 0.999998 0.999648 0.999649 0.956113 0.999695 0.999939 0.996567 0.99865 0.742525 1 0.622698 0.98723 0.957354 0.999514 0.999393 0.997007 0.999985 0.999948 0.394344 0.999591 0.836082 0.999901 0.996937 0.683842 0.999989 1 0.92226 0.997897 0.999192 0.994253 0.999996 0.762982 0.600232 0.980662 0.924809 0.63976 0.999936 0.999996 0.544626 0.7844 0.976461 0.999984 0.999986 0.999933 0.62201 0.999464 0.999889 0.999816 0.999994 0.983141 0.998832 0.476195 0.998499
>N5
0.999987 0.964407 0.999608 0.999991 1 0.999982 0.996207 0.999045 0.999364 0.99914 0.999984 0.999952 0.845715 0.996951 0.999833 0.994809 0.999983 1 0.999831 0.995475 0.999932 0.995553 0.639083 0.999774 0.999936 0.999994 0.993446 0.999817 0.939521 0.889566 0.999289 0.999942 0.999583 0.99999 0.999817 0.999056 0.996151 0.938791 0.999782 0.996583 0.999983 0.999952 0.999966 0.999833 0.999677 0.842118 0.999984 0.999458 0.995455 0.99995 0.697539 0.999832 0.999992 0.999831 0.994828 1 0.999712 0.999935 0.992366 0.999949 0.996554 0.972851 0.965692 0.999936 0.999936 0.99693 0.999993 1 1 0.832684 0.995773 0.900922 0.999919 0.999962 0.9963 0.999992 0.997129 0.999943 0.999983 0.999978 0.999943 0.999994 0.999253 0.997595 0.99965 0.999991 0.991529 0.999813 0.999456 0.999984 0.999961 0.999811 0.981682 0.999833 0.999032 0.995676 0.999831 0.995107 0.99996 0.999978 0.994404 0.930302 0.983157 1 0.999943 0.884059 0.997293 0.683533 0.999962 0.998887 0.531131 0.997467 0.51574 0.959544 0.806466 0.966069 0.985071 0.696798 0.979032 0.952355 0.993615 0.999164 0.964722 0.995338 0.654664 0.999793 0.99854 0.94414 0.9999 0.999828 0.976262 0.999936 0.999375 0.670134 0.999796 0.943039 0.965684 0.810246 0.976113 0.997175 0.997687 0.999988 0.967187 1 0.999675 0.979334 0.989305 0.999922 0.999921 0.92015 0.987994 0.791299 0.999998 0.999648 0.999649 0.956113 0.999695 0.999939 0.996567 0.99865 0.742525 1 0.622698 0.98723 0.957354 0.999514 0.999393 0.997007 0.999985 0.999948 0.394344 0.999591 0.836082 0.999901 0.996937 0.683842 0.999989 1 0.92226 0.997897 0.999192 0.994253 0.999996 0.762982 0.600232 0.980662 0.924809 0.63976 0.999936 0.999996 0.544626 0.7844 0.976461 0.999984 0.999986 0.999933 0.62201 0.999464 0.999889 0.999816 0.999994 0.983141 0.998832 0.476195 0.998499
>N6
0.998899 0.908409 0.990436 0.996567 0.999586 0.995587 0.974465 0.993441 0.878 0.989417 0.995523 0.996666 0.752285 0.981892 0.99523 0.9794 0.996866 0.99998 0.994343 0.98283 0.994932 0.982824 0.620753 0.993615 0.996532 0.998176 0.967984 0.994267 0.528573 0.794124 0.996093 0.99515 0.994512 0.997568 0.994979 0.994661 0.982359 0.943901 0.99034 0.981471 0.997116 0.996666 0.996795 0.99523 0.991247 0.692242 0.994942 0.990379 0.981923 0.996027 0.491985 0.99469 0.996567 0.995229 0.978113 0.999712 0.994936 0.994804 0.989029 0.995484 0.994155 0.880886 0.974697 0.996532 0.996532 0.98319 0.997831 0.99995 0.99995 0.800997 0.981999 0.905057 0.995844 0.997475 0.983664 0.996824 0.983226 0.995402 0.996747 0.99576 0.995353 0.998176 0.99338 0.992668 0.992286 0.995347 0.976744 0.994631 0.994621 0.99574 0.789915 0.994253 0.971458 0.994973 0.961556 0.98209 0.994266 0.968229 0.997083 0.995202 0.988332 0.823079 0.969445 0.99995 0.995402 0.368505 0.72752 0.544941 0.997474 0.991057 0.579063 0.897553 0.510951 0.576868 0.775147 0.74659 0.859631 0.676624 0.942592 0.396874 0.666847 0.994439 0.481929 0.47969 0.691026 0.992359 0.992549 0.943489 0.99834 0.995162 0.980483 0.996532 0.992233 0.776809 0.994984 0.95457 0.966735 0.845384 0.978594 0.888966 0.808307 0.997839 0.963714 0.99995 0.991415 0.847282 0.968587 0.992 0.993315 0.910916 0.986121 0.794072 0.960027 0.99454 0.994282 0.878977 0.996572 0.993695 0.991532 0.562535 0.52304 0.999957 0.914977 0.981139 0.918093 0.640477 0.944841 0.992453 0.999413 0.996285 0.707508 0.993256 0.819393 0.996606 0.992428 0.751867 0.926551 0.99886 0.923618 0.887978 0.90194 0.991031 0.948628 0.61041 0.616592 0.965773 0.820819 0.308865 0.995166 0.99986 0.536127 0.632015 0.975122 0.995371 0.994693 0.994152 0.535878 0.982516 0.993494 0.994902 0.998397 0.981509 0.988769 0.363738 0.991666
>N7
0.999937 0.808161 0.985369 0.999394 0.999983 0.999252 0.955247 0.997962 0.514678 0.995158 0.999209 0.999031 0.670059 0.984092 0.99822 0.980488 0.999282 0.999997 0.998197 0.98949 0.99894 0.989367 0.523419 0.993864 0.998984 0.999611 0.896814 0.995911 0.988685 0.633972 0.998965 0.998844 0.998189 0.999506 0.998211 0.998505 0.985975 0.985981 0.984995 0.989372 0.999289 0.999031 0.999332 0.99822 0.996867 0.802727 0.999199 0.996738 0.98927 0.998597 0.97972 0.998205 0.999394 0.99822 0.974592 0.999957 0.998831 0.998793 0.998396 0.999206 0.999024 0.762097 0.998978 0.998985 0.998984 0.989902 0.999163 0.999993 0.999993 0.769398 0.989277 0.933805 0.99896 0.999327 0.989615 0.999501 0.989492 0.998852 0.999277 0.999256 0.99864 0.999611 0.99728 0.99819 0.990655 0.99926 0.982417 0.996738 0.992748 0.999212 0.736274 0.997829 0.987877 0.998213 0.861844 0.987592 0.998194 0.930894 0.999311 0.99922 0.989264 0.802771 0.977817 0.999993 0.998852 0.450206 0.855237 0.817238 0.999327 0.992989 0.582767 0.279841 0.575542 0.998778 0.519859 0.85211 0.363279 0.97142 0.886891 0.506162 0.73771 0.998287 0.853137 0.906227 0.990051 0.993531 0.995379 0.998796 0.999614 0.997898 0.993288 0.998984 0.981933 0.981093 0.996983 0.995528 0.996144 0.988996 0.999927 0.969425 0.882761 0.997839 0.976685 0.999993 0.996867 0.643022 0.946506 0.988604 0.988771 0.921351 0.997817 0.860381 0.980631 0.998115 0.995942 0.988212 0.997645 0.995482 0.99798 0.633061 0.477126 0.999997 0.998847 0.981849 0.736663 0.383802 0.88448 0.995399 0.998649 0.999557 0.931059 0.99814 0.78585 0.998307 0.997125 0.935756 0.87491 0.998327 0.97061 0.619734 0.987323 0.997861 0.853186 0.591371 0.994206 0.940611 0.824608 0.463937 0.998609 0.999985 0.572955 0.301768 0.975116 0.999342 0.995198 0.99878 0.965732 0.95038 0.989176 0.998349 0.999565 0.996852 0.992571 0.40044 0.988472
>N8
0.999973 0.680617 0.9933 0.999902 0.999968 0.99983 0.966145 0.998591 0.510644 0.996566 0.999858 0.999692 0.467664 0.986339 0.999254 0.981968 0.999833 1 0.999251 0.992779 0.999655 0.992705 0.619139 0.999284 0.999661 0.999923 0.856484 0.996191 0.998311 0.932356 0.999658 0.999663 0.999246 0.999777 0.999252 0.999309 0.988612 0.989563 0.99063 0.992973 0.999833 0.999692 0.999795 0.999254 0.998675 0.924407 0.999857 0.998544 0.992655 0.999141 0.990794 0.999253 0.999902 0.999254 0.986438 0.999998 0.99966 0.999647 0.99955 0.999857 0.999438 0.637138 0.999851 0.999661 0.999661 0.993551 0.999269 1 1 0.709169 0.992663 0.95414 0.999657 0.999791 0.992855 0.999814 0.993026 0.999664 0.999832 0.99983 0.999388 0.999923 0.997692 0.999253 0.988058 0.999749 0.984741 0.997288 0.998722 0.999858 0.741451 0.998775 0.992205 0.999253 0.775155 0.990467 0.999251 0.935599 0.999788 0.999802 0.997497 0.79401 0.990681 1 0.999664 0.965843 0.984025 0.833814 0.999791 0.992568 0.635027 0.356237 0.633919 0.999996 0.574081 0.905292 0.715678 0.974346 0.84978 0.502115 0.970933 0.999284 0.845413 0.951749 0.992158 0.99308 0.995241 0.999681 0.999923 0.998833 0.999613 0.999661 0.989057 0.990558 0.997647 0.998235 0.997975 0.993878 0.999999 0.981529 0.984079 0.997093 0.989155 1 0.998673 0.62627 0.937363 0.994184 0.993721 0.931721 0.99902 0.95137 0.997402 0.999147 0.995822 0.998297 0.999674 0.999186 0.999181 0.601241 0.512071 1 0.999156 0.996345 0.97607 0.374944 0.876422 0.995433 0.999909 0.999917 0.936141 0.999235 0.787918 0.998463 0.998023 0.978631 0.34281 0.999072 0.985323 0.439687 0.991457 0.999115 0.861522 0.872614 0.997011 0.947255 0.832967 0.556699 0.999397 0.999971 0.582362 0.603052 0.979251 0.999852 0.998087 0.999646 0.9845 0.909668 0.992747 0.999309 0.99985 0.998603 0.993375 0.426779 0.996339
>N9
0.99999 0.992104 0.999589 0.999933 0.997646 0.999881 0.997641 0.999815 0.996704 0.999584 0.999933 0.999849 0.723885 0.998327 0.999713 0.998101 0.999881 0.999999 0.999713 0.998645 0.999845 0.99864 0.660722 0.999837 0.999845 0.999929 0.991967 0.999604 0.999903 0.998624 0.999845 0.999844 0.999713 0.999926 0.999713 0.999826 0.998411 0.999392 0.999802 0.998661 0.999881 0.999849 0.999904 0.999713 0.999642 0.999029 0.999933 0.999637 0.998638 0.984159 0.978375 0.999713 0.999933 0.999713 0.998303 0.999991 0.999844 0.999836 0.999833 0.999933 0.999894 0.994074 0.999928 0.999845 0.999845 0.99868 0.999916 0.999999 0.999999 0.992224 0.998638 0.999884 0.999845 0.999904 0.998649 0.999927 0.998664 0.999844 0.999881 0.999881 0.999836 0.999929 0.99404 0.999782 0.999525 0.990382 0.998216 0.999652 0.999821 0.999933 0.998076 0.999697 0.998609 0.999713 0.9925 0.998522 0.999713 0.998562 0.999904 0.99988 0.999655 0.992923 0.998586 0.999999 0.999844 0.999944 0.999267 0.814465 0.999904 0.999496 0.998441 0.996176 0.654601 0.999998 0.990629 0.997663 0.998189 0.999585 0.991901 0.997066 0.999138 0.999783 0.98455 0.882697 0.987744 0.999513 0.999721 0.99993 0.999929 0.999699 0.999998 0.999845 0.999384 0.99937 0.975055 0.999674 0.999789 0.988241 0.999998 0.999614 0.999716 0.986338 0.999361 0.999999 0.999642 0.99879 0.98854 0.999705 0.999691 0.998342 0.999817 0.997467 0.999779 0.99971 0.999733 0.999809 0.999975 0.999837 0.99971 0.86941 0.517127 0.999999 0.999996 0.999611 0.999575 0.996168 0.996368 0.884241 0.99508 0.999929 0.998272 0.999712 0.869756 0.999849 0.999665 0.999301 0.99497 0.999997 0.998305 0.368843 0.996412 0.999707 0.855888 0.777804 0.99981 0.998602 0.930708 0.998271 0.999829 0.999344 0.997581 0.871809 0.983396 0.999932 0.999902 0.999836 0.998237 0.995877 0.999657 0.999784 0.999928 0.999757 0.999482 0.530401 0.999678
>N10
0.999973 0.680617 0.9933 0.999902 0.999968 0.99983 0.966145 0.998591 0.510644 0.996566 0.999858 0.999692 0.467664 0.986339 0.999254 0.981968 0.999833 1 0.999251 0.992779 0.999655 0.992705 0.619139 0.999284 0.999661 0.999923 0.856484 0.996191 0.998311 0.932356 0.999658 0.999663 0.999246 0.999777 0.999252 0.999309 0.988612 0.989563 0.99063 0.992973 0.999833 0.999692 0.999795 0.999254 0.998675 0.924407 0.999857 0.998544 0.992655 0.999141 0.990794 0.999253 0.999902 0.999254 0.986438 0.999998 0.99966 0.999647 0.99955 0.999857 0.999438 0.637138 0.999851 0.999661 0.999661 0.993551 0.999269 1 1 0.709169 0.992663 0.95414 0.999657 0.999791 0.992855 0.999814 0.993026 0.999664 0.999832 0.99983 0.999388 0.999923 0.997692 0.999253 0.988058 0.999749 0.984741 0.997288 0.998722 0.999858 0.741451 0.998775 0.992205 0.999253 0.775155 0.990467 0.999251 0.935599 0.999788 0.999802 0.997497 0.79401 0.990681 1 0.999664 0.965843 0.984025 0.833814 0.999791 0.992568 0.635027 0.356237 0.633919 0.999996 0.574081 0.905292 0.715678 0.974346 0.84978 0.502115 0.970933 0.999284 0.845413 0.951749 0.992158 0.99308 0.995241 0.999681 0.999923 0.998833 0.999613 0.999661 0.989057 0.990558 0.997647 0.998235 0.997975 0.993878 0.999999 0.981529 0.984079 0.997093 0.989155 1 0.998673 0.62627 0.937363 0.994184 0.993721 0.931721 0.99902 0.95137 0.997402 0.999147 0.995822 0.998297 0.999674 0.999186 0.999181 0.601241 0.512071 1 0.999156 0.996345 0.97607 0.374944 0.876422 0.995433 0.999909 0.999917 0.936141 0.999235 0.787918 0.998463 0.998023 0.978631 0.34281 0.999072 0.985323 0.439687 0.991457 0.999115 0.861522 0.872614 0.997011 0.947255 0.832967 0.556699 0.999397 0.999971 0.582362 0.603052 0.979251 0.999852 0.998087 0.999646 0.9845 0.909668 0.992747 0.999309 0.99985 0.998603 0.993375 0.426779 0.996339
>N11
0.96142 0.675423 0.973647 0.998686 0.844964 0.998384 0.97734 0.847174 0.982491 0.991404 0.998384 0.997947 0.933958 0.982102 0.996487 0.975761 0.998385 0.999991 0.996486 0.984953 0.997895 0.984928 0.702778 0.997836 0.997897 0.999089 0.884593 0.995776 0.98662 0.82635 0.997896 0.997621 0.996485 0.970605 0.996486 0.982131 0.952542 0.990552 0.998036 0.9676 0.998385 0.997947 0.998603 0.996487 0.994116 0.667583 0.998383 0.991739 0.984912 0.997819 0.976703 0.996487 0.998686 0.996487 0.982854 0.999885 0.99762 0.997522 0.997497 0.998383 0.982464 0.619405 0.999077 0.997897 0.997897 0.98431 0.99898 0.999981 0.999981 0.917447 0.984915 0.967932 0.997896 0.998602 0.98498 0.987668 0.96762 0.997621 0.998385 0.998384 0.983009 0.999089 0.997165 0.996847 0.690352 0.998655 0.982311 0.996034 0.99773 0.998384 0.922076 0.979879 0.979292 0.996487 0.960665 0.9565 0.996486 0.935771 0.998601 0.996011 0.996057 0.77851 0.974503 0.999981 0.997621 0.908535 0.975427 0.935343 0.998602 0.375907 0.771118 0.929553 0.98123 0.998245 0.893437 0.956615 0.759723 0.93379 0.869766 0.991858 0.835377 0.996857 0.881359 0.989298 0.990156 0.522909 0.795506 0.987399 0.999089 0.979713 0.999927 0.997897 0.99427 0.991789 0.996087 0.993547 0.985248 0.982328 0.998061 0.880333 0.931968 0.99867 0.966736 0.999981 0.994116 0.538297 0.941894 0.733972 0.99378 0.410775 0.981959 0.791271 0.996981 0.992738 0.984848 0.997634 0.986797 0.989341 0.996468 0.722913 0.579712 0.999991 0.773274 0.995822 0.995605 0.408641 0.42467 0.996617 0.996033 0.999088 0.596534 0.996482 0.855523 0.994919 0.972594 0.965877 0.774163 0.782268 0.955156 0.960368 0.935327 0.99645 0.925899 0.957747 0.993948 0.968436 0.791586 0.455649 0.989543 0.36439 0.623308 0.809652 0.327171 0.992372 0.998356 0.997522 0.979187 0.839087 0.996385 0.996864 0.993522 0.988627 0.959076 0.695096 0.984639
>N12
0.82208 0.995001 0.989829 0.99923 0.705528 0.999034 0.992081 0.459606 0.99964 0.934258 0.999081 0.99881 0.903894 0.992211 0.998019 0.877571 0.999034 0.999994 0.998019 0.992839 0.998788 0.992838 0.599103 0.998787 0.998788 0.999445 0.99575 0.998001 0.990851 0.995963 0.998788 0.998629 0.998019 0.999185 0.998019 0.987177 0.991874 0.971421 0.999429 0.988031 0.999034 0.99881 0.999195 0.998019 0.99685 0.993498 0.999081 0.926242 0.992837 0.998807 0.987265 0.998019 0.99923 0.998019 0.992766 0.999925 0.998629 0.998573 0.998572 0.999081 0.992388 0.508754 0.999445 0.998788 0.998788 0.99228 0.999443 0.999988 0.999988 0.889846 0.992837 0.999858 0.998788 0.999195 0.99284 0.98955 0.988031 0.998629 0.999034 0.999034 0.985306 0.999445 0.998619 0.998282 0.991367 0.99923 0.992748 0.998007 0.998805 0.999081 0.869414 0.979355 0.864591 0.998019 0.997415 0.978171 0.998019 0.995569 0.999195 0.856635 0.998007 0.99889 0.994131 0.999988 0.998629 0.930729 0.992726 0.992264 0.999195 0.984712 0.997829 0.997612 0.999257 0.990389 0.990606 0.938586 0.842718 0.998331 0.993947 0.999969 0.99601 0.998282 0.988488 0.998125 0.955684 0.994896 0.995697 0.985907 0.999445 0.982708 0.992046 0.998788 0.997967 0.996779 0.998009 0.911624 0.998495 0.997002 0.992217 0.998029 0.998416 0.999438 0.997377 0.999988 0.99685 0.989314 0.993603 0.989316 0.930755 0.991681 0.987181 0.823535 0.998559 0.83866 0.998313 0.998802 0.999665 0.580643 0.998018 0.99811 0.571725 0.999994 0.990821 0.998003 0.998754 0.992821 0.983201 0.998605 0.627209 0.999445 0.632783 0.998019 0.782406 0.894237 0.997512 0.997484 0.825063 0.801385 0.977823 0.997334 0.942458 0.998018 0.999055 0.941205 0.998572 0.999439 0.996022 0.553519 0.998395 0.994141 0.769757 0.99484 0.844692 0.993446 0.999224 0.998573 0.922415 0.996927 0.99875 0.998283 0.999357 0.995047 0.9946 0.993266 0.96525
>N13
0.955316 0.496486 0.996355 0.999634 0.842044 0.999429 0.992231 0.843767 0.999255 0.997645 0.999587 0.99925 0.995132 0.993015 0.998618 0.991977 0.999429 0.999997 0.998617 0.993641 0.999232 0.993635 0.799795 0.999227 0.999233 0.999676 0.86572 0.998512 0.99883 0.83074 0.999233 0.999197 0.998617 0.717129 0.998617 0.997881 0.905969 0.997482 0.999591 0.991831 0.999429 0.99925 0.999513 0.998618 0.997961 0.970362 0.999587 0.997665 0.993632 0.999234 0.997386 0.998618 0.999634 0.998618 0.993193 0.999963 0.999197 0.999157 0.999154 0.999587 0.998103 0.984517 0.999675 0.999233 0.999233 0.99346 0.999665 0.999994 0.999994 0.995033 0.993632 0.955774 0.999232 0.999512 0.993647 0.998942 0.991834 0.999197 0.999429 0.999429 0.998028 0.999676 0.99914 0.99886 0.990022 0.999631 0.993079 0.998555 0.999223 0.999587 0.99432 0.997017 0.992721 0.998618 0.994488 0.989634 0.998617 0.92531 0.999512 0.999256 0.998556 0.766098 0.992949 0.999994 0.999197 0.650957 0.996574 0.990482 0.999512 0.985172 0.771145 0.952295 0.998709 0.999976 0.981092 0.997598 0.992994 0.995622 0.979371 0.999891 0.970051 0.998862 0.978399 0.998095 0.976739 0.508162 0.828861 0.998869 0.999676 0.997089 0.999993 0.999233 0.998307 0.997596 0.998555 0.998249 0.954301 0.997922 0.99997 0.960955 0.983162 0.999637 0.907937 0.999994 0.997961 0.986138 0.988272 0.722199 0.998756 0.99169 0.997859 0.983605 0.999092 0.998249 0.955931 0.99921 0.83196 0.998707 0.998615 0.990435 0.605371 0.999997 0.986279 0.99852 0.99905 0.5362 0.990082 0.999069 0.999861 0.999676 0.595426 0.998617 0.914531 0.999094 0.912497 0.918728 0.992255 0.968296 0.989408 0.995225 0.983361 0.998612 0.9953 0.993744 0.982868 0.998496 0.522815 0.38438 0.968549 0.548365 0.737353 0.774119 0.510272 0.999304 0.999604 0.999157 0.992586 0.981661 0.999036 0.998863 0.970925 0.998357 0.954968 0.837422 0.972909
>N14
0.430047 0.451412 0.387733 0.815286 0.324696 0.563397 0.574167 0.304928 0.249498 0.747564 0.671732 0.880236 0.376875 0.663914 0.870333 0.57058 0.80015 0.997634 0.484593 0.438148 0.768063 0.678205 0.611317 0.599303 0.876743 0.849731 0.714992 0.684983 0.592456 0.272987 0.876704 0.72815 0.685001 0.759361 0.791097 0.82322 0.761028 0.757973 0.504305 0.638686 0.887864 0.880236 0.356076 0.870333 0.676891 0.421268 0.428368 0.414751 0.522054 0.690805 0.308454 0.685006 0.815286 0.870333 0.64422 0.976087 0.714245 0.622922 0.638981 0.67593 0.429341 0.545551 0.840725 0.876743 0.876743 0.750525 0.756394 0.993441 0.993441 0.77015 0.570677 0.413831 0.671498 0.894093 0.718539 0.301548 0.750522 0.813863 0.784888 0.555214 0.813861 0.849731 0.399216 0.28866 0.285554 0.547922 0.639464 0.781001 0.735365 0.77465 0.779316 0.48459 0.43183 0.782062 0.412929 0.476559 0.455633 0.54427 0.789009 0.22867 0.657061 0.69566 0.338082 0.993441 0.813863 0.601891 0.437711 0.960313 0.894093 0.491616 0.606278 0.710828 0.772168 0.3342 0.70668 0.246365 0.626422 0.671184 0.548845 0.39868 0.500719 0.755639 0.314705 0.475357 0.219679 0.392753 0.44524 0.350485 0.933243 0.870329 0.742923 0.876743 0.870086 0.639737 0.870322 0.673318 0.77153 0.381307 0.257293 0.876058 0.389087 0.849663 0.778178 0.993441 0.760187 0.265009 0.750054 0.716959 0.823079 0.708963 0.73589 0.256959 0.878339 0.685001 0.73664 0.812023 0.526793 0.4139 0.420209 0.822539 0.381456 0.970093 0.897983 0.690896 0.315555 0.322962 0.493385 0.813773 0.909987 0.609254 0.623652 0.377528 0.39337 0.800126 0.684916 0.336123 0.268071 0.381809 0.425415 0.76914 0.728191 0.790837 0.779947 0.342688 0.421582 0.673105 0.348689 0.410343 0.747124 0.912536 0.370084 0.206396 0.767617 0.540771 0.302633 0.638354 0.521272 0.73493 0.680985 0.692665 0.93325 0.407683 0.314011 0.306047 0.674199
>N15
0.999987 0.964407 0.999608 0.999991 1 0.999982 0.996207 0.999045 0.999364 0.99914 0.999984 0.999952 0.845715 0.996951 0.999833 0.994809 0.999983 1 0.999831 0.995475 0.999932 0.995553 0.639083 0.999774 0.999936 0.999994 0.993446 0.999817 0.939521 0.889566 0.999289 0.999942 0.999583 0.99999 0.999817 0.999056 0.996151 0.938791 0.999782 0.996583 0.999983 0.999952 0.999966 0.999833 0.999677 0.842118 0.999984 0.999458 0.995455 0.99995 0.69754 0.999832 0.999992 0.999831 0.994828 1 0.999712 0.999935 0.992366 0.999949 0.996554 0.972851 0.965692 0.999936 0.999936 0.99693 0.999993 1 1 0.832684 0.995773 0.900922 0.999919 0.999962 0.9963 0.999992 0.997129 0.999943 0.999983 0.999978 0.999943 0.999994 0.999253 0.997595 0.99965 0.999991 0.991529 0.999813 0.999456 0.999984 0.999961 0.999811 0.981682 0.999833 0.999032 0.995676 0.999831 0.995107 0.99996 0.999978 0.994404 0.930302 0.983157 1 0.999943 0.884059 0.997293 0.683533 0.999962 0.998887 0.531131 0.997467 0.51574 0.959544 0.806466 0.966069 0.985071 0.696798 0.979032 0.952355 0.993615 0.999164 0.964722 0.995338 0.654664 0.999793 0.99854 0.94414 0.9999 0.999828 0.976262 0.999936 0.999375 0.670134 0.999796 0.943039 0.965684 0.810246 0.976113 0.997175 0.997687 0.999988 0.967187 1 0.999675 0.979334 0.989305 0.999922 0.999921 0.92015 0.987994 0.791299 0.999998 0.999648 0.999649 0.956113 0.999695 0.999939 0.996567 0.99865 0.742525 1 0.622698 0.98723 0.957354 0.999514 0.999393 0.997007 0.999985 0.999948 0.394344 0.999591 0.836082 0.999901 0.996937 0.683842 0.999989 1 0.92226 0.997897 0.999192 0.994253 0.999996 0.762982 0.600232 0.980662 0.924809 0.63976 0.999936 0.999996 0.544626 0.7844 0.976461 0.999984 0.999986 0.999933 0.62201 0.999464 0.999889 0.999816 0.999994 0.983141 0.998832 0.476195 0.998499
>N16
0.999332 0.964162 0.998981 0.9997 0.999757 0.999606 0.993428 0.998813 0.994998 0.982676 0.999636 0.999483 0.907615 0.993999 0.999041 0.992402 0.999608 0.999998 0.999035 0.992761 0.999456 0.993002 0.641907 0.996369 0.999459 0.999781 0.994364 0.99903 0.933255 0.876779 0.99909 0.999408 0.995845 0.998648 0.99903 0.998769 0.993479 0.804442 0.999661 0.991005 0.999609 0.999483 0.999651 0.999041 0.998428 0.841645 0.999636 0.995458 0.992923 0.999479 0.973761 0.999035 0.999701 0.999032 0.99246 0.999973 0.99716 0.999375 0.994448 0.998691 0.982836 0.968274 0.904297 0.999459 0.999459 0.993625 0.999781 0.999996 0.999996 0.810896 0.993145 0.898312 0.999442 0.999648 0.993606 0.99978 0.994125 0.999408 0.999609 0.999605 0.999408 0.999781 0.998928 0.997674 0.99854 0.999701 0.98509 0.999022 0.999146 0.999636 0.999902 0.998999 0.960161 0.999042 0.99837 0.993133 0.999041 0.989415 0.999641 0.999603 0.990919 0.940571 0.970876 0.999996 0.999408 0.875901 0.998197 0.869614 0.999641 0.998361 0.544795 0.975731 0.890841 0.962118 0.797428 0.804344 0.96808 0.383754 0.979212 0.943634 0.98389 0.995918 0.964801 0.998077 0.63025 0.999013 0.996679 0.943621 0.972081 0.999017 0.973476 0.999459 0.998715 0.755277 0.999015 0.900203 0.962545 0.816835 0.976584 0.9962 0.99482 0.999778 0.974076 0.999996 0.998426 0.970258 0.967855 0.999369 0.999368 0.88978 0.985961 0.734193 0.999955 0.998898 0.999178 0.966499 0.549483 0.9994 0.51984 0.985091 0.461522 0.999998 0.627244 0.98351 0.952553 0.992372 0.985758 0.996217 0.999373 0.999752 0.392828 0.998865 0.832613 0.998335 0.994258 0.672601 0.999994 0.999994 0.934046 0.987635 0.996141 0.995023 0.999919 0.787841 0.602287 0.934824 0.77496 0.505006 0.999379 0.870743 0.52827 0.796085 0.970487 0.99905 0.999698 0.999312 0.604956 0.997939 0.999427 0.999129 0.999781 0.986908 0.989762 0.428539 0.998163
>N17
0.999794 0.932798 0.998248 0.999363 0.999984 0.999085 0.990427 0.998607 0.992475 0.966523 0.999284 0.998865 0.947695 0.99053 0.99799 0.99036 0.999091 0.999995 0.997938 0.989503 0.998838 0.990591 0.970597 0.998258 0.998839 0.999489 0.996745 0.997987 0.44917 0.874321 0.998771 0.998748 0.997323 0.999343 0.997987 0.998504 0.99069 0.983356 0.999447 0.961022 0.999108 0.998865 0.99925 0.99799 0.996947 0.895398 0.999287 0.996353 0.99056 0.99884 0.999051 0.997941 0.999368 0.997918 0.9906 0.999935 0.998341 0.998654 0.997532 0.985636 0.911258 0.979405 0.873355 0.998839 0.998839 0.988108 0.999484 0.99999 0.99999 0.918134 0.990427 0.606724 0.998785 0.999249 0.990824 0.999488 0.990483 0.998749 0.999108 0.999096 0.998748 0.999489 0.998537 0.997831 0.994508 0.999375 0.952384 0.997934 0.998705 0.999284 0.999717 0.997746 0.686885 0.99799 0.996856 0.990788 0.99799 0.965265 0.9992 0.999073 0.994833 0.933133 0.575047 0.99999 0.998749 0.903951 0.998464 0.988789 0.999183 0.997796 0.788096 0.94684 0.989013 0.908836 0.429633 0.405826 0.928391 0.385447 0.98721 0.883084 0.958212 0.967526 0.944597 0.997944 0.472471 0.997981 0.977253 0.995995 0.958663 0.9978 0.461377 0.998839 0.997901 0.953829 0.997983 0.863782 0.91392 0.878191 0.999612 0.99813 0.99621 0.999488 0.980648 0.99999 0.996947 0.62615 0.683093 0.998688 0.998679 0.921167 0.995855 0.796919 0.995779 0.997859 0.998639 0.995278 0.534405 0.998697 0.631368 0.96704 0.310477 0.999995 0.656173 0.995125 0.923205 0.380909 0.609662 0.998116 0.999901 0.999457 0.491627 0.997891 0.483654 0.979987 0.966316 0.708605 0.999989 0.999988 0.923857 0.965873 0.997195 0.99645 0.999822 0.809103 0.60778 0.780089 0.965719 0.759806 0.998678 0.848525 0.550456 0.921001 0.96638 0.999294 0.999374 0.998075 0.594539 0.997921 0.998831 0.998235 0.999489 0.994663 0.959987 0.582132 0.997932
>N18
1 0.718326 0.999968 0.999996 1 0.999988 0.999672 0.999982 0.999904 0.992002 0.999996 0.999981 0.999905 0.999673 0.99995 0.999622 0.999988 1 0.99995 0.999611 0.99998 0.999625 0.999996 0.999979 0.99998 0.999994 0.999961 0.99995 0.99965 0.999971 0.99998 0.999982 0.999947 0.999555 0.99995 0.999981 0.999626 0.999987 0.999994 0.999613 0.999988 0.999981 0.999989 0.99995 0.99995 0.999855 0.999996 0.999949 0.999624 0.999981 1 0.99995 0.999996 0.999949 0.999625 1 0.999981 0.999981 0.999979 0.999991 0.999861 0.999873 0.999519 0.99998 0.99998 0.999652 0.999994 1 1 0.999859 0.999623 0.999776 0.99998 0.999989 0.999628 0.999994 0.999673 0.999982 0.999988 0.999988 0.999982 0.999994 0.99998 0.999966 0.999954 0.999996 0.99935 0.99995 0.999472 0.999996 0.999999 0.999949 0.989259 0.99995 0.999913 0.999628 0.99995 0.999028 0.999989 0.999988 0.999937 0.999897 0.999847 1 0.999982 0.999284 0.999918 0.999991 0.999502 0.999949 0.998333 0.999977 0.999985 0.999929 0.946514 0.999353 0.992648 0.731127 0.998431 0.877473 0.990204 0.999349 0.999388 0.999979 0.997907 0.99995 0.619462 0.999994 0.582878 0.999949 0.999961 0.99998 0.999949 0.999744 0.99995 0.970232 0.999681 0.906762 1 0.997848 0.999065 0.999994 0.999894 1 0.99995 0.868474 0.756008 0.999981 0.999918 0.999899 0.999974 0.999751 0.560906 0.999278 0.999981 0.999631 0.515786 0.999977 0.712299 0.888754 0.881966 1 0.601849 0.999938 0.998836 0.942507 0.415385 0.999981 0.999968 0.999994 0.987613 0.999949 0.999773 0.993022 0.999395 0.942798 1 1 0.969435 0.948612 0.999985 0.999941 0.999936 0.896416 0.998123 0.999833 0.999872 0.930031 0.999981 0.860866 0.977574 0.999994 0.993699 0.999996 0.999996 0.99511 0.895085 0.999979 0.99998 0.999968 0.999994 0.999952 0.852694 0.609353 0.999927
>N19
0.999999 0.721371 0.999965 0.999994 1 0.999986 0.999655 0.999979 0.999858 0.98751 0.999995 0.999978 0.999906 0.999657 0.999945 0.999606 0.999986 1 0.999945 0.999596 0.999978 0.999609 0.999997 0.999976 0.999978 0.999992 0.999958 0.999945 0.999691 0.999973 0.999978 0.999979 0.999943 0.999245 0.999945 0.999978 0.999611 0.999986 0.999992 0.999599 0.999986 0.999978 0.999987 0.999945 0.999945 0.999855 0.999995 0.999943 0.999609 0.999978 0.999999 0.999945 0.999994 0.999945 0.99961 0.999999 0.999979 0.999978 0.999976 0.99999 0.999862 0.999871 0.999554 0.999978 0.999978 0.999636 0.999992 1 1 0.999864 0.999608 0.999792 0.999978 0.999987 0.999613 0.999992 0.999657 0.999979 0.999986 0.999986 0.999979 0.999992 0.999977 0.999963 0.999951 0.999994 0.999342 0.999945 0.999312 0.999995 0.999999 0.999944 0.98923 0.999945 0.999913 0.999612 0.999945 0.998973 0.999987 0.999986 0.999933 0.999899 0.99986 1 0.999979 0.999279 0.999876 0.99999 0.999347 0.999944 0.998255 0.999978 0.999984 0.999939 0.946472 0.999339 0.992559 0.73183 0.998059 0.877513 0.989972 0.999388 0.999394 0.999977 0.998079 0.999945 0.617232 0.999993 0.579192 0.999944 0.99997 0.999978 0.999945 0.999741 0.999945 0.970025 0.999709 0.923179 1 0.997236 0.998872 0.999992 0.999892 1 0.999945 0.91469 0.755643 0.999978 0.999893 0.999902 0.999972 0.999768 0.557575 0.999096 0.999978 0.999459 0.524399 0.999975 0.710164 0.888765 0.878749 1 0.601731 0.999934 0.998856 0.942433 0.415824 0.999978 0.999926 0.999992 0.989528 0.999945 0.999791 0.989055 0.999367 0.95286 1 1 0.969046 0.843488 0.999983 0.999936 0.999876 0.896686 0.998957 0.999847 0.99987 0.930295 0.999978 0.857773 0.977545 0.999995 0.993485 0.999994 0.999994 0.994464 0.893999 0.999976 0.999978 0.999965 0.999992 0.999949 0.853068 0.607084 0.999925
>N20
0.999994 0.995126 0.999888 0.999965 0.999999 0.999932 0.999403 0.999915 0.999954 0.97374 0.999966 0.999916 0.999908 0.999404 0.999841 0.999408 0.999932 1 0.999841 0.999407 0.999914 0.999408 0.999994 0.999914 0.999914 0.999959 0.999888 0.999841 0.999958 0.999956 0.999914 0.999915 0.999841 0.99449 0.999841 0.99991 0.999408 0.999956 0.999959 0.9994 0.999932 0.999916 0.999948 0.999841 0.999824 0.999811 0.999966 0.999823 0.999408 0.999916 0.999994 0.999841 0.999965 0.999841 0.999408 0.999994 0.999915 0.99991 0.99991 0.999966 0.999838 0.99982 0.999933 0.999914 0.999914 0.999402 0.999959 0.999999 0.999999 0.99991 0.999408 0.999905 0.999914 0.999948 0.999408 0.999959 0.999403 0.999915 0.999932 0.999932 0.999915 0.999959 0.999656 0.999888 0.999888 0.999965 0.999387 0.999841 0.999894 0.999966 0.999988 0.999841 0.95469 0.999841 0.999886 0.999408 0.999841 0.955087 0.999948 0.999932 0.99984 0.999907 0.999908 0.999999 0.999915 0.999229 0.999954 0.999964 0.999927 0.999841 0.999878 0.999964 0.999959 0.999947 0.999481 0.999983 0.999821 0.997434 0.978597 0.997265 0.975149 0.999866 0.999398 0.999914 0.999767 0.999841 0.62179 0.999966 0.56565 0.999841 0.999994 0.999914 0.999841 0.998138 0.999841 0.997928 0.999924 0.998223 0.999999 0.988962 0.999843 0.999959 0.999838 0.999999 0.999824 0.997175 0.762996 0.99991 0.97226 0.999908 0.99991 0.99994 0.998925 0.999786 0.99991 0.467723 0.9957 0.999915 0.727134 0.998987 0.86528 1 0.998781 0.99984 0.989644 0.644941 0.587877 0.999915 0.999994 0.999959 0.999676 0.999841 0.999909 0.892235 0.978765 0.998333 0.999999 0.999999 0.983927 0.979508 0.999932 0.999841 0.999987 0.864423 0.999904 0.999955 0.999837 0.612268 0.99991 0.841619 0.999908 0.999988 0.984164 0.999965 0.999965 0.986412 0.975247 0.999916 0.999914 0.999888 0.999959 0.999887 0.899433 0.40946 0.999886
>N21
1 0.999986 0.999997 0.999999 1 0.999998 0.999984 0.999998 0.999999 0.999959 0.999999 0.999998 0.999998 0.999984 0.999996 0.999983 0.999998 1 0.999996 0.999983 0.999998 0.999983 1 0.999998 0.999998 0.999999 0.999997 0.999996 0.999999 0.999999 0.999998 0.999998 0.999996 0.999996 0.999996 0.999998 0.999983 0.999999 0.999999 0.999984 0.999998 0.999998 0.999999 0.999996 0.999996 0.999917 0.999999 0.999996 0.999983 0.999998 1 0.999996 0.999999 0.999996 0.999983 1 0.999998 0.999998 0.999998 0.999999 0.999996 0.999996 0.999999 0.999998 0.999998 0.999984 0.999999 1 1 0.999998 0.999983 0.999998 0.999998 0.999999 0.999983 0.999999 0.999984 0.999998 0.999998 0.999998 0.999998 0.999999 0.99995 0.999997 0.999997 0.999999 0.999983 0.999996 0.999998 0.999999 1 0.999996 0.999786 0.999996 0.999997 0.999983 0.999996 0.998949 0.999999 0.999998 0.999996 0.999998 0.999998 1 0.999998 0.999265 0.999999 0.999999 0.999999 0.999996 0.999998 0.999999 0.999999 0.999999 0.999995 1 0.999999 0.999729 0.97868 0.999996 0.999627 0.999997 0.999983 0.999998 0.999996 0.999996 0.999575 0.999999 0.999428 0.999996 1 0.999998 0.999996 0.999991 0.999996 0.999976 0.999998 0.999994 1 0.999983 0.999997 0.999999 0.999996 1 0.999996 0.999972 0.958039 0.999998 0.9993 0.999998 0.999998 0.999999 0.999999 0.999851 0.999998 0.999797 0.999995 0.999998 0.962706 0.999996 0.99981 1 1 0.999996 0.999379 0.999832 0.99988 0.999998 1 0.999999 0.999997 0.999996 0.999998 0.868239 0.999947 0.999992 1 1 0.99996 0.974106 0.999998 0.999996 1 0.866431 0.999998 0.999999 0.999996 0.999596 0.999998 0.938522 0.999963 1 0.999925 0.999999 0.999999 0.999972 0.999888 0.999998 0.999998 0.999997 0.999999 0.999997 0.896616 0.895817 0.999997
>N22
1 0.999994 0.999995 0.999998 1 0.999997 0.999971 0.999996 0.999998 0.99999 0.999999 0.999996 0.999996 0.999971 0.999992 0.999971 0.999997 1 0.999992 0.999971 0.999996 0.999971 1 0.999996 0.999996 0.999998 0.999995 0.999992 0.999998 0.999998 0.999996 0.999996 0.999992 0.999999 0.999992 0.999996 0.999971 0.999998 0.999998 0.999971 0.999997 0.999996 0.999998 0.999992 0.999992 0.997094 0.999999 0.999992 0.999971 0.999996 1 0.999992 0.999998 0.999992 0.999971 1 0.999996 0.999996 0.999996 0.999999 0.999992 0.999992 0.999998 0.999996 0.999996 0.999971 0.999998 1 1 0.999996 0.999971 0.999996 0.999996 0.999998 0.999971 0.999998 0.999971 0.999996 0.999997 0.999997 0.999996 0.999998 0.998751 0.999995 0.999995 0.999998 0.999971 0.999992 0.999996 0.999999 0.999999 0.999992 0.99994 0.999992 0.999995 0.999971 0.999992 0.999928 0.999998 0.999997 0.999992 0.999996 0.999996 1 0.999996 0.988557 0.999998 0.999998 0.999998 0.999992 0.999996 0.999998 0.999998 0.999998 0.999992 0.999999 0.999998 0.999092 0.981562 0.999998 0.99656 0.999995 0.999971 0.999996 0.999992 0.999992 0.999968 0.999999 0.999963 0.999992 1 0.999996 0.999992 0.999992 0.999992 0.99997 0.999997 0.999995 1 0.999997 0.999995 0.999998 0.999992 1 0.999992 0.999969 0.95704 0.999996 0.999613 0.999996 0.999996 0.999998 0.999999 0.996101 0.999996 0.999975 0.999998 0.999996 0.956927 0.999996 0.999978 1 1 0.999992 0.992595 0.999993 0.999989 0.999996 1 0.999998 0.999996 0.999992 0.999996 0.504327 0.999987 0.999994 1 1 0.999989 0.999226 0.999997 0.999992 0.999999 0.996106 0.999996 0.999998 0.999992 0.999963 0.999996 0.994369 0.998089 0.999999 0.999447 0.999998 0.999998 0.99999 0.999958 0.999996 0.999996 0.999995 0.999998 0.999995 0.894006 0.890558 0.999995
>N23
1 1 1 1 1 1 1 1 1 1 1 1 1 1 1 1 1 1 1 1 1 1 1 1 1 1 1 1 1 1 1 1 1 1 1 1 1 1 1 1 1 1 1 1 1 1 1 1 1 1 1 1 1 1 1 1 1 1 1 1 1 1 1 1 1 1 1 1 1 1 1 1 1 1 1 1 1 1 1 1 1 1 1 1 1 1 1 1 1 1 1 1 1 1 1 1 1 1 1 1 1 1 1 1 1 0.996992 1 1 1 1 1 1 1 1 1 1 1 0.778258 1 1 0.999993 1 1 1 1 1 1 1 1 1 1 1 1 1 1 1 1 1 1 1 1 1 1 1 1 1 0.999999 1 0.997723 1 1 1 1 1 1 1 1 1 0.999999 1 1 1 1 1 0.999956 1 1 1 1 1 1 1 1 0.999706 1 1 1 1 1 0.999916 1 1 1 1 1 1 1 0.999916 1 1 0.999999 1 1 1 1 1 1 1 1 1 1 1 0.518898 0.999999 1
>N24
1 1 1 1 1 1 1 1 1 1 1 1 1 1 1 1 1 1 1 1 1 1 1 1 1 1 1 1 1 1 1 1 1 1 1 1 1 1 1 1 1 1 1 1 1 1 1 1 1 1 1 1 1 1 1 1 1 1 1 1 1 1 1 1 1 1 1 1 1 1 1 1 1 1 1 1 1 1 1 1 1 1 1 1 1 1 1 1 1 1 1 1 1 1 1 1 1 1 1 1 1 1 1 1 1 0.996992 1 1 1 1 1 1 1 1 1 1 1 0.778258 1 1 0.999993 1 1 1 1 1 1 1 1 1 1 1 1 1 1 1 1 1 1 1 1 1 1 1 1 1 0.999999 1 0.997723 1 1 1 1 1 1 1 1 1 0.999999 1 1 1 1 1 0.999956 1 1 1 1 1 1 1 1 0.999706 1 1 1 1 1 0.999916 1 1 1 1 1 1 1 0.999916 1 1 0.999999 1 1 1 1 1 1 1 1 1 1 1 0.518898 0.999999 1
>N25
1 0.999999 0.999999 1 1 1 0.999996 0.999999 1 0.999999 1 0.999999 0.999999 0.999996 0.999999 0.999996 1 1 0.999999 0.999996 0.999999 0.999996 1 0.999999 0.999999 1 0.999999 0.999999 1 1 0.999999 0.999999 0.999999 1 0.999999 0.999999 0.999996 1 1 0.999996 1 0.999999 1 0.999999 0.999999 0.999999 1 0.999999 0.999996 0.999999 1 0.999999 1 0.999999 0.999996 1 0.999999 0.999999 0.999999 1 0.999999 0.999999 1 0.999999 0.999999 0.999996 1 1 1 0.999999 0.999996 0.999999 0.999999 1 0.999996 1 0.999996 0.999999 1 1 0.999999 1 0.999999 0.999999 0.999999 1 0.999996 0.999999 0.999999 1 1 0.999999 0.999996 0.999999 0.999999 0.999996 0.999999 0.999999 1 1 0.999999 0.999999 0.999999 1 0.999999 0.991656 1 1 1 0.999999 0.999999 1 1 1 0.999999 1 1 0.778312 0.999999 1 0.999916 0.999999 0.999996 0.999999 0.999999 0.999999 0.999999 1 1 0.999999 1 0.999999 0.999999 0.999999 0.999999 0.999996 1 0.999999 0.999877 1 0.999999 1 0.999999 1 0.999999 0.999996 0.999996 0.999999 0.996868 0.999999 0.999999 1 1 0.999999 0.999999 0.999999 1 0.999999 0.999996 0.999999 0.999999 1 1 0.999999 0.999594 1 0.999999 0.999999 1 1 0.999999 0.999999 0.999373 0.996749 0.999999 0.999999 1 1 0.999999 0.925193 1 0.999999 1 1 0.999999 1 0.999999 0.999991 0.999999 1 0.99957 1 0.999999 1 1 0.999999 0.999996 0.999999 0.999999 0.999999 1 0.999999 0.51824 0.999999 0.999999
>N26
0.999996 0.999999 0.998737 1 1 1 0.999997 1 1 0.999999 1 1 1 0.999997 0.999999 0.999997 1 1 0.999999 0.999997 1 0.999997 1 1 1 1 0.999999 0.999999 1 1 1 1 0.999999 1 0.999999 1 0.999997 1 1 0.999997 1 1 1 0.999999 0.999999 0.999999 1 0.999999 0.999997 1 1 0.999999 1 0.999999 0.999997 1 1 1 1 1 0.999999 0.999999 1 1 1 0.999997 1 1 1 1 0.999997 1 1 1 0.999997 1 0.999997 1 1 1 1 1 0.998946 0.999999 0.999999 1 0.999997 0.999999 1 1 1 0.999999 0.999997 0.999999 0.999999 0.999997 0.999999 0.998655 1 1 0.999999 1 1 1 1 0.999685 1 1 1 0.999999 1 1 1 1 0.999999 1 0.999915 0.998928 1 1 1 0.999999 0.999997 1 0.999999 0.999999 1 1 1 0.999999 1 1 0.999999 0.999999 0.999999 0.999997 1 1 1 1 0.999999 1 0.999999 1 0.999999 0.999464 0.999997 1 0.99996 1 1 1 1 0.999999 1 0.999999 1 1 0.999997 1 0.999999 1 1 0.999999 0.994463 0.99911 0.999997 1 1 1 1 0.999999 1 0.999981 0.999999 0.999999 1 1 0.999999 0.999996 1 0.999999 1 1 1 1 0.999999 0.966349 1 1 1 1 1 1 1 0.999999 0.999997 1 1 0.999999 1 0.999999 0.750245 0.999999 0.999999
>N27
0.992369 0.999999 0.99903 1 1 1 0.999997 1 1 0.999999 1 1 1 0.999997 0.999999 0.999997 1 1 0.999999 0.999997 1 0.999997 1 1 1 1 0.999999 0.999999 1 1 1 1 0.999999 1 0.999999 1 0.999997 1 1 0.999997 1 1 1 0.999999 0.999999 0.999999 1 0.999999 0.999997 1 1 0.999999 1 0.999999 0.999997 1 1 1 1 1 0.999999 0.999999 1 1 1 0.999997 1 1 1 1 0.999997 1 1 1 0.999997 1 0.999997 1 1 1 1 1 0.998897 0.999999 0.999999 1 0.999997 0.999999 1 1 1 0.999999 0.999997 0.999999 0.999999 0.999997 0.999999 0.999998 1 1 0.999999 1 1 1 1 0.999996 1 1 1 0.999999 1 1 1 1 0.999999 1 0.999808 1 1 1 1 0.999999 0.999997 1 0.999999 0.999999 1 1 1 0.999999 1 1 0.999999 0.999999 0.999999 0.999997 1 1 1 1 0.999999 1 0.999999 1 0.999999 0.999457 0.999997 1 1 1 1 1 1 0.999999 1 0.999999 1 1 0.999997 1 0.999999 1 1 0.999999 0.998423 0.999999 0.998253 1 1 1 1 0.999999 1 0.999999 0.999999 0.999999 1 1 0.999999 0.999572 1 0.999999 1 1 1 1 0.999999 0.999931 1 1 1 1 1 1 1 0.999999 0.999997 1 1 0.999999 1 0.999999 0.999775 0.999999 0.999999
>N28
1 1 1 1 1 1 1 1 1 1 1 1 1 1 1 1 1 1 1 1 1 1 1 1 1 1 1 1 1 1 1 1 1 1 1 1 1 1 1 1 1 1 1 1 1 1 1 1 1 1 1 1 1 1 1 1 1 1 1 1 1 1 1 1 1 1 1 1 1 1 1 1 1 1 1 1 1 1 1 1 1 1 1 1 1 1 1 1 1 1 1 1 1 1 1 1 1 1 1 1 1 1 1 1 1 1 1 1 1 1 1 1 1 1 1 1 1 1 1 1 1 1 1 1 1 1 1 1 1 1 1 1 1 1 1 1 1 1 1 1 1 1 1 1 1 1 1 1 1 1 1 1 1 1 1 1 1 1 1 1 1 1 1 1 1 1 1 1 1 1 1 1 1 1 1 1 1 1 1 1 1 1 1 1 1 1 1 1 1 1 1 1 1 1 1 1 1 1 1 1 1 1 1 1 1
>N29
0.999999 0.99997 0.999989 0.999997 1 0.999993 0.999939 0.999991 0.999996 0.999115 0.999997 0.999991 0.999991 0.999939 0.999983 0.999938 0.999993 1 0.999983 0.999938 0.999991 0.999938 0.999999 0.999991 0.999991 0.999996 0.999989 0.999983 0.999997 0.999996 0.999991 0.999991 0.999983 0.999992 0.999983 0.999991 0.999938 0.999996 0.999996 0.999939 0.999993 0.999991 0.999995 0.999983 0.999983 0.999983 0.999997 0.999983 0.999938 0.999991 0.999999 0.999983 0.999997 0.999983 0.999938 0.999999 0.999991 0.999991 0.999991 0.999997 0.999983 0.999983 0.999995 0.999991 0.999991 0.999939 0.999996 1 1 0.999991 0.999938 0.999991 0.999991 0.999995 0.999938 0.999996 0.999939 0.999991 0.999993 0.999993 0.999991 0.999996 0.987599 0.999989 0.999989 0.999997 0.999938 0.999983 0.999991 0.999997 0.999999 0.999983 0.996623 0.999983 0.999989 0.999938 0.999983 0.999841 0.999995 0.999993 0.999983 0.999991 0.999991 1 0.999991 0.999937 0.999996 0.999997 0.999995 0.999983 0.999991 0.999997 0.999996 0.999995 0.999981 0.999999 0.999996 0.999994 0.99996 0.984778 0.9981 0.999988 0.999938 0.999991 0.999983 0.999983 0.998922 0.999997 0.999355 0.999983 0.999999 0.999991 0.999983 0.960497 0.999983 0.999926 0.999993 0.999984 1 0.999967 0.999988 0.999996 0.999983 1 0.999983 0.999921 0.999011 0.999991 0.999934 0.999991 0.999991 0.999995 0.999998 0.999983 0.999991 0.631431 0.999988 0.999991 0.803419 0.999989 0.998413 1 0.999999 0.999983 0.999863 0.999075 0.999379 0.999991 0.999999 0.999996 0.99999 0.999983 0.999991 0.917651 0.998358 0.99998 1 1 0.999923 0.984496 0.999993 0.999983 0.999999 0.505003 0.999991 0.999996 0.999983 0.998608 0.999991 0.998382 0.999997 0.999999 0.99916 0.999997 0.999997 0.99994 0.999785 0.999991 0.999991 0.999989 0.999996 0.999989 0.999604 0.999089 0.999989
>N30
0.999999 0.716894 0.999966 0.999991 1 0.999982 0.999761 0.999976 0.999965 0.999235 0.999992 0.999976 0.999964 0.999761 0.999948 0.999737 0.999982 1 0.999948 0.999734 0.999975 0.999738 0.999998 0.999975 0.999975 0.999989 0.999965 0.999948 0.999704 0.999987 0.999975 0.999976 0.999948 0.999959 0.999948 0.999975 0.999739 0.999989 0.999989 0.99975 0.999982 0.999976 0.999985 0.999948 0.999949 0.999936 0.999992 0.999949 0.999738 0.999976 0.999999 0.999948 0.999991 0.999948 0.999738 0.999999 0.999976 0.999975 0.999975 0.999992 0.999935 0.999779 0.999925 0.999975 0.999975 0.999755 0.999989 1 1 0.999956 0.999738 0.999953 0.999975 0.999985 0.999739 0.999989 0.999761 0.999976 0.999982 0.999982 0.999976 0.999989 0.999976 0.999966 0.999964 0.999991 0.99966 0.999948 0.999906 0.999992 0.999997 0.999948 0.997663 0.999948 0.998505 0.999739 0.999948 0.999822 0.999985 0.999982 0.999946 0.999963 0.999964 1 0.999976 0.999658 0.999983 0.999991 0.99992 0.999948 0.999847 0.99999 0.999988 0.999983 0.998113 0.999978 0.994629 0.734237 0.999509 0.867603 0.989749 0.992854 0.999702 0.999975 0.997591 0.999948 0.619216 0.999992 0.584542 0.999948 0.999997 0.999975 0.999948 0.999911 0.999948 0.971971 0.99995 0.559076 1 0.999696 0.999818 0.999989 0.999938 1 0.999949 0.995484 0.785898 0.999975 0.999968 0.999963 0.999974 0.999699 0.962284 0.999843 0.999975 0.999961 0.98329 0.999926 0.739931 0.953048 0.991937 1 0.722909 0.999946 0.999304 0.972108 0.368212 0.999976 0.999997 0.999989 0.981716 0.999948 0.999934 0.999347 0.999863 0.502589 1 1 0.966785 0.980181 0.999981 0.999946 0.999994 0.894077 0.995492 0.999824 0.999931 0.925298 0.999975 0.930687 0.999805 0.999997 0.999543 0.999991 0.999991 0.99679 0.98687 0.999976 0.999975 0.999966 0.999989 0.999963 0.910713 0.657321 0.999728
>N31
0.999997 0.991937 0.999936 0.99998 0.999999 0.999961 0.999657 0.999952 0.997655 0.999865 0.999982 0.999952 0.999948 0.999657 0.999908 0.999655 0.999961 1 0.999908 0.999655 0.999951 0.999655 0.999997 0.999951 0.999951 0.999977 0.999936 0.999908 0.995454 0.999976 0.999951 0.999952 0.999908 0.999976 0.999908 0.999949 0.999655 0.999976 0.999977 0.999655 0.999961 0.999952 0.99997 0.999908 0.999901 0.9999 0.999982 0.999901 0.999655 0.999952 0.999997 0.999908 0.99998 0.999908 0.999655 0.999997 0.999952 0.999949 0.999949 0.999981 0.999907 0.993207 0.999967 0.999951 0.999951 0.999656 0.999977 0.999999 0.999999 0.99995 0.999655 0.999948 0.999951 0.99997 0.999655 0.999977 0.999657 0.999952 0.999961 0.999961 0.999952 0.999977 0.999952 0.999936 0.999936 0.99998 0.999645 0.999908 0.999947 0.999982 0.999993 0.999908 0.999433 0.999908 0.999905 0.999655 0.999908 0.999893 0.99997 0.999961 0.999907 0.999948 0.999949 0.999999 0.999952 0.999644 0.999975 0.99998 0.999966 0.999908 0.999945 0.99998 0.999976 0.99997 0.996839 0.999993 0.990575 0.870757 0.999629 0.888963 0.99405 0.989313 0.999652 0.999951 0.964791 0.999908 0.990439 0.999982 0.992365 0.999908 0.999997 0.999951 0.999908 0.999898 0.999908 0.901305 0.999959 0.985107 0.999999 0.999952 0.999925 0.999977 0.999907 0.999999 0.999901 0.999926 0.997606 0.999949 0.999949 0.999948 0.999949 0.992809 0.99691 0.9999 0.999949 0.999975 0.987205 0.996444 0.984847 0.998976 0.999481 1 0.723719 0.999907 0.995378 0.998808 0.479247 0.999952 0.999997 0.999977 0.994629 0.999908 0.999056 0.999933 0.999902 0.511 0.999999 0.999999 0.996779 0.980887 0.999961 0.999907 0.999993 0.9876 0.646695 0.994417 0.999906 0.937571 0.999949 0.928554 0.999978 0.999993 0.999927 0.99998 0.99998 0.989698 0.998526 0.999952 0.999951 0.999936 0.999977 0.999936 0.921936 0.653473 0.991185
>N32
0.995897 0.99414 0.998744 0.999389 0.999999 0.99914 0.993922 0.999281 0.789528 0.451721 0.999537 0.999397 0.777616 0.992697 0.998844 0.993578 0.999243 1 0.998027 0.985383 0.999364 0.993604 0.998845 0.99898 0.999364 0.999795 0.997867 0.998844 0.970796 0.59165 0.999363 0.999288 0.998814 0.999676 0.998844 0.998704 0.992928 0.999431 0.999448 0.987258 0.999591 0.999397 0.999585 0.998844 0.998039 0.999834 0.999536 0.998008 0.993601 0.998988 0.999912 0.998216 0.999514 0.997866 0.994873 0.999988 0.998895 0.99867 0.999205 0.952406 0.986744 0.939759 0.998675 0.999364 0.999364 0.969291 0.999657 0.999999 0.999999 0.992551 0.991557 0.997032 0.998605 0.999585 0.993631 0.999795 0.992003 0.999288 0.999591 0.999299 0.999288 0.999795 0.997986 0.99799 0.951577 0.999661 0.988328 0.998026 0.999148 0.999537 0.993061 0.995546 0.928149 0.998844 0.984375 0.99454 0.998844 0.97831 0.998844 0.998919 0.983632 0.95049 0.579327 0.999999 0.999288 0.721418 0.985783 0.99943 0.999581 0.998832 0.479875 0.998356 0.998807 0.927317 0.608705 0.659619 0.896766 0.484349 0.993612 0.999364 0.723866 0.902078 0.998599 0.982073 0.988007 0.998824 0.998696 0.979638 0.999448 0.996336 0.928564 0.999364 0.998839 0.990105 0.998843 0.993859 0.99668 0.667236 0.999981 0.999535 0.985499 0.999795 0.918956 0.999999 0.998039 0.814664 0.757806 0.99926 0.999259 0.997752 0.999136 0.994804 0.999973 0.998837 0.999257 0.999318 0.997944 0.99858 0.683342 0.998416 0.605925 1 0.999939 0.99873 0.940134 0.994488 0.993639 0.99926 0.999988 0.999247 0.894316 0.998023 0.548625 0.671768 0.978104 0.845649 0.999984 0.999999 0.944755 0.617122 0.979936 0.99519 0.999942 0.679834 0.535953 0.771836 0.997949 0.620194 0.999021 0.881618 0.703686 0.624559 0.999082 0.999351 0.999661 0.999232 0.978249 0.989347 0.999354 0.998031 0.999795 0.998678 0.92803 0.654391 0.997998
>N33
0.880931 0.999089 0.999792 0.999944 0.999999 0.999894 0.998518 0.999874 0.408901 0.617008 0.99995 0.999879 0.531655 0.998395 0.999741 0.998355 0.9999 1 0.999681 0.982675 0.999873 0.998359 0.999979 0.999857 0.999873 0.999954 0.999714 0.999741 0.999164 0.924727 0.999873 0.999874 0.999738 0.999951 0.999741 0.999836 0.997241 0.999937 0.998439 0.998942 0.999917 0.999879 0.999923 0.999741 0.999662 0.999998 0.999952 0.999659 0.998359 0.999855 0.999994 0.999683 0.99995 0.999658 0.998636 0.999995 0.999852 0.999832 0.999864 0.996491 0.999278 0.956237 0.999899 0.999873 0.999873 0.995639 0.999949 0.999999 0.999999 0.992867 0.998101 0.9998 0.999823 0.999923 0.998364 0.999954 0.998277 0.999874 0.999917 0.999904 0.999874 0.999954 0.995433 0.999727 0.885671 0.999955 0.998995 0.999681 0.999867 0.99995 0.999893 0.99948 0.997633 0.999741 0.998638 0.998547 0.999741 0.998656 0.999876 0.999882 0.998408 0.99863 0.987556 0.999999 0.999874 0.525565 0.991607 0.999945 0.999923 0.99974 0.978623 0.999909 0.999913 0.969446 0.998112 0.994794 0.569322 0.723933 0.997397 0.999213 0.307977 0.914201 0.999849 0.999268 0.988972 0.999689 0.999827 0.97753 0.999937 0.99635 0.996766 0.999873 0.99974 0.989265 0.999741 0.995127 0.999619 0.679039 0.999999 0.999921 0.999129 0.999954 0.679024 0.999999 0.999662 0.947487 0.759713 0.999868 0.999868 0.999768 0.999858 0.999724 0.999999 0.99974 0.999868 0.999934 0.999897 0.997355 0.732744 0.999904 0.995902 1 0.999999 0.999729 0.978219 0.999601 0.999561 0.999872 0.999995 0.999928 0.906189 0.99968 0.989634 0.993749 0.997422 0.965047 0.999999 0.999999 0.997615 0.911176 0.984942 0.990057 0.999989 0.667244 0.981259 0.999091 0.99965 0.688982 0.998847 0.999545 0.929867 0.701755 0.992749 0.999855 0.999955 0.999866 0.996782 0.991601 0.999838 0.999731 0.999954 0.999772 0.700419 0.588384 0.999728
>N34
0.879355 0.999123 0.99992 0.999983 1 0.999961 0.999358 0.999949 0.474464 0.496241 0.999984 0.999949 0.532423 0.999328 0.999885 0.999271 0.999962 1 0.999873 0.995314 0.999947 0.999272 0.999997 0.999945 0.999947 0.999979 0.999905 0.999885 0.999879 0.930347 0.999947 0.99995 0.999884 0.999979 0.999885 0.999942 0.997568 0.999978 0.992492 0.999743 0.999964 0.999949 0.999969 0.999885 0.999875 1 0.999984 0.999875 0.999272 0.999945 0.999998 0.999872 0.999983 0.999867 0.999364 0.999998 0.999946 0.999941 0.999946 0.999021 0.999827 0.950151 0.999972 0.999947 0.999947 0.998594 0.999979 1 1 0.995654 0.999199 0.999949 0.999939 0.999969 0.999274 0.999979 0.999292 0.99995 0.999964 0.999962 0.99995 0.999979 0.999398 0.999907 0.549888 0.999984 0.999749 0.999873 0.999947 0.999984 0.999991 0.999831 0.99961 0.999885 0.9997 0.999333 0.999885 0.999533 0.999962 0.999959 0.999595 0.999494 0.993476 1 0.99995 0.527749 0.999594 0.999983 0.999969 0.999885 0.996708 0.99998 0.999975 0.961813 0.998775 0.998801 0.568857 0.99457 0.997564 0.999988 0.517537 0.993678 0.999947 0.999877 0.999066 0.99973 0.99994 0.498744 0.999977 0.990587 0.999533 0.999947 0.999885 0.99819 0.999885 0.999309 0.99977 0.78522 1 0.999948 0.999818 0.999979 0.678831 1 0.999875 0.951598 0.68142 0.999947 0.999947 0.999931 0.999945 0.999951 1 0.999885 0.999947 0.999978 0.999974 0.999648 0.97889 0.999956 0.999824 1 1 0.999882 0.998733 0.999906 0.999913 0.999949 0.999998 0.999976 0.991722 0.999873 0.998735 0.999317 0.999158 0.868194 1 1 0.999592 0.903758 0.978718 0.996965 0.999995 0.522318 0.985711 0.999994 0.999864 0.992769 0.994128 0.999837 0.998921 0.78459 0.991823 0.998989 0.999984 0.999947 0.99891 0.983421 0.999813 0.999908 0.999979 0.999915 0.543027 0.59152 0.999907
>N35
0.998268 0.989752 0.999917 0.999974 0.999999 0.99995 0.999539 0.999937 0.99327 0.567565 0.999976 0.999938 0.993315 0.999536 0.999881 0.999532 0.99995 1 0.99988 0.999188 0.999937 0.999532 0.999996 0.999937 0.999937 0.99997 0.999916 0.999881 0.999935 0.998408 0.999937 0.999937 0.999881 0.99997 0.999881 0.999934 0.99938 0.999969 0.986141 0.999873 0.99995 0.999938 0.999962 0.999881 0.99987 0.999999 0.999976 0.99987 0.999532 0.999938 0.999996 0.99988 0.999974 0.99988 0.999541 0.999996 0.999937 0.999934 0.999934 0.999517 0.999878 0.983259 0.99997 0.999937 0.999937 0.999473 0.99997 0.999999 0.999999 0.986027 0.999526 0.999949 0.999936 0.999962 0.999532 0.99997 0.999533 0.999937 0.99995 0.99995 0.999937 0.99997 0.999914 0.999916 0.570057 0.999974 0.999873 0.99988 0.999938 0.999976 0.999991 0.999877 0.999867 0.999881 0.999904 0.999538 0.999881 0.994241 0.999961 0.99995 0.999861 0.999924 0.988764 0.999999 0.999937 0.993086 0.99996 0.999974 0.999962 0.999881 0.999707 0.999974 0.99997 0.984475 0.965368 0.999888 0.94147 0.999948 0.978692 0.999999 0.449359 0.999728 0.999937 0.999934 0.999944 0.992277 0.999934 0.990751 0.99997 0.999536 0.999916 0.999937 0.999881 0.999777 0.999881 0.999854 0.992168 0.789031 0.999999 0.996787 0.999912 0.99997 0.994846 0.999999 0.99987 0.997949 0.686565 0.999934 0.999934 0.999933 0.999934 0.999969 0.999999 0.999881 0.999934 0.999968 0.99997 0.999926 0.998313 0.998187 0.999959 1 0.999999 0.999881 0.999897 0.999932 0.999959 0.999937 0.999996 0.99997 0.99952 0.99988 0.999825 0.999911 0.999526 0.850435 0.999999 0.999999 0.999867 0.985471 0.999295 0.991388 0.999991 0.993292 0.953446 0.999999 0.999879 0.999794 0.999812 0.998365 0.99998 0.999462 0.997628 0.995344 0.999974 0.999934 0.999501 0.979532 0.992175 0.999916 0.99997 0.999917 0.745243 0.596326 0.999916
>N36
0.998142 0.995527 0.99997 0.999991 1 0.999981 0.999829 0.999977 0.998302 0.50851 0.999992 0.999977 0.99873 0.999828 0.999955 0.999824 0.999981 1 0.999955 0.999693 0.999976 0.999824 0.999998 0.999976 0.999976 0.999989 0.999969 0.999955 0.999976 0.996049 0.999976 0.999977 0.999955 0.999989 0.999955 0.999976 0.981045 0.999989 0.943754 0.999952 0.999981 0.999977 0.999986 0.999955 0.999953 1 0.999992 0.999953 0.999824 0.999977 0.999998 0.999955 0.999991 0.999954 0.999827 0.999998 0.999977 0.999976 0.999976 0.999821 0.999954 0.999371 0.999989 0.999976 0.999976 0.999804 0.999989 1 1 0.999904 0.999821 0.999981 0.999976 0.999986 0.999824 0.999989 0.999827 0.999977 0.999981 0.999981 0.999977 0.999989 0.999968 0.999969 0.997388 0.999991 0.999952 0.999955 0.999977 0.999992 0.999997 0.999954 0.99995 0.999955 0.999965 0.999826 0.999955 0.99997 0.999986 0.999981 0.999947 0.995911 0.999799 1 0.999977 0.999153 0.999986 0.999991 0.999986 0.999955 0.999889 0.999991 0.999989 0.999378 0.999921 0.996365 0.998148 0.999981 0.999767 1 0.96744 0.999901 0.999977 0.999975 0.99998 0.999953 0.999976 0.996862 0.999989 0.995055 0.999969 0.999976 0.999955 0.99992 0.999955 0.999945 0.999974 0.915102 1 0.999986 0.999968 0.999989 0.881751 1 0.999953 0.999233 0.997506 0.999976 0.999976 0.999975 0.999976 0.999988 1 0.999955 0.999976 0.999989 0.999989 0.997993 0.999372 0.999988 0.999985 1 1 0.999955 0.999963 0.999975 0.999985 0.999977 0.999998 0.999989 0.999828 0.999955 0.997634 0.999967 0.999824 0.732404 1 1 0.99995 0.968697 0.993457 0.999887 0.999997 0.894457 0.999846 1 0.999954 0.999925 0.785653 1 0.999993 0.999524 0.996079 0.999988 0.999991 0.999976 0.999815 0.999753 0.999975 0.999969 0.999989 0.999969 0.996222 0.597991 0.999969
>N37
0.999998 0.99999 0.999999 1 1 0.999999 0.999994 0.999999 0.999995 0.999692 1 0.999999 0.999997 0.999994 0.999998 0.999994 0.999999 1 0.999998 0.999992 0.999999 0.999994 1 0.999999 0.999999 1 0.999999 0.999998 0.999999 0.999989 0.999999 0.999999 0.999998 1 0.999998 0.999999 0.999847 1 0.998289 0.999998 0.999999 0.999999 1 0.999998 0.999999 1 1 0.999999 0.999994 0.999999 1 0.999998 1 0.999998 0.999994 1 0.999999 0.999999 0.999999 0.999994 0.999998 0.999996 1 0.999999 0.999999 0.999994 1 1 1 0.999999 0.999994 0.999999 0.999999 1 0.999994 1 0.999994 0.999999 0.999999 0.999999 0.999999 1 0.999999 0.999999 0.999991 1 0.999998 0.999998 0.999999 1 1 0.999998 0.999998 0.999998 0.999999 0.999994 0.999998 0.999999 1 0.999999 0.999998 0.999991 0.999994 1 0.999999 0.999998 1 1 1 0.999998 0.999998 1 1 0.999995 0.999125 0.974348 0.999996 1 0.999993 1 0.969436 0.999999 0.999999 0.999999 1 0.999998 0.999999 0.999986 1 0.999966 0.999999 0.999999 0.999998 0.999998 0.999998 0.999998 0.999999 0.999899 1 1 0.999999 1 0.883852 1 0.999999 0.999993 0.99998 0.999999 0.999999 0.999999 0.999999 1 1 0.999998 0.999999 1 1 0.999997 0.999989 1 1 1 1 0.999998 0.999999 0.999999 1 0.999999 1 1 0.999998 0.999998 0.999994 0.999999 0.999994 0.999259 1 1 0.999998 0.999897 0.999974 0.999998 1 0.895999 0.999999 1 0.999998 0.999999 0.997158 1 1 0.999999 0.999999 1 1 0.999999 0.999994 0.999998 0.999999 0.999999 1 0.999999 0.999987 0.999644 0.999999
>N38
1 1 1 1 1 1 1 1 1 1 1 1 1 1 1 1 1 1 1 1 1 1 1 1 1 1 1 1 1 1 1 1 1 1 1 1 1 1 1 1 1 1 1 1 1 1 1 1 1 1 1 1 1 1 1 1 1 1 1 1 1 1 1 1 1 1 1 1 1 1 1 1 1 1 1 1 1 1 1 1 1 1 1 1 1 1 1 1 1 1 1 1 1 1 1 1 1 1 1 1 1 1 1 1 1 1 1 1 1 1 1 1 1 1 1 1 1 1 1 1 0.784262 1 1 1 1 1 1 1 1 1 1 1 1 1 1 1 1 1 1 1 1 1 1 1 1 1 0.999999 1 1 1 1 1 1 1 1 1 1 1 1 1 1 1 1 1 1 1 1 1 1 1 1 1 0.99999 1 1 1 1 1 1 1 1 1 1 1 1 1 1 1 1 1 1 1 1 1 1 1 1 1 1 1 1 1 1 1 1
>N39
1 1 1 1 1 1 1 1 1 1 1 1 1 1 1 1 1 1 1 1 1 1 1 1 1 1 1 1 1 1 1 1 1 1 1 1 1 1 1 1 1 1 1 1 1 1 1 1 1 1 1 1 1 1 1 1 1 1 1 1 1 1 1 1 1 1 1 1 1 1 1 1 1 1 1 1 1 1 1 1 1 1 1 1 1 1 1 1 1 1 1 1 1 1 1 1 1 1 1 1 1 1 1 1 1 1 1 1 1 1 1 1 1 1 1 1 1 1 1 1 0.784262 1 1 1 1 1 1 1 1 1 1 1 1 1 1 1 1 1 1 1 1 1 1 1 1 1 0.999999 1 1 1 1 1 1 1 1 1 1 1 1 1 1 1 1 1 1 1 1 1 1 1 1 1 0.99999 1 1 1 1 1 1 1 1 1 1 1 1 1 1 1 1 1 1 1 1 1 1 1 1 1 1 1 1 1 1 1 1
>N40
1 0.999549 1 1 1 1 0.999999 1 1 1 1 1 0.997507 0.999999 1 0.999999 1 1 1 0.999999 1 0.999999 1 1 1 1 1 1 1 1 1 1 1 1 1 1 0.999999 1 1 1 1 1 1 1 1 1 1 1 0.999999 1 1 1 1 1 0.999999 1 1 1 1 0.993818 1 1 1 1 1 0.999999 1 1 1 1 0.999999 1 1 1 0.999999 1 0.999999 1 1 1 1 1 1 1 1 1 1 1 0.999549 1 1 1 1 1 1 0.999999 1 1 1 1 1 1 0.999999 1 1 1 1 1 1 1 1 1 1 1 1 1 1 1 0.999999 1 0.999825 1 1 1 1 1 1 1 1 0.999999 1 1 1 1 1 1 1 1 1 1 1 1 1 1 1 1 0.999999 1 1 1 1 0.999636 1 1 1 1 1 1 0.999999 1 1 1 1 1 1 1 1 1 1 1 1 1 1 1 0.999999 0.999999 1 1 1 1 1 1 1 1 1 0.999952 1 1 0.999999 1 1 1 1 1 1 1 0.999999 1 1 1 1 1 1 1 1
>N41
1 1 1 1 1 1 1 1 1 1 1 1 1 1 1 1 1 1 1 1 1 1 1 1 1 1 1 1 1 1 1 1 1 1 1 1 1 1 1 1 1 1 1 1 1 1 1 1 1 1 1 1 1 1 1 1 1 1 1 1 1 1 1 1 1 1 1 1 1 1 1 1 1 1 1 1 1 1 1 1 1 1 1 1 1 1 1 1 1 1 1 1 1 1 1 1 1 1 1 1 1 1 1 1 1 1 1 1 1 1 1 1 1 1 1 1 1 1 1 1 1 1 1 1 1 1 1 1 1 1 1 1 1 1 1 1 1 1 1 1 1 1 1 1 1 1 1 1 1 1 1 1 1 1 1 1 1 1 1 1 1 1 1 1 1 1 1 1 1 1 1 1 1 1 1 1 1 1 1 1 1 1 1 1 1 1 1 1 1 1 1 1 1 1 1 1 1 1 1 1 1 1 1 1 1
>N42
1 1 1 1 1 1 1 1 1 1 1 1 1 1 1 1 1 1 1 1 1 1 1 1 1 1 1 1 1 1 1 1 1 1 1 1 1 1 1 1 1 1 1 1 1 1 1 1 1 1 1 1 1 1 1 1 1 1 1 1 1 1 1 1 1 1 1 1 1 1 1 1 1 1 1 1 1 1 1 1 1 1 1 1 1 1 1 1 1 1 1 1 1 1 1 1 1 1 1 1 1 1 1 1 1 1 1 1 1 1 1 1 1 1 1 1 1 1 1 1 0.784262 1 1 1 1 1 1 1 1 1 1 1 1 1 1 1 1 1 1 1 1 1 1 1 1 1 0.999999 1 1 1 1 1 1 1 1 1 1 1 1 1 1 1 1 1 1 1 1 1 1 1 1 1 0.99999 1 1 1 1 1 1 1 1 1 1 1 1 1 1 1 1 1 1 1 1 1 1 1 1 1 1 1 1 1 1 1 1
>N43
1 1 1 1 1 1 1 1 1 1 1 1 1 1 1 1 1 1 1 1 1 1 1 1 1 1 1 1 1 1 1 1 1 1 1 1 1 1 1 1 1 1 1 1 1 1 1 1 1 1 1 1 1 1 1 1 1 1 1 1 1 1 1 1 1 1 1 1 1 1 1 1 1 1 1 1 1 1 1 1 1 1 1 1 1 1 1 1 1 1 1 1 1 1 1 1 1 1 1 1 1 1 1 1 1 1 1 1 1 1 1 1 1 1 1 1 1 1 1 1 0.784262 1 1 1 1 1 1 1 1 1 1 1 1 1 1 1 1 1 1 1 1 1 1 1 1 1 0.999999 1 1 1 1 1 1 1 1 1 1 1 1 1 1 1 1 1 1 1 1 1 1 1 1 1 0.99999 1 1 1 1 1 1 1 1 1 1 1 1 1 1 1 1 1 1 1 1 1 1 1 1 1 1 1 1 1 1 1 1
>N44
1 0.999999 0.999999 1 1 0.999999 0.999995 0.999999 0.999999 0.999582 1 0.999999 0.999999 0.999995 0.999998 0.999994 0.999999 1 0.999998 0.999232 0.999999 0.999994 1 0.999999 0.999999 1 0.999999 0.999998 0.999999 0.999999 0.999999 0.999999 0.999998 1 0.999998 0.999999 0.999994 1 1 0.999998 0.999999 0.999999 1 0.999998 0.999998 1 1 0.999998 0.999994 0.999999 1 0.999998 1 0.999998 0.999994 1 0.999999 0.999999 0.999999 0.999995 0.999998 0.999998 1 0.999999 0.999999 0.999995 1 1 1 0.999999 0.999994 0.999999 0.999999 1 0.999994 1 0.999995 0.999999 0.999999 0.999999 0.999999 1 0.999999 0.999999 0.999999 1 0.999998 0.999998 0.999999 1 1 0.999998 0.999998 0.999998 0.999999 0.999994 0.999998 0.999999 1 0.995444 0.999998 0.999999 0.996905 1 0.999999 0.999999 1 1 1 0.999998 0.999998 1 1 0.999998 0.999999 0.999999 1 1 0.999994 1 0.784257 0.999999 0.999999 0.999999 1 0.999998 0.999999 0.999999 1 0.999994 0.999999 0.999999 0.999998 0.999998 0.999998 0.999998 0.999999 0.999999 1 1 0.999999 1 0.999998 1 0.999998 0.999998 0.999995 0.999999 0.999999 0.999999 0.999999 1 1 0.999998 0.999999 1 1 0.999999 0.999994 1 1 1 1 0.999998 0.999999 0.994237 1 0.999999 1 1 0.999998 0.999998 0.998297 0.999999 0.999995 0.999994 1 1 0.999998 0.999998 0.999999 0.999998 1 0.999999 0.999214 1 0.999998 0.405623 0.999995 1 1 0.999999 1 1 1 0.999999 0.999995 0.999999 0.999999 0.999999 1 0.999999 0.999999 0.999998 0.999999
>N45
0.995899 0.994139 0.998743 0.999387 0.999999 0.999138 0.993919 0.99928 0.789531 0.451718 0.999536 0.999397 0.777612 0.992693 0.998843 0.993576 0.999242 1 0.998025 0.985381 0.999364 0.993602 0.998844 0.998978 0.999364 0.999795 0.997865 0.998843 0.970792 0.591749 0.999362 0.999287 0.998813 0.999675 0.998843 0.998702 0.992926 0.999431 0.999448 0.987259 0.99959 0.999397 0.999584 0.998843 0.998037 0.999834 0.999535 0.998006 0.993598 0.998986 0.999912 0.998215 0.999513 0.997864 0.99487 0.999988 0.998893 0.998669 0.999204 0.952403 0.986743 0.939719 0.998675 0.999364 0.999364 0.969266 0.999656 0.999999 0.999999 0.992551 0.991553 0.997032 0.998604 0.999584 0.993628 0.999795 0.991998 0.999287 0.99959 0.999297 0.999287 0.999795 0.997985 0.997988 0.951578 0.99966 0.988328 0.998024 0.999147 0.999536 0.992984 0.995539 0.928149 0.998843 0.984356 0.994537 0.998843 0.978309 0.998842 0.998917 0.983614 0.950489 0.579527 0.999999 0.999287 0.721418 0.985755 0.999429 0.999581 0.998832 0.4799 0.998355 0.998806 0.926641 0.608672 0.659578 0.896761 0.484311 0.993609 0.999365 0.723885 0.902085 0.998599 0.981948 0.988009 0.998823 0.998696 0.979622 0.999448 0.996334 0.92855 0.999364 0.998838 0.990103 0.998843 0.993858 0.99668 0.667196 0.99998 0.999534 0.985458 0.999795 0.918958 0.999999 0.998037 0.814659 0.757807 0.999259 0.999258 0.997751 0.999135 0.994805 0.999973 0.998836 0.999256 0.999317 0.997944 0.998579 0.683331 0.998415 0.606065 1 0.999939 0.998729 0.939515 0.994488 0.993639 0.999259 0.999988 0.999246 0.894319 0.998021 0.548753 0.671761 0.978101 0.845613 0.999984 0.999999 0.944754 0.617104 0.979923 0.995189 0.999942 0.679829 0.536323 0.772003 0.997949 0.620191 0.99902 0.881554 0.703776 0.62456 0.999084 0.999349 0.99966 0.999232 0.978247 0.989337 0.999354 0.998029 0.999795 0.998677 0.928035 0.6545 0.997996
