# Supplementary material for: Molecular evolution of cyclin proteins in animals and fungi
Source: BMC Evol Biol. 2011 Jul 28;11:224. doi: 10.1186/1471-2148-11-224 (PMC3162929; doi:10.1186/1471-2148-11-224)
Supplement: Additional file 3 — The packed archive contains FASTA-like text files. Each text file contains space delimited numbers representing reconstruction probabilities of ancestral amino acids in internal tree nodes of A-, B-, D-, and E- cyclin phylogenetic trees for each ancestral sequence. [file 1471-2148-11-224-S3.GZ › cyclinB.aaml.txt]

>N1
0.901 1 0.899 0.996 1 0.998 1 1 0.763 0.882 0.995 0.997 0.999 0.189 0.976 1 0.776 1 0.975 0.915 1 1 1 0.888 1 0.508 0.918 0.993 0.962 0.501 1 0.993 0.953 1 0.895 0.928 0.948 0.872 0.282 0.969 0.997 1 1 0.993 1 0.636 0.985 0.999 0.626 0.977 0.951 1 0.670 0.993 1 1 0.710 0.987 0.788 1 0.517 0.625 0.616 1 1 0.528 0.768 0.785 0.946 0.866 0.994 0.965 0.952 0.395 0.704 0.890 0.669 0.597 0.658 1 0.897 0.477 0.961 0.997 0.357 0.985 1 0.417 1 0.409 0.812 0.696 0.487 1 0.999 1 0.946 0.981 1 1 1 1 0.911 0.996 0.975 0.992 0.653 0.535 0.256 0.928 0.444 0.465 0.969 0.640 0.866 0.954 0.858 0.994 0.970 0.396 1 0.987 0.771 0.491 0.593 0.657 0.993 0.487 0.543 0.700 0.753 0.531 0.183 1 1 0.276 0.788 1 1 0.972 0.781 0.686 0.919 0.925 0.855 0.993 0.608 0.966 1 0.995 0.921 0.517 1 0.958 0.982 1 0.424 0.936 0.249 0.587 0.473 0.484 0.397 0.524 0.606 0.819 0.465 0.840 0.649 0.667 0.609 0.678 0.513 0.985 0.713 0.919 0.687 1 0.999 0.392 0.947 0.806 0.460 0.997
>N2
0.783 1 0.778 0.977 1 0.987 1 1 0.762 0.858 0.949 0.989 0.997 0.175 0.949 1 0.766 1 0.736 0.889 1 0.910 0.999 0.880 0.994 0.525 0.834 0.937 0.921 0.494 1 0.984 0.956 1 0.861 0.923 0.957 0.855 0.248 0.923 0.985 0.999 1 0.988 1 0.581 0.916 0.983 0.611 0.965 0.925 0.999 0.509 0.983 1 0.997 0.716 0.959 0.796 1 0.503 0.606 0.585 0.994 0.993 0.494 0.720 0.761 0.490 0.737 0.837 0.954 0.841 0.369 0.660 0.880 0.651 0.569 0.654 0.998 0.823 0.372 0.925 0.968 0.305 0.950 0.999 0.399 0.999 0.351 0.809 0.632 0.488 1 0.999 0.729 0.922 0.752 0.999 0.993 0.999 1 0.885 0.910 0.940 0.841 0.586 0.558 0.209 0.795 0.401 0.459 0.882 0.495 0.703 0.940 0.959 0.964 0.883 0.367 1 0.937 0.735 0.372 0.447 0.570 0.968 0.393 0.530 0.551 0.712 0.549 0.146 1 1 0.254 0.755 0.999 0.999 0.888 0.758 0.655 0.743 0.905 0.761 0.979 0.602 0.752 0.998 0.991 0.861 0.409 0.995 0.935 0.964 0.994 0.394 0.880 0.223 0.517 0.360 0.357 0.312 0.493 0.534 0.585 0.437 0.742 0.500 0.617 0.569 0.658 0.447 0.964 0.655 0.914 0.589 1 0.997 0.356 0.897 0.671 0.369 0.995
>N3
0.959 1 0.424 0.995 1 0.826 1 1 0.991 0.991 0.988 0.999 0.903 0.364 0.852 1 0.984 1 0.988 0.997 1 0.853 1 0.590 0.999 0.989 0.529 0.990 0.949 0.611 1 0.998 0.872 1 0.901 0.792 0.839 0.990 0.564 0.972 0.998 1 1 0.994 1 0.558 0.730 0.998 0.962 0.998 0.376 0.900 0.984 0.991 1 1 0.981 0.999 0.999 1 0.562 0.636 0.689 0.999 0.997 0.418 0.708 0.674 0.984 0.992 0.982 0.998 0.479 0.559 0.582 0.990 0.970 0.436 0.390 1 0.816 0.892 0.715 0.713 0.351 0.972 0.999 0.852 0.999 0.615 0.982 0.990 0.957 1 1 0.986 0.969 0.998 0.624 0.685 1 0.968 0.938 0.993 0.564 0.977 0.714 0.778 0.561 0.796 0.613 0.337 0.936 0.544 0.937 0.988 1 0.921 0.985 0.977 1 0.910 0.971 0.546 0.980 0.644 0.991 0.491 0.647 0.964 0.959 0.706 0.880 1 1 0.916 0.918 0.999 0.999 0.749 0.782 0.929 0.925 0.991 0.994 0.840 0.579 0.970 0.930 0.937 0.724 0.617 0.473 0.410 0.948 0.985 0.555 0.757 0.330 0.905 0.999 0.579 0.461 0.940 0.448 0.267 0.370 0.463 0.681 0.477 0.947 0.988 0.879 0.994 0.565 0.976 0.951 1 1 0.225 0.979 0.404 0.513 0.997
>N4
0.909 1 0.929 0.999 1 0.997 1 1 0.976 0.985 0.999 1 0.997 0.174 0.973 1 0.415 1 0.969 0.491 1 1 0.979 0.557 1 0.699 0.982 0.989 0.966 0.594 1 0.998 0.663 1 0.966 0.989 0.580 0.848 0.340 0.983 1 1 1 0.991 1 0.942 0.999 1 0.436 0.933 0.994 1 0.732 0.985 1 1 0.430 0.980 0.952 1 0.564 0.500 0.332 1 1 0.966 0.944 0.801 0.999 0.819 0.995 0.998 0.951 0.530 0.807 0.831 0.825 0.510 0.331 1 0.902 0.240 0.917 0.999 0.667 0.976 1 0.651 1 0.537 0.959 0.546 0.434 1 0.442 1 0.827 0.979 1 1 1 1 0.762 0.993 0.998 0.994 0.527 0.356 0.347 0.957 0.456 0.550 0.981 0.986 0.974 0.997 0.862 0.995 0.958 0.578 1 0.986 0.563 0.819 0.650 0.727 0.977 0.427 0.966 0.724 0.379 0.653 0.424 1 1 0.385 0.717 1 1 0.979 0.453 0.618 0.906 0.988 0.961 0.978 0.653 0.964 1 0.998 0.924 0.683 1 0.993 1 1 0.577 0.957 0.389 0.575 0.730 0.319 0.388 0.695 0.947 0.895 0.272 0.697 0.661 0.441 0.562 0.635 0.427 0.979 0.828 0.857 0.522 1 1 0.771 0.954 0.872 0.423 0.972
>N5
0.972 1 0.903 1 1 0.997 1 1 0.997 0.991 0.995 1 1 0.359 0.987 1 0.561 1 0.997 0.657 1 1 0.999 0.590 1 0.672 0.989 0.990 0.977 0.913 1 1 0.979 1 0.991 0.998 0.820 0.839 0.384 0.989 1 1 1 0.998 1 0.992 1 1 0.530 0.923 0.999 1 0.953 0.999 1 1 0.512 0.975 0.951 1 0.615 0.559 0.475 0.996 1 0.997 0.954 0.966 1 0.722 0.985 1 0.984 0.689 0.860 0.783 0.975 0.834 0.810 0.999 0.847 0.181 0.727 1 0.680 0.989 1 0.668 1 0.773 0.993 0.980 0.489 1 0.322 1 0.833 0.979 1 1 1 1 0.497 1 0.999 1 0.894 0.393 0.380 0.995 0.527 0.594 0.963 0.999 0.987 1 0.997 0.999 0.991 0.711 1 0.968 0.562 0.877 0.800 0.949 0.896 0.445 0.988 0.661 0.537 0.794 0.827 1 1 0.556 0.735 1 1 0.991 0.953 0.636 0.950 0.994 0.948 0.983 0.750 0.890 1 0.998 0.928 0.787 1 0.998 1 1 0.949 0.969 0.426 0.524 0.772 0.283 0.972 0.852 0.964 0.959 0.333 0.727 0.416 0.369 0.563 0.985 0.604 0.998 0.847 0.749 0.550 1 1 0.774 0.987 0.890 0.894 0.850
>N6
0.635 1 0.372 0.997 1 0.999 1 1 1 0.888 0.998 1 1 0.311 0.903 1 0.532 1 0.999 1 1 1 1 0.852 1 0.892 0.958 1 0.981 0.959 1 1 1 1 1 0.999 0.975 0.999 0.604 0.998 1 1 1 0.999 1 0.993 0.999 0.993 0.990 0.999 1 1 0.860 0.999 1 1 0.889 0.380 0.990 1 0.980 0.946 0.957 0.713 0.999 1 0.506 0.993 1 0.829 0.701 1 0.991 0.600 0.793 0.998 0.999 0.990 0.895 1 0.956 0.714 0.723 0.999 0.664 0.942 1 0.831 1 0.814 0.997 0.984 0.949 1 0.996 1 0.997 0.996 1 1 1 1 0.991 1 1 1 0.999 0.527 0.997 1 0.707 0.531 0.998 1 0.959 1 1 0.998 0.997 0.535 1 0.885 0.566 0.509 0.752 0.996 0.913 0.739 1 0.585 0.987 0.760 0.987 1 1 0.465 0.485 1 1 0.970 1 0.930 0.862 0.998 0.993 0.999 0.627 0.919 1 0.992 0.481 0.818 1 0.999 1 1 0.983 0.968 0.422 0.847 0.899 0.153 0.999 0.887 0.966 0.941 0.481 0.840 0.421 0.318 0.995 1 0.645 0.999 0.512 0.993 0.824 1 1 0.604 0.981 0.656 0.934 0.919
>N7
0.635 1 0.372 0.997 1 0.999 1 1 1 0.888 0.998 1 1 0.311 0.903 1 0.532 1 0.999 1 1 1 1 0.852 1 0.892 0.958 1 0.981 0.959 1 1 1 1 1 0.999 0.975 0.999 0.604 0.998 1 1 1 0.999 1 0.993 0.999 0.993 0.990 0.999 1 1 0.860 0.999 1 1 0.889 0.380 0.990 1 0.980 0.946 0.957 0.713 0.999 1 0.506 0.993 1 0.829 0.701 1 0.991 0.600 0.793 0.998 0.999 0.990 0.895 1 0.956 0.714 0.723 0.999 0.664 0.942 1 0.831 1 0.814 0.997 0.984 0.949 1 0.996 1 0.997 0.996 1 1 1 1 0.991 1 1 1 0.999 0.527 0.997 1 0.707 0.531 0.998 1 0.959 1 1 0.998 0.997 0.535 1 0.885 0.566 0.509 0.752 0.996 0.913 0.739 1 0.585 0.987 0.760 0.987 1 1 0.465 0.485 1 1 0.970 1 0.930 0.862 0.998 0.993 0.999 0.627 0.919 1 0.992 0.481 0.818 1 0.999 1 1 0.983 0.968 0.422 0.847 0.899 0.153 0.999 0.887 0.966 0.941 0.481 0.840 0.421 0.318 0.995 1 0.645 0.999 0.512 0.993 0.824 1 1 0.604 0.981 0.656 0.934 0.919
>N8
0.633 1 0.566 1 1 1 1 1 0.999 0.770 1 0.998 1 0.393 0.874 1 0.657 1 1 1 1 1 1 0.912 1 0.994 0.954 1 0.995 0.954 1 1 1 1 0.999 0.997 0.975 0.999 0.664 0.998 1 1 1 1 1 0.988 0.980 0.992 0.996 1 1 1 0.925 1 1 1 0.986 0.342 0.989 1 0.996 0.977 0.966 0.989 0.999 0.998 0.532 0.980 1 0.997 0.728 1 0.993 0.904 0.862 1 1 0.996 0.908 1 0.953 0.829 0.824 1 0.684 0.944 1 0.876 1 0.809 0.998 0.455 0.982 1 1 1 1 1 1 1 1 1 0.998 1 1 1 1 0.552 1 1 0.888 0.934 0.992 1 0.932 0.999 1 0.999 1 0.504 1 0.979 0.744 0.499 0.780 0.999 0.917 0.742 0.997 0.515 0.994 0.795 0.988 1 1 0.456 0.383 1 1 0.992 1 0.996 0.904 1 0.995 1 0.672 0.905 1 0.990 0.509 0.827 1 0.995 1 1 0.980 0.976 0.468 0.908 0.900 0.176 0.999 0.933 0.958 0.939 0.566 0.939 0.480 0.215 1 1 0.741 0.997 0.984 0.998 0.985 1 1 0.945 0.996 0.700 0.978 0.999
>N9
0.649 1 0.997 1 1 0.990 1 1 1 0.987 1 1 1 0.682 0.891 1 0.996 1 1 1 1 1 1 0.999 1 1 0.989 1 0.999 0.975 1 1 1 1 1 0.968 0.989 1 0.709 0.994 1 1 1 1 1 0.986 0.980 1 0.995 1 1 1 0.985 1 1 1 1 0.616 0.997 1 0.997 0.990 0.990 1 1 0.974 0.570 0.988 1 1 0.999 0.999 0.997 0.898 0.967 1 1 1 0.901 1 0.996 0.980 0.830 1 0.640 0.931 1 0.909 1 0.798 0.994 0.965 1 1 1 1 1 1 1 1 1 1 1 1 1 1 1 0.988 1 1 0.988 0.998 0.999 1 0.524 0.999 1 1 1 0.884 1 0.998 0.970 0.973 0.720 1 1 0.816 0.817 0.833 0.984 0.982 1 1 1 0.478 0.486 1 1 1 1 1 0.968 1 1 1 0.490 0.855 1 1 0.858 0.999 1 0.999 1 1 0.951 0.997 0.482 0.969 0.878 0.187 0.996 0.960 0.969 0.914 0.584 1 0.573 0.288 1 1 0.869 0.997 1 0.993 0.999 1 1 0.984 1 0.986 0.989 1
>N10
0.627 1 0.999 1 1 0.989 1 1 1 0.991 1 1 1 0.686 0.927 1 0.997 1 1 1 1 1 1 0.999 1 1 0.992 1 0.999 0.982 1 1 1 1 1 0.969 0.987 1 0.718 0.990 1 1 1 1 1 0.982 0.962 1 0.993 1 1 1 0.991 1 1 1 1 0.623 0.996 1 0.996 0.992 0.989 1 1 0.972 0.570 0.994 1 1 1 0.998 0.995 0.901 0.967 1 1 1 0.902 1 0.997 0.981 0.880 1 0.622 0.929 1 0.914 0.999 0.804 0.994 0.964 1 1 1 1 1 1 1 1 1 1 1 1 1 1 1 0.990 1 1 0.989 0.999 0.999 1 0.524 0.997 1 1 1 0.885 1 0.998 0.969 0.982 0.521 1 1 0.812 0.817 0.833 0.969 0.985 1 1 1 0.544 0.490 0.999 1 1 1 1 0.976 1 1 1 0.484 0.855 1 1 0.857 0.999 1 0.998 1 1 0.951 0.997 0.479 0.967 0.875 0.194 0.995 0.970 0.968 0.890 0.594 1 0.624 0.281 1 1 0.890 0.998 1 0.995 0.999 1 1 0.988 1 0.989 0.991 1
>N11
0.995 1 1 1 1 0.999 1 1 1 1 1 1 1 0.987 0.999 1 0.974 1 1 1 1 1 1 1 1 1 1 1 0.999 1 1 1 1 1 1 1 0.445 1 0.995 0.988 1 1 1 1 1 0.992 0.951 1 0.997 1 1 1 1 1 1 1 1 0.996 0.990 1 0.998 0.999 0.993 1 1 0.997 0.998 1 1 0.782 0.990 0.996 0.978 0.815 0.468 1 1 1 0.486 1 0.999 0.881 0.892 1 0.663 0.998 1 0.855 0.996 0.779 0.925 1 1 1 1 1 1 1 1 1 1 1 1 1 1 1 1 0.998 1 1 0.999 1 0.998 1 0.991 0.999 1 1 1 1 1 0.999 1 1 0.997 1 1 0.994 1 0.958 0.836 0.999 0.985 0.994 1 0.945 0.966 1 1 1 0.999 1 0.999 1 1 1 0.993 0.992 1 1 0.824 0.999 1 0.690 1 1 0.991 0.999 0.503 0.999 0.988 0.549 1 0.998 0.995 0.727 0.991 1 0.728 0.659 1 1 0.996 1 1 1 1 1 1 1 1 1 0.999 0.999
>N12
1 1 1 1 1 1 1 1 1 1 1 1 1 1 1 1 1 1 1 1 1 1 1 1 1 1 1 1 1 1 1 1 1 1 1 1 0.998 1 1 1 1 1 1 1 1 1 0.999 1 1 1 1 1 1 1 1 1 1 1 1 1 1 1 1 1 1 1 1 1 1 0.998 0.999 1 0.968 0.996 0.999 1 1 1 0.999 1 1 0.997 0.999 1 0.996 1 1 0.999 1 1 0.999 1 1 1 1 1 1 1 1 1 1 1 1 1 1 1 1 1 1 1 1 1 1 1 1 1 1 1 1 1 1 1 1 1 1 1 1 1 1 0.957 0.860 1 1 1 1 0.940 0.945 0.995 1 1 1 1 1 1 1 1 1 1 1 1 0.999 1 1 0.999 1 1 1 1 0.996 1 1 0.996 0.998 1 1 0.997 1 1 0.678 1 1 1 1 1 1 1 1 1 1 1 1 1 1 0.974
>N13
1 1 1 1 1 0.995 1 1 1 1 1 1 1 1 1 1 0.998 1 1 1 1 1 1 1 1 1 1 1 1 1 1 1 1 1 1 1 0.998 1 1 1 1 1 1 1 1 0.967 1 1 1 1 1 1 1 1 1 1 1 1 1 1 1 0.998 1 1 1 1 1 1 1 0.999 1 1 0.963 0.996 0.992 1 1 1 0.996 1 1 0.903 0.549 1 0.993 0.987 1 0.995 1 0.994 0.999 1 1 1 1 1 1 1 1 1 1 1 0.999 1 1 1 1 0.989 1 1 1 1 0.977 1 0.994 1 1 1 1 1 1 1 1 1 1 1 1 1 1 1 0.652 1 0.480 1 1 0.999 0.999 1 1 1 0.986 1 1 1 1 1 0.999 0.999 1 0.999 0.721 0.985 1 0.682 1 1 0.970 1 0.804 1 0.996 0.982 1 1 0.997 0.765 1 1 0.996 0.994 1 1 1 1 1 1 1 1 1 1 1 1 1 1
>N14
1 1 1 1 1 1 1 1 1 1 1 1 1 1 1 1 1 1 1 1 1 1 1 1 1 1 1 1 1 1 1 1 1 1 1 1 1 1 1 1 1 1 1 1 1 1 1 1 1 1 1 1 1 1 1 1 1 1 1 1 1 1 1 1 1 1 1 1 1 1 1 1 1 1 1 1 1 1 1 1 1 1 1 1 1 1 1 1 1 1 1 1 1 1 1 1 1 1 1 1 1 1 1 1 1 1 1 1 1 1 1 1 1 1 1 1 1 1 1 1 1 1 1 1 1 1 1 1 1 1 1 1 1 1 1 1 1 1 1 1 1 1 1 1 1 1 1 1 1 1 1 1 1 1 1 1 1 1 1 1 1 1 1 1 1 1 1 1 1 1 1 1 1 1 1 1 1 1 1 1 1 1 1 1
>N15
1 1 1 1 1 0.827 1 1 1 1 1 1 1 1 1 1 1 1 1 1 1 1 1 1 1 1 0.999 1 0.998 1 1 1 1 1 1 1 1 1 1 1 1 1 1 1 1 0.993 1 1 1 1 1 1 1 1 1 1 1 1 1 1 1 0.973 0.998 1 1 1 0.999 1 1 1 1 1 0.595 1 0.999 1 1 1 1 1 1 0.983 0.539 1 1 1 1 1 1 1 1 1 1 1 1 1 1 1 1 1 1 1 0.972 1 1 1 1 1 1 1 1 1 0.991 1 0.957 1 1 1 1 1 1 1 1 1 1 1 1 1 1 1 0.906 1 0.998 1 1 1 1 1 1 0.997 1 1 1 1 1 1 0.998 0.998 1 0.973 0.758 0.993 1 0.942 1 1 0.999 1 0.784 1 0.967 0.996 1 1 0.984 0.959 1 1 1 0.999 1 1 1 1 1 1 1 1 1 1 0.999 1 0.998 1
>N16
1 1 1 1 1 0.922 1 1 1 1 1 1 1 1 1 1 1 1 1 1 1 1 1 1 1 1 1 1 1 1 1 1 1 1 1 1 1 1 1 1 1 1 1 1 1 0.999 1 1 1 1 0.999 1 1 1 1 1 1 1 1 1 1 0.919 0.999 1 1 1 1 1 1 1 1 1 0.599 1 0.998 1 1 1 1 1 1 0.996 0.503 1 1 1 1 1 1 1 1 1 1 1 1 1 1 1 1 1 1 1 0.974 1 1 1 1 1 1 1 1 0.999 0.997 1 0.958 1 1 1 1 1 1 1 1 1 1 1 1 1 1 1 0.902 1 0.999 1 1 1 0.999 1 1 0.998 1 1 1 1 1 1 0.995 1 1 0.846 0.777 0.999 1 0.943 1 1 0.999 1 0.737 0.999 0.969 0.995 1 1 0.984 0.964 1 1 1 0.999 1 1 1 1 1 1 1 1 1 0.999 1 1 1 1
>N17
1 1 1 1 1 0.994 1 1 1 0.998 1 1 1 1 1 1 1 1 1 1 1 1 1 1 1 1 1 1 1 1 1 1 1 1 1 1 1 1 1 1 1 1 1 1 1 1 1 1 1 1 0.990 1 1 1 1 1 1 1 1 1 1 0.885 1 1 1 1 1 1 1 1 1 1 0.593 1 1 1 1 1 1 1 1 0.999 0.510 1 0.999 1 1 1 1 1 1 1 1 1 1 1 1 1 1 1 1 1 0.997 1 1 1 1 1 1 1 1 0.997 1 1 0.996 1 1 1 1 1 1 1 1 1 1 1 1 1 1 1 0.908 1 1 1 1 1 0.996 1 1 1 1 1 1 0.999 1 1 0.991 0.999 1 0.839 0.970 1 1 0.997 1 1 1 1 0.772 1 0.994 0.991 1 1 0.998 0.970 1 1 1 1 1 1 1 1 1 1 1 1 1 0.988 1 1 1 1
>N18
0.679 1 0.989 0.951 1 0.679 1 1 0.975 0.997 1 0.990 1 0.614 0.859 1 0.999 1 0.999 1 1 1 1 1 0.983 1 0.807 1 0.963 0.830 1 1 1 1 0.999 0.850 0.993 1 0.495 0.997 0.989 1 1 1 1 0.976 0.999 1 0.999 1 0.999 1 0.949 1 1 1 0.999 0.712 1 1 0.954 0.896 0.964 0.995 1 0.952 0.571 0.972 1 1 1 1 0.999 0.570 0.979 0.999 0.983 0.999 0.397 1 0.995 0.989 0.942 1 0.691 0.894 1 0.519 1 0.916 0.956 0.997 1 0.998 0.992 1 0.991 1 1 0.991 1 1 0.998 1 1 1 1 0.971 0.999 0.999 0.987 0.997 0.971 1 0.893 1 1 0.999 0.967 0.888 1 0.995 0.995 0.962 0.948 0.999 1 0.930 0.932 0.971 0.966 0.915 0.983 1 1 0.580 0.515 1 1 0.999 0.977 0.974 0.991 0.999 1 0.999 0.390 0.415 1 1 0.960 1 1 1 0.940 1 0.390 0.992 0.487 0.987 0.847 0.323 0.964 0.584 0.936 0.846 0.473 1 0.921 0.915 1 0.992 0.296 0.542 1 0.734 0.996 1 1 0.918 0.999 0.994 0.885 1
>N19
0.461 1 0.545 0.999 1 0.999 0.992 1 0.911 0.862 0.986 0.532 1 0.416 0.893 1 0.581 1 0.999 1 1 0.995 1 0.842 1 0.999 0.795 1 0.979 0.977 1 1 1 0.982 0.895 0.999 0.963 0.947 0.834 0.996 1 1 1 0.975 0.997 0.981 0.355 0.434 0.999 1 0.999 1 0.889 1 1 1 0.997 0.498 0.906 1 0.995 0.956 0.926 0.978 0.969 0.999 0.304 0.999 1 1 0.571 0.982 0.890 0.979 0.723 0.999 0.997 0.941 0.823 0.969 0.816 0.699 0.955 1 0.756 0.900 1 0.797 1 0.785 0.999 0.989 0.999 1 1 1 1 1 1 1 1 1 0.996 1 1 1 0.999 0.964 0.999 0.998 0.771 0.987 0.897 1 0.992 0.963 1 0.988 0.999 0.956 1 0.988 0.716 0.935 0.814 0.999 0.811 0.720 0.999 0.925 0.998 0.430 0.351 1 1 0.951 0.984 0.984 1 0.928 0.996 0.999 0.782 0.999 0.937 0.998 0.741 0.882 0.999 0.938 0.943 0.944 0.988 0.983 1 1 0.935 0.288 0.484 0.786 0.852 0.303 0.970 0.858 0.542 0.781 0.504 0.878 0.357 0.439 1 1 0.869 0.988 0.998 0.996 0.988 1 1 0.985 0.933 0.919 0.986 1
>N20
0.998 1 0.999 1 1 1 1 1 0.996 0.795 1 0.999 1 0.999 1 1 0.999 1 1 1 1 1 1 0.998 1 1 0.943 1 0.997 1 1 1 1 1 0.999 1 1 1 0.755 0.998 1 1 1 1 1 1 0.494 1 1 1 1 1 1 1 1 1 0.999 0.998 1 1 1 0.827 1 1 1 1 1 1 1 1 0.999 1 0.738 0.999 0.872 0.999 1 0.999 0.997 1 0.982 0.994 1 1 0.998 1 1 0.981 1 0.999 0.999 1 0.999 1 1 1 1 1 1 1 1 1 1 1 1 1 1 1 1 1 0.998 1 0.990 1 1 1 1 0.898 1 0.992 1 1 0.999 0.982 0.999 1 0.997 0.866 1 0.999 1 0.990 0.997 1 1 1 1 1 1 1 0.956 1 0.996 1 0.999 1 0.998 1 0.999 1 1 1 1 1 1 1 0.999 0.608 0.547 0.902 0.999 0.987 1 0.996 1 0.871 0.980 0.794 1 0.993 1 1 0.999 1 0.987 0.982 0.983 1 1 0.962 1 1 1 1
>N21
1 1 1 1 1 1 1 1 1 1 1 1 1 1 1 1 1 1 1 1 1 1 1 1 1 1 0.999 1 1 1 1 1 1 1 1 1 1 1 0.998 1 1 1 1 1 1 1 1 1 1 1 1 1 1 1 1 1 1 1 1 1 1 1 1 1 1 1 1 1 1 1 1 1 1 1 0.999 1 1 1 1 1 1 1 1 1 1 1 1 0.995 1 1 1 1 1 1 1 1 1 1 1 1 1 1 1 1 1 1 1 1 1 1 1 1 1 1 1 1 1 1 1 1 1 1 1 0.993 1 1 1 0.999 1 1 1 1 1 1 1 1 1 1 1 1 0.999 1 1 1 1 1 1 1 1 1 1 1 1 1 1 1 0.997 0.638 0.946 1 1 1 1 0.993 1 0.999 1 0.639 1 1 1 1 1 1 0.999 1 1 1 1 1 1 1 1 1
>N22
1 1 1 1 1 1 1 1 0.996 0.936 1 1 1 1 1 1 1 1 1 1 1 1 1 1 1 1 0.997 1 0.974 1 1 1 1 1 1 1 1 1 0.856 0.991 1 1 1 1 1 1 0.979 1 1 1 1 1 1 1 1 1 0.994 1 1 1 1 0.886 1 1 1 0.997 1 1 1 1 1 1 0.982 0.998 0.796 0.995 1 1 1 1 0.973 0.999 1 1 0.996 0.998 1 0.970 1 0.998 0.995 0.999 0.995 1 1 1 1 1 1 1 1 1 1 1 1 1 1 1 1 1 0.999 1 0.974 1 1 1 1 0.934 1 0.988 1 1 1 0.960 1 1 1 0.778 1 1 1 0.996 0.999 1 1 1 1 1 0.998 1 0.997 1 0.999 1 1 1 0.999 1 1 1 1 1 1 1 1 1 1 0.599 0.787 0.480 1 0.986 1 0.999 1 0.991 0.976 0.821 1 0.998 0.998 1 1 1 1 0.554 0.922 1 1 0.989 1 1 1 1
>N23
0.999 1 0.999 1 1 1 1 1 1 1 1 1 1 0.834 0.958 1 0.861 1 1 1 1 0.615 1 1 1 1 0.873 1 0.907 1 1 1 1 1 1 1 1 0.999 1 1 1 1 1 0.999 1 1 0.679 0.685 1 1 0.997 1 0.999 1 1 1 1 0.999 1 1 1 1 1 1 0.999 1 1 1 1 1 0.999 1 0.983 0.994 0.734 1 0.982 0.976 1 1 0.999 0.998 0.961 1 0.999 0.887 1 0.999 1 0.999 1 1 1 1 1 1 1 1 1 1 1 1 1 1 1 1 1 1 1 1 0.996 1 1 1 1 1 1 1 1 1 1 1 0.999 0.994 0.625 1 1 0.997 1 0.999 1 0.982 0.409 1 1 1 1 0.987 1 0.998 1 1 0.999 0.994 1 1 0.999 0.998 1 1 1 1 1 1 1 1 0.998 0.886 0.883 0.987 0.999 0.878 0.613 1 0.880 0.997 0.846 0.798 0.962 0.995 1 1 0.999 1 1 1 1 1 1 1 0.966 1 0.966 1
>N24
1 1 1 1 1 1 1 1 1 1 1 1 1 0.831 0.952 1 0.987 1 1 1 1 0.615 1 1 1 1 0.987 1 0.933 1 1 1 1 1 1 1 1 1 1 1 1 1 1 1 1 1 0.995 0.986 1 1 1 1 1 1 1 1 1 1 1 1 1 1 1 1 1 1 1 1 1 1 1 1 0.980 1 0.950 1 0.998 0.998 1 1 1 1 0.998 1 1 0.882 1 1 1 1 1 1 1 1 1 1 1 1 1 1 1 1 1 1 1 1 1 1 1 1 0.999 1 1 1 1 1 1 1 1 1 1 1 1 0.991 0.941 1 1 0.999 1 1 1 0.983 0.425 1 1 1 1 0.986 1 1 1 1 1 0.988 1 1 1 1 1 1 1 1 1 1 1 1 1 0.969 0.881 0.986 1 0.970 0.498 1 0.877 0.999 0.839 0.577 0.962 0.999 1 1 1 1 1 1 1 1 1 1 0.999 1 0.995 1
>N25
0.972 1 0.891 0.998 1 0.999 1 1 0.993 0.704 1 1 1 0.280 0.978 1 0.996 0.983 0.746 1 1 1 1 0.964 1 0.866 0.975 1 0.590 0.994 1 1 0.908 1 0.996 0.998 0.777 0.983 0.487 0.993 1 1 1 0.684 0.997 0.844 1 0.987 0.999 0.970 0.998 1 0.931 0.990 1 1 0.991 0.994 0.987 1 0.981 0.980 0.933 0.717 0.990 0.999 0.991 1 1 0.807 0.988 0.984 0.672 0.400 0.490 0.769 0.972 0.972 0.787 0.996 0.427 0.552 0.641 0.999 0.429 0.614 1 0.889 0.998 0.995 0.950 1 1 1 1 1 0.918 1 1 1 1 1 0.991 1 0.997 0.998 0.999 0.705 0.998 0.990 0.363 0.647 0.989 0.905 0.437 0.982 1 0.850 0.868 0.963 1 0.971 0.939 0.675 0.989 0.989 0.946 0.525 0.999 0.794 0.372 0.472 0.288 1 1 0.348 0.842 0.939 0.998 0.932 0.991 0.998 0.886 0.658 1 0.941 0.912 0.745 0.229 0.475 0.389 0.742 1 0.999 0.967 0.655 0.277 0.682 0.393 0.364 0.921 0.527 0.607 0.319 0.962 0.883 0.372 0.928 0.994 0.796 0.492 0.993 0.667 0.884 0.985 0.824 0.419 1 0.999 0.959 0.930 0.214 0.398 0.546
>N26
0.987 1 0.964 0.996 1 1 1 1 1 0.881 1 0.999 1 0.834 0.999 1 1 1 0.970 1 1 1 1 0.973 1 0.838 0.999 1 0.786 1 1 1 0.999 1 0.993 1 0.974 0.920 0.651 0.999 1 1 1 0.995 1 0.996 1 1 1 1 1 1 0.932 1 1 1 0.991 1 1 1 0.999 0.999 0.955 0.605 1 1 1 1 1 1 1 0.998 0.986 0.721 0.427 0.987 0.999 0.998 0.511 0.998 0.993 0.657 0.787 1 0.984 0.924 1 0.771 1 0.999 0.980 1 1 1 1 1 0.858 1 1 1 1 1 0.996 1 1 1 1 0.726 1 1 0.261 0.920 0.950 0.997 0.981 0.984 1 0.944 0.693 0.999 1 0.999 0.975 0.706 1 0.998 0.996 0.580 1 0.858 0.580 0.631 0.580 1 1 0.429 0.913 0.608 1 0.957 1 0.999 0.917 0.925 1 0.998 0.991 0.860 0.682 0.862 0.643 0.997 1 1 1 1 0.954 0.985 0.779 0.754 0.988 0.967 0.628 0.618 1 0.909 0.460 0.929 1 0.833 0.669 1 0.941 0.607 1 0.776 0.442 1 0.995 0.941 0.920 0.287 0.376 0.613
>N27
0.993 1 0.954 0.990 1 1 1 1 1 0.944 1 1 1 0.825 1 1 1 1 0.985 1 1 1 1 0.963 1 0.722 0.999 1 0.783 1 1 1 1 1 0.982 1 0.973 0.771 0.870 0.999 1 1 1 0.998 1 0.998 1 1 1 1 1 1 0.972 1 1 1 0.983 1 1 1 0.999 1 0.933 0.871 1 1 1 1 1 1 1 0.999 0.990 0.890 0.473 0.994 0.999 0.998 0.586 0.995 0.996 0.753 0.787 1 0.990 0.922 1 0.781 1 0.995 0.974 1 1 1 1 1 0.665 1 1 1 1 1 0.990 1 1 1 1 0.662 1 1 0.276 0.917 0.808 0.997 0.987 0.977 1 0.989 0.700 1 1 0.999 0.968 0.627 1 0.996 0.994 0.514 1 0.838 0.553 0.587 0.574 1 1 0.510 0.902 0.608 1 0.987 1 0.995 0.899 0.922 1 0.999 0.993 0.850 0.678 0.860 0.608 0.999 1 1 1 1 0.965 0.989 0.766 0.745 0.982 0.976 0.411 0.558 1 0.948 0.351 0.963 1 0.800 0.658 1 0.939 0.608 1 0.789 0.471 1 0.999 0.963 0.923 0.276 0.439 0.639
>N28
0.993 1 0.856 0.999 1 0.999 1 1 0.958 0.899 1 1 1 0.269 0.996 1 1 1 0.970 1 1 0.995 1 0.995 1 0.848 0.994 1 0.561 1 1 1 0.926 1 0.998 0.999 0.721 0.997 0.788 0.995 1 1 1 0.705 1 0.883 1 0.998 0.999 0.951 0.999 1 0.993 0.999 1 1 0.997 0.999 0.998 1 0.993 0.996 0.975 0.994 0.999 0.999 0.998 1 1 0.976 0.998 0.999 0.607 0.519 0.530 0.963 0.883 0.989 0.967 0.970 0.457 0.257 0.945 0.999 0.932 0.456 1 0.955 0.977 0.999 0.982 1 1 1 1 1 0.910 1 1 1 1 1 0.994 1 0.971 0.980 0.999 0.713 0.999 0.942 0.529 0.439 0.998 0.902 0.492 0.956 1 0.431 0.865 0.934 0.999 0.994 0.948 0.652 0.977 0.999 0.982 0.563 0.999 0.751 0.283 0.468 0.502 1 1 0.378 0.814 0.996 0.976 0.920 0.936 0.999 0.927 0.339 1 0.424 0.877 0.721 0.560 0.482 0.501 0.878 1 0.999 0.467 0.410 0.452 0.542 0.352 0.451 0.890 0.533 0.271 0.523 0.954 0.836 0.586 0.986 0.986 0.888 0.910 0.998 0.812 0.985 0.998 0.944 0.667 1 1 0.989 0.994 0.533 0.947 0.441
>N29
0.510 1 0.988 0.642 1 0.851 1 1 0.997 0.999 0.998 1 1 0.950 0.999 1 0.931 1 1 1 1 1 1 0.965 1 0.603 0.974 1 0.984 0.999 1 1 1 1 0.993 1 0.996 1 0.618 0.983 0.999 1 1 1 1 0.998 0.931 1 0.946 1 0.989 1 0.994 1 1 1 0.989 0.998 1 1 0.988 0.997 0.999 0.996 0.998 1 0.999 0.994 1 0.790 0.972 1 0.959 0.919 0.977 1 0.999 0.999 0.985 1 0.997 0.713 0.997 0.811 0.457 0.510 1 0.692 1 0.510 0.999 1 1 1 0.999 1 1 0.997 1 1 1 0.988 0.984 1 1 1 1 0.995 1 0.999 0.909 0.985 1 1 0.999 1 1 1 0.697 0.996 1 0.805 0.996 0.993 0.996 0.989 0.510 0.787 1 0.988 0.995 0.582 1 1 1 0.556 0.994 1 1 0.860 1 0.995 0.598 1 0.845 0.999 0.497 0.995 1 0.999 0.864 0.699 1 0.959 1 1 0.999 0.937 0.452 0.987 0.998 0.302 1 0.719 0.996 0.418 0.631 0.971 0.779 0.674 0.999 1 0.625 1 0.994 0.999 0.992 1 1 0.401 0.975 0.521 0.980 0.998
>N30
0.372 1 0.997 0.629 1 0.854 1 1 0.987 1 1 1 1 0.947 1 1 0.925 1 1 1 1 1 1 0.953 1 0.987 0.944 1 0.993 1 1 1 1 1 0.971 1 0.997 1 0.854 0.957 0.994 1 1 1 1 1 0.926 1 0.994 1 0.960 1 0.999 1 1 1 0.998 1 1 1 0.969 0.998 1 0.998 1 1 1 0.996 1 0.983 0.969 1 0.854 0.894 0.993 1 0.999 1 0.995 1 0.998 0.673 1 0.945 0.955 0.356 1 0.681 1 0.524 0.999 1 1 1 1 1 1 1 1 1 1 1 0.945 1 1 1 1 0.999 1 0.999 0.893 0.991 1 1 1 1 1 1 0.719 0.999 1 0.793 1 0.998 1 0.963 0.613 0.647 1 0.996 0.983 0.499 1 1 1 0.997 0.999 1 1 0.855 1 0.999 0.639 1 0.949 0.999 0.540 0.988 1 1 0.841 0.904 1 0.996 1 1 1 0.982 0.740 0.998 0.999 0.370 1 0.698 0.991 0.274 0.484 0.980 0.767 0.944 0.996 1 0.919 1 0.998 1 0.998 1 1 0.810 0.963 0.912 0.992 0.990
>N31
0.943 1 0.990 0.931 1 0.976 1 1 0.540 1 1 1 1 0.509 1 1 0.695 1 0.998 1 1 1 1 0.970 1 1 0.998 1 0.978 1 1 1 1 1 0.999 1 0.963 1 0.876 0.966 0.997 1 1 1 1 1 0.958 1 1 1 0.999 1 0.999 1 1 1 1 1 1 1 0.980 0.981 0.988 0.988 0.995 1 1 0.884 1 1 0.983 1 0.762 0.738 0.997 1 0.963 0.999 0.998 1 0.999 0.969 1 0.999 0.984 0.756 1 0.882 1 0.717 0.962 1 1 1 1 1 1 1 1 1 1 1 0.957 1 1 1 1 0.999 1 0.972 0.950 0.939 0.999 1 1 1 1 1 0.661 1 1 0.886 1 0.999 1 0.999 0.971 0.501 0.995 0.998 0.953 0.601 0.999 1 1 1 1 1 1 0.999 1 0.989 0.768 0.995 0.999 0.977 0.736 0.580 1 1 0.989 0.793 1 1 1 1 1 0.982 0.735 0.999 0.995 0.307 1 0.990 0.991 0.417 0.829 0.850 0.996 0.996 0.980 1 0.947 1 0.999 0.999 0.997 1 1 0.785 0.967 0.995 0.979 0.991
>N32
0.999 1 0.962 0.999 1 1 1 1 0.993 1 1 1 1 0.543 1 1 0.999 1 0.984 0.997 1 1 1 0.992 1 1 1 1 1 1 1 1 1 1 1 1 0.999 1 0.998 0.999 1 1 1 1 1 1 1 1 1 1 1 1 1 1 1 1 1 1 1 1 1 1 1 1 0.976 1 1 0.998 1 1 1 1 0.794 0.942 1 0.999 0.999 1 1 1 1 0.999 1 1 1 0.996 1 0.996 1 0.996 0.942 1 1 1 1 1 1 1 1 1 1 1 0.958 1 1 1 1 1 1 1 0.999 0.998 1 1 1 1 1 1 0.998 1 1 0.997 1 1 1 1 1 0.872 1 1 0.999 0.986 0.990 1 1 1 1 1 1 1 1 1 0.995 0.970 1 1 0.756 0.994 1 1 0.999 0.839 1 1 1 1 1 0.999 0.800 1 1 0.463 1 1 1 0.530 0.966 0.987 1 1 1 1 0.974 1 1 1 1 1 1 0.844 1 1 0.938 1
>N33
1 1 1 1 1 1 1 1 1 1 1 1 1 0.811 1 1 1 1 1 1 1 1 1 0.986 1 1 1 1 1 1 1 1 1 1 1 1 1 1 1 1 1 1 1 1 1 1 1 1 1 1 1 1 1 1 1 1 1 1 1 1 1 1 1 1 0.996 1 1 1 1 1 1 1 0.796 0.927 1 0.955 1 1 1 1 1 1 1 1 1 1 1 1 1 1 0.998 1 1 1 1 1 1 1 1 1 1 1 0.999 1 1 1 1 1 1 1 1 1 1 1 1 1 1 1 1 1 1 1 1 1 1 1 1 0.867 1 1 1 1 0.641 1 1 1 1 1 1 1 1 1 1 1 1 1 0.999 1 1 1 1 0.842 1 1 1 1 1 1 0.996 1 1 0.997 1 1 1 0.992 0.940 1 1 1 1 1 0.851 1 1 1 1 1 1 0.999 1 1 0.999 1
>N34
0.831 1 0.996 0.999 1 0.993 1 1 0.978 1 1 1 1 0.556 1 1 0.999 1 1 1 1 1 1 0.994 1 1 0.999 1 0.997 1 1 1 1 1 1 1 0.974 1 0.998 0.997 1 1 1 1 1 1 0.999 1 1 1 0.999 1 0.971 1 1 1 1 1 1 1 1 0.964 0.965 0.817 0.983 1 1 0.985 1 1 1 1 0.987 0.555 0.991 1 0.995 0.988 0.992 1 1 0.976 1 1 0.833 0.996 1 0.728 1 0.992 0.683 1 1 1 1 1 1 1 1 1 1 1 0.906 1 1 1 1 0.999 1 0.991 0.998 0.987 0.922 1 0.999 1 1 1 0.999 1 1 0.817 1 1 1 0.999 0.926 0.937 0.986 0.995 0.997 0.986 1 1 1 1 1 1 0.999 1 1 0.996 0.677 1 1 0.756 0.995 0.996 1 1 0.988 0.946 1 1 1 1 1 0.682 0.993 1 0.873 0.432 1 1 1 0.995 0.778 0.999 1 0.999 0.999 1 0.653 1 1 0.975 0.918 1 1 0.998 0.953 0.987 0.989 1
>N35
0.641 1 0.965 1 1 0.970 1 1 0.969 1 1 1 1 0.434 1 1 1 1 1 1 1 1 1 0.980 1 1 1 1 0.999 1 1 1 1 1 1 1 0.997 1 1 0.999 0.998 1 1 1 1 1 1 1 1 1 1 1 0.946 1 1 1 1 1 1 1 1 0.997 0.921 0.810 0.482 1 1 0.999 1 1 1 1 0.999 0.479 0.953 1 0.966 0.998 0.953 1 0.999 0.918 1 1 0.859 1 1 0.763 1 0.999 0.981 1 1 1 1 1 1 1 1 1 1 1 0.877 1 1 1 1 0.980 1 0.999 1 0.997 0.915 1 0.984 1 1 1 1 1 1 0.974 0.989 1 1 0.983 0.976 0.914 0.973 0.961 0.999 0.995 1 1 1 1 1 1 1 1 1 1 0.954 1 1 0.735 0.996 0.999 1 1 0.938 0.915 1 1 1 1 1 0.765 0.998 1 0.984 0.491 0.986 1 1 0.999 0.796 0.999 1 0.999 1 1 0.657 1 1 0.999 0.930 1 1 1 0.781 0.962 0.962 1
>N36
0.842 1 0.999 1 1 0.999 1 1 0.997 1 1 1 1 0.709 0.997 1 1 1 1 1 1 1 1 0.999 1 0.999 0.997 1 0.999 1 1 1 0.999 1 0.997 1 0.977 0.998 1 0.993 1 1 1 1 1 1 1 0.998 1 1 0.976 1 0.997 1 1 1 1 1 1 1 1 0.965 0.992 0.988 0.989 1 1 0.986 0.999 1 0.999 1 0.986 0.632 0.992 0.997 0.996 0.912 0.995 1 1 0.984 0.999 0.998 0.611 0.996 1 0.619 1 0.998 0.655 1 1 1 1 1 1 1 1 1 1 1 0.979 1 1 1 1 1 1 0.998 0.996 0.996 0.904 1 1 1 1 1 1 1 1 0.854 1 1 1 1 0.958 0.979 0.998 0.998 0.992 0.995 0.999 1 1 1 1 1 0.970 1 1 0.999 0.863 1 1 0.955 0.996 0.999 1 1 0.994 0.990 1 1 1 1 1 0.886 0.998 1 0.862 0.537 1 1 1 0.999 0.654 0.999 1 0.999 0.998 1 0.436 1 1 0.994 0.857 1 1 1 0.963 0.999 0.992 1
>N37
0.998 1 0.930 1 1 0.987 1 1 1 0.998 0.929 1 1 0.513 0.997 1 0.637 1 0.999 0.996 1 1 1 0.966 1 0.976 0.989 0.849 0.965 0.968 1 1 0.998 1 0.990 0.996 0.857 0.828 0.317 0.950 1 1 1 1 1 0.999 1 1 0.979 0.963 0.999 1 0.996 1 1 1 0.987 0.996 0.978 1 0.962 0.516 0.970 1 1 0.999 0.996 0.969 1 0.994 0.999 1 0.981 0.789 0.876 0.955 0.996 0.823 0.893 1 0.704 0.354 0.528 1 0.642 0.986 1 0.810 1 0.798 0.999 1 0.776 1 0.984 1 0.988 1 1 1 1 1 0.953 1 0.994 1 0.996 0.356 0.448 0.999 0.796 0.645 0.433 1 0.984 1 1 1 0.990 0.988 1 0.996 0.962 0.987 0.874 0.972 0.904 0.331 0.983 0.592 0.475 0.869 0.835 1 1 0.673 0.874 1 1 0.998 0.995 0.748 0.984 0.987 0.668 0.949 0.875 0.313 1 0.992 0.972 0.817 0.995 0.993 0.999 1 0.983 0.960 0.475 0.719 0.735 0.307 0.995 0.910 0.937 0.968 0.393 0.793 0.459 0.408 0.644 0.987 0.921 1 0.975 0.600 0.828 1 0.997 0.845 0.989 0.986 0.903 0.936
>N38
0.998 1 0.905 1 1 0.996 1 1 1 0.998 0.996 1 1 0.547 0.998 1 0.691 1 1 1 1 1 1 0.999 1 1 0.978 0.398 0.996 0.999 1 1 0.999 1 0.963 1 0.859 0.722 0.573 0.950 1 1 1 1 1 1 1 1 1 0.964 1 1 1 1 1 1 1 0.998 0.963 1 0.999 0.734 0.997 1 1 1 1 1 1 1 1 1 0.993 0.970 0.787 0.998 1 0.912 0.975 1 0.729 0.688 0.528 1 0.685 0.999 1 0.816 1 0.585 0.999 1 0.699 1 1 0.998 1 1 1 1 1 1 1 1 1 1 1 0.315 0.976 1 0.975 0.705 0.694 1 0.993 1 1 1 1 1 1 1 0.991 0.999 0.958 0.988 0.998 0.603 0.899 0.590 0.260 0.866 0.875 1 1 0.567 0.987 1 1 1 0.998 0.988 0.986 1 0.657 0.831 0.928 0.600 1 1 0.967 0.997 1 1 1 1 0.982 0.994 0.523 0.754 0.770 0.290 0.991 0.913 0.960 0.992 0.519 0.774 0.902 0.261 0.921 0.995 0.975 1 0.998 0.820 0.997 1 1 0.835 0.998 0.999 0.946 0.999
>N39
0.958 1 0.885 1 1 0.997 1 1 1 1 1 1 1 0.576 0.999 1 0.784 1 0.998 1 1 1 1 1 0.999 1 0.992 0.952 0.999 0.999 1 1 1 1 0.978 1 0.807 0.619 0.754 0.998 1 1 1 1 1 1 1 1 1 0.888 1 1 1 1 1 1 1 1 0.969 1 0.999 0.722 0.988 1 1 1 1 1 1 1 1 1 1 0.986 0.428 1 1 0.915 0.967 1 0.975 0.797 0.536 1 0.716 0.998 1 0.680 1 0.512 1 1 0.767 1 1 1 1 1 1 1 1 1 1 1 1 1 1 0.309 0.982 1 0.974 0.744 0.832 1 0.997 1 1 1 1 1 1 1 0.985 1 0.978 0.999 1 0.526 0.999 0.763 0.963 0.919 0.985 1 1 0.562 0.997 1 1 1 1 0.995 0.964 1 0.997 0.856 0.968 0.676 1 1 0.912 1 1 1 0.976 1 0.977 0.991 0.513 0.987 0.808 0.265 1 0.929 0.959 0.996 0.466 0.843 0.999 0.324 0.978 0.997 0.984 1 1 0.853 0.998 1 1 0.817 1 0.999 0.993 1
>N40
0.957 1 0.894 1 1 0.997 1 1 1 1 1 1 1 0.574 0.999 1 0.922 1 0.999 1 1 1 1 1 0.978 1 0.989 0.992 0.999 0.962 1 1 1 1 0.999 1 0.689 0.594 0.766 0.998 1 1 1 1 1 1 1 1 1 0.897 0.998 1 1 1 1 1 1 1 0.947 1 1 0.610 0.988 1 1 0.999 1 1 1 0.999 1 0.996 1 0.985 0.500 1 1 0.915 0.830 1 0.981 0.804 0.540 1 0.686 0.995 0.999 0.785 1 0.468 1 1 0.943 1 1 1 1 1 1 1 1 1 0.994 1 1 1 1 0.359 0.982 1 0.992 0.798 0.975 1 0.999 1 1 1 1 1 1 1 0.983 0.999 0.974 1 0.999 0.791 1 0.775 0.993 0.903 0.988 1 1 0.533 0.993 1 1 0.997 1 0.998 0.960 1 0.999 0.861 0.982 0.660 1 1 0.877 1 1 0.998 0.974 1 0.993 0.989 0.583 0.993 0.943 0.278 1 0.931 0.937 0.993 0.881 0.849 1 0.355 0.963 0.998 0.972 1 0.999 0.866 0.996 1 0.999 0.800 1 0.997 0.996 1
>N41
0.954 1 0.994 1 1 0.985 1 1 1 1 1 1 0.998 0.569 0.986 1 0.939 1 1 1 1 1 0.995 1 0.987 1 0.999 0.999 0.999 0.945 1 1 1 1 1 1 0.682 0.612 0.955 0.992 1 1 1 1 1 1 1 1 1 0.894 0.999 1 0.999 1 1 1 1 1 0.939 1 0.999 0.562 0.995 1 1 0.987 0.988 1 1 0.997 0.999 0.997 1 0.993 0.539 1 1 0.999 0.830 1 0.999 0.642 0.953 1 0.710 0.896 1 0.965 1 0.366 1 1 0.997 1 1 1 1 1 1 1 1 1 0.980 1 1 0.994 1 0.575 0.962 0.998 0.999 0.985 0.989 1 1 1 1 1 1 1 1 1 0.999 0.983 0.907 1 1 0.965 1 0.990 1 0.937 0.972 1 1 0.551 0.993 1 1 0.999 1 0.991 0.999 1 0.999 0.879 0.993 0.848 1 0.990 0.962 0.999 1 0.930 0.978 1 0.999 0.999 0.614 0.994 0.996 0.241 1 0.887 0.984 0.997 0.996 0.994 1 0.923 0.976 0.999 0.499 0.999 0.996 0.845 1 1 1 0.629 1 1 0.997 1
>N42
0.981 1 1 0.996 1 0.999 1 1 1 0.999 1 1 1 0.965 0.999 1 0.982 1 1 1 1 1 1 1 0.996 0.994 1 1 1 0.401 1 1 1 1 1 1 0.881 0.983 0.914 1 1 1 1 1 1 1 1 1 0.987 0.998 0.995 1 0.988 1 1 1 1 1 0.464 1 0.996 0.917 0.976 1 1 0.999 0.999 1 1 1 1 0.988 1 0.977 0.692 1 1 1 0.989 1 0.999 0.489 0.966 1 0.733 0.758 1 0.997 1 0.320 1 1 1 1 1 1 1 1 1 1 1 1 0.999 1 1 0.997 1 0.566 0.986 1 1 0.998 0.985 1 1 1 1 1 1 1 1 1 1 0.999 0.601 1 1 0.981 1 0.999 1 0.970 0.354 1 1 0.973 0.986 1 1 1 1 1 1 1 1 0.997 0.987 0.862 1 0.998 0.998 0.979 1 0.912 0.977 1 0.993 0.999 0.324 0.987 0.999 0.249 0.995 0.618 1 0.981 1 0.999 1 0.973 0.999 0.992 0.459 0.999 0.996 0.596 0.998 1 1 0.777 1 1 0.999 1
>N43
0.969 1 1 0.876 1 0.998 1 1 1 0.968 1 1 1 0.993 1 1 1 1 1 1 1 1 1 1 0.986 1 1 1 0.999 0.980 1 1 1 1 1 1 0.918 0.999 0.937 1 1 1 1 1 1 1 1 1 1 1 0.947 1 0.994 1 1 1 1 1 0.753 1 0.992 0.994 0.999 1 1 1 1 0.994 1 0.994 1 0.981 1 0.998 0.659 1 1 0.991 0.999 1 0.988 0.500 0.899 1 0.848 0.474 1 0.973 1 0.516 1 1 1 1 1 1 1 1 1 1 1 1 1 1 1 0.990 0.984 0.973 0.997 1 0.975 0.999 0.942 1 1 1 1 1 0.982 0.989 1 1 1 1 0.967 1 1 0.957 1 0.999 1 0.996 0.459 1 1 0.998 0.755 1 1 1 1 1 1 1 1 1 0.980 0.865 1 1 1 0.999 1 0.998 0.988 1 0.932 0.999 0.679 0.982 1 0.965 1 0.933 1 0.999 0.990 0.983 1 0.993 0.998 0.980 0.718 0.983 0.999 0.662 0.589 1 1 0.738 1 1 0.999 1
>N44
0.995 1 1 0.885 1 0.974 1 1 1 1 1 1 1 0.999 1 1 1 1 1 1 1 1 1 1 0.993 1 1 1 1 1 1 1 1 1 1 1 0.999 1 0.998 1 1 1 1 1 1 1 1 1 1 1 0.989 1 1 1 1 1 1 1 0.998 1 1 1 1 1 1 1 1 1 1 1 1 1 1 1 0.988 1 1 0.599 1 1 0.998 0.973 0.897 1 0.997 0.992 1 0.408 1 0.997 1 1 1 1 1 0.996 1 1 1 1 1 1 1 0.992 1 0.998 0.989 0.964 0.967 1 0.994 1 0.925 1 1 1 1 1 1 1 1 1 1 1 1 1 1 0.993 1 1 1 1 0.989 1 1 1 0.701 1 1 1 1 1 0.997 1 1 1 1 0.992 1 1 1 0.973 1 1 1 1 0.886 1 0.697 1 1 0.998 1 0.997 0.991 1 1 1 1 0.999 1 0.995 0.690 1 1 0.630 0.587 1 1 0.990 1 1 1 1
>N45
1 1 1 1 1 1 1 1 1 1 1 1 1 0.996 0.999 1 0.980 1 1 1 1 1 1 1 1 0.365 0.999 1 0.999 0.996 1 1 1 1 1 1 0.894 0.999 0.957 1 1 1 1 1 1 1 1 0.994 0.971 1 0.978 1 1 1 1 1 1 0.998 0.785 1 0.944 0.953 0.927 1 1 1 1 1 1 1 1 1 1 0.697 0.837 0.999 1 1 0.999 1 0.991 0.688 0.999 1 0.654 0.553 1 1 1 0.944 1 1 1 1 1 1 1 1 1 1 1 1 1 1 1 0.992 0.998 0.650 1 1 1 0.999 1 1 1 1 1 1 1 1 1 1 1 1 0.937 1 1 0.960 1 1 1 0.950 0.480 1 1 0.998 0.998 1 1 1 1 0.999 1 1 1 1 0.999 0.830 1 1 0.990 0.972 1 0.988 1 1 0.998 1 0.471 0.996 0.999 0.291 0.497 0.612 1 0.537 1 1 1 0.963 0.999 0.967 0.493 1 0.970 0.568 1 1 1 0.991 1 1 0.997 1
>N46
1 1 1 1 1 1 1 1 1 1 1 1 1 0.999 0.991 1 0.792 1 1 1 1 1 1 1 1 0.998 0.990 1 0.996 1 1 1 1 1 1 1 0.870 1 0.996 0.998 1 1 1 1 1 1 1 1 0.999 1 0.754 1 1 1 1 1 0.996 0.975 0.980 1 0.611 0.937 0.965 1 1 1 1 1 1 1 1 1 1 0.977 0.819 0.984 0.999 1 1 1 0.832 0.681 1 1 0.926 0.987 1 0.995 1 0.943 1 1 1 1 1 1 1 1 1 1 1 1 1 1 1 1 1 0.989 1 1 1 0.999 1 1 1 1 1 1 1 1 1 1 1 0.999 0.951 1 1 0.995 1 1 1 0.990 0.831 1 1 1 0.998 1 1 1 1 0.993 1 1 1 1 1 0.886 1 1 0.999 0.999 1 1 1 1 0.976 1 0.589 0.973 0.991 0.353 0.648 0.757 1 0.527 1 1 1 0.980 1 0.895 0.400 1 0.734 0.669 1 1 1 0.999 1 1 0.979 1
>N47
1 1 1 1 1 1 1 1 1 1 1 1 1 1 0.997 1 0.999 1 1 1 1 1 1 1 1 1 0.988 1 1 1 1 1 1 1 1 1 1 1 1 1 1 1 1 1 1 0.981 1 1 1 1 1 1 1 1 1 1 0.978 0.996 0.905 1 0.999 0.912 0.999 1 1 1 1 1 1 1 1 1 1 1 0.998 1 1 1 1 1 0.737 0.994 1 1 0.999 1 1 0.996 1 0.995 1 1 1 1 1 1 1 1 1 1 1 1 1 1 1 1 1 1 0.993 1 0.990 1 1 1 1 1 1 1 1 1 1 1 1 0.921 0.793 1 1 1 1 1 1 1 1 1 1 0.987 0.951 1 1 1 1 0.998 1 1 1 1 1 0.999 1 1 1 1 1 1 1 1 1 1 0.998 0.951 0.997 0.996 0.997 0.998 1 0.999 1 1 1 0.999 1 0.997 0.992 1 0.996 0.998 1 1 1 1 1 1 1 1
>N48
1 1 1 1 1 1 1 1 1 1 1 1 1 1 1 1 1 1 1 1 1 1 1 1 1 1 0.991 1 1 1 1 1 1 1 1 1 1 1 1 1 1 1 1 1 1 1 1 1 1 1 1 1 1 1 1 1 1 1 1 1 1 1 1 1 1 1 1 1 1 1 1 1 1 1 1 1 1 1 1 1 1 1 1 1 1 1 1 1 1 1 1 1 1 1 1 1 1 1 1 1 1 1 1 1 1 1 1 1 1 1 1 1 1 1 1 1 1 1 1 1 1 1 1 1 0.957 1 1 1 1 1 1 1 1 1 1 1 1 1 1 1 1 1 1 1 1 1 1 1 1 1 1 1 1 1 1 1 1 1 1 1 1 1 1 1 1 1 1 1 1 1 1 1 1 1 1 1 1 1 1 1 1 1 1 1
>N49
1 1 1 1 1 1 1 1 1 1 1 1 1 1 1 1 1 1 1 1 1 1 1 1 1 1 0.991 1 1 1 1 1 1 1 1 1 1 1 1 1 1 1 1 1 1 1 1 1 1 1 1 1 1 1 1 1 1 1 1 1 1 1 1 1 1 1 1 1 1 1 1 1 1 1 1 1 1 1 1 1 1 1 1 1 1 1 1 1 1 1 1 1 1 1 1 1 1 1 1 1 1 1 1 1 1 1 1 1 1 1 1 1 1 1 1 1 1 1 1 1 1 1 1 1 0.957 1 1 1 1 1 1 1 1 1 1 1 1 1 1 1 1 1 1 1 1 1 1 1 1 1 1 1 1 1 1 1 1 1 1 1 1 1 1 1 1 1 1 1 1 1 1 1 1 1 0.999 1 1 1 1 1 1 1 1 1
>N50
1 1 1 1 1 1 1 1 1 1 1 1 1 1 1 1 1 1 1 1 1 1 1 1 1 1 1 1 1 1 1 1 1 1 1 1 1 1 1 1 1 1 1 1 1 1 1 1 1 1 1 1 1 1 1 1 1 1 1 1 1 1 1 1 1 1 1 1 1 1 1 1 1 1 1 1 1 1 1 1 1 1 1 1 1 1 1 1 1 1 1 1 1 1 1 1 1 1 1 1 1 1 1 1 1 1 1 1 1 1 1 1 1 1 1 1 1 1 1 1 1 1 1 1 1 1 1 1 1 1 1 1 1 1 1 1 1 1 1 1 1 1 1 1 1 1 1 1 1 1 1 1 1 1 1 1 1 1 1 1 1 1 1 1 1 1 1 1 1 1 1 1 1 1 1 1 1 1 1 1 1 1 1 1
>N51
1 1 1 1 1 1 1 1 1 1 1 1 1 1 1 1 1 1 1 1 1 1 1 1 1 1 0.991 1 1 1 1 1 1 1 1 1 1 1 1 1 1 1 1 1 1 1 1 1 1 1 1 1 1 1 1 1 1 1 1 1 1 1 1 1 1 1 1 1 1 1 1 1 1 1 1 1 1 1 1 1 1 1 1 1 1 1 1 1 1 1 1 1 1 1 1 1 1 1 1 1 1 1 1 1 1 1 1 1 1 1 1 1 1 1 1 1 1 1 1 1 1 1 1 1 0.957 1 1 1 1 1 1 1 1 1 1 1 1 1 1 1 1 1 1 1 1 1 1 1 1 1 1 1 1 1 1 1 1 1 1 1 1 1 1 1 1 1 1 1 1 1 1 1 1 1 1 1 1 1 1 1 1 1 1 1
>N52
1 1 1 1 1 1 1 1 1 1 1 1 1 1 1 1 1 1 1 1 1 1 1 1 1 1 0.991 1 1 1 1 1 1 1 1 1 1 1 1 1 1 1 1 1 1 1 1 1 1 1 1 1 1 1 1 1 1 1 1 1 1 1 1 1 1 1 1 1 1 1 1 1 1 1 1 1 1 1 1 1 1 1 1 1 1 1 1 1 1 1 1 1 1 1 1 1 1 1 1 1 1 1 1 1 1 1 1 1 1 1 1 1 1 1 1 1 1 1 1 1 1 1 1 1 0.957 1 1 1 1 1 1 1 1 1 1 1 1 1 1 1 1 1 1 1 1 1 1 1 1 1 1 1 1 1 1 1 1 1 1 1 1 1 1 1 1 1 1 1 1 1 1 1 1 1 0.999 1 1 1 1 1 1 1 1 1
>N53
1 1 1 1 1 1 1 1 1 1 1 1 1 1 1 1 1 1 1 1 1 1 1 1 1 1 0.989 1 0.997 1 1 1 0.999 1 1 1 1 1 1 1 1 1 1 1 1 1 1 1 1 1 1 1 1 1 1 1 1 1 1 1 1 1 0.996 1 1 1 1 1 1 1 1 1 1 1 1 1 1 1 1 1 1 1 1 1 1 1 1 1 1 1 1 1 1 1 1 1 1 1 1 1 1 1 1 1 1 1 1 1 1 1 1 1 1 1 1 1 1 1 1 1 1 1 1 1 0.981 1 1 1 1 1 1 1 1 1 1 1 1 1 1 1 1 1 1 1 1 1 1 1 1 1 1 1 1 1 1 1 1 1 0.999 1 1 1 1 1 1 0.999 1 1 1 0.990 1 1 0.998 1 1 1 1 1 1 1 1 1 1 1
>N54
1 1 1 1 1 1 1 1 1 1 1 1 1 0.999 1 1 0.791 1 1 1 1 1 1 1 1 1 1 1 0.949 1 1 1 1 1 1 1 0.991 1 1 0.961 1 1 1 1 1 1 1 1 1 1 0.770 1 1 1 1 1 0.993 0.984 0.999 1 0.989 0.900 0.998 1 1 1 1 1 1 1 1 1 0.987 0.998 0.481 0.979 0.971 1 1 1 0.822 0.813 1 1 0.995 1 1 1 1 0.998 1 1 1 1 1 1 0.990 1 1 1 1 1 1 1 1 1 1 1 1 1 1 0.988 1 1 1 1 1 1 1 1 1 1 1 1 0.997 1 1 0.999 1 1 1 0.967 0.833 1 1 1 1 1 1 1 1 1 1 1 1 1 1 0.864 1 1 1 1 1 1 1 1 0.971 1 0.985 0.981 1 0.663 0.994 0.983 1 0.980 1 1 1 0.929 1 0.997 0.975 1 0.726 0.650 1 1 1 1 1 1 0.654 1
>N55
0.998 1 1 1 1 0.996 1 1 1 1 1 1 0.999 0.824 0.996 1 0.999 1 1 1 1 1 1 0.999 1 1 1 0.976 1 1 1 1 1 1 1 1 0.999 0.997 0.997 0.990 1 1 1 1 1 1 1 1 1 1 0.997 1 1 1 1 1 1 1 1 1 1 0.996 0.992 1 1 0.950 0.996 1 1 0.813 0.914 1 1 0.992 0.550 1 1 1 0.783 1 1 0.983 0.994 1 0.996 0.928 1 0.944 1 0.983 0.996 1 1 1 1 1 1 0.997 1 1 1 1 1 1 1 0.998 1 0.970 1 0.540 0.999 1 0.999 1 1 1 1 1 1 0.995 1 1 1 0.998 0.999 1 1 0.999 1 1 1 0.838 0.999 1 1 0.997 0.974 1 0.994 0.975 1 0.875 0.989 1 0.948 0.999 0.999 0.946 1 1 0.999 1 1 0.999 0.941 1 0.999 1 0.876 0.925 1 0.712 1 0.998 1 1 1 0.991 1 0.965 0.999 1 0.610 0.905 0.928 0.998 1 1 1 0.677 1 1 0.943 1
>N56
1 1 1 1 1 0.999 1 1 1 1 1 1 1 0.969 0.999 1 1 1 1 1 1 1 1 0.996 1 1 1 0.973 1 1 1 1 1 1 1 1 1 0.999 0.995 0.990 1 1 1 1 1 1 1 1 1 1 0.996 1 0.998 1 1 1 1 1 1 1 1 0.999 0.999 1 1 0.993 0.999 1 1 0.992 0.956 1 1 0.999 0.577 1 1 1 0.741 1 1 0.991 0.998 1 0.998 0.926 1 0.905 1 0.985 0.992 1 1 1 1 1 1 1 1 1 1 1 1 1 1 0.999 1 0.992 1 0.541 0.992 1 1 0.999 1 1 1 1 1 1 1 1 0.999 1 1 1 1 0.999 1 1 1 0.813 0.998 1 1 0.999 0.985 1 0.999 0.885 1 0.886 0.992 1 0.948 1 1 0.933 1 1 0.996 1 1 0.998 0.645 1 0.995 1 0.954 0.930 1 0.704 1 0.999 1 1 1 0.999 1 0.949 1 1 0.619 0.936 0.910 1 1 1 1 0.906 1 1 0.965 1
>N57
1 1 1 1 1 1 1 1 1 1 1 1 1 1 1 1 1 1 1 1 1 1 1 1 1 1 1 0.998 1 1 1 1 1 0.945 1 1 1 1 1 0.996 1 1 1 1 1 1 1 1 1 1 1 1 1 1 1 1 1 1 1 1 1 1 1 1 1 1 1 1 1 0.997 1 1 1 1 0.999 1 1 1 0.998 1 0.999 0.979 1 1 0.998 0.999 1 0.605 1 0.999 1 1 1 1 1 1 1 1 1 1 1 1 1 1 1 0.999 1 1 1 1 0.827 1 1 1 1 1 1 1 1 1 1 1 1 1 1 1 1 0.989 1 1 1 0.994 1 1 1 1 0.979 1 1 0.856 1 1 1 1 0.999 1 1 0.959 1 1 1 1 1 0.620 0.999 1 1 1 1 0.993 1 0.995 0.998 1 1 1 1 1 1 0.978 1 1 0.949 0.984 0.982 1 1 1 1 0.962 0.999 0.999 0.967 1
>N58
1 1 1 1 1 1 1 1 1 1 1 1 1 1 1 1 1 1 1 1 1 1 1 1 1 1 1 0.996 1 1 1 1 1 0.987 1 1 1 1 1 0.996 1 1 1 1 1 1 1 1 1 1 1 1 1 1 1 1 1 1 1 1 1 1 1 1 1 1 1 1 1 0.996 1 1 0.998 1 1 1 1 1 1 1 1 0.992 1 1 0.994 1 1 0.606 1 0.998 1 1 1 1 1 1 1 1 1 1 1 1 1 1 1 0.998 1 1 1 1 0.832 1 1 1 1 1 1 1 1 1 1 1 1 1 0.998 1 1 0.997 1 1 1 0.998 1 1 1 1 0.994 1 1 0.716 1 1 1 1 1 1 1 0.952 1 1 1 1 1 0.620 1 1 1 1 1 0.991 1 0.999 1 1 1 1 1 0.998 1 0.973 1 1 0.993 0.984 0.984 1 1 1 1 0.961 0.996 0.998 0.992 1
>N59
1 1 1 1 1 1 1 1 1 1 1 1 1 1 1 1 1 1 1 1 1 1 1 1 1 1 1 1 1 1 1 1 1 1 1 1 1 1 1 1 1 1 1 1 1 1 1 1 1 1 1 1 1 1 1 1 1 1 1 1 1 1 1 1 1 1 1 1 1 1 1 1 1 1 1 1 1 1 1 1 1 1 1 1 1 1 1 1 1 1 1 1 1 1 1 1 1 1 1 1 1 1 1 1 1 1 1 1 1 1 1 1 1 1 1 1 1 1 1 1 1 1 1 1 1 1 1 1 1 1 1 1 1 1 1 1 1 1 1 1 1 1 1 1 1 1 1 1 1 1 1 1 1 1 1 1 1 1 1 1 1 1 1 1 1 1 1 1 1 1 1 1 1 1 0.973 1 1 1 1 1 0.927 1 1 1
>N60
1 1 1 1 1 1 1 1 1 1 1 1 1 1 1 1 1 1 1 1 1 1 1 1 1 1 1 1 1 1 1 1 1 1 1 1 1 1 1 1 1 1 1 1 1 1 1 1 1 1 1 1 1 1 1 1 1 1 1 1 1 1 1 1 1 1 1 1 1 1 1 1 1 1 1 1 1 1 1 1 1 1 1 1 1 1 1 1 1 1 1 1 1 1 1 1 1 1 1 1 1 1 1 1 1 1 1 1 1 1 1 1 1 1 1 1 1 1 1 1 1 1 1 1 1 1 1 1 1 1 1 1 1 1 1 1 1 1 1 1 1 1 1 1 1 1 1 1 1 1 1 1 1 1 1 1 1 1 1 1 1 1 1 1 1 1 1 1 1 1 1 1 1 1 0.973 1 1 1 1 1 0.927 1 1 1
>N61
1 1 1 1 1 1 1 1 1 1 1 1 1 1 1 1 1 1 1 1 1 1 1 1 1 1 1 1 1 1 1 1 1 1 1 1 1 1 1 1 1 1 1 1 1 1 1 1 1 1 1 1 1 1 1 1 1 1 1 1 1 1 1 1 1 1 1 1 1 1 1 1 1 1 1 1 1 1 1 1 1 1 1 1 1 1 1 1 1 1 1 1 1 1 1 1 1 1 1 1 1 1 1 1 1 1 1 1 1 1 1 1 1 1 1 1 1 1 1 1 1 1 1 1 1 1 1 1 1 1 1 1 1 1 1 1 1 1 1 1 1 1 1 1 1 1 1 1 1 1 1 1 1 1 1 1 1 1 1 1 1 1 1 1 1 1 1 1 1 1 1 1 1 1 1 1 1 1 1 1 1 1 1 1
>N62
1 1 1 1 1 1 1 1 1 0.998 1 1 1 1 1 1 1 1 1 1 1 1 1 1 1 1 1 1 1 1 1 1 1 1 1 1 1 1 1 1 1 1 1 1 1 1 1 1 1 1 1 1 1 1 1 1 1 1 1 1 1 1 1 1 1 1 1 1 1 1 1 1 1 1 1 1 1 1 1 1 1 1 1 1 1 0.999 1 1 1 0.998 1 1 1 1 1 1 1 1 1 1 1 1 1 1 1 0.997 1 1 1 1 1 1 1 1 1 1 1 1 1 1 1 1 0.999 1 1 1 1 1 1 1 1 1 0.998 1 1 1 1 1 1 1 1 1 1 1 1 1 1 1 1 1 1 1 1 1 1 0.979 0.997 1 0.992 1 1 1 1 1 1 1 1 1 1 1 1 1 1 1 0.971 1 1 1 1 1 0.930 1 1 1
>N63
1 1 1 1 1 1 1 1 1 1 1 1 1 1 1 1 1 1 1 1 1 1 1 1 1 1 1 1 1 1 1 1 1 1 1 1 1 1 1 1 1 1 1 1 1 1 1 1 1 1 1 1 1 1 1 1 1 1 1 1 1 1 1 1 1 1 1 1 1 1 1 1 1 1 1 1 1 1 1 1 1 1 1 1 1 1 1 1 1 1 1 1 1 1 1 1 1 1 1 1 1 1 1 1 1 1 1 1 1 1 1 1 1 1 1 1 1 1 1 1 1 1 1 1 1 1 1 1 1 1 1 1 1 1 1 1 1 1 1 1 1 1 1 1 1 1 1 1 1 1 1 1 1 1 1 1 1 1 1 1 1 1 1 1 1 1 1 1 1 1 1 1 1 1 1 1 1 1 1 1 1 1 1 1
>N64
1 1 1 1 1 1 1 1 1 1 1 1 1 1 1 1 1 1 1 1 1 1 1 1 1 1 1 1 1 1 1 1 1 1 1 1 1 1 1 1 1 1 1 1 1 1 1 1 1 1 1 1 1 1 1 1 1 1 1 1 1 1 1 1 1 1 1 1 1 1 1 1 1 1 1 1 1 1 1 1 1 1 1 1 1 1 1 1 1 1 1 1 1 1 1 1 1 1 1 1 1 1 1 1 1 1 1 1 1 1 1 1 1 1 1 1 1 1 1 1 1 1 1 1 1 1 1 1 1 1 1 1 1 1 1 1 1 1 1 1 1 1 1 1 1 1 1 1 1 1 1 1 1 1 1 1 1 1 1 1 1 1 1 1 1 1 1 1 1 1 1 1 1 1 1 1 1 1 1 1 1 1 1 1
>N65
1 1 1 1 1 1 1 1 1 1 1 1 0.999 0.443 1 1 1 1 1 1 1 1 1 1 1 1 1 0.969 1 1 1 1 1 1 1 1 1 1 0.999 1 1 1 1 1 1 1 1 1 1 1 0.993 1 1 1 1 1 1 1 1 1 1 0.999 0.499 1 1 0.943 1 1 1 0.991 0.998 1 1 0.975 0.513 1 1 1 0.878 1 1 0.981 0.892 1 0.999 0.996 1 0.960 1 0.988 0.959 1 1 1 1 1 1 0.987 1 1 1 1 1 1 1 1 0.999 0.865 1 0.991 1 0.999 0.960 1 1 1 1 1 0.964 0.953 1 1 0.992 1 1 1 1 0.999 1 0.995 1 0.838 1 1 1 0.996 0.568 1 0.982 0.999 1 0.839 0.945 1 0.983 1 0.999 0.994 1 1 1 1 1 1 0.962 1 1 0.994 0.732 0.496 1 0.880 1 0.999 1 0.991 1 0.951 1 0.992 0.999 1 0.571 0.997 0.918 1 0.995 1 1 0.960 0.990 0.965 0.925 1
>N66
0.869 1 0.809 0.996 1 0.992 1 1 1 0.999 0.999 1 1 0.554 0.997 1 0.958 1 0.949 1 1 1 1 0.996 1 1 0.993 0.951 0.994 0.999 1 1 1 1 0.976 1 0.809 0.609 0.758 0.993 1 1 1 1 1 1 1 1 1 0.996 1 1 1 1 1 1 1 0.999 0.983 1 0.992 0.780 0.793 1 1 1 1 1 1 1 0.999 1 0.998 0.981 0.397 1 1 0.911 0.976 1 0.969 0.793 0.535 0.994 0.758 0.987 1 0.695 0.998 0.507 1 1 0.762 1 1 0.999 1 1 1 1 1 1 0.997 1 1 1 0.974 0.298 0.978 0.997 0.475 0.707 0.700 1 0.987 1 1 1 0.997 0.998 1 0.996 0.963 0.999 0.978 0.997 1 0.484 1 0.747 0.961 0.940 0.982 1 1 0.584 0.996 1 1 1 1 0.979 0.974 1 0.998 0.855 0.843 0.752 1 0.996 0.803 1 1 1 0.954 1 0.766 0.972 0.516 0.971 0.735 0.261 1 0.895 0.950 0.983 0.514 0.838 1 0.310 0.978 0.884 0.973 1 0.999 0.841 0.983 1 1 0.724 0.999 0.996 0.991 1
>N67
0.869 1 0.809 0.996 1 0.992 1 1 1 0.999 0.999 1 1 0.554 0.997 1 0.958 1 0.949 1 1 1 1 0.996 1 1 0.993 0.951 0.994 0.999 1 1 1 1 0.976 1 0.809 0.609 0.758 0.993 1 1 1 1 1 1 1 1 1 0.996 1 1 1 1 1 1 1 0.999 0.983 1 0.992 0.780 0.793 1 1 1 1 1 1 1 0.999 1 0.998 0.981 0.397 1 1 0.911 0.976 1 0.969 0.793 0.535 0.994 0.758 0.987 1 0.695 0.998 0.507 1 1 0.762 1 1 0.999 1 1 1 1 1 1 0.996 1 1 1 0.974 0.298 0.978 0.997 0.475 0.707 0.700 1 0.987 1 1 1 0.997 0.998 1 0.996 0.963 0.999 0.978 0.997 1 0.484 1 0.747 0.961 0.940 0.982 1 1 0.584 0.995 1 1 1 1 0.979 0.974 1 0.998 0.855 0.843 0.752 1 0.996 0.803 1 1 1 0.954 1 0.766 0.972 0.516 0.971 0.735 0.261 1 0.895 0.950 0.983 0.514 0.838 1 0.310 0.978 0.884 0.973 1 0.999 0.841 0.983 1 1 0.724 0.999 0.996 0.991 1
>N68
0.773 1 0.711 0.782 1 0.728 1 1 0.979 0.987 0.911 1 1 0.514 0.934 1 0.986 1 0.545 0.998 1 1 0.994 0.980 0.998 1 0.991 0.965 0.983 0.999 1 1 0.986 1 0.999 0.981 0.700 0.698 0.876 0.903 1 1 1 1 1 1 1 1 0.999 1 0.999 1 0.999 1 1 1 0.992 0.967 0.976 1 0.930 0.799 0.747 1 1 0.997 1 1 1 0.994 0.984 1 0.980 0.937 0.362 0.980 0.999 0.736 0.974 1 0.960 0.803 0.587 0.426 0.786 0.982 0.999 0.839 0.997 0.523 0.976 1 0.814 1 1 1 0.988 1 1 1 1 1 0.873 1 1 1 0.966 0.450 0.892 0.836 0.551 0.673 0.757 1 0.836 0.999 1 0.999 0.653 0.647 1 0.985 0.510 0.969 0.976 0.986 0.999 0.613 0.998 0.424 0.981 0.960 0.970 1 1 0.564 0.987 1 1 0.999 0.999 0.977 0.976 0.996 0.997 0.882 0.477 0.807 1 0.999 0.751 0.998 1 0.998 0.436 1 0.647 0.611 0.497 0.954 0.710 0.296 1 0.861 0.970 0.745 0.472 0.540 0.998 0.288 0.984 0.751 0.963 1 0.990 0.717 0.928 1 1 0.612 0.938 0.991 0.990 1
>N69
0.741 1 0.695 0.752 1 0.933 1 1 0.927 0.994 0.997 1 1 0.315 0.998 1 0.960 1 0.394 0.452 0.979 1 0.963 0.944 0.923 0.973 0.997 0.883 0.979 0.997 1 0.999 0.947 1 1 0.800 0.435 0.639 0.846 0.854 1 1 1 0.999 1 0.998 1 1 0.962 1 0.998 1 0.947 1 1 1 0.932 0.881 1 1 0.952 0.957 0.770 1 1 0.924 0.999 1 1 0.970 0.961 1 0.900 0.895 0.486 0.998 0.997 0.710 0.826 1 0.444 0.860 0.828 0.585 0.637 0.734 0.960 0.956 0.987 0.897 0.996 0.987 0.729 1 1 1 0.583 1 1 1 1 1 0.837 1 1 1 0.908 0.507 0.992 0.571 0.905 0.695 0.810 0.977 0.569 0.954 1 0.998 0.635 0.924 1 0.995 0.936 0.877 0.882 0.998 0.997 0.588 0.966 0.934 0.931 0.975 0.498 1 1 0.934 0.950 1 1 0.998 0.946 0.996 0.872 0.881 0.999 0.987 0.645 0.980 1 0.999 0.741 0.929 1 0.912 0.407 1 0.597 0.400 0.584 0.907 0.962 0.182 0.999 0.631 0.919 0.673 0.571 0.426 0.999 0.510 0.987 0.674 0.637 0.998 0.865 0.909 0.884 1 1 0.879 0.879 0.987 0.962 0.999
>N70
0.828 1 0.994 0.998 1 0.999 1 1 0.999 1 1 1 1 0.984 1 1 0.996 1 0.865 0.997 0.999 1 0.997 1 0.998 1 1 0.995 0.971 1 1 1 1 1 1 0.815 0.999 0.993 0.998 0.802 1 1 1 1 1 1 1 1 1 1 1 1 1 1 1 1 0.999 0.998 1 1 0.990 0.998 0.545 1 1 0.999 1 1 1 1 1 1 0.775 0.997 0.884 1 1 0.997 0.975 1 0.741 0.930 0.844 0.996 0.877 0.663 1 0.997 1 0.798 1 1 0.991 1 1 1 0.999 1 1 1 1 1 0.851 1 1 1 0.999 0.995 1 0.658 0.999 0.666 0.997 0.612 0.555 1 1 0.997 0.998 0.999 1 0.995 0.999 0.998 0.552 1 1 0.686 0.998 0.999 0.999 0.998 0.980 1 1 0.998 0.903 1 1 1 1 1 0.997 0.992 1 1 0.979 1 1 1 0.997 0.999 1 0.996 0.999 1 0.840 0.981 0.702 0.947 0.999 0.569 1 0.717 0.998 0.995 0.988 0.993 1 0.986 0.982 0.991 0.685 0.995 0.984 0.973 0.512 1 1 0.901 0.999 0.999 0.885 1
>N71
0.999 1 1 1 1 1 1 1 1 1 1 1 0.999 0.999 1 0.999 1 1 0.996 1 1 1 1 1 1 1 1 1 0.999 1 1 1 1 1 1 0.999 1 1 1 0.992 1 1 1 1 1 1 1 1 1 1 1 1 1 1 1 1 1 1 1 1 0.983 1 0.740 1 1 1 1 1 1 1 1 1 0.997 1 0.996 1 1 1 0.973 1 0.684 0.998 0.997 1 0.876 0.985 1 1 1 0.992 1 1 1 1 1 1 1 1 1 1 1 1 0.852 1 1 1 1 1 1 0.987 1 0.993 1 0.995 0.691 1 1 0.991 1 1 1 0.987 1 1 0.973 1 1 0.641 1 1 1 1 0.998 1 1 1 0.823 1 1 1 1 1 1 1 1 1 0.986 1 1 1 1 1 1 1 1 1 0.997 0.998 0.772 0.942 1 0.734 1 0.645 1 1 0.999 1 1 0.999 1 1 0.841 1 0.999 1 0.548 1 1 0.999 1 1 0.889 1
>N72
0.988 1 0.726 0.984 1 0.658 1 1 0.999 0.930 0.999 1 1 0.782 1 1 1 1 0.994 1 1 1 1 1 1 1 0.923 0.999 0.890 0.999 1 1 1 1 1 0.927 0.511 0.993 0.995 0.970 1 1 1 1 1 1 1 1 1 1 1 1 1 1 1 1 1 0.998 0.983 1 0.976 0.654 0.991 1 1 1 1 1 1 1 1 1 0.849 0.696 0.428 0.984 0.999 0.992 0.998 1 0.998 0.988 0.582 0.582 0.983 0.999 1 0.798 0.942 0.979 0.994 1 0.995 1 1 1 1 1 1 1 1 1 0.998 1 1 1 1 0.986 0.998 0.990 0.997 0.554 0.997 1 0.708 1 1 1 0.996 0.983 1 0.996 0.793 0.999 0.997 0.994 0.999 0.969 0.976 0.997 0.999 0.904 1 1 1 0.973 0.995 1 1 1 1 0.854 0.998 1 0.932 0.994 0.980 0.719 0.998 1 0.654 1 1 1 0.995 1 0.703 0.722 0.641 0.996 0.954 0.533 1 0.985 0.997 0.554 0.957 0.542 0.947 0.593 0.954 0.987 0.997 1 0.977 0.973 0.616 1 1 0.529 0.480 0.929 0.998 1
>N73
1 1 0.876 1 1 0.989 1 1 1 0.970 1 1 0.996 0.453 0.980 1 0.500 1 0.999 1 1 1 1 1 0.990 1 0.711 0.352 0.995 0.999 1 1 0.985 1 0.955 1 0.865 0.717 0.518 0.839 1 1 1 1 1 1 0.995 1 1 0.994 0.991 1 1 1 1 1 1 0.974 0.822 1 0.999 0.869 0.999 1 1 1 1 1 1 0.996 1 1 0.962 0.977 0.796 0.988 0.999 0.990 0.988 1 0.769 0.690 0.518 0.991 0.671 0.987 0.993 0.784 0.988 0.505 0.982 0.996 0.749 1 1 0.977 1 1 1 1 1 1 1 1 1 1 1 0.718 0.993 0.992 0.988 0.684 0.561 1 0.969 1 1 1 1 1 1 0.999 0.997 0.999 0.925 0.961 0.999 0.675 0.892 0.687 0.258 0.711 0.716 1 1 0.832 0.988 1 1 0.999 0.985 0.995 0.981 0.999 0.926 0.818 0.883 0.604 1 1 0.957 0.999 1 1 1 1 0.959 0.992 0.557 0.493 0.746 0.325 0.601 0.715 0.945 0.960 0.579 0.698 0.885 0.780 0.897 0.978 0.951 1 0.998 0.874 0.999 1 1 0.818 0.968 0.997 0.896 0.999
>N74
0.993 1 0.973 1 1 0.969 1 1 0.997 0.986 1 1 0.999 0.738 0.998 1 0.996 1 0.790 0.999 1 1 1 0.997 1 0.998 0.999 0.996 0.746 0.988 1 0.903 0.649 1 0.911 0.999 0.653 0.693 0.697 0.901 1 1 1 0.740 1 0.998 1 0.997 0.644 0.873 0.983 0.995 0.535 0.634 1 1 0.998 0.796 1 1 0.927 0.555 0.991 1 1 0.999 0.999 0.999 1 0.999 1 1 0.635 0.929 0.521 0.507 0.490 0.683 0.384 1 0.952 0.321 0.996 0.979 0.883 0.502 1 0.964 1 0.981 0.918 0.999 0.984 1 0.997 0.988 0.993 0.998 1 1 1 1 0.981 0.838 1 0.968 0.990 0.886 0.333 0.923 0.994 0.856 0.972 1 0.999 1 0.999 0.878 0.986 0.994 1 0.996 0.574 0.998 0.995 0.960 0.999 0.763 1 0.937 0.933 0.745 0.587 0.998 1 0.653 0.943 1 1 0.869 0.977 0.996 0.942 0.999 1 0.981 0.860 1 1 0.999 0.711 0.622 1 0.987 1 1 0.330 0.969 0.434 0.794 0.995 0.495 0.775 0.770 0.996 0.601 0.340 0.996 0.999 0.437 0.998 0.924 0.856 0.890 0.885 0.899 0.882 1 1 0.989 0.998 0.749 0.825 1
>N75
0.998 1 0.992 1 1 0.995 1 1 0.996 0.999 1 1 1 0.925 1 1 1 1 0.558 1 1 1 1 1 1 0.999 1 0.998 0.551 0.994 1 0.406 0.560 1 0.847 0.998 0.613 0.533 0.851 0.908 1 1 1 0.758 1 1 1 0.993 0.933 0.706 0.998 1 0.859 0.630 0.998 1 0.999 0.574 1 1 0.966 0.475 0.998 1 1 1 1 1 1 1 1 1 0.616 0.928 0.537 0.504 0.436 0.891 0.543 1 0.941 0.404 0.998 0.989 0.926 0.514 1 0.967 1 0.985 0.861 1 0.990 1 1 0.909 0.999 1 1 1 1 1 0.986 0.996 0.999 0.967 0.993 0.888 0.351 0.930 0.997 0.845 0.993 1 1 1 1 0.771 0.994 0.998 1 0.994 0.661 1 0.998 0.965 0.999 0.741 1 0.933 0.938 0.706 0.686 0.989 1 0.840 0.948 1 1 0.898 0.978 0.999 0.940 1 1 0.982 0.853 1 1 0.999 0.718 0.500 1 0.975 1 1 0.365 0.964 0.480 0.776 0.998 0.456 0.751 0.767 0.998 0.408 0.378 0.999 1 0.494 0.999 0.995 0.858 0.995 0.860 0.973 0.954 1 1 0.991 1 0.778 0.973 1
>N76
0.990 1 0.981 1 1 1 1 1 0.903 1 1 1 1 0.997 1 1 1 1 1 1 1 1 1 1 1 1 1 1 0.775 1 1 0.931 0.999 1 0.577 0.987 0.456 0.912 0.897 0.995 1 1 1 0.605 1 1 1 0.976 0.980 0.578 0.999 1 0.859 1 0.977 1 1 0.976 1 1 0.968 0.573 1 1 1 0.999 1 1 1 1 1 1 0.614 0.991 0.753 0.954 0.570 0.977 0.447 1 0.947 0.413 0.993 1 0.950 0.951 0.992 0.907 1 0.989 0.880 1 0.995 1 1 0.580 1 1 1 1 1 1 1 1 1 1 0.997 0.876 0.561 0.940 1 0.917 1 1 1 1 1 0.779 0.984 0.997 1 0.981 0.936 1 1 0.975 0.999 0.585 1 0.908 0.944 0.614 0.869 0.782 1 0.937 0.980 1 1 0.833 0.946 1 0.899 1 1 0.639 0.830 1 1 1 0.990 0.932 1 1 1 1 0.772 0.826 0.830 0.749 0.998 0.427 0.799 0.637 0.999 0.480 0.607 1 1 0.566 1 1 0.967 1 0.807 0.999 0.932 1 1 1 1 0.845 0.998 1
>N77
0.990 1 0.981 1 1 1 1 1 0.903 1 1 1 1 0.997 1 1 1 1 1 1 1 1 1 1 1 1 1 1 0.775 1 1 0.932 0.999 1 0.577 0.987 0.456 0.912 0.897 0.995 1 1 1 0.605 1 1 1 0.976 0.980 0.578 0.999 1 0.859 1 0.977 1 1 0.976 1 1 0.968 0.573 1 1 1 0.999 1 1 1 1 1 1 0.614 0.991 0.753 0.954 0.570 0.977 0.447 1 0.947 0.413 0.993 1 0.950 0.951 0.992 0.907 1 0.989 0.880 1 0.995 1 1 0.580 1 1 1 1 1 1 1 1 1 1 0.997 0.876 0.561 0.940 1 0.917 1 1 1 1 1 0.779 0.984 0.997 1 0.981 0.936 1 1 0.975 0.999 0.585 1 0.908 0.944 0.614 0.869 0.782 1 0.937 0.980 1 1 0.833 0.946 1 0.899 1 1 0.639 0.830 1 1 1 0.990 0.932 1 1 1 1 0.772 0.826 0.830 0.749 0.998 0.427 0.799 0.637 0.999 0.480 0.607 1 1 0.566 1 1 0.967 1 0.807 0.999 0.932 1 1 1 1 0.845 0.998 1
>N78
0.958 1 0.971 1 1 1 1 1 0.850 1 1 1 1 0.993 1 1 1 1 1 1 1 1 1 1 1 1 1 1 0.886 0.999 1 0.943 1 1 0.547 0.894 0.825 0.877 0.885 0.997 1 1 1 0.741 1 0.969 1 0.972 0.956 0.935 1 1 0.501 1 0.971 1 1 0.972 0.999 1 0.977 0.491 0.999 1 1 0.999 1 1 1 1 1 1 0.402 0.972 0.760 0.949 0.660 0.964 0.347 1 0.921 0.427 0.987 1 0.904 0.984 0.988 0.549 1 0.997 0.766 1 0.997 1 1 0.490 1 1 1 1 1 1 0.999 1 1 1 0.994 0.831 0.813 0.979 1 0.953 0.995 1 0.999 1 1 0.775 0.981 0.773 1 0.928 0.934 1 1 0.964 0.970 0.489 0.994 0.884 0.679 0.253 0.880 0.840 1 0.900 0.970 1 1 0.782 0.918 1 0.900 0.999 1 0.640 0.827 1 1 1 0.979 0.980 1 1 0.998 0.997 0.704 0.812 0.577 0.890 0.985 0.318 0.807 0.746 0.994 0.470 0.631 0.999 1 0.636 0.986 1 0.965 0.986 0.768 0.995 0.730 1 1 0.999 1 0.823 0.988 1
>N79
0.634 1 0.998 1 1 1 1 1 0.861 1 1 1 1 0.992 1 1 1 1 1 1 1 1 1 1 1 1 1 1 0.910 0.990 1 1 1 1 0.487 0.754 0.944 0.728 0.710 0.993 1 1 1 0.860 1 0.985 1 0.999 0.398 0.999 1 1 0.963 1 0.996 1 1 0.974 1 1 1 0.970 0.999 1 1 1 1 1 1 1 1 1 0.954 0.996 0.920 0.985 0.920 0.989 0.662 1 0.522 0.933 0.999 1 0.577 0.997 1 0.931 1 0.999 0.987 1 0.999 1 0.999 0.980 1 1 1 1 1 1 0.991 1 1 1 0.732 0.550 0.975 0.977 1 0.945 1 1 1 0.999 1 0.911 0.942 0.999 1 0.895 0.825 1 0.997 0.997 0.976 0.700 0.887 0.936 0.254 0.934 0.983 0.899 1 0.913 0.998 1 0.990 0.787 0.752 0.999 0.996 0.979 1 0.993 0.682 0.995 1 1 0.961 0.965 0.991 1 1 1 0.618 0.898 0.546 0.987 0.999 0.580 0.992 0.782 0.999 0.513 0.341 1 0.996 0.557 0.965 1 0.957 0.677 0.805 0.998 0.604 1 1 0.998 1 0.506 0.999 1
>N80
0.870 1 0.999 1 1 1 1 1 0.817 1 1 1 1 0.982 0.998 1 1 0.998 0.997 1 1 1 1 1 1 1 1 1 0.988 0.999 1 1 1 1 0.396 0.773 0.936 0.738 0.888 0.999 1 1 1 0.933 1 0.999 1 1 0.419 1 1 1 0.967 1 1 1 0.998 0.998 1 1 1 0.993 1 1 1 1 1 1 1 1 0.996 1 0.961 0.998 0.926 0.999 0.918 0.981 0.521 1 0.643 0.975 0.999 1 0.567 0.999 1 0.956 1 1 0.997 1 0.999 1 1 0.981 1 0.998 1 1 1 1 0.940 1 0.995 1 0.734 0.900 0.971 0.996 1 0.965 1 1 1 0.994 1 0.988 0.846 1 1 0.993 0.934 1 1 0.999 0.998 0.924 0.905 0.884 0.376 0.986 0.992 0.887 1 0.984 0.999 1 0.999 0.648 0.979 0.994 0.999 0.997 1 0.999 0.796 1 0.999 1 0.993 0.994 1 1 1 1 0.631 0.912 0.744 0.994 0.999 0.965 1 0.967 0.999 0.769 0.426 1 1 0.897 0.718 1 0.983 0.700 0.965 0.993 0.389 1 1 0.999 1 0.559 1 1
>N81
0.872 1 1 1 1 1 1 1 0.999 1 1 1 1 0.779 0.560 1 1 1 0.794 1 1 1 1 1 1 1 1 1 0.999 1 1 0.998 1 1 0.999 1 0.999 0.997 0.998 0.999 1 1 1 0.998 1 0.999 1 1 0.998 0.974 1 1 0.997 1 1 1 0.502 0.996 1 1 0.997 0.999 1 1 1 0.999 1 1 1 1 0.580 1 0.994 0.997 0.850 0.999 0.994 0.954 0.505 1 0.971 0.983 1 1 0.988 0.999 1 0.938 1 1 1 1 1 1 1 0.999 1 0.999 1 1 1 1 1 1 0.994 1 0.940 0.962 0.961 0.997 1 0.995 1 1 1 0.998 1 0.996 0.998 1 1 1 1 1 1 1 1 0.987 1 0.819 0.996 0.999 0.983 0.987 1 0.999 1 1 1 0.593 1 0.902 0.998 1 1 1 0.996 1 0.586 1 1 0.998 1 1 1 1 0.972 0.867 0.971 0.953 1 1 1 1 1 0.824 0.977 1 1 0.997 0.970 1 0.998 0.497 1 0.968 0.865 1 1 1 1 0.960 1 1
>N82
0.830 1 0.999 1 1 1 1 1 1 1 1 0.993 1 0.570 0.894 1 0.992 1 0.859 1 1 1 1 1 1 1 1 1 0.986 0.993 1 0.962 1 1 1 1 0.998 0.999 0.990 0.991 1 1 1 1 1 0.972 1 0.995 0.989 0.938 1 1 0.999 1 1 1 0.330 0.521 0.989 1 0.753 0.986 0.994 0.994 1 0.987 1 1 0.995 1 0.415 1 0.986 0.973 0.606 0.986 0.984 0.944 0.800 0.999 0.960 0.856 0.999 1 0.957 0.963 1 0.920 0.992 0.999 0.998 1 0.999 1 0.996 1 1 0.998 1 1 1 1 1 1 0.995 1 0.712 0.906 0.956 0.938 1 0.993 1 1 0.999 1 1 0.949 0.998 1 1 1 1 1 1 1 1 0.885 1 0.741 0.984 0.995 0.860 0.982 1 0.995 0.999 1 1 0.910 1 0.891 0.980 1 1 1 0.997 1 0.632 1 0.998 0.955 0.993 0.992 1 1 0.942 0.326 0.927 0.645 0.999 0.999 0.995 0.999 0.998 0.654 0.963 1 1 0.981 0.949 1 0.992 0.609 0.999 0.776 0.670 1 1 0.999 0.994 0.785 0.999 1
>N83
0.992 1 1 1 1 1 1 1 0.997 1 1 1 1 0.997 1 1 1 1 0.991 1 1 1 1 1 1 1 1 1 0.582 0.994 1 1 1 1 0.501 0.795 0.909 0.994 0.987 0.406 1 1 1 0.789 1 1 1 1 0.995 1 1 1 0.999 1 1 1 1 0.698 1 1 1 0.997 0.990 1 1 1 1 1 1 1 1 1 0.992 0.998 0.904 0.957 0.999 0.997 0.981 1 0.254 0.989 0.999 1 0.993 0.963 1 0.914 1 1 0.962 1 0.999 1 0.966 1 1 1 1 1 1 1 1 1 1 1 0.994 0.349 0.999 0.556 1 0.584 1 1 1 1 1 0.836 0.958 1 1 0.887 0.996 1 0.711 0.995 0.997 0.519 0.978 0.996 0.762 0.942 0.995 0.874 1 0.984 1 1 0.991 0.994 0.997 1 0.999 0.503 1 1 0.513 0.993 1 1 0.978 0.972 0.995 1 1 1 0.504 0.974 0.516 0.988 0.997 0.962 1 0.962 0.997 0.964 0.957 1 0.996 0.952 1 1 0.721 0.792 0.741 0.999 0.678 1 1 0.945 1 0.981 0.999 1
>N84
1 1 1 1 1 1 1 1 1 1 1 1 1 1 1 1 1 1 0.645 1 1 1 1 1 1 1 1 1 0.987 1 1 1 1 1 0.998 0.886 0.981 1 1 0.996 1 1 1 0.996 1 1 1 1 1 1 1 1 1 1 1 1 1 0.997 1 1 1 0.998 0.923 1 1 1 1 1 1 1 1 1 0.978 1 0.998 1 1 1 0.999 1 0.995 0.999 0.998 1 1 1 1 0.410 1 1 0.999 1 1 1 1 1 1 1 1 1 1 1 1 1 1 1 1 0.475 1 0.585 1 0.638 1 1 1 1 1 0.993 0.930 1 1 0.999 1 1 0.999 0.966 1 0.626 0.984 1 0.726 0.995 0.998 0.999 1 1 1 1 1 1 1 1 0.999 0.998 1 1 0.853 1 1 1 1 1 1 1 1 1 0.999 0.934 0.979 0.953 0.984 0.999 1 0.999 0.987 0.999 0.998 1 1 0.953 1 1 0.522 1 0.739 1 0.999 1 1 1 1 0.997 1 1
>N85
1 1 1 0.999 1 1 1 1 1 1 1 1 1 0.999 1 1 1 1 0.851 1 1 1 1 1 1 1 1 1 0.987 1 1 1 1 1 0.999 0.949 0.973 1 1 0.996 1 1 1 0.998 1 1 1 1 1 1 1 1 1 1 1 1 1 0.998 1 1 1 0.981 0.523 1 1 1 1 1 1 1 1 1 0.906 1 0.998 1 1 0.999 0.999 0.999 0.997 0.998 0.980 1 1 1 1 0.332 1 1 0.999 1 1 1 1 1 1 1 1 1 1 1 1 1 1 1 0.999 0.444 1 0.551 1 0.585 1 1 1 1 1 0.995 0.930 1 1 0.999 0.998 1 0.999 0.764 1 0.578 0.984 0.998 0.743 0.993 0.996 1 1 1 1 1 1 1 1 1 0.997 0.999 0.999 1 0.809 0.999 1 1 1 1 1 0.999 1 1 1 0.723 0.979 0.971 0.992 0.999 1 0.999 0.943 0.998 0.998 1 1 0.961 1 1 0.549 1 0.851 1 1 1 1 1 1 0.996 1 1
>N86
0.990 1 0.759 0.930 1 0.998 1 1 0.790 1 1 0.999 1 0.989 0.975 1 1 1 1 1 1 1 1 1 1 1 1 1 0.971 0.873 1 0.648 1 1 0.587 0.965 0.327 0.989 0.818 0.533 0.999 1 1 0.968 1 1 0.989 0.536 0.987 0.996 1 1 0.847 0.933 1 1 1 0.651 1 1 0.587 0.618 0.983 1 1 1 0.999 1 1 0.999 0.999 0.999 0.862 0.981 0.426 0.948 0.796 0.884 0.402 1 0.957 0.309 0.692 0.999 0.974 0.752 0.896 0.857 1 0.966 0.988 0.993 0.945 1 0.966 0.987 1 1 1 1 1 1 0.999 1 0.925 1 0.998 0.848 0.587 0.846 0.985 0.893 1 1 0.997 0.999 1 0.794 0.993 1 1 0.912 0.993 1 0.989 0.910 0.995 0.320 0.986 0.665 0.924 0.372 0.365 0.752 1 0.881 0.897 1 1 0.873 0.998 0.999 0.865 1 1 0.635 0.792 1 1 1 0.975 0.843 1 1 1 1 0.754 0.756 0.944 0.892 0.951 0.730 0.743 0.455 0.975 0.282 0.638 0.997 1 0.369 0.982 1 0.291 0.999 0.966 0.998 0.993 1 1 0.998 1 0.562 0.994 1
>N87
0.967 1 0.753 0.906 1 0.992 1 1 0.857 0.999 1 0.995 1 0.984 0.486 1 0.999 1 1 1 1 1 1 1 0.998 1 0.999 1 0.983 0.874 1 0.666 1 1 0.739 0.982 0.565 0.995 0.848 0.903 0.996 1 1 0.992 1 0.996 0.764 0.551 0.977 1 0.999 1 0.544 0.775 1 1 1 0.683 1 1 0.489 0.641 0.924 1 0.999 0.999 0.996 0.999 0.999 0.985 0.995 0.995 0.864 0.938 0.359 0.985 0.956 0.878 0.323 1 0.907 0.339 0.671 0.996 0.969 0.715 0.902 0.876 0.996 0.987 0.995 1 0.962 1 0.992 0.997 1 1 0.999 1 1 1 0.992 0.998 0.811 0.999 0.992 0.858 0.900 0.851 0.994 0.652 0.999 1 0.988 0.995 1 0.727 0.992 0.999 1 0.428 0.996 0.999 0.998 0.634 0.998 0.305 0.879 0.651 0.807 0.354 0.426 0.776 1 0.888 0.893 1 0.996 0.953 0.999 0.994 0.654 0.999 1 0.830 0.868 1 1 1 0.986 0.832 1 0.999 1 0.996 0.788 0.375 0.934 0.895 0.713 0.759 0.720 0.485 0.985 0.217 0.463 0.988 1 0.829 0.393 0.999 0.303 0.995 0.982 0.997 0.990 1 1 0.997 1 0.467 0.980 1
>N88
0.932 1 0.625 0.999 1 1 1 1 1 1 1 1 1 0.999 0.990 1 1 1 1 1 1 1 1 1 1 1 1 1 0.987 1 1 0.988 1 1 0.918 0.990 0.991 1 0.997 0.998 1 1 1 0.999 1 1 1 0.824 0.975 1 1 1 0.982 0.973 1 1 1 0.978 1 1 0.820 0.784 0.512 1 1 1 1 1 1 1 1 1 0.817 0.493 0.958 1 1 0.891 0.976 1 0.986 0.536 0.597 1 0.993 0.763 0.818 0.988 0.999 0.999 1 1 1 1 0.999 1 1 1 1 1 1 1 1 1 1 1 1 0.988 0.932 0.925 1 1 0.999 1 1 1 1 0.911 1 1 1 0.591 1 1 1 0.999 1 0.625 1 0.522 0.513 0.379 0.618 1 1 0.997 0.765 1 0.918 1 1 1 0.978 0.998 1 0.998 0.944 1 1 1 1 0.912 1 0.998 1 1 0.999 0.773 0.900 0.981 0.993 0.910 0.657 0.887 0.999 0.339 0.954 1 1 0.999 0.986 1 0.392 1 0.999 1 1 1 1 1 1 0.998 1 1
>N89
0.955 1 0.617 1 1 1 1 1 1 1 1 1 1 0.999 0.989 1 1 1 1 1 1 1 1 1 1 0.999 1 1 0.971 1 1 0.983 1 1 0.968 0.979 0.993 1 0.997 0.997 1 1 1 0.997 1 1 1 0.819 0.935 1 1 1 0.982 0.996 1 1 1 0.971 1 1 0.782 0.794 0.523 1 1 1 1 1 1 1 1 1 0.753 0.496 0.958 1 1 0.827 0.974 1 0.983 0.445 0.592 1 0.988 0.760 0.697 0.984 0.997 0.998 1 1 1 1 0.998 1 1 1 1 1 1 1 1 1 1 1 1 0.986 0.836 0.884 1 1 0.992 1 1 1 1 0.910 1 1 1 0.583 1 1 1 1 1 0.773 1 0.573 0.505 0.372 0.571 1 1 0.997 0.788 1 0.805 1 0.998 1 0.993 0.991 1 0.998 0.940 1 1 1 0.999 0.750 1 0.998 1 1 0.999 0.790 0.935 0.990 0.999 0.916 0.716 0.843 0.998 0.445 0.964 1 1 0.999 0.991 0.999 0.372 1 0.999 1 1 1 1 1 1 0.998 1 1
>N90
0.956 1 0.667 1 1 1 1 1 1 0.999 1 0.983 1 0.997 0.889 1 1 1 1 1 1 1 1 1 1 1 1 1 0.822 0.999 1 0.970 1 1 0.966 0.643 0.964 1 0.985 0.919 1 1 1 0.998 1 1 1 0.797 0.928 1 1 1 0.973 0.999 1 1 1 0.736 1 1 0.696 0.758 0.539 1 1 1 1 1 1 1 1 1 0.449 0.506 0.878 0.999 0.998 0.799 0.896 1 0.985 0.376 0.634 0.986 0.876 0.502 0.862 0.829 0.701 0.999 1 1 0.999 1 1 1 1 1 1 1 1 1 1 1 1 0.998 0.983 0.926 0.798 0.551 1 1 0.992 1 1 1 1 0.981 0.999 1 1 0.850 0.999 1 1 1 1 0.855 0.999 0.582 0.558 0.388 0.564 1 1 0.981 0.782 1 0.850 0.999 1 1 0.997 0.651 1 0.976 0.974 1 1 1 0.990 0.708 1 0.992 1 1 0.988 0.758 0.947 0.990 1 0.614 0.745 0.829 0.968 0.392 0.936 1 1 0.987 0.990 0.979 0.255 1 0.979 0.999 0.991 1 1 0.999 1 0.984 1 0.998
>N91
1 1 0.999 1 1 1 1 1 1 1 1 1 1 1 0.999 1 1 1 1 1 1 1 1 1 1 1 1 1 1 1 1 1 1 1 1 0.999 0.999 1 1 0.999 1 1 1 1 1 1 1 1 1 1 1 1 1 1 1 1 1 0.999 1 1 0.998 0.999 0.999 1 1 1 1 1 1 1 1 1 1 1 0.997 1 1 0.997 0.747 1 0.975 0.998 0.999 1 0.997 0.513 1 0.773 1 1 1 1 1 1 1 1 1 1 1 1 1 1 1 1 1 1 1 1 0.999 0.674 1 1 1 1 1 1 1 1 1 1 1 0.999 1 1 1 1 1 0.999 0.975 0.998 0.999 0.999 0.998 1 1 0.999 0.999 1 1 1 1 1 1 0.999 1 1 1 1 1 1 0.995 0.643 1 0.999 1 1 0.999 0.999 0.998 1 1 0.999 0.999 0.663 0.809 0.646 0.890 1 1 1 1 0.999 0.998 1 0.998 1 1 1 1 1 1 1 1 1
>N92
0.861 1 0.957 1 1 1 1 1 1 0.979 1 0.941 1 0.992 0.882 1 1 1 1 1 1 1 1 1 1 1 0.999 1 0.978 0.989 1 0.722 1 1 0.996 0.791 0.931 0.992 0.809 0.749 1 1 1 0.990 1 0.993 1 0.879 0.919 0.997 1 1 0.991 1 1 1 1 0.436 1 1 0.962 0.870 0.938 1 1 1 0.995 1 1 1 1 1 0.350 0.954 0.884 0.978 0.918 0.892 0.645 1 0.963 0.579 0.942 0.980 0.855 0.960 0.985 0.621 0.671 0.999 0.999 1 0.988 1 1 1 1 1 1 1 1 1 1 1 1 0.964 0.978 0.839 0.854 0.446 1 0.980 0.932 1 0.999 1 1 0.998 0.997 1 1 0.928 0.958 0.999 1 0.996 0.999 0.863 0.962 0.916 0.306 0.408 0.558 1 1 0.989 0.969 1 0.990 0.978 1 0.999 0.998 0.923 1 0.530 0.990 1 1 1 0.996 0.619 1 0.999 0.996 1 0.996 0.616 0.980 0.955 0.999 0.737 0.663 0.818 0.858 0.649 0.981 0.999 1 0.417 0.950 0.977 0.673 1 0.995 0.985 0.434 1 1 0.998 1 0.950 0.999 0.923
>N93
0.998 1 1 1 1 1 1 1 1 1 1 1 1 1 1 1 1 1 1 1 1 1 1 1 1 1 1 1 1 1 1 1 1 1 1 0.789 0.999 1 0.997 0.998 1 1 1 1 1 1 1 1 1 1 1 1 0.942 1 1 1 1 0.997 1 1 1 0.999 1 1 1 1 1 1 1 1 1 1 0.999 1 0.999 1 0.999 0.999 0.999 1 0.963 0.651 1 1 0.999 1 1 0.999 0.999 1 1 1 1 1 1 1 1 1 1 1 1 1 1 1 1 1 1 0.999 0.999 0.999 1 0.978 0.998 1 1 1 1 1 1 1 1 1 0.956 1 1 0.972 1 0.999 0.999 0.999 0.551 0.997 0.557 1 1 1 1 1 1 1 1 1 1 1 1 0.999 1 1 1 1 1 0.998 1 1 1 1 1 0.997 1 1 1 0.998 0.751 0.999 0.999 0.702 1 1 1 0.998 1 1 0.999 1 1 1 0.999 1 1 1 1 1 1 0.999
>N94
0.950 1 0.614 1 1 1 1 1 1 1 0.999 1 1 0.999 1 1 1 1 1 1 1 1 1 1 1 1 1 1 0.999 1 1 1 1 1 0.973 0.999 0.987 1 1 1 1 1 1 1 1 1 1 0.996 0.999 1 1 1 0.999 0.961 1 1 1 0.997 1 1 0.998 0.769 0.961 1 1 1 1 1 1 1 1 1 0.854 0.651 0.995 0.998 1 0.987 0.997 1 1 0.952 0.585 1 0.999 0.989 0.861 0.999 1 1 1 1 1 1 1 1 1 1 1 1 1 1 1 1 1 1 1 0.998 0.994 0.996 1 1 1 1 1 1 1 0.996 1 1 1 0.978 1 1 1 1 1 0.501 1 0.949 0.752 0.467 0.980 1 1 0.999 0.451 1 0.998 1 1 1 0.974 1 1 1 0.943 1 1 1 1 0.994 1 0.985 1 1 1 0.765 0.507 0.942 0.989 0.868 0.929 0.985 1 0.789 0.931 1 1 1 0.956 1 0.473 1 1 1 1 1 1 1 1 1 1 1
>N95
0.998 1 0.995 1 1 0.998 1 1 0.998 0.999 1 1 1 0.950 0.994 1 0.999 1 0.793 1 1 1 1 0.999 1 0.986 0.999 0.982 0.469 0.982 1 0.956 0.565 1 0.545 0.983 0.431 0.521 0.920 0.634 1 1 1 0.912 1 1 0.995 0.982 0.975 0.698 0.999 1 0.987 0.807 1 1 0.988 0.833 1 1 0.960 0.700 0.997 1 1 0.999 0.999 1 1 1 1 1 0.494 0.518 0.540 0.641 0.943 0.872 0.653 1 0.809 0.700 0.996 0.970 0.912 0.478 1 0.929 1 0.972 0.388 1 0.971 1 1 0.904 1 0.994 1 1 1 1 0.970 0.999 0.977 0.994 0.963 0.933 0.353 0.913 0.982 0.595 0.977 1 0.998 0.989 1 0.767 0.992 0.999 1 0.978 0.658 0.999 0.986 0.941 0.989 0.759 1 0.902 0.814 0.582 0.699 0.982 1 0.830 0.903 0.981 1 0.958 0.999 0.999 0.945 0.999 1 0.994 0.818 1 1 0.986 0.395 0.507 0.984 0.784 1 1 0.423 0.944 0.340 0.840 0.997 0.381 0.368 0.784 0.995 0.300 0.295 0.998 1 0.499 0.988 0.998 0.600 0.999 0.807 0.985 0.987 1 1 0.932 1 0.649 0.988 1
>N96
0.901 1 0.899 0.996 1 0.998 1 1 0.763 0.882 0.995 0.997 0.999 0.189 0.976 1 0.776 1 0.975 0.915 1 1 1 0.888 1 0.508 0.918 0.993 0.962 0.501 1 0.993 0.953 1 0.895 0.928 0.948 0.872 0.282 0.969 0.997 1 1 0.993 1 0.636 0.985 0.999 0.626 0.977 0.951 1 0.670 0.993 1 1 0.710 0.987 0.788 1 0.517 0.625 0.616 1 1 0.528 0.768 0.785 0.946 0.866 0.994 0.965 0.952 0.395 0.704 0.890 0.669 0.597 0.658 1 0.897 0.477 0.961 0.997 0.357 0.985 1 0.417 1 0.409 0.812 0.696 0.487 1 0.999 1 0.946 0.981 1 1 1 1 0.911 0.996 0.975 0.992 0.653 0.535 0.256 0.928 0.444 0.465 0.969 0.640 0.866 0.954 0.858 0.994 0.970 0.396 1 0.987 0.771 0.491 0.593 0.657 0.993 0.487 0.543 0.700 0.753 0.531 0.183 1 1 0.276 0.788 1 1 0.972 0.781 0.686 0.919 0.925 0.855 0.993 0.608 0.966 1 0.995 0.921 0.516 1 0.958 0.982 1 0.424 0.936 0.249 0.587 0.473 0.484 0.397 0.524 0.606 0.819 0.465 0.840 0.649 0.667 0.609 0.678 0.513 0.985 0.713 0.919 0.687 1 0.999 0.392 0.947 0.806 0.460 0.997
