# Supplementary material for: Molecular evolution of cyclin proteins in animals and fungi
Source: BMC Evol Biol. 2011 Jul 28;11:224. doi: 10.1186/1471-2148-11-224 (PMC3162929; doi:10.1186/1471-2148-11-224)
Supplement: Additional file 3 — The packed archive contains FASTA-like text files. Each text file contains space delimited numbers representing reconstruction probabilities of ancestral amino acids in internal tree nodes of A-, B-, D-, and E- cyclin phylogenetic trees for each ancestral sequence. [file 1471-2148-11-224-S3.GZ › cyclinB.ancescon.txt]

>N1
0.8907 1 0.9343 0.9974 1 0.9994 1 1 0.7013 0.9049 0.9915 0.9993 0.9995 0.2696 0.9772 1 0.8689 1 0.981 0.9208 1 0.9999 0.9987 0.8641 0.9999 0.5595 0.9249 0.9843 0.989 0.512 1 0.9983 0.9586 1 0.9384 0.9485 0.921 0.8554 0.3273 0.9857 0.9982 1 1 0.9981 1 0.6422 0.9911 0.9999 0.6983 0.9879 0.9586 1 0.679 0.9973 1 1 0.7321 0.985 0.8817 1 0.33 0.5764 0.5625 0.9999 0.9995 0.5935 0.8648 0.8836 0.9908 0.8354 0.9977 0.9567 0.9637 0.4357 0.552 0.9472 0.6898 0.6513 0.7655 1 0.9519 0.4027 0.9897 0.9986 0.319 0.991 1 0.5458 1 0.4245 0.7742 0.718 0.6686 1 0.9998 0.9998 0.9962 0.9701 1 1 1 1 0.766 0.9967 0.9786 0.9954 0.769 0.6289 0.4017 0.9049 0.4244 0.4882 0.9644 0.6349 0.9123 0.9716 0.9009 0.9952 0.967 0.4264 1 0.9899 0.7721 0.4738 0.7835 0.6988 0.9965 0.5964 0.6153 0.775 0.2831 0.54 0.2324 1 1 0.3238 0.8608 1 1 0.9868 0.7927 0.7402 0.9336 0.9336 0.8564 0.9996 0.5341 0.9623 1 0.9931 0.9392 0.6176 0.9999 0.9664 0.9985 0.9999 0.4598 0.977 0.2824 0.5505 0.6064 0.3507 0.3124 0.6082 0.6512 0.8149 0.4237 0.7942 0.5923 0.6866 0.7236 0.866 0.5837 0.9898 0.5714 0.9745 0.7295 1 0.9994 0.4372 0.962 0.8305 0.544 0.9996
>N2
0.7995 1 0.8055 0.982 1 0.993 1 1 0.7013 0.8924 0.9471 0.9965 0.998 0.2708 0.9574 1 0.8665 1 0.8162 0.8898 1 0.9124 0.9994 0.862 0.9948 0.587 0.845 0.8635 0.9631 0.5011 1 0.9936 0.9606 1 0.918 0.9452 0.9301 0.8449 0.3059 0.947 0.9899 0.9997 1 0.9963 1 0.5882 0.9435 0.9909 0.6904 0.9757 0.937 0.9998 0.5202 0.9881 1 0.9982 0.7301 0.944 0.8815 1 0.2524 0.5633 0.5354 0.9934 0.9931 0.5586 0.8137 0.8618 0.6732 0.7446 0.8946 0.9529 0.8708 0.4396 0.5036 0.9362 0.6731 0.6251 0.7538 0.9985 0.8746 0.3024 0.9648 0.9759 0.2674 0.9605 0.9993 0.5109 0.9996 0.3669 0.7729 0.6509 0.6559 1 0.9998 0.7188 0.9851 0.7739 0.9989 0.998 0.9999 0.9999 0.7495 0.898 0.9375 0.9023 0.6874 0.6213 0.3329 0.7844 0.4113 0.4895 0.843 0.4553 0.7949 0.96 0.9832 0.967 0.8888 0.448 1 0.9518 0.7528 0.3498 0.6273 0.5964 0.975 0.4878 0.5997 0.6108 0.2455 0.5359 0.1917 1 1 0.3021 0.835 0.9999 0.9998 0.7726 0.7748 0.7198 0.7442 0.9099 0.769 0.9962 0.5361 0.7868 0.9977 0.9888 0.8678 0.4948 0.9958 0.9531 0.9931 0.9955 0.4329 0.9302 0.2396 0.4926 0.5023 0.2752 0.2568 0.5544 0.5908 0.592 0.3813 0.703 0.4572 0.6218 0.6915 0.8414 0.5124 0.9719 0.5304 0.97 0.6209 1 0.9979 0.3996 0.9261 0.7181 0.4376 0.9989
>N3
0.9679 1 0.3911 0.9977 1 0.8501 1 1 0.9898 0.9952 0.9923 0.9996 0.7552 0.3883 0.809 1 0.9953 1 0.9926 0.9983 1 0.8551 1 0.6067 0.9993 0.9926 0.5561 0.9874 0.9737 0.6014 1 0.9996 0.8769 1 0.6643 0.8119 0.8029 0.9958 0.4973 0.988 0.9991 1 1 0.9979 1 0.5414 0.7489 0.9993 0.9854 0.9985 0.3877 0.9431 0.9855 0.9951 1 1 0.9892 0.9963 0.9992 1 0.3804 0.6244 0.6656 0.9994 0.9996 0.6184 0.7739 0.8014 0.9959 0.9877 0.9873 0.9993 0.5003 0.5399 0.4766 0.9951 0.9782 0.4239 0.4133 1 0.765 0.9069 0.7514 0.6014 0.3277 0.9758 0.9994 0.9099 0.9997 0.5979 0.9855 0.9864 0.9779 1 0.9999 0.9907 0.9921 0.9988 0.7217 0.6262 1 0.9725 0.9089 0.9973 0.6303 0.9835 0.6045 0.7078 0.6842 0.7122 0.6695 0.3439 0.9345 0.4589 0.9791 0.9919 1 0.8549 0.9872 0.9794 1 0.975 0.9733 0.5378 0.9856 0.7222 0.9928 0.4249 0.6833 0.9463 0.8166 0.6645 0.7836 1 1 0.9576 0.9502 0.9999 0.9998 0.6856 0.7895 0.9662 0.8799 0.9907 0.9986 0.9325 0.5989 0.9629 0.9855 0.9338 0.7059 0.6656 0.8437 0.3807 0.8968 0.9956 0.5104 0.7541 0.2733 0.8797 0.9973 0.5201 0.4685 0.9222 0.4352 0.2584 0.4135 0.4531 0.7615 0.3654 0.9564 0.9849 0.8881 0.9974 0.5868 0.9911 0.9591 1 0.9999 0.3226 0.9906 0.4515 0.5659 0.9993
>N4
0.8911 1 0.9627 0.9996 1 0.9989 1 1 0.9688 0.9937 0.9991 0.9999 0.9979 0.2766 0.9704 1 0.4088 1 0.9757 0.4928 1 1 0.9818 0.5567 0.9999 0.6855 0.9857 0.9812 0.9861 0.5958 1 0.9994 0.6881 1 0.9752 0.9943 0.6144 0.8351 0.3083 0.9928 0.9998 1 1 0.9962 1 0.9491 0.9996 0.9999 0.4992 0.9696 0.9962 1 0.753 0.9956 1 1 0.4535 0.9881 0.9727 1 0.2546 0.5539 0.2507 0.9994 0.9999 0.9769 0.9758 0.9077 0.9998 0.7711 0.9994 0.9996 0.9592 0.4612 0.6936 0.9063 0.8255 0.4651 0.4652 1 0.9477 0.2293 0.9682 0.9994 0.6524 0.9835 0.9999 0.8012 1 0.7102 0.9494 0.381 0.4665 1 0.4365 1 0.9728 0.9704 1 1 1 1 0.5869 0.9948 0.9989 0.9923 0.7068 0.526 0.3533 0.9415 0.5689 0.4396 0.9822 0.9865 0.9839 0.9987 0.902 0.9954 0.9547 0.5027 1 0.9867 0.5373 0.8267 0.8447 0.7664 0.9918 0.5306 0.9755 0.83 0.3195 0.7135 0.5242 1 1 0.4236 0.7804 1 1 0.993 0.5177 0.5993 0.948 0.9896 0.9706 0.989 0.7438 0.9587 1 0.998 0.9492 0.8401 0.9999 0.9954 1 0.9999 0.6069 0.988 0.4729 0.5363 0.5808 0.2887 0.4169 0.7727 0.9629 0.8953 0.31 0.6259 0.5973 0.4036 0.5668 0.7942 0.491 0.985 0.7707 0.9533 0.5252 1 1 0.6936 0.964 0.8623 0.4481 0.983
>N5
0.9389 1 0.9454 0.9999 1 0.9988 1 1 0.9964 0.9965 0.9968 1 1 0.4174 0.9845 1 0.5515 1 0.9972 0.6551 1 1 0.9996 0.5848 1 0.6515 0.9907 0.9799 0.9912 0.9288 1 1 0.9836 1 0.9946 0.9988 0.8654 0.8279 0.3498 0.9927 1 1 1 0.9996 1 0.9938 0.9999 0.9999 0.5934 0.9576 0.9996 1 0.9605 0.9997 1 1 0.5325 0.9894 0.9676 1 0.406 0.5999 0.2126 0.995 0.9999 0.9982 0.9766 0.9767 1 0.6324 0.9964 1 0.9852 0.6151 0.7632 0.8546 0.9808 0.7805 0.6657 0.9996 0.8879 0.209 0.8737 0.9998 0.7004 0.9928 1 0.8246 1 0.8705 0.991 0.9844 0.2089 1 0.3407 1 0.9646 0.9722 1 1 1 1 0.313 0.9999 0.9995 0.9997 0.5946 0.5061 0.4376 0.9933 0.6569 0.4823 0.9646 0.9994 0.9918 0.9999 0.999 0.9992 0.9903 0.6529 1 0.9679 0.5996 0.8766 0.9319 0.9585 0.9639 0.5495 0.9956 0.7969 0.6626 0.8504 0.8943 1 1 0.5337 0.7742 1 1 0.9984 0.973 0.6119 0.9794 0.9952 0.9592 0.9916 0.8059 0.8808 1 0.9975 0.953 0.9268 0.9998 0.9991 1 1 0.9576 0.9924 0.6155 0.5018 0.6139 0.3147 0.9803 0.9073 0.9783 0.9559 0.3378 0.7893 0.2736 0.2909 0.5666 0.9621 0.5933 0.999 0.8064 0.9037 0.5564 1 0.9999 0.6729 0.9901 0.8773 0.8975 0.8671
>N6
0.398 1 0.4774 0.9987 1 0.9995 1 1 0.9997 0.9245 0.9986 1 1 0.5093 0.9125 1 0.5212 1 0.9997 1 1 1 1 0.8652 1 0.8625 0.9615 1 0.9886 0.9702 1 1 0.9998 1 0.9999 0.9999 0.9821 0.9975 0.5735 0.9997 1 1 1 0.9998 1 0.9934 0.999 0.9974 0.9864 0.9987 0.9999 1 0.8683 0.9997 1 1 0.8929 0.6636 0.9741 1 0.9626 0.9665 0.8394 0.6633 0.9963 0.9999 0.7171 0.987 1 0.9128 0.5591 1 0.9887 0.6685 0.6669 0.9992 0.9998 0.9758 0.795 1 0.9779 0.7494 0.8638 0.9996 0.5824 0.9686 1 0.6543 1 0.8824 0.996 0.9889 0.9177 1 0.9989 1 0.9968 0.9974 1 1 1 1 0.9983 1 1 1 0.9988 0.6786 0.9988 0.9997 0.601 0.6393 0.9985 0.9999 0.9738 1 1 0.9987 0.9954 0.5409 1 0.8746 0.523 0.6107 0.8779 0.9976 0.8997 0.7779 0.9999 0.7086 0.9975 0.8253 0.9943 1 1 0.3889 0.4314 1 1 0.9946 0.9999 0.979 0.9396 0.9982 0.9948 0.9999 0.5564 0.9149 1 0.9819 0.6766 0.9429 1 0.9998 1 0.9999 0.9896 0.9884 0.6434 0.8534 0.7943 0.2083 0.9998 0.9258 0.9887 0.9262 0.3684 0.8821 0.5401 0.2359 0.9958 0.9994 0.6544 0.9996 0.4539 0.9732 0.8411 1 1 0.662 0.9797 0.5932 0.9396 0.9515
>N7
0.398 1 0.4774 0.9987 1 0.9995 1 1 0.9997 0.9245 0.9986 1 1 0.5093 0.9124 1 0.5213 1 0.9997 1 1 1 1 0.8652 1 0.8626 0.9615 1 0.9886 0.9702 1 1 0.9998 1 0.9999 0.9999 0.9821 0.9975 0.5735 0.9997 1 1 1 0.9998 1 0.9934 0.999 0.9974 0.9864 0.9987 0.9999 1 0.8684 0.9997 1 1 0.893 0.6636 0.9741 1 0.9626 0.9665 0.8394 0.6634 0.9963 0.9999 0.7171 0.987 1 0.9128 0.5591 1 0.9887 0.6685 0.6669 0.9992 0.9998 0.9758 0.795 1 0.9779 0.7495 0.8638 0.9996 0.5824 0.9686 1 0.6543 1 0.8824 0.996 0.9889 0.9177 1 0.999 1 0.9968 0.9974 1 1 1 1 0.9983 1 1 1 0.9988 0.6786 0.9988 0.9997 0.601 0.6393 0.9985 0.9999 0.9738 1 1 0.9987 0.9954 0.5409 1 0.8746 0.523 0.6107 0.8779 0.9976 0.8997 0.7779 0.9999 0.7086 0.9975 0.8253 0.9943 1 1 0.3889 0.4314 1 1 0.9946 0.9999 0.9791 0.9396 0.9982 0.9948 0.9999 0.5564 0.9148 1 0.9819 0.6766 0.9429 1 0.9998 1 0.9999 0.9896 0.9884 0.6434 0.8534 0.7943 0.2082 0.9998 0.9258 0.9887 0.9262 0.3684 0.8821 0.5401 0.2359 0.9958 0.9994 0.6544 0.9996 0.4538 0.9733 0.8411 1 1 0.662 0.9797 0.5932 0.9396 0.9515
>N8
0.3894 1 0.4285 0.9999 1 0.9997 1 1 0.9991 0.8184 0.9998 0.9982 1 0.5988 0.8874 1 0.9548 1 0.9999 1 1 1 1 0.9209 1 0.9943 0.9567 1 0.998 0.9663 1 1 1 1 0.9999 0.9994 0.9806 0.9987 0.6085 0.9997 1 1 1 0.9999 1 0.9888 0.97 0.9969 0.9941 1 1 1 0.9335 1 1 1 0.9898 0.6327 0.9754 1 0.9949 0.9884 0.855 0.9888 0.9982 0.999 0.7617 0.972 1 0.9994 0.5746 1 0.9899 0.9398 0.7642 0.9999 0.9999 0.988 0.8216 1 0.9738 0.8419 0.9202 0.9999 0.6068 0.9745 1 0.7009 1 0.8758 0.9975 0.5922 0.9601 1 1 1 0.9999 1 1 1 1 1 0.9997 1 1 1 0.9998 0.6319 0.9998 0.9998 0.8795 0.9531 0.993 1 0.9486 0.9999 1 0.9996 0.9994 0.5034 1 0.9846 0.7285 0.5872 0.8823 0.9997 0.9053 0.7752 0.9972 0.4107 0.9994 0.8541 0.9943 1 1 0.4296 0.6509 1 1 0.9984 1 0.9988 0.9556 0.9997 0.9964 1 0.5442 0.9026 1 0.9835 0.7122 0.9436 0.9995 0.9981 1 1 0.9845 0.9913 0.7099 0.9086 0.7981 0.1843 0.9998 0.9694 0.9876 0.9266 0.4263 0.9533 0.5193 0.293 0.9999 1 0.7841 0.9969 0.9818 0.9938 0.9847 1 1 0.9658 0.9966 0.6337 0.9883 0.9991
>N9
0.4106 1 0.9973 0.9999 1 0.9922 1 1 0.9999 0.9912 1 1 1 0.802 0.9009 1 0.9997 1 1 1 1 1 1 0.9994 1 1 0.9864 1 0.9997 0.9878 1 1 1 1 1 0.991 0.9927 1 0.6421 0.9982 1 1 1 1 1 0.9871 0.9699 1 0.9933 1 1 1 0.9891 1 1 1 0.9999 0.7684 0.9949 1 0.9968 0.9957 0.9391 0.9999 1 0.977 0.7952 0.9856 1 1 0.9998 0.9997 0.993 0.9529 0.9442 1 1 0.9994 0.822 1 0.9993 0.9742 0.9225 1 0.5569 0.9664 1 0.7579 0.9998 0.8588 0.9916 0.9859 0.9999 1 1 1 1 1 1 1 1 1 1 1 1 1 1 0.8917 1 1 0.9945 0.9991 0.9988 1 0.4986 0.9999 1 1 0.9997 0.8579 1 0.9996 0.9911 0.9828 0.8083 1 0.9998 0.8507 0.8258 0.8154 0.9944 0.9876 0.9998 1 1 0.4255 0.7647 1 1 1 1 1 0.9835 1 1 1 0.4141 0.8624 1 0.9998 0.9393 0.9997 1 0.9995 0.9999 1 0.9516 0.9996 0.7438 0.9643 0.7745 0.1893 0.9984 0.9827 0.9842 0.9071 0.4384 0.9997 0.4984 0.4141 1 1 0.9321 0.9981 1 0.9911 0.9997 1 1 0.9928 1 0.9921 0.996 1
>N10
0.3863 1 0.9994 0.9999 1 0.9918 1 1 0.9999 0.9943 1 1 1 0.8015 0.9421 1 0.9998 1 1 1 1 1 1 0.9997 1 1 0.9909 1 0.9997 0.9918 1 1 1 1 1 0.9919 0.9905 1 0.6542 0.9956 1 1 1 1 1 0.9845 0.9538 1 0.9906 1 1 1 0.9942 1 1 1 0.9999 0.7703 0.9948 1 0.9955 0.9967 0.9391 1 1 0.9757 0.7953 0.9934 1 0.9999 0.9999 0.9984 0.99 0.9541 0.9447 1 1 0.9994 0.8245 1 0.9994 0.9754 0.9461 1 0.5362 0.9651 1 0.7663 0.9989 0.864 0.9914 0.9853 0.9999 1 1 1 1 1 1 1 1 1 0.9999 1 1 1 1 0.8959 1 0.9999 0.9954 0.9993 0.9992 1 0.4988 0.9994 1 1 0.9998 0.8594 1 0.9997 0.9913 0.9881 0.5177 1 0.9999 0.8477 0.8256 0.8155 0.9842 0.9897 0.9999 1 1 0.5069 0.7677 0.9998 1 1 1 1 0.9873 1 1 1 0.4195 0.8618 1 0.9999 0.9381 0.9998 1 0.9987 1 1 0.9514 0.9996 0.7397 0.9611 0.7722 0.1828 0.9977 0.989 0.9837 0.8924 0.4466 0.9998 0.4246 0.4578 1 1 0.9451 0.9989 1 0.9934 0.9998 1 1 0.9951 1 0.9941 0.997 1
>N11
0.9937 1 1 1 1 0.9997 1 1 1 0.9999 1 1 1 0.99 0.9997 1 0.9769 1 0.9999 1 1 1 1 1 1 1 0.9999 1 0.9998 0.9999 1 1 1 1 1 0.9999 0.5365 0.9999 0.9931 0.9921 1 1 1 1 1 0.9938 0.9435 1 0.9967 1 1 1 1 1 1 1 1 0.9959 0.9965 1 0.998 0.9997 0.9942 1 1 0.9978 0.9981 1 1 0.631 0.9984 0.9967 0.9734 0.8524 0.3946 1 1 0.9997 0.4412 1 0.9999 0.8535 0.9332 1 0.6583 0.9982 1 0.7293 0.9964 0.8202 0.9116 0.9999 1 1 1 1 1 1 1 1 1 1 0.9998 1 1 1 0.9999 0.9827 1 0.9999 0.9995 0.9998 0.9983 1 0.993 0.9996 1 1 0.9999 0.9996 1 0.9998 0.9999 0.9998 0.9955 0.9999 1 0.9972 0.9997 0.9566 0.918 0.9991 0.9852 0.9962 1 0.9536 0.9868 1 1 1 0.9995 1 0.9994 0.9999 1 1 0.9904 0.9929 1 0.9999 0.9103 0.9995 1 0.6844 1 1 0.9913 0.9997 0.6736 0.999 0.9916 0.6107 1 0.9991 0.9941 0.7563 0.984 1 0.7863 0.3742 1 1 0.9983 1 1 0.9998 0.9998 1 1 0.9999 1 0.9998 0.9999 0.9999
>N12
1 1 1 1 1 1 1 1 1 1 1 1 1 1 1 1 1 1 1 1 1 1 1 1 1 1 1 1 1 1 1 1 1 1 1 1 0.9988 1 1 1 1 1 1 1 1 1 0.9992 1 1 1 1 1 1 1 1 1 1 1 1 1 1 1 1 1 1 1 1 1 1 0.9986 0.9998 1 0.9637 0.9964 0.9986 1 1 1 0.9989 1 1 0.9981 0.9998 1 0.9973 1 1 0.9987 1 0.9997 0.9987 1 1 1 1 1 1 1 1 1 1 1 1 1 1 1 1 1 1 1 1 1 1 1 1 1 1 1 1 1 1 1 1 1 1 1 1 1 1 0.9543 0.9319 1 1 0.9998 1 0.9501 0.9686 0.9987 1 1 1 1 1 1 1 1 0.9999 1 1 1 0.9998 1 1 0.9995 1 1 1 1 0.9917 1 1 0.9935 0.998 1 1 0.9975 0.9997 1 0.7371 0.9994 1 1 1 1 1 1 1 1 1 1 1 1 1 0.9928
>N13
0.9999 1 1 1 1 0.9967 1 1 1 1 1 1 1 0.9998 1 1 0.9985 1 1 1 1 1 1 1 1 1 1 1 0.9999 1 1 1 1 1 1 1 0.9973 1 0.9999 0.9999 1 1 1 1 1 0.973 0.9999 1 1 1 1 1 1 1 1 1 1 0.9998 1 1 1 0.9992 0.9997 1 1 1 0.9999 1 1 0.9974 1 1 0.9584 0.9967 0.993 1 1 1 0.9964 1 1 0.8719 0.5235 1 0.9957 0.9871 1 0.9949 1 0.9896 0.9985 1 1 1 1 1 1 1 1 1 1 1 0.9991 1 1 1 1 0.9686 1 1 0.9999 1 0.9775 1 0.9953 1 1 1 1 1 1 1 1 1 0.9999 1 1 0.9999 1 0.9996 0.6112 0.9999 0.473 1 1 0.9997 0.9997 1 1 1 0.9896 1 0.9999 1 1 1 0.9988 0.9993 1 0.9994 0.7915 0.9874 1 0.6789 1 1 0.9706 1 0.8973 0.9999 0.9974 0.969 1 0.9999 0.9958 0.8129 0.9991 1 0.9973 0.9958 1 1 0.9999 1 1 1 1 1 1 1 1 1 0.9999 1
>N14
1 1 1 1 1 1 1 1 1 1 1 1 1 1 1 1 1 1 1 1 1 1 1 1 1 1 1 1 1 1 1 1 1 1 1 1 1 1 1 1 1 1 1 1 1 1 1 1 1 1 1 1 1 1 1 1 1 1 1 1 1 1 1 1 1 1 1 1 1 1 1 1 1 1 1 1 1 1 1 1 1 1 1 1 1 1 1 1 1 1 1 1 1 1 1 1 1 1 1 1 1 1 1 1 1 1 1 1 1 1 1 1 1 1 1 1 1 1 1 1 1 1 1 1 1 1 1 1 1 1 1 1 1 1 1 1 1 1 1 1 1 1 1 1 1 1 1 1 1 1 1 1 1 1 1 1 1 1 1 1 1 1 1 1 1 1 1 1 1 1 1 1 1 1 1 1 1 1 1 1 1 1 1 1
>N15
1 1 1 1 1 0.853 1 1 1 1 1 1 1 1 1 1 1 1 1 1 1 1 1 1 1 1 0.9991 1 0.9985 1 1 1 1 1 1 1 1 1 1 1 0.9997 1 1 1 1 0.9947 1 1 1 1 1 1 1 1 1 1 1 0.9997 1 1 1 0.9827 0.9983 1 1 0.9999 0.9993 1 1 1 1 1 0.598 0.9999 0.9996 1 1 1 1 1 1 0.9847 0.5173 1 0.9999 0.9999 1 1 1 0.9999 1 1 1 1 1 1 1 1 1 1 1 1 0.9751 1 1 1 1 0.9998 1 1 1 0.9999 0.9896 1 0.9574 1 1 1 1 1 1 1 1 1 1 1 1 1 1 1 0.9341 1 0.9982 1 1 1 0.9999 1 1 0.9988 1 1 1 1 1 1 0.9956 0.9982 1 0.9742 0.7952 0.9938 1 0.9428 1 1 0.9991 1 0.875 0.9998 0.9718 0.9873 1 1 0.9788 0.9745 0.9999 1 1 0.9997 1 1 1 1 1 0.9996 1 1 1 1 0.9994 1 0.9989 1
>N16
1 1 1 1 1 0.9375 1 1 1 1 1 1 1 1 1 1 1 1 0.9999 1 1 1 1 1 1 1 0.9999 1 0.9998 0.9998 1 1 1 1 1 1 1 1 1 1 1 1 1 1 1 0.9996 1 1 1 1 0.9997 1 1 1 1 1 1 0.9994 1 1 1 0.9349 0.9989 1 1 1 1 0.9999 1 1 1 1 0.6023 1 0.9993 1 1 1 1 1 1 0.9969 0.5241 1 1 1 1 1 1 1 1 1 1 1 1 1 1 1 1 1 1 1 0.976 1 1 1 1 1 1 1 0.9999 0.9992 0.9956 1 0.9583 1 1 1 1 1 1 1 1 1 1 1 1 1 1 0.9999 0.93 1 0.9998 1 1 1 0.9997 1 1 0.999 1 1 0.9999 1 0.9999 1 0.9909 0.9993 1 0.8395 0.8063 0.9995 1 0.9437 1 1 0.9992 1 0.8359 0.9995 0.9733 0.9866 1 1 0.9785 0.9781 0.9999 1 1 0.9994 1 1 1 1 1 1 1 1 1 0.9999 1 1 0.9999 1
>N17
1 1 1 1 1 0.9964 1 1 1 0.9987 1 1 1 1 1 1 1 1 1 1 1 1 1 1 1 1 1 1 1 1 1 1 1 1 1 1 1 1 1 1 1 1 1 1 1 1 1 1 1 1 0.9926 1 1 1 1 1 1 0.9999 1 1 1 0.9009 0.9999 1 1 1 1 1 1 1 1 1 0.596 1 0.9999 1 1 1 1 1 1 0.9995 0.5284 1 0.9993 1 1 1 1 1 1 1 1 1 1 1 1 1 1 1 1 1 0.9978 1 1 1 1 1 1 1 1 0.998 0.9997 1 0.9966 1 1 1 1 1 1 1 1 1 1 1 1 1 1 1 0.9277 1 1 1 1 1 0.9971 1 1 0.9999 1 1 1 0.9998 1 1 0.9866 0.9988 1 0.8339 0.9828 1 1 0.9974 1 1 0.9999 1 0.5129 0.9999 0.9963 0.9797 1 1 0.9915 0.9808 0.9999 1 1 0.9999 1 1 1 1 1 1 1 1 1 0.9961 1 1 1 1
>N18
0.4911 1 0.9952 0.9618 1 0.6808 1 1 0.976 0.9986 1 0.9947 1 0.7763 0.9014 1 0.9999 1 0.9994 1 1 1 1 0.9998 0.9859 0.9999 0.7274 1 0.9684 0.8585 1 1 1 1 0.9997 0.8645 0.9964 0.9995 0.4336 0.9991 0.9896 1 1 0.9999 1 0.9796 0.9988 1 0.9986 1 0.9997 1 0.9592 1 1 1 0.9997 0.8304 0.9999 1 0.972 0.9185 0.9102 0.9947 1 0.9595 0.7921 0.9708 1 1 1 0.9999 0.9981 0.7291 0.969 0.9998 0.9839 0.9979 0.3557 1 0.9987 0.9872 0.9203 0.9998 0.5884 0.9327 1 0.4301 1 0.8675 0.9474 0.9988 0.9997 0.9985 0.9931 1 0.992 1 1 0.9946 1 1 0.9991 1 1 0.9999 0.9995 0.9107 0.9996 0.9991 0.995 0.9984 0.9721 1 0.9496 1 1 0.9997 0.9611 0.869 1 0.9986 0.9984 0.9797 0.9736 0.9996 0.9999 0.9603 0.9197 0.9584 0.9832 0.9163 0.9861 1 1 0.5507 0.7551 1 1 0.9997 0.9815 0.9801 0.9723 0.9995 1 0.9999 0.4817 0.5036 1 0.9997 0.9875 0.9998 1 0.9998 0.9455 1 0.4577 0.9972 0.7047 0.9878 0.7489 0.3284 0.9824 0.5604 0.9185 0.8385 0.4663 0.9997 0.9306 0.8587 1 0.9951 0.3201 0.4688 0.9997 0.6053 0.9982 1 1 0.9395 0.9996 0.9975 0.9257 1
>N19
0.6385 1 0.5944 0.9997 1 0.9997 0.9928 1 0.9009 0.8902 0.9851 0.603 1 0.3726 0.9266 1 0.9554 1 0.9989 1 1 0.9955 1 0.8597 0.9999 0.9997 0.8006 1 0.9886 0.9693 1 1 0.9999 0.9849 0.9618 0.9995 0.9363 0.9389 0.8666 0.9988 0.9999 1 1 0.9813 0.9984 0.9892 0.5913 0.6848 0.999 0.9999 0.9995 1 0.9039 0.9999 1 1 0.9987 0.7227 0.9564 1 0.9969 0.973 0.912 0.9787 0.9701 0.9995 0.5099 0.9993 1 1 0.6745 0.9932 0.8733 0.9844 0.6318 0.9995 0.9986 0.8976 0.7479 0.9923 0.868 0.6948 0.9824 0.9996 0.6747 0.9369 0.9999 0.6332 1 0.8374 0.9985 0.9851 0.9981 1 1 1 1 1 1 1 1 1 0.9982 1 1 0.9999 0.9991 0.963 0.9993 0.9983 0.8002 0.9924 0.9134 0.9999 0.9946 0.9862 1 0.9904 0.999 0.9453 1 0.996 0.7051 0.9653 0.884 0.9992 0.7212 0.7968 0.9997 0.9228 0.9999 0.3834 0.337 1 1 0.938 0.9968 0.9936 1 0.9464 0.9979 0.9996 0.7946 0.9988 0.9517 0.9997 0.6432 0.8733 0.9988 0.9552 0.9723 0.9341 0.9936 0.9941 1 0.9999 0.9353 0.3677 0.6036 0.7868 0.7812 0.2951 0.981 0.9222 0.7828 0.7831 0.4996 0.8805 0.4536 0.495 1 0.9999 0.8946 0.9752 0.9962 0.9962 0.994 1 1 0.9916 0.94 0.9447 0.9945 1
>N20
0.9979 1 0.9991 1 1 1 0.9999 1 0.9968 0.8293 0.9997 0.9996 1 0.9988 0.9999 1 0.9999 1 1 1 1 1 1 0.9982 1 1 0.9296 1 0.9976 1 1 1 1 1 0.9998 1 0.9998 0.9998 0.8245 0.9994 1 1 1 1 1 1 0.6071 0.9999 1 1 1 1 0.9999 1 1 1 0.9995 0.9989 0.9999 1 0.9999 0.8602 0.9997 0.9996 1 0.9999 0.9998 1 1 1 0.9996 1 0.8463 0.9996 0.8285 0.9997 1 0.9992 0.9963 0.9999 0.9888 0.995 0.9999 1 0.9972 0.9996 1 0.9654 1 0.9993 0.9994 0.9996 0.9996 1 1 1 1 1 1 1 1 1 1 1 1 1 1 0.9997 1 0.9999 0.9987 0.9999 0.9985 1 0.9999 1 1 0.9059 1 0.9897 1 0.9999 0.9993 0.9902 0.9994 1 0.9979 0.9146 1 0.9995 1 0.9948 0.9949 1 1 0.9994 1 1 1 0.9999 0.9666 1 0.9957 1 0.9992 1 0.9988 0.9998 0.9997 0.9999 1 0.9998 1 1 1 1 0.9992 0.7461 0.6741 0.8878 0.9986 0.978 1 0.9983 0.9999 0.8883 0.9811 0.7722 0.9994 0.9953 1 1 0.9993 1 0.9815 0.9873 0.9916 1 1 0.9613 0.9998 0.9998 0.9999 1
>N21
1 1 1 1 1 1 1 1 1 0.9998 1 1 1 1 1 1 1 1 1 1 1 1 1 1 1 1 0.999 1 1 1 1 1 1 1 0.9999 1 1 1 0.9978 1 1 1 1 1 1 1 0.9997 1 1 1 1 1 1 1 1 1 1 1 1 1 1 0.9997 1 1 1 1 1 1 1 1 1 1 0.9995 1 0.9993 1 1 1 1 1 1 1 1 1 1 1 1 0.994 1 1 1 1 1 1 1 1 1 1 1 1 1 1 1 1 1 1 1 1 1 1 1 1 1 1 1 1 1 0.9999 1 1 1 1 1 0.9958 1 1 1 0.9997 1 1 1 1 0.9999 1 1 1 1 1 1 1 0.9994 1 1 1 1 1 1 1 1 1 1 1 1 1 1 1 0.9973 0.7619 0.9305 0.9997 1 0.9999 1 0.9942 1 0.9995 1 0.5508 1 1 1 1 1 1 0.999 1 1 1 1 1 1 1 1 1
>N22
0.9996 1 0.9999 1 1 1 1 1 0.9963 0.9441 1 1 1 0.9999 1 1 1 1 1 1 1 1 1 0.9999 1 1 0.9969 1 0.9755 1 1 1 1 1 1 1 0.9999 1 0.9129 0.995 1 1 1 1 1 1 0.9802 1 1 1 1 1 1 1 1 1 0.9957 0.9998 1 1 1 0.9021 0.9999 1 1 0.9958 1 1 1 1 1 1 0.99 0.9981 0.7582 0.9961 1 0.9999 0.9994 1 0.9829 0.999 1 1 0.9942 0.9976 1 0.9578 1 0.9983 0.9949 0.9986 0.9956 0.9999 1 1 1 1 1 1 1 1 1 1 1 1 1 0.9999 1 1 0.9997 1 0.9943 1 1 1 1 0.9408 1 0.9842 1 0.9999 0.9999 0.9722 0.9999 1 0.9998 0.8561 1 0.9999 1 0.9983 0.998 1 1 0.9997 1 1 0.9987 1 0.9985 1 0.9993 1 1 1 0.9998 1 1 1 1 0.9999 1 1 1 1 0.9999 0.7375 0.6161 0.4791 0.9997 0.9731 1 0.9995 1 0.9927 0.9755 0.7927 1 0.9987 0.9991 1 0.9998 1 0.9996 0.7398 0.9472 1 1 0.9855 1 1 1 1
>N23
0.9996 1 0.9996 1 1 1 1 1 0.9998 0.9999 1 0.9998 1 0.8159 0.9733 1 0.9782 1 1 1 1 0.6158 1 0.9999 1 1 0.8765 1 0.9205 1 1 1 1 0.9999 1 1 0.9999 0.9991 0.9997 1 1 1 1 0.9994 0.9999 1 0.6039 0.52 1 1 0.9976 1 0.9991 1 1 1 1 0.9985 0.9999 1 0.9999 0.9999 0.9998 1 0.9993 1 0.9999 1 1 1 0.9995 1 0.9794 0.9924 0.7794 1 0.9876 0.9642 0.9995 1 0.9996 0.9984 0.9792 1 0.9991 0.9338 1 0.9985 1 0.9985 1 1 1 1 1 1 1 1 1 1 1 1 1 1 1 1 1 0.9998 1 1 0.9973 0.9999 0.9998 1 1 0.9999 1 1 1 0.9999 1 0.9999 0.9993 0.9982 0.5771 1 0.9995 0.999 1 0.9997 1 0.9752 0.4759 1 1 0.9995 1 0.9969 1 0.999 1 1 0.9992 0.9955 1 1 0.9975 0.9987 1 0.9999 1 0.9999 1 1 1 1 0.9989 0.9038 0.8463 0.9877 0.9988 0.856 0.6617 0.9999 0.837 0.9969 0.8148 0.8064 0.9809 0.9958 1 1 0.9995 1 1 1 0.9999 1 1 1 0.9685 0.9999 0.9813 1
>N24
1 1 1 1 1 1 1 1 1 1 1 1 1 0.8134 0.9696 1 0.9987 1 1 1 1 0.6155 1 1 1 1 0.9892 1 0.9376 1 1 1 1 1 1 1 1 0.9999 1 1 1 1 1 1 1 1 0.996 0.983 1 1 0.9999 1 0.9999 1 1 1 1 0.9998 1 1 1 1 1 1 1 1 1 1 1 1 1 1 0.9767 0.9994 0.9599 1 0.999 0.9965 0.9999 1 0.9999 0.9996 0.9986 1 0.9999 0.9284 1 0.9999 1 0.9998 1 1 1 1 1 1 1 1 1 1 1 1 1 1 1 1 1 1 1 1 0.9996 1 1 1 1 1 1 1 1 1 1 1 1 0.997 0.9404 1 1 0.9998 1 0.9999 1 0.9759 0.4273 1 1 0.9999 1 0.9968 1 0.9999 1 1 0.9998 0.9899 1 1 0.9995 0.9999 1 1 1 1 1 1 1 1 0.9999 0.9815 0.8432 0.9857 0.9999 0.9601 0.6112 1 0.8347 0.9994 0.8074 0.621 0.9806 0.999 1 1 0.9999 1 1 1 1 1 1 1 0.9987 1 0.998 1
>N25
0.9753 1 0.8818 0.9993 1 0.9995 1 1 0.9939 0.7555 1 0.9999 1 0.3016 0.9867 1 0.9953 0.9968 0.8931 1 1 0.9999 1 0.9654 0.9999 0.8545 0.9797 0.9999 0.5113 0.9922 1 0.9999 0.9202 1 0.9987 0.9992 0.7591 0.9717 0.5135 0.998 0.9998 1 1 0.7337 0.9985 0.8626 0.9999 0.9928 0.9988 0.9706 0.9992 1 0.9322 0.9926 1 1 0.9954 0.9928 0.9771 1 0.9779 0.9751 0.9513 0.6746 0.9906 0.9992 0.9931 0.9998 1 0.9031 0.9961 0.9894 0.6883 0.5743 0.6001 0.809 0.984 0.9845 0.7173 0.9991 0.5265 0.5108 0.7648 0.9994 0.4355 0.59 0.9999 0.8593 0.9985 0.9958 0.9721 1 0.9999 1 1 1 0.9281 1 1 1 1 1 0.9964 1 0.9989 0.9992 0.9986 0.5344 0.9988 0.9836 0.4624 0.6351 0.994 0.8967 0.5371 0.9971 1 0.6781 0.8699 0.9558 1 0.9893 0.9431 0.7795 0.9973 0.9987 0.9527 0.5155 0.9996 0.8494 0.4771 0.5083 0.2883 1 1 0.5276 0.7765 0.9634 0.9991 0.8925 0.9943 0.9991 0.6801 0.6479 0.9999 0.9532 0.9262 0.7819 0.2741 0.4809 0.3638 0.8708 0.9999 0.9996 0.9848 0.4012 0.3528 0.6247 0.3638 0.1935 0.9228 0.4733 0.7049 0.4137 0.9468 0.8391 0.3769 0.9628 0.9974 0.8056 0.6496 0.988 0.634 0.9075 0.9807 0.7553 0.2539 1 0.9998 0.9721 0.9147 0.2953 0.3351 0.4935
>N26
0.9891 1 0.9623 0.9982 1 1 0.9999 1 0.9999 0.9127 1 0.9998 1 0.8661 0.9998 1 1 1 0.9951 1 1 1 1 0.9746 1 0.8384 0.9995 1 0.7263 0.9999 1 1 0.9995 1 0.9973 0.9999 0.9501 0.8893 0.6674 0.9998 1 1 1 0.9945 1 0.9979 1 1 0.9999 0.9999 0.9999 1 0.9345 1 1 1 0.9954 0.9999 0.9986 1 0.9993 0.9991 0.9738 0.5612 0.9999 0.9999 0.9999 1 1 0.9999 1 0.9993 0.9886 0.8091 0.5553 0.9913 0.9996 0.9996 0.3795 0.9994 0.9901 0.562 0.7226 0.9999 0.9896 0.9188 1 0.7263 1 0.9986 0.9901 1 1 1 1 1 0.8694 1 1 1 1 1 0.9976 1 1 1 0.9999 0.5595 0.9999 0.9994 0.434 0.9469 0.9701 0.9945 0.9911 0.9975 1 0.8786 0.6788 0.9988 1 0.9997 0.9784 0.7935 1 0.9999 0.9979 0.5515 1 0.8967 0.4289 0.6416 0.6134 1 1 0.5729 0.8766 0.6106 1 0.9357 0.9999 0.9992 0.7992 0.9248 1 0.9996 0.9974 0.8818 0.8178 0.8577 0.4622 0.999 1 1 1 0.9999 0.9517 0.9903 0.7229 0.7877 0.9906 0.9292 0.7164 0.6616 0.9996 0.8676 0.3376 0.9829 1 0.8499 0.5478 0.9995 0.8986 0.6212 0.9994 0.6621 0.3595 1 0.9972 0.9664 0.8913 0.3771 0.4713 0.4806
>N27
0.9955 1 0.9537 0.9935 1 0.9999 1 1 0.9999 0.9644 1 1 1 0.8576 0.9999 1 1 1 0.9979 1 1 1 1 0.9658 1 0.7369 0.9997 1 0.7231 1 1 1 0.9998 1 0.9899 0.9999 0.9471 0.7441 0.8723 0.9998 1 1 1 0.9983 1 0.9991 1 1 0.9999 1 0.9999 1 0.9745 1 1 1 0.9895 0.9999 0.9987 1 0.9993 0.9993 0.9585 0.8042 1 0.9999 0.9999 1 1 1 1 0.9999 0.9928 0.9225 0.597 0.9966 0.9998 0.9997 0.3512 0.9984 0.9938 0.6885 0.7226 0.9999 0.9946 0.9168 1 0.7364 1 0.9948 0.9853 0.9996 1 1 1 1 0.6569 1 1 1 1 1 0.9928 1 1 1 0.9998 0.4966 0.9999 0.9995 0.426 0.9459 0.874 0.9941 0.9955 0.9951 1 0.9767 0.7334 0.9993 1 0.9998 0.9732 0.7053 1 0.9995 0.9967 0.4797 1 0.8793 0.4351 0.5872 0.6062 1 1 0.4616 0.8657 0.611 1 0.9754 1 0.996 0.7835 0.9227 1 0.9998 0.9981 0.8729 0.8145 0.8563 0.4323 0.9996 1 1 1 1 0.9637 0.9943 0.7061 0.7736 0.9853 0.9415 0.4837 0.6239 0.9997 0.9174 0.276 0.9912 1 0.8196 0.5403 0.9995 0.8947 0.6218 0.9995 0.6726 0.3958 1 0.9994 0.9824 0.8965 0.326 0.5389 0.4173
>N28
0.996 1 0.8493 0.9997 1 0.9996 1 1 0.9599 0.9073 1 0.9999 1 0.2694 0.9983 1 0.9995 1 0.989 1 1 0.9952 1 0.996 0.9999 0.8391 0.9965 0.9999 0.4932 0.9994 1 0.9999 0.9328 1 0.9993 0.9994 0.705 0.9947 0.762 0.9985 0.9999 1 1 0.7552 1 0.8982 0.9999 0.9995 0.9993 0.9465 0.9994 1 0.9935 0.9995 1 1 0.9989 0.9989 0.9925 1 0.9944 0.9944 0.9866 0.99 0.9992 0.9994 0.9992 0.9999 1 0.9827 0.9996 0.9996 0.6251 0.3271 0.5925 0.9765 0.9115 0.9968 0.9532 0.9861 0.2476 0.2955 0.9693 0.9995 0.9426 0.4343 0.9999 0.9505 0.9805 0.9985 0.9943 1 1 1 1 1 0.9208 1 1 1 1 1 0.9976 1 0.9837 0.9882 0.9989 0.5618 0.9991 0.9136 0.5345 0.426 0.9987 0.8937 0.6554 0.9871 1 0.4272 0.8654 0.9229 0.9996 0.9981 0.9481 0.7566 0.9955 1 0.9871 0.4877 0.9997 0.8016 0.2833 0.4842 0.4467 1 1 0.5638 0.7499 0.9986 0.9849 0.879 0.9492 0.9996 0.6641 0.3785 0.9999 0.4225 0.8958 0.7578 0.5023 0.319 0.6858 0.7195 0.9999 0.9997 0.5615 0.6197 0.4212 0.3413 0.3108 0.3364 0.9004 0.399 0.268 0.6272 0.9359 0.7886 0.5737 0.9917 0.9959 0.9066 0.9451 0.9969 0.8679 0.9911 0.9958 0.9419 0.4787 1 1 0.9952 0.9934 0.5954 0.9869 0.5529
>N29
0.6356 1 0.9945 0.5979 1 0.8255 1 1 0.998 0.9993 0.9985 1 1 0.9516 0.9994 1 0.964 1 0.9997 1 1 1 1 0.9698 1 0.6801 0.9798 1 0.9956 0.9996 1 1 1 1 0.9946 0.9999 0.9979 0.9997 0.7077 0.9933 0.9994 1 1 0.9999 1 0.9978 0.9543 1 0.9471 1 0.9934 1 0.9949 1 1 1 0.9923 0.9978 1 1 0.9862 0.9988 0.9969 0.9953 0.9982 0.9999 0.9994 0.9864 1 0.8946 0.9679 1 0.9691 0.9433 0.9837 0.9999 0.9998 0.9985 0.9886 1 0.9991 0.7243 0.9959 0.8204 0.4399 0.5432 1 0.594 1 0.5322 0.9992 1 1 1 0.9997 1 1 0.997 1 1 1 0.9941 0.9956 1 1 1 0.9998 0.995 0.9998 0.9993 0.9559 0.9878 0.9998 1 0.9993 1 1 0.9998 0.6372 0.9944 1 0.8081 0.9967 0.9968 0.9945 0.9919 0.3743 0.8271 0.9999 0.994 0.9996 0.7917 0.9999 1 1 0.5699 0.9905 1 1 0.8964 1 0.9991 0.6828 0.9997 0.8764 0.9999 0.3632 0.9938 1 0.9995 0.9569 0.8268 1 0.9705 1 1 0.9993 0.9599 0.3738 0.9869 0.9951 0.3511 1 0.8595 0.9974 0.3734 0.5901 0.9833 0.8701 0.567 0.9995 1 0.6795 0.9999 0.9949 0.9993 0.9873 1 1 0.4513 0.97 0.5337 0.9884 0.9994
>N30
0.5144 1 0.9988 0.5858 1 0.8283 1 1 0.9893 0.9999 1 1 1 0.9498 0.9999 1 0.9588 1 0.9998 1 1 1 1 0.9597 1 0.9922 0.9549 1 0.9988 0.9999 1 1 1 1 0.9744 0.9999 0.9979 0.9999 0.8884 0.976 0.9942 1 1 1 1 0.9999 0.9454 1 0.9946 1 0.9706 1 0.9995 1 1 1 0.9991 0.9998 1 1 0.9655 0.9992 0.9984 0.9979 0.9998 0.9999 1 0.9867 1 0.9895 0.9669 1 0.8877 0.9255 0.9951 0.9999 0.9997 0.9993 0.9979 1 0.9996 0.6866 0.9997 0.9568 0.9433 0.3632 1 0.5869 1 0.5468 0.9985 1 1 1 1 1 1 0.9999 1 1 1 0.9999 0.9712 1 1 1 0.9999 0.9987 0.9999 0.999 0.9549 0.9947 0.9999 1 0.9997 1 1 0.9999 0.6611 0.9991 1 0.7991 0.9997 0.9995 0.9995 0.9675 0.5284 0.6977 0.9999 0.9984 0.9953 0.6725 1 1 1 0.9944 0.9981 1 1 0.8947 1 0.9999 0.6463 0.9998 0.9619 0.9998 0.4 0.9866 1 1 0.9393 0.8609 1 0.9981 1 1 0.9997 0.9917 0.6551 0.9978 0.9982 0.5213 1 0.8542 0.99 0.2508 0.4489 0.9896 0.8508 0.9474 0.9961 1 0.9514 1 0.9991 0.9997 0.997 1 1 0.8525 0.9589 0.9354 0.9968 0.9948
>N31
0.9346 1 0.9956 0.8668 1 0.9811 1 1 0.5517 0.9999 1 1 1 0.6983 1 1 0.7283 1 0.998 1 1 1 1 0.9726 1 0.9999 0.9989 1 0.9941 0.9999 1 1 1 1 0.9995 0.9999 0.9642 0.9999 0.883 0.9773 0.9973 1 1 1 1 1 0.9651 1 0.9998 1 0.9994 1 0.9995 1 1 1 0.9999 0.9999 1 1 0.9782 0.9856 0.9771 0.9885 0.9971 0.9999 1 0.5234 1 1 0.9938 1 0.7894 0.6253 0.998 0.9999 0.9707 0.9989 0.9993 1 0.9997 0.9712 0.9999 0.9995 0.9833 0.6571 1 0.8007 1 0.8431 0.9599 1 1 1 1 1 1 1 1 1 1 1 0.979 1 1 1 0.9999 0.9993 0.9999 0.9734 0.9874 0.9527 0.9994 1 0.9998 1 1 0.9999 0.5986 0.9999 1 0.9157 0.9999 0.9997 0.9999 0.9991 0.9749 0.5794 0.9948 0.9993 0.9661 0.7268 0.9995 1 1 1 0.9995 1 1 0.9998 1 0.9942 0.8691 0.9963 0.9997 0.9876 0.8019 0.5687 1 1 0.9967 0.7502 1 0.9999 1 1 0.9997 0.9888 0.646 0.9995 0.9942 0.3491 1 0.9933 0.9886 0.3526 0.8143 0.8871 0.9967 0.998 0.9846 1 0.9767 1 0.9997 0.9992 0.9959 1 1 0.823 0.966 0.9975 0.9916 0.9952
>N32
0.9992 1 0.9756 0.9991 1 0.9998 1 1 0.9959 1 1 1 1 0.7025 1 1 0.9993 1 0.9819 0.9985 1 1 1 0.9927 1 1 1 1 0.9999 1 1 1 1 1 1 1 0.9993 1 0.9983 0.9997 1 1 1 1 1 1 0.9999 1 1 1 1 1 1 1 1 1 1 1 1 1 0.9997 0.9998 0.9997 0.9999 0.9829 1 1 0.9979 1 1 1 1 0.7846 0.9168 0.9998 0.9994 0.9988 0.9999 1 1 1 0.9991 1 1 0.9997 0.9946 1 0.9939 1 0.9975 0.9348 1 1 1 1 1 1 1 1 1 1 1 0.976 1 1 1 1 0.9999 1 0.9996 0.9998 0.9989 1 1 1 1 1 1 0.9982 1 1 0.9986 1 1 1 1 0.9999 0.8576 1 0.9999 0.9994 0.9948 0.993 1 1 1 1 1 1 1 1 1 0.9966 0.9738 1 0.9999 0.8231 0.9925 1 1 0.9998 0.847 1 1 1 1 1 0.9997 0.7363 1 0.9998 0.511 1 0.9997 0.9999 0.6207 0.9671 0.9879 1 0.9999 0.9999 1 0.9935 1 1 1 0.9999 1 1 0.8687 0.9995 1 0.9646 1
>N33
1 1 0.9999 1 1 1 1 1 1 1 1 1 1 0.884 1 1 1 1 0.9999 1 1 1 1 0.9873 1 1 1 1 1 1 1 1 1 1 1 1 1 1 1 1 1 1 1 1 1 1 1 1 1 1 1 1 1 1 1 1 1 1 1 1 1 1 1 1 0.9966 1 1 1 1 1 1 1 0.7867 0.9079 1 0.9666 1 1 1 1 1 1 1 1 1 0.9999 1 0.9999 1 1 0.9976 1 1 1 1 1 1 1 1 1 1 1 0.9991 1 1 1 1 1 1 1 1 1 1 1 1 1 1 1 1 1 1 1 1 1 1 1 1 0.8564 1 1 1 0.9999 0.6317 1 1 1 1 1 1 1 1 1 1 0.9999 1 1 0.9991 0.9999 1 1 1 0.8488 1 1 1 1 1 1 0.9941 1 1 0.9934 1 1 1 0.9955 0.9468 0.9999 1 1 1 1 0.9237 1 1 1 1 1 1 0.9976 1 1 0.9998 1
>N34
0.8392 1 0.9983 0.9996 1 0.9951 1 1 0.9794 1 1 1 1 0.8469 0.9999 1 0.9993 1 1 1 1 1 1 0.9945 1 1 0.9997 1 0.9984 1 1 1 1 1 1 1 0.9801 0.9998 0.9976 0.9982 0.9998 1 1 1 1 1 0.9987 0.9999 1 1 0.9991 1 0.9747 1 1 1 1 1 1 1 0.9999 0.9677 0.9617 0.8217 0.9741 1 1 0.9931 1 1 1 1 0.988 0.5058 0.994 0.9998 0.9965 0.9851 0.9968 1 0.9999 0.9731 0.9999 0.9999 0.8722 0.9948 1 0.6029 1 0.9905 0.7467 1 1 1 1 1 1 1 1 1 1 1 0.9402 1 1 1 1 0.9978 1 0.9908 0.9996 0.9918 0.9277 1 0.9995 1 1 1 0.9986 1 1 0.7795 0.9997 0.9999 1 0.9993 0.9472 0.9637 0.9892 0.9974 0.9975 0.9912 1 1 1 1 0.9999 1 0.9995 1 1 0.9976 0.743 1 1 0.7743 0.9972 0.9967 1 1 0.9949 0.9337 1 1 1 1 0.9999 0.7412 0.9788 0.9999 0.8647 0.3165 0.9999 0.9995 1 0.997 0.677 0.9995 1 0.9999 0.9997 1 0.7607 1 0.9999 0.9614 0.8951 1 1 0.9981 0.9431 0.9873 0.9965 1
>N35
0.6484 1 0.9768 1 1 0.9761 1 1 0.9718 1 1 1 1 0.7418 1 1 1 1 0.9999 1 1 1 1 0.9819 1 1 0.9999 1 0.9997 1 1 1 1 1 1 1 0.9979 0.9999 0.9998 0.9998 0.998 1 1 1 1 1 1 1 1 1 0.9999 1 0.9547 1 1 1 1 1 1 1 0.9999 0.9971 0.9308 0.8148 0.4407 1 1 0.9997 1 1 1 1 0.9988 0.5913 0.9613 1 0.9745 0.9979 0.9711 1 0.9999 0.9197 1 1 0.8767 0.9996 1 0.6259 1 0.9984 0.9792 1 1 1 1 1 1 1 1 1 1 1 0.8993 1 1 1 0.9999 0.9654 1 0.9986 0.9999 0.9988 0.9213 1 0.9869 1 1 1 0.9999 0.9999 1 0.9837 0.9888 0.9999 1 0.9844 0.9858 0.9475 0.9779 0.9692 0.9991 0.9983 1 1 1 1 0.9998 1 1 1 1 0.9999 0.9577 0.9999 1 0.7629 0.9981 0.9996 1 1 0.9585 0.9012 1 1 1 1 0.9999 0.8252 0.9905 0.9998 0.9821 0.4224 0.9914 0.9993 1 0.9995 0.7078 0.9998 0.9999 0.9998 0.9999 1 0.7583 1 0.9999 0.9981 0.9278 1 1 0.9998 0.729 0.9617 0.9785 1
>N36
0.8479 1 0.9997 1 1 0.9995 1 1 0.9983 1 1 1 1 0.902 0.9982 1 1 1 0.9999 1 1 1 1 0.9994 1 0.9997 0.9972 1 0.9997 1 1 1 0.9989 1 0.9992 1 0.9837 0.9981 0.9998 0.9958 1 1 1 1 1 1 0.9999 0.9988 1 1 0.9759 1 0.9977 1 1 1 1 1 1 1 0.9999 0.9684 0.993 0.9893 0.9812 1 1 0.9941 0.9992 1 0.9994 1 0.9863 0.5143 0.9926 0.9977 0.9969 0.9004 0.9961 1 0.9999 0.9789 0.9987 0.9988 0.7264 0.9942 1 0.5192 1 0.9978 0.7215 1 1 1 1 1 1 1 1 1 1 1 0.9899 1 1 1 1 0.9994 1 0.9981 0.9975 0.9984 0.9104 1 0.9999 1 1 1 0.9998 1 1 0.7953 1 0.9999 1 0.9999 0.9656 0.9915 0.9988 0.9993 0.9926 0.9978 0.9992 1 1 1 0.9998 1 0.9816 1 1 0.9998 0.8315 1 1 0.9764 0.9983 0.9995 1 1 0.9983 0.9874 1 1 0.9998 1 0.9999 0.8895 0.99 0.9999 0.8777 0.4089 1 0.9995 1 0.9994 0.523 0.9998 1 0.9998 0.9984 1 0.5355 1 0.9999 0.9881 0.7785 1 1 0.9998 0.9593 0.9992 0.9969 1
>N37
0.9946 1 0.9618 0.9999 1 0.9909 1 1 0.9995 0.9992 0.9357 1 1 0.447 0.9983 1 0.6603 1 0.9993 0.9967 1 1 1 0.9681 0.9999 0.9813 0.9912 0.7312 0.9796 0.971 1 1 0.9987 1 0.9925 0.9968 0.8963 0.8126 0.3289 0.9484 1 1 1 0.9999 1 0.9994 1 1 0.9812 0.9785 0.9998 1 0.9981 1 1 1 0.9854 0.9977 0.9815 1 0.9481 0.514 0.9889 0.9998 1 0.9997 0.9987 0.9768 1 0.9867 0.9998 1 0.9815 0.7501 0.8055 0.9552 0.998 0.7719 0.7837 1 0.6389 0.3768 0.7148 0.9998 0.738 0.988 1 0.9172 1 0.8853 0.9983 0.9999 0.6245 1 0.9791 1 0.9977 0.9996 1 1 1 1 0.9248 1 0.9969 0.9999 0.9956 0.3364 0.5917 0.9986 0.9074 0.5367 0.3717 1 0.9856 1 1 0.9997 0.989 0.981 1 0.9958 0.9664 0.9857 0.9715 0.9756 0.9747 0.4338 0.995 0.7535 0.6466 0.9262 0.9008 1 1 0.6467 0.8683 1 1 0.9997 0.9976 0.735 0.9928 0.988 0.6743 0.9647 0.9022 0.3622 1 0.991 0.982 0.9379 0.996 0.995 0.999 1 0.9875 0.9847 0.6492 0.734 0.576 0.3631 0.9971 0.9439 0.944 0.9692 0.3786 0.8537 0.4208 0.2834 0.7462 0.9632 0.914 0.9999 0.9749 0.8515 0.8186 1 0.9977 0.7305 0.9917 0.9895 0.926 0.9533
>N38
0.9968 1 0.9511 1 1 0.9982 1 1 1 0.9989 0.9967 1 1 0.4812 0.9991 1 0.7348 1 0.9998 1 1 1 1 0.9993 0.9998 0.9999 0.9789 0.4521 0.9989 0.9991 1 1 0.9993 1 0.9603 0.9999 0.8939 0.667 0.712 0.9442 1 1 1 1 1 1 1 1 0.9998 0.9783 0.9999 1 1 1 1 1 0.9999 0.998 0.9625 1 0.9977 0.7524 0.9983 1 1 1 1 0.9998 1 0.9997 1 1 0.9929 0.9857 0.7309 0.9977 0.9999 0.9427 0.9266 1 0.6688 0.6266 0.7151 0.9998 0.7959 0.9959 1 0.9018 0.9999 0.7358 0.9992 1 0.6056 1 0.9998 0.9994 1 1 1 1 1 1 0.9993 1 1 1 1 0.4947 0.9767 0.9996 0.9957 0.5944 0.7183 1 0.9925 1 1 1 0.9997 0.9998 1 0.9998 0.9934 0.9994 0.9912 0.9901 0.9995 0.5736 0.9707 0.7595 0.4002 0.9361 0.931 1 1 0.5926 0.9918 1 1 1 0.9988 0.9873 0.9957 0.9996 0.6667 0.7455 0.9539 0.6118 1 0.9997 0.975 0.9994 1 0.9999 0.9997 1 0.9845 0.9981 0.736 0.7559 0.6237 0.3762 0.9934 0.9403 0.9579 0.9899 0.4667 0.8374 0.9223 0.2649 0.9739 0.9738 0.9701 1 0.9989 0.6278 0.9959 1 1 0.7046 0.9988 0.9995 0.9645 0.9995
>N39
0.9564 1 0.9439 1 1 0.9988 1 1 1 0.9997 0.9997 1 1 0.4486 0.9999 1 0.8264 1 0.9982 1 1 1 1 0.9999 0.9993 1 0.9926 0.9634 0.9998 0.9991 1 1 1 1 0.9959 1 0.8448 0.5253 0.9271 0.9948 1 1 1 1 1 1 1 1 1 0.891 1 1 1 1 1 1 1 0.9998 0.9697 1 0.9984 0.7481 0.9897 1 1 1 1 1 1 1 1 0.9999 0.9997 0.9971 0.4604 1 1 0.9447 0.9114 1 0.9518 0.7354 0.7222 0.9999 0.8282 0.9893 1 0.6516 1 0.676 1 1 0.8764 1 1 0.9999 1 1 1 1 1 1 0.9995 1 1 1 0.9999 0.6129 0.9796 0.9997 0.9897 0.6442 0.882 1 0.9957 1 1 1 0.9998 0.9999 1 0.9998 0.9893 0.9998 0.996 0.9987 1 0.5077 0.9994 0.9657 0.9821 0.979 0.9964 1 1 0.5876 0.999 1 1 1 1 0.9949 0.9878 1 0.9984 0.7728 0.9756 0.6758 1 0.9997 0.9244 1 1 0.9999 0.9457 1 0.9792 0.9928 0.7395 0.976 0.687 0.3231 1 0.9419 0.9539 0.9918 0.3983 0.9009 0.9997 0.4756 0.9935 0.9864 0.9886 1 0.9999 0.5873 0.9959 1 1 0.6693 1 0.9992 0.9976 1
>N40
0.9543 1 0.953 1 1 0.9987 1 1 1 0.9999 1 1 1 0.4582 0.9997 1 0.9363 1 0.9994 1 1 1 0.9999 1 0.9786 1 0.9902 0.9954 0.9998 0.9618 1 1 1 1 0.9998 1 0.7404 0.5048 0.9334 0.9963 1 1 1 0.9995 1 1 1 1 1 0.8992 0.9985 1 1 1 1 1 1 0.9998 0.9465 1 0.9991 0.6289 0.9898 1 1 0.9996 0.9998 1 1 0.9988 1 0.9966 0.9999 0.9937 0.5327 1 1 0.9447 0.7282 1 0.9671 0.7291 0.7245 1 0.7987 0.982 0.9989 0.8099 1 0.6409 0.9999 1 0.9792 1 1 1 1 1 1 1 1 1 0.9964 1 1 0.9999 1 0.6818 0.9801 0.9997 0.9984 0.7256 0.9704 1 0.9985 1 1 1 0.9999 1 1 0.9999 0.9879 0.9989 0.9932 0.9997 0.9992 0.8061 1 0.9697 0.9964 0.9743 0.9972 1 1 0.5555 0.9959 1 1 0.9987 1 0.9983 0.9861 1 0.9998 0.7807 0.991 0.66 1 0.9996 0.8853 1 1 0.9984 0.9425 1 0.9933 0.9904 0.6885 0.9874 0.8972 0.293 1 0.9416 0.9341 0.9891 0.893 0.9045 0.9999 0.5167 0.971 0.9914 0.975 1 0.9998 0.5215 0.995 1 0.9993 0.6616 1 0.9976 0.999 1
>N41
0.9512 1 0.9979 0.9999 1 0.9891 1 1 1 1 1 1 0.9988 0.5807 0.9916 1 0.9432 1 0.9999 1 1 1 0.9955 1 0.9871 1 0.9995 0.9998 0.9998 0.9417 1 1 1 1 1 1 0.7345 0.5201 0.9756 0.9875 1 1 1 1 1 1 1 1 0.9996 0.8961 0.9994 1 0.9999 1 1 1 1 0.9998 0.9402 1 0.9987 0.586 0.9979 1 1 0.9887 0.9911 1 1 0.9965 0.9996 0.9978 0.9999 0.9972 0.563 1 1 0.9995 0.8318 1 0.9976 0.5112 0.9745 1 0.7251 0.6849 1 0.9779 1 0.496 0.9999 1 0.9994 1 1 1 1 1 1 1 1 1 0.9905 1 1 0.9949 1 0.841 0.9553 0.997 0.9999 0.9808 0.9863 1 0.9998 1 1 1 0.9999 0.9999 1 0.9999 0.9996 0.9806 0.9387 0.9999 0.9999 0.9687 1 0.999 0.9997 0.9818 0.9829 1 1 0.5727 0.9982 1 1 0.9997 1 0.9946 0.9999 0.9999 0.9997 0.8131 0.9976 0.9159 1 0.9846 0.9599 0.9995 1 0.9238 0.944 1 0.9979 0.9993 0.6381 0.9875 0.9924 0.3109 0.9999 0.8846 0.9823 0.9947 0.9967 0.9962 1 0.9588 0.9712 0.9994 0.4584 0.9989 0.9977 0.5089 0.9996 1 1 0.6869 1 0.9998 0.9991 1
>N42
0.9795 1 0.9999 0.9958 1 0.9994 1 1 1 0.9996 1 1 1 0.9875 0.9996 1 0.9791 1 1 1 1 1 0.9999 1 0.996 0.9972 0.9999 1 0.9999 0.4547 1 1 1 1 1 1 0.9181 0.9874 0.9405 0.9996 1 1 1 1 1 1 1 0.9999 0.9854 0.9985 0.9964 1 0.9965 1 1 1 1 0.9996 0.3502 1 0.9915 0.9295 0.9917 1 1 0.9995 0.9997 1 1 0.9999 1 0.9906 0.9999 0.9825 0.7729 1 1 0.9998 0.9874 1 0.9982 0.4577 0.9826 1 0.753 0.4237 1 0.9983 1 0.4116 0.9999 1 1 1 1 1 1 1 1 1 1 1 0.9998 1 1 0.9971 1 0.8078 0.9812 0.9998 0.9997 0.9985 0.9786 1 0.9999 1 1 1 0.9997 0.9999 1 0.9999 1 0.9987 0.5522 1 1 0.9802 1 0.9998 0.9999 0.9947 0.317 1 1 0.9712 0.9962 1 1 1 1 0.9998 1 1 1 0.9956 0.9916 0.9269 1 0.997 0.9977 0.9828 1 0.9052 0.9441 1 0.9896 0.9998 0.6449 0.9826 0.9991 0.2131 0.9956 0.5188 0.9996 0.9736 0.9996 0.9995 1 0.9861 0.9988 0.9968 0.4671 0.9993 0.9976 0.6477 0.997 1 1 0.8054 1 0.9999 0.9998 1
>N43
0.967 1 0.9999 0.8957 1 0.999 1 1 1 0.9741 1 1 1 0.9987 1 1 0.9997 1 0.9999 1 1 1 1 1 0.9862 1 0.9999 1 0.9997 0.9732 1 1 1 1 1 1 0.921 0.9997 0.9548 0.9999 1 1 1 1 1 1 1 1 0.9998 1 0.9578 1 0.9984 1 1 1 1 0.9998 0.8094 1 0.9834 0.9961 0.9999 1 1 0.9999 1 0.9929 1 0.9893 1 0.9849 0.9999 0.9992 0.749 1 0.9999 0.9931 0.9986 1 0.9769 0.4368 0.9319 1 0.8709 0.7118 1 0.9822 1 0.4159 0.9999 1 1 1 1 1 1 1 1 1 1 1 1 0.9999 1 0.9828 0.9946 0.9572 0.9987 0.9998 0.9709 0.9994 0.929 1 0.9999 1 1 0.9999 0.9791 0.9851 1 0.9999 1 0.9998 0.9618 0.9999 0.9999 0.9551 1 0.9996 0.9998 0.9986 0.4428 1 1 0.9979 0.889 1 1 1 1 0.9999 1 0.9999 1 1 0.965 0.9187 1 1 0.9998 0.9991 1 0.9978 0.9907 1 0.8451 0.9995 0.6948 0.9896 0.9996 0.9278 1 0.9501 0.9996 0.9982 0.9899 0.983 1 0.9966 0.9992 0.9913 0.7254 0.9854 0.9997 0.7969 0.5954 1 1 0.7736 0.9999 0.9998 0.9998 1
>N44
0.995 1 1 0.9059 1 0.9795 1 1 1 0.9997 1 1 1 0.9998 1 1 1 1 1 1 1 1 1 1 0.993 1 1 1 0.9999 0.9997 1 1 1 1 1 1 0.9987 1 0.9993 1 1 1 1 1 1 1 1 1 1 1 0.9911 1 1 1 1 1 1 1 0.9986 1 0.9997 0.9999 1 1 1 1 1 1 1 1 1 0.9999 1 0.9999 0.9947 1 1 0.5388 0.9998 1 0.9961 0.9805 0.9337 1 0.9982 0.9968 1 0.5507 1 0.9953 1 1 1 1 1 0.9974 1 1 1 1 1 1 1 0.9925 1 0.9971 0.9952 0.9644 0.9793 1 0.9939 0.9999 0.9301 1 1 1 1 1 0.9998 0.9999 1 1 1 1 0.9994 1 1 0.9958 1 0.9999 1 0.9997 0.991 1 1 0.9999 0.8337 1 1 1 1 1 0.9988 1 1 1 0.9989 0.9918 1 1 1 0.9782 1 1 0.9999 1 0.8065 0.9999 0.7006 0.9999 0.9999 0.9966 1 0.9983 0.9905 0.9999 0.9999 0.9999 1 0.9994 0.9998 0.9971 0.6907 0.9999 1 0.7648 0.5924 1 1 0.993 1 1 1 1
>N45
0.9998 1 1 1 1 1 1 1 1 1 1 1 1 0.9994 0.9996 1 0.9758 1 1 1 1 1 1 1 1 0.5575 0.9995 1 0.9997 0.9947 1 1 1 1 1 1 0.9299 0.9998 0.9665 0.9999 1 1 1 1 1 1 1 0.9959 0.9678 1 0.9763 1 1 1 1 1 0.9999 0.9953 0.7335 1 0.9106 0.9611 0.9602 1 1 1 1 1 1 1 1 0.9999 0.9999 0.6293 0.9291 0.9995 0.9999 1 0.9992 1 0.9858 0.7574 0.9996 1 0.6922 0.414 1 0.9997 1 0.9458 1 1 1 1 1 1 1 1 1 1 1 1 1 1 1 0.9948 0.9996 0.8566 0.9996 0.9999 1 0.9997 0.9996 1 1 1 1 1 1 1 1 1 1 0.9999 0.9429 1 1 0.964 1 0.9999 0.9999 0.9883 0.4419 1 1 0.9985 0.9995 1 1 1 1 0.9999 1 1 1 1 0.9996 0.902 1 1 0.9922 0.9747 1 0.988 0.9999 1 0.9961 0.9999 0.7626 0.9933 0.999 0.236 0.4477 0.4995 1 0.5101 0.9999 1 1 0.9715 0.9997 0.9799 0.4205 1 0.9758 0.6509 0.9999 1 1 0.9946 1 0.9999 0.999 1
>N46
1 1 1 1 1 1 1 1 1 1 1 1 1 0.9998 0.9945 1 0.7845 1 1 1 1 1 1 1 1 0.9996 0.9922 1 0.998 0.9999 1 1 1 1 1 1 0.911 1 0.9981 0.9991 1 1 1 1 1 0.9999 1 0.9999 0.9982 1 0.7935 1 1 1 1 1 0.9954 0.9512 0.9827 1 0.7625 0.9484 0.9739 1 1 1 1 1 1 1 1 1 0.9997 0.9825 0.9239 0.9854 0.9993 1 0.9998 1 0.8062 0.7543 0.9999 1 0.9482 0.986 1 0.9951 1 0.9496 1 1 1 1 1 1 0.9999 1 1 1 1 1 1 1 1 0.9999 1 0.9932 0.9998 1 0.9999 0.9994 1 1 1 1 1 1 1 1 1 1 1 0.9993 0.957 1 1 0.9963 1 0.9999 1 0.9965 0.8129 1 1 0.9996 0.9991 1 1 1 1 0.9986 1 1 1 1 0.9999 0.9348 1 1 0.9997 0.9988 1 0.9997 1 1 0.9754 0.9999 0.8485 0.9695 0.9905 0.3122 0.576 0.6079 1 0.4983 1 1 1 0.9809 0.9998 0.8117 0.5565 1 0.7398 0.5034 1 1 1 0.9997 1 1 0.9882 1
>N47
1 1 1 1 1 1 1 1 1 1 1 1 1 0.9999 0.998 1 0.9991 1 1 1 1 1 1 1 1 1 0.9902 1 1 1 1 1 1 1 1 1 0.9998 1 1 1 1 1 1 1 1 0.9842 1 1 1 1 0.9996 1 1 1 1 1 0.9727 0.9963 0.9672 1 0.9982 0.9269 0.9982 1 1 1 1 1 1 1 1 1 1 0.9999 0.9995 1 1 1 0.9999 1 0.7687 0.9927 1 1 0.9997 0.9999 1 0.9967 1 0.995 1 1 1 1 1 1 1 1 1 1 1 1 1 1 1 1 1 0.9999 0.9907 1 0.9878 1 1 1 1 1 1 1 1 1 1 1 1 0.9264 0.8249 1 1 0.9999 1 1 1 0.9999 0.9996 1 1 0.9834 0.9632 1 1 1 1 0.9997 1 1 1 1 1 0.9997 1 1 1 1 1 1 1 1 0.9999 1 0.9947 0.9549 0.9977 0.9896 0.9974 0.9973 1 0.9982 1 1 1 0.9997 0.9999 0.9978 0.9965 1 0.9965 0.9982 1 1 1 1 1 1 0.9999 1
>N48
1 1 1 1 1 1 1 1 1 1 1 1 1 1 1 1 1 1 1 1 1 1 1 1 1 1 0.9926 1 1 1 1 1 1 1 1 1 1 1 1 1 1 1 1 1 1 1 1 1 1 1 1 1 1 1 1 1 1 1 1 1 1 1 1 1 1 1 1 1 1 1 1 1 1 1 1 1 1 1 1 1 1 1 1 1 1 1 1 1 1 1 1 1 1 1 1 1 1 1 1 1 1 1 1 1 1 1 1 1 1 1 1 1 1 1 1 1 1 1 1 1 1 1 1 1 0.9636 1 1 1 1 1 1 1 1 1 1 1 1 1 1 1 1 1 1 1 1 1 1 1 1 1 1 1 1 1 1 1 1 1 1 1 1 1 1 1 1 1 1 1 1 1 1 1 1 1 0.9996 1 1 1 1 1 1 1 1 1
>N49
1 1 1 1 1 1 1 1 1 1 1 1 1 1 1 1 1 1 1 1 1 1 1 1 1 1 0.9926 1 1 1 1 1 1 1 1 1 1 1 1 1 1 1 1 1 1 1 1 1 1 1 1 1 1 1 1 1 1 1 1 1 1 1 1 1 1 1 1 1 1 1 1 1 1 1 1 1 1 1 1 1 1 1 1 1 1 1 1 1 1 1 1 1 1 1 1 1 1 1 1 1 1 1 1 1 1 1 1 1 1 1 1 1 1 1 1 1 1 1 1 1 1 1 1 1 0.9636 1 1 1 1 1 1 1 1 1 1 1 1 1 1 1 1 1 1 1 1 1 1 1 1 1 1 1 1 1 1 1 1 1 1 1 1 1 1 1 1 1 1 1 1 1 1 1 1 1 0.9996 1 1 1 1 1 1 1 1 1
>N50
1 1 1 1 1 1 1 1 1 1 1 1 1 1 1 1 1 1 1 1 1 1 1 1 1 1 1 1 1 1 1 1 1 1 1 1 1 1 1 1 1 1 1 1 1 1 1 1 1 1 1 1 1 1 1 1 1 1 1 1 1 1 1 1 1 1 1 1 1 1 1 1 1 1 1 1 1 1 1 1 1 1 1 1 1 1 1 1 1 1 1 1 1 1 1 1 1 1 1 1 1 1 1 1 1 1 1 1 1 1 1 1 1 1 1 1 1 1 1 1 1 1 1 1 1 1 1 1 1 1 1 1 1 1 1 1 1 1 1 1 1 1 1 1 1 1 1 1 1 1 1 1 1 1 1 1 1 1 1 1 1 1 1 1 1 1 1 1 1 1 1 1 1 1 1 1 1 1 1 1 1 1 1 1
>N51
1 1 1 1 1 1 1 1 1 1 1 1 1 1 1 1 1 1 1 1 1 1 1 1 1 1 0.9926 1 1 1 1 1 1 1 1 1 1 1 1 1 1 1 1 1 1 1 1 1 1 1 1 1 1 1 1 1 1 1 1 1 1 1 1 1 1 1 1 1 1 1 1 1 1 1 1 1 1 1 1 1 1 1 1 1 1 1 1 1 1 1 1 1 1 1 1 1 1 1 1 1 1 1 1 1 1 1 1 1 1 1 1 1 1 1 1 1 1 1 1 1 1 1 1 1 0.9636 1 1 1 1 1 1 1 1 1 1 1 1 1 1 1 1 1 1 1 1 1 1 1 1 1 1 1 1 1 1 1 1 1 1 1 1 1 1 1 1 1 1 1 1 1 1 1 1 1 0.9996 1 1 1 1 1 1 1 1 1
>N52
1 1 1 1 1 1 1 1 1 1 1 1 1 1 1 1 1 1 1 1 1 1 1 1 1 1 0.9926 1 1 1 1 1 1 1 1 1 1 1 1 1 1 1 1 1 1 1 1 1 1 1 1 1 1 1 1 1 1 1 1 1 1 1 1 1 1 1 1 1 1 1 1 1 1 1 1 1 1 1 1 1 1 1 1 1 1 1 1 1 1 1 1 1 1 1 1 1 1 1 1 1 1 1 1 1 1 1 1 1 1 1 1 1 1 1 1 1 1 1 1 1 1 1 1 1 0.9636 1 1 1 1 1 1 1 1 1 1 1 1 1 1 1 1 1 1 1 1 1 1 1 1 1 1 1 1 1 1 1 1 1 1 1 1 1 1 1 1 1 1 1 1 1 1 1 1 1 0.9996 1 1 1 1 1 1 1 1 1
>N53
1 1 1 1 1 1 1 1 1 1 1 1 1 1 1 1 1 1 1 1 1 1 1 1 1 1 0.9905 1 0.9979 1 1 1 0.9994 1 1 1 1 1 1 1 1 1 1 1 1 1 1 1 1 1 1 1 1 1 1 1 1 1 1 1 1 1 0.9926 1 1 1 1 1 1 1 1 1 1 1 1 1 1 1 1 1 1 1 1 1 1 1 1 1 1 1 1 1 1 1 1 1 1 1 1 1 1 1 1 1 1 1 1 1 1 1 1 1 1 1 1 1 1 1 1 1 1 1 1 1 0.9845 1 1 1 1 1 1 1 1 1 1 1 1 1 1 1 1 1 1 1 1 1 1 1 1 1 1 1 1 1 1 1 1 1 0.9983 1 1 1 1 1 1 0.9989 1 1 1 0.9914 1 1 0.9989 1 1 1 1 1 1 1 1 1 1 1
>N54
1 1 1 1 1 1 1 1 1 1 1 1 1 0.9999 0.9999 1 0.7829 1 1 1 1 1 1 1 1 1 0.9998 1 0.9629 1 1 1 1 1 1 1 0.993 1 0.9999 0.9756 1 1 1 1 1 1 1 1 0.9999 1 0.8128 1 1 1 1 1 0.9908 0.9593 0.9995 1 0.9915 0.9181 0.9994 1 1 1 1 1 1 1 1 1 0.9865 0.9994 0.705 0.9802 0.9783 1 0.9999 1 0.7927 0.8689 1 1 0.9976 0.9995 1 0.9999 1 0.9981 1 1 1 1 1 1 0.9928 1 1 1 1 1 1 1 1 1 1 0.9996 1 1 1 0.986 1 1 1 1 1 1 1 1 1 1 1 1 0.998 1 1 0.9996 1 0.9999 1 0.9743 0.8153 1 1 0.9999 0.9999 1 1 1 1 1 1 1 1 1 0.9999 0.9165 1 1 1 0.9999 1 1 1 1 0.9709 0.9999 0.9885 0.9844 0.9996 0.5536 0.9873 0.9892 1 0.9796 1 1 1 0.9363 0.9999 0.9958 0.9867 1 0.7326 0.5013 1 1 1 1 1 1 0.6654 1
>N55
0.9983 1 1 1 1 0.997 1 1 1 1 1 1 0.9992 0.8719 0.9975 1 0.9987 1 1 1 1 1 0.9996 0.9995 1 1 1 0.9911 0.9999 0.9999 1 1 1 1 1 1 0.9993 0.9988 0.999 0.9855 1 1 1 1 1 1 1 1 1 0.9996 0.9973 1 0.9998 1 1 1 1 1 1 1 0.9999 0.9972 0.9967 1 1 0.9521 0.9974 1 1 0.919 0.9215 1 1 0.9923 0.494 1 1 1 0.7886 1 0.9999 0.9899 0.9977 1 0.998 0.8691 1 0.9675 1 0.983 0.9967 1 1 1 1 1 1 0.9979 1 1 1 1 1 1 1 0.998 1 0.9744 0.9999 0.5104 0.999 0.9997 0.9995 0.9999 1 1 1 1 0.9996 0.994 1 1 0.9998 0.9981 0.9995 1 1 0.9992 1 0.9999 1 0.8723 0.9997 1 1 0.9969 0.9861 1 0.9961 0.9801 1 0.5838 0.9936 1 0.9504 0.999 0.9999 0.9767 1 1 0.9992 1 1 0.9931 0.9136 1 0.9985 0.9998 0.7355 0.8936 0.9999 0.6216 1 0.9982 1 0.9997 1 0.992 1 0.978 0.9997 1 0.6083 0.9124 0.9418 0.9975 1 1 1 0.7159 0.9998 0.9998 0.9672 1
>N56
0.9998 1 1 1 1 0.9996 1 1 1 1 1 1 1 0.9735 0.9997 1 0.9999 1 1 1 1 1 1 0.9969 1 1 1 0.9903 1 1 1 1 1 0.9999 1 1 1 0.9999 0.9965 0.9847 1 1 1 1 1 1 1 1 1 1 0.9961 1 0.9981 1 1 1 1 1 1 1 0.9999 0.9994 0.9999 1 1 0.994 0.9997 1 1 0.9953 0.9612 1 1 0.9992 0.5145 1 1 1 0.7458 1 0.9999 0.9967 0.9995 1 0.9994 0.8631 1 0.9402 1 0.9843 0.9937 1 1 1 1 1 1 0.9999 1 1 1 1 1 1 1 0.9996 1 0.9928 1 0.5117 0.9924 0.9999 0.9999 0.9986 1 1 1 1 0.9999 0.9995 1 1 0.9991 0.9998 0.9998 1 1 0.9992 1 0.9999 1 0.8471 0.9984 1 1 0.9995 0.993 1 0.9998 0.8783 1 0.6923 0.9944 1 0.9516 0.9998 0.9999 0.9664 1 1 0.9967 1 1 0.9912 0.4908 1 0.9946 0.9999 0.8751 0.9016 0.9999 0.6041 1 0.9993 1 0.9999 1 0.9993 1 0.9634 0.9998 1 0.619 0.9434 0.9267 0.9995 1 1 1 0.9331 0.9999 0.9999 0.9815 1
>N57
1 1 1 1 1 1 1 1 1 1 1 1 1 0.9999 1 1 1 1 1 1 1 1 1 1 1 1 1 0.9996 1 1 1 1 1 0.9531 1 1 1 1 1 0.9931 1 1 1 1 1 1 1 1 1 1 1 1 1 1 1 1 1 1 1 1 1 1 1 1 1 1 1 1 1 0.9979 1 1 0.9996 1 0.9994 1 1 1 0.9978 1 0.9988 0.9903 1 1 0.9991 0.9983 1 0.6465 1 0.9994 1 1 1 1 1 1 1 1 1 1 1 1 1 1 1 0.9996 1 0.9999 1 0.9997 0.7701 1 1 0.9996 1 1 1 1 1 1 1 1 1 1 0.9998 1 1 0.9914 1 1 1 0.995 1 1 1 1 0.9882 1 1 0.8656 1 0.9998 1 1 0.9991 1 1 0.9795 1 1 1 1 1 0.6101 0.9994 1 1 1 0.9979 0.9845 1 0.9863 0.9989 1 1 1 1 0.9997 1 0.9845 1 1 0.9413 0.9863 0.9851 1 1 1 1 0.9727 0.9994 0.9995 0.9808 1
>N58
1 1 1 1 1 1 1 1 1 1 1 1 1 1 1 1 1 1 1 1 1 1 1 1 1 1 1 0.9977 1 1 1 1 1 0.9888 1 1 1 1 1 0.9925 1 1 1 1 1 1 1 1 1 1 1 1 1 1 1 1 1 1 1 1 1 1 1 1 1 1 1 1 1 0.997 1 1 0.998 1 0.9999 1 1 1 0.9997 1 0.9999 0.9975 1 1 0.9968 0.9998 1 0.6478 1 0.9991 1 1 1 1 1 1 1 1 1 1 1 1 1 1 1 0.9981 1 1 1 1 0.8047 1 1 1 1 1 1 1 1 1 1 1 1 1 0.998 1 1 0.9977 1 1 1 0.9987 1 1 1 1 0.9972 1 1 0.752 1 1 1 1 0.9999 1 1 0.9743 1 1 1 1 1 0.6099 0.9999 1 1 1 0.999 0.9838 1 0.9935 0.9999 1 1 1 1 0.9976 1 0.98 1 1 0.9907 0.9859 0.9876 1 1 1 1 0.9714 0.9963 0.9978 0.9969 1
>N59
1 1 1 1 1 1 1 1 1 1 1 1 1 1 1 1 1 1 1 1 1 1 1 1 1 1 1 1 1 1 1 1 1 1 1 1 1 1 1 1 1 1 1 1 1 1 1 1 1 1 1 1 1 1 1 1 1 1 1 1 1 1 1 1 1 1 1 1 1 1 1 1 1 1 1 1 1 1 1 1 1 1 1 1 1 1 1 1 1 1 1 1 1 1 1 1 1 1 1 1 1 1 1 1 1 1 1 1 1 1 1 1 1 1 1 1 1 1 1 1 1 1 1 1 1 1 1 1 1 1 1 1 1 1 1 1 1 1 1 1 1 1 1 1 1 1 1 1 1 1 1 1 1 1 1 1 1 1 1 1 1 1 1 1 1 1 1 1 1 1 1 1 1 1 0.9787 1 1 1 1 1 0.9444 1 1 1
>N60
1 1 1 1 1 1 1 1 1 1 1 1 1 1 1 1 1 1 1 1 1 1 1 1 1 1 1 1 1 1 1 1 1 1 1 1 1 1 1 1 1 1 1 1 1 1 1 1 1 1 1 1 1 1 1 1 1 1 1 1 1 1 1 1 1 1 1 1 1 1 1 1 1 1 1 1 1 1 1 1 1 1 1 1 1 1 1 1 1 1 1 1 1 1 1 1 1 1 1 1 1 1 1 1 1 1 1 1 1 1 1 1 1 1 1 1 1 1 1 1 1 1 1 1 1 1 1 1 1 1 1 1 1 1 1 1 1 1 1 1 1 1 1 1 1 1 1 1 1 1 1 1 1 1 1 1 1 1 1 1 1 1 1 1 1 1 1 1 1 1 1 1 1 1 0.9787 1 1 1 1 1 0.9444 1 1 1
>N61
1 1 1 1 1 1 1 1 1 1 1 1 1 1 1 1 1 1 1 1 1 1 1 1 1 1 1 1 1 1 1 1 1 1 1 1 1 1 1 1 1 1 1 1 1 1 1 1 1 1 1 1 1 1 1 1 1 1 1 1 1 1 1 1 1 1 1 1 1 1 1 1 1 1 1 1 1 1 1 1 1 1 1 1 1 1 1 1 1 1 1 1 1 1 1 1 1 1 1 1 1 1 1 1 1 1 1 1 1 1 1 1 1 1 1 1 1 1 1 1 1 1 1 1 1 1 1 1 1 1 1 1 1 1 1 1 1 1 1 1 1 1 1 1 1 1 1 1 1 1 1 1 1 1 1 1 1 1 1 1 1 1 1 1 1 1 1 1 1 1 1 1 1 1 1 1 1 1 1 1 1 1 1 1
>N62
1 1 1 1 1 1 1 1 1 0.9986 1 1 1 1 1 1 1 1 1 1 1 1 1 1 1 1 1 1 1 1 1 1 1 1 1 1 1 1 1 1 1 1 1 1 1 1 1 1 1 1 1 1 1 1 1 1 1 1 1 1 1 1 1 1 1 1 1 1 0.9998 1 1 1 1 1 1 1 1 1 1 1 1 1 1 1 1 0.9988 1 1 1 0.9993 1 1 1 1 1 1 1 1 1 1 1 1 1 1 1 0.9975 1 1 1 1 1 1 1 1 1 1 1 1 1 1 1 1 0.9986 1 1 1 1 1 1 1 1 1 0.9981 1 1 1 1 1 1 1 1 1 1 1 1 1 1 1 1 1 1 1 1 1 1 0.9855 0.997 1 0.9888 1 1 0.9999 1 1 1 1 1 1 1 1 1 1 1 1 0.9766 1 1 1 1 1 0.9465 1 1 1
>N63
1 1 1 1 1 1 1 1 1 1 1 1 1 1 1 1 1 1 1 1 1 1 1 1 1 1 1 1 1 1 1 1 1 1 1 1 1 1 1 1 1 1 1 1 1 1 1 1 1 1 1 1 1 1 1 1 1 1 1 1 1 1 1 1 1 1 1 1 1 1 1 1 1 1 1 1 1 1 1 1 1 1 1 1 1 1 1 1 1 1 1 1 1 1 1 1 1 1 1 1 1 1 1 1 1 1 1 1 1 1 1 1 1 1 1 1 1 1 1 1 1 1 1 1 1 1 1 1 1 1 1 1 1 1 1 1 1 1 1 1 1 1 1 1 1 1 1 1 1 1 1 1 1 1 1 1 1 1 1 1 1 1 1 1 1 1 1 1 1 1 1 1 1 1 1 1 1 1 1 1 1 1 1 1
>N64
1 1 1 1 1 1 1 1 1 1 1 1 1 1 1 1 1 1 1 1 1 1 1 1 1 1 1 1 1 1 1 1 1 1 1 1 1 1 1 1 1 1 1 1 1 1 1 1 1 1 1 1 1 1 1 1 1 1 1 1 1 1 1 1 1 1 1 1 1 1 1 1 1 1 1 1 1 1 1 1 1 1 1 1 1 1 1 1 1 1 1 1 1 1 1 1 1 1 1 1 1 1 1 1 1 1 1 1 1 1 1 1 1 1 1 1 1 1 1 1 1 1 1 1 1 1 1 1 1 1 1 1 1 1 1 1 1 1 1 1 1 1 1 1 1 1 1 1 1 1 1 1 1 1 1 1 1 1 1 1 1 1 1 1 1 1 1 1 1 1 1 1 1 1 1 1 1 1 1 1 1 1 1 1
>N65
0.9999 1 0.9999 1 1 0.9999 1 1 1 1 1 1 0.9995 0.3929 0.9999 1 1 1 0.9999 1 1 1 1 1 1 1 1 0.9885 0.9998 1 1 1 1 1 1 1 1 0.9999 0.9998 0.9996 1 1 1 1 1 1 1 1 1 1 0.993 1 1 1 1 1 1 0.9999 1 1 0.9998 0.9997 0.5593 1 1 0.9464 0.9999 1 1 0.9878 0.9985 1 0.9999 0.9762 0.5508 1 1 1 0.882 1 0.9998 0.9844 0.9181 1 0.9997 0.9938 1 0.9757 1 0.9864 0.9533 1 1 1 1 1 1 0.9892 1 1 1 1 1 1 1 0.9999 0.9996 0.8532 0.9999 0.9931 0.9999 0.9997 0.9598 1 0.9999 1 1 1 0.9581 0.94 1 0.9999 0.9923 0.9999 0.9998 1 0.9999 0.9994 1 0.994 0.9999 0.8651 1 1 1 0.9961 0.6153 1 0.989 0.9992 1 0.4557 0.9669 0.9999 0.9843 0.9999 0.9998 0.9984 1 1 0.9999 1 1 0.9998 0.9447 1 0.9998 0.9929 0.5661 0.6553 0.9997 0.7797 1 0.9991 1 0.9914 0.9999 0.96 1 0.9958 0.9995 1 0.5634 0.9981 0.9324 0.9998 0.9966 1 1 0.9722 0.9901 0.9743 0.9487 1
>N66
0.8671 1 0.8674 0.9978 1 0.9954 1 1 0.9998 0.9961 0.9991 1 1 0.3109 0.9968 1 0.9803 1 0.9617 1 1 1 1 0.9947 0.9997 1 0.9942 0.9636 0.9967 0.9996 1 1 0.9999 1 0.995 0.9997 0.8441 0.5167 0.9286 0.9907 1 1 1 1 1 1 1 1 1 0.9962 0.9999 1 1 1 1 1 0.9998 0.9985 0.9853 1 0.9829 0.8142 0.7624 1 1 0.9998 1 1 1 0.9995 0.9988 0.9999 0.9986 0.996 0.4354 0.9999 1 0.9418 0.9328 1 0.9433 0.7434 0.7209 0.9961 0.8699 0.9765 1 0.6696 0.9983 0.6683 0.9995 1 0.875 1 1 0.9995 1 1 1 1 1 1 0.9945 1 1 1 0.9629 0.5093 0.9756 0.9944 0.6384 0.6123 0.8087 1 0.9846 0.9999 1 1 0.996 0.9957 1 0.9954 0.9735 0.9997 0.9944 0.9954 0.9999 0.4788 1 0.9521 0.9794 0.9834 0.9945 1 1 0.6159 0.9986 1 1 1 0.9999 0.9777 0.993 0.9995 0.9995 0.7705 0.8325 0.7482 1 0.9952 0.8384 1 1 0.9999 0.921 1 0.7824 0.9796 0.7557 0.9568 0.6231 0.3204 1 0.9096 0.9456 0.9781 0.4311 0.8959 0.9999 0.4573 0.9915 0.8033 0.9797 1 0.9992 0.6024 0.9768 1 1 0.5513 0.9995 0.9968 0.9962 1
>N67
0.8671 1 0.8674 0.9978 1 0.9954 1 1 0.9998 0.9961 0.9991 1 1 0.3109 0.9968 1 0.9803 1 0.9617 1 1 1 1 0.9947 0.9997 1 0.9942 0.9636 0.9967 0.9996 1 1 0.9999 1 0.995 0.9997 0.8441 0.5167 0.9286 0.9907 1 1 1 1 1 1 1 1 1 0.9962 0.9999 1 1 1 1 1 0.9998 0.9985 0.9853 1 0.9829 0.8142 0.7624 1 1 0.9998 1 1 1 0.9995 0.9988 0.9999 0.9986 0.996 0.4354 0.9999 1 0.9418 0.9328 1 0.9433 0.7434 0.7209 0.9961 0.8699 0.9765 1 0.6696 0.9983 0.6683 0.9995 1 0.875 1 1 0.9995 1 1 1 1 1 1 0.9945 1 1 1 0.9629 0.5093 0.9756 0.9944 0.6384 0.6123 0.8087 1 0.9846 0.9999 1 1 0.996 0.9957 1 0.9954 0.9735 0.9997 0.9944 0.9954 0.9999 0.4788 1 0.9521 0.9794 0.9834 0.9945 1 1 0.6159 0.9986 1 1 1 0.9999 0.9777 0.993 0.9995 0.9995 0.7705 0.8325 0.7482 1 0.9952 0.8384 1 1 0.9999 0.921 1 0.7824 0.9796 0.7557 0.9568 0.6231 0.3204 1 0.9096 0.9456 0.9781 0.4311 0.8959 0.9999 0.4573 0.9915 0.8033 0.9797 1 0.9992 0.6024 0.9768 1 1 0.5513 0.9995 0.9968 0.9962 1
>N68
0.7682 1 0.7725 0.7855 1 0.7237 1 1 0.9798 0.9526 0.9201 1 1 0.237 0.8944 1 0.9929 1 0.5877 0.9985 1 1 0.9961 0.9832 0.9983 0.9998 0.9933 0.9702 0.9945 0.9995 1 1 0.9882 1 0.9995 0.9755 0.7136 0.6236 0.964 0.8502 0.9999 1 1 0.9998 1 0.9998 1 1 0.9994 0.9998 0.9997 1 0.9988 1 1 1 0.9894 0.9631 0.9806 1 0.8796 0.8325 0.7361 1 1 0.9978 0.9998 1 1 0.9894 0.9868 0.9999 0.9828 0.9701 0.4155 0.982 0.9996 0.79 0.9386 1 0.9342 0.7576 0.7604 0.4706 0.8849 0.973 0.9995 0.8603 0.997 0.6762 0.9712 1 0.9016 1 0.9999 1 0.9901 1 1 1 1 1 0.9309 1 1 0.9999 0.9608 0.5521 0.8674 0.6707 0.6897 0.5967 0.7878 0.9999 0.8351 0.9996 1 0.9997 0.6176 0.6789 1 0.9793 0.5854 0.9894 0.9917 0.9835 0.9994 0.6051 0.9988 0.6083 0.9871 0.9813 0.9852 1 1 0.6204 0.9951 1 1 0.9997 0.9991 0.9766 0.9852 0.9957 0.999 0.815 0.4074 0.8121 1 0.9983 0.7832 0.9993 1 0.9982 0.4105 1 0.6686 0.7014 0.6916 0.9381 0.6119 0.3424 0.9999 0.8775 0.9691 0.756 0.3691 0.5765 0.9989 0.4332 0.9935 0.5171 0.9678 0.9999 0.9937 0.7514 0.9254 1 1 0.437 0.9614 0.9963 0.9958 0.9999
>N69
0.7348 1 0.7304 0.7612 1 0.9447 1 1 0.9502 0.9941 0.9979 0.9999 1 0.3141 0.9955 1 0.9739 1 0.5178 0.4006 0.995 1 0.7451 0.8811 0.9217 0.9782 0.9983 0.9083 0.9902 0.9985 1 0.9999 0.9529 1 0.9993 0.817 0.4425 0.595 0.9154 0.6483 0.9998 1 1 0.9995 1 0.9993 0.9999 0.9999 0.9607 0.9999 0.9991 1 0.9449 0.9999 1 1 0.9128 0.8791 0.9996 1 0.8792 0.972 0.7606 0.9999 0.9999 0.9304 0.9995 0.9998 1 0.9486 0.9705 0.9999 0.9019 0.9084 0.4086 0.9988 0.9988 0.7703 0.7736 1 0.4708 0.8382 0.9113 0.5958 0.7366 0.6674 0.9664 0.9713 0.9935 0.9349 0.9956 0.9944 0.8319 1 0.9998 1 0.6487 1 1 1 1 1 0.8947 1 0.9999 0.9998 0.9451 0.6241 0.9933 0.5073 0.9556 0.6363 0.8335 0.9836 0.6061 0.9676 1 0.9987 0.5975 0.9357 1 0.9941 0.9414 0.9775 0.9203 0.9975 0.9982 0.5629 0.9687 0.9558 0.909 0.9809 0.3924 1 1 0.9425 0.9764 1 1 0.9991 0.9554 0.9963 0.8559 0.8778 0.9998 0.9776 0.558 0.9787 1 0.9988 0.7796 0.96 0.9999 0.915 0.4623 0.9999 0.6156 0.5106 0.4087 0.9068 0.9406 0.1476 0.9997 0.6368 0.9256 0.6787 0.5374 0.4027 0.9995 0.5361 0.994 0.4863 0.6499 0.9993 0.8882 0.9028 0.8745 1 1 0.8674 0.9399 0.9953 0.9623 0.9998
>N70
0.8247 1 0.9952 0.9984 1 0.9995 1 1 0.9997 1 1 1 1 0.9886 1 1 0.9973 1 0.8718 0.9975 0.9997 1 0.9984 0.9997 0.9981 0.9999 0.9999 0.9965 0.9756 0.9999 1 1 0.9998 1 1 0.8267 0.9989 0.9962 0.999 0.6219 1 1 1 1 1 0.9999 1 1 0.9998 1 0.9999 1 0.9996 1 1 1 0.9991 0.9983 1 1 0.9776 0.9993 0.5657 1 1 0.9993 1 1 1 0.9997 0.9999 1 0.8035 0.9986 0.7728 1 0.9999 0.9954 0.9746 1 0.8029 0.9163 0.9098 0.9983 0.8649 0.625 0.9999 0.9986 1 0.8027 0.9998 1 0.9942 1 1 1 0.9993 1 1 1 1 1 0.8462 1 1 1 0.9996 0.996 0.9999 0.791 0.9995 0.7716 0.9964 0.4638 0.619 0.9999 1 0.9978 0.9972 0.9994 1 0.9933 0.9995 0.9999 0.6109 0.9999 0.9999 0.8602 0.9983 0.9997 0.999 0.9983 0.9837 1 1 0.9984 0.9437 1 1 0.9999 0.9997 0.9998 0.9965 0.9943 1 0.9995 0.9803 0.9996 1 0.9999 0.9978 0.9998 1 0.9958 0.9985 1 0.8452 0.9929 0.6316 0.9234 0.9985 0.5369 1 0.7313 0.9988 0.9951 0.993 0.9921 1 0.9918 0.9797 0.995 0.7218 0.9962 0.9868 0.9276 0.5058 1 1 0.8994 0.9996 0.9997 0.7967 1
>N71
0.9988 1 0.9999 1 1 1 1 1 1 1 1 1 0.9994 0.9993 1 0.9996 1 1 0.9973 1 1 1 1 1 1 1 1 1 0.9995 1 1 1 1 1 1 0.9995 1 0.9999 0.9999 0.9905 1 1 1 1 1 1 1 1 1 1 1 1 1 1 1 1 1 0.9999 1 1 0.9696 0.9999 0.6794 1 1 1 1 1 1 1 1 1 0.9956 0.9999 0.9916 1 1 0.9998 0.9752 1 0.7617 0.9969 0.9983 1 0.8658 0.9878 1 0.9999 1 0.99 1 1 0.9999 1 1 1 1 1 1 1 1 1 0.848 1 1 1 1 0.9999 1 0.9948 1 0.9964 1 0.9945 0.7905 1 1 0.9921 0.9999 1 1 0.984 1 1 0.9754 1 1 0.8446 1 1 1 0.9998 0.999 1 1 0.9999 0.8773 1 1 1 1 1 0.9998 0.9999 1 1 0.9867 1 1 1 0.9999 1 1 0.9999 1 1 0.9966 0.9997 0.7375 0.9289 0.9999 0.7399 1 0.6647 0.9999 0.9998 0.9997 0.9997 1 0.9996 0.9996 0.9999 0.9129 1 0.9997 0.9988 0.5668 1 1 0.9995 1 1 0.805 1
>N72
0.9891 1 0.6834 0.9879 1 0.6659 1 1 0.9995 0.9103 0.9995 1 1 0.6875 0.9991 1 0.9999 1 0.9917 1 1 1 1 0.9997 0.9999 1 0.9362 0.9996 0.9341 0.9997 1 1 0.9999 1 0.9999 0.929 0.3896 0.9946 0.9982 0.9808 1 1 1 0.9999 1 0.9999 1 1 0.9999 1 0.9998 1 0.9999 1 1 1 0.9999 0.9982 0.9868 1 0.9745 0.6967 0.9916 1 1 0.9998 0.9999 1 1 0.9999 0.9998 1 0.8492 0.7808 0.506 0.9844 0.9998 0.9887 0.997 1 0.9966 0.9779 0.7387 0.6339 0.9942 0.9987 1 0.8645 0.9475 0.9803 0.9934 1 0.9984 1 1 1 0.9999 1 1 1 1 1 0.9993 1 1 1 0.9999 0.9882 0.9984 0.9827 0.9988 0.5445 0.998 1 0.6953 1 1 0.9998 0.9961 0.9779 1 0.9963 0.7924 0.9994 0.9987 0.9959 0.9996 0.9695 0.9802 0.9991 0.9989 0.9076 0.9998 1 1 0.9734 0.9979 1 1 0.9998 0.9999 0.8632 0.9975 0.9996 0.9525 0.9935 0.9681 0.717 0.9993 0.9998 0.725 0.9999 1 0.9999 0.9912 1 0.661 0.6275 0.6941 0.997 0.9706 0.4777 0.9999 0.9894 0.9979 0.5487 0.9539 0.6128 0.9599 0.6475 0.9519 0.992 0.9971 0.9999 0.9728 0.9939 0.7504 1 1 0.5898 0.5248 0.9551 0.9993 1
>N73
0.9993 1 0.9245 0.9999 1 0.9924 1 1 0.9998 0.9762 0.9997 1 0.9973 0.4984 0.9872 1 0.6087 1 0.9995 1 1 1 1 0.9997 0.9919 1 0.6366 0.5645 0.9983 0.9994 1 1 0.9875 1 0.9554 0.9998 0.883 0.6654 0.5972 0.7574 1 1 1 0.9999 1 0.9998 0.9965 1 0.9999 0.9967 0.9915 1 0.9999 1 1 1 0.9999 0.9723 0.7807 1 0.9973 0.8918 0.9999 1 1 0.9998 0.9999 0.9999 1 0.9948 0.9999 1 0.9628 0.9918 0.747 0.9873 0.9997 0.9951 0.9681 1 0.7122 0.6158 0.7007 0.9906 0.7772 0.9831 0.9977 0.8845 0.9896 0.6409 0.9785 0.998 0.745 1 0.9999 0.9957 0.9999 1 1 1 1 1 0.9999 1 1 1 1 0.722 0.9947 0.9911 0.9983 0.5795 0.5659 1 0.9661 1 1 0.9998 0.9995 0.9998 1 0.9993 0.9982 0.9993 0.9624 0.9662 0.9995 0.6355 0.9727 0.6305 0.2262 0.8022 0.6185 1 1 0.8254 0.9938 1 1 0.9998 0.9885 0.9951 0.9838 0.9995 0.9423 0.7334 0.9234 0.6142 1 0.9997 0.9593 0.9997 1 0.9999 1 1 0.9625 0.9971 0.713 0.5055 0.6041 0.4171 0.5309 0.7149 0.9438 0.9562 0.5315 0.6453 0.9086 0.6707 0.9626 0.937 0.943 0.9999 0.9989 0.5497 0.9985 1 1 0.7003 0.9782 0.9989 0.9307 0.9998
>N74
0.9935 1 0.9782 0.9999 1 0.9751 1 1 0.9955 0.9948 1 1 0.9989 0.7675 0.998 1 0.9957 1 0.5505 0.9994 1 1 1 0.997 1 0.9987 0.9996 0.9973 0.7633 0.9923 1 0.8999 0.6764 1 0.8737 0.9993 0.6078 0.7218 0.608 0.9304 1 1 1 0.7998 1 0.998 1 0.9984 0.5999 0.9511 0.9826 0.9972 0.6072 0.8717 1 1 0.9987 0.8532 1 1 0.5678 0.6305 0.9876 1 1 0.9997 0.9998 0.9998 1 0.9989 0.9999 1 0.5874 0.9529 0.4101 0.518 0.3871 0.7335 0.5838 1 0.9803 0.3476 0.9987 0.9908 0.8002 0.5851 1 0.9823 1 0.9757 0.9158 0.9988 0.9883 1 0.9989 0.9919 0.9988 0.9985 1 1 1 1 0.9905 0.8713 0.9999 0.9871 0.9969 0.8899 0.4513 0.9639 0.9921 0.8575 0.9739 0.9999 0.9991 0.9999 0.9994 0.8724 0.9928 0.9926 1 0.9961 0.5454 0.9976 0.996 0.9803 0.9993 0.7397 0.9998 0.9643 0.8062 0.4754 0.64 0.999 1 0.6329 0.8994 1 1 0.9647 0.9805 0.9959 0.9757 0.9995 0.9999 0.9866 0.94 0.9995 1 0.9995 0.7418 0.7827 1 0.9884 1 1 0.4492 0.9939 0.3651 0.7666 0.991 0.3221 0.7643 0.793 0.9981 0.6518 0.4347 0.9943 0.9992 0.4461 0.9984 0.9561 0.9017 0.8051 0.8757 0.9458 0.8475 1 1 0.9955 0.9981 0.6262 0.8291 0.9999
>N75
0.9982 1 0.9956 1 1 0.9975 1 1 0.9943 0.9998 1 1 1 0.9316 0.9996 1 0.9996 1 0.8683 1 1 1 1 0.9997 1 0.9998 0.9999 0.9995 0.5514 0.9966 1 0.4968 0.5844 1 0.7152 0.9992 0.5309 0.5336 0.7616 0.9387 1 1 1 0.8157 1 0.9999 1 0.9953 0.9095 0.8987 0.9986 1 0.8838 0.8677 0.9993 1 0.9996 0.6947 1 1 0.5331 0.5541 0.9973 1 1 0.9999 1 1 1 0.9999 1 1 0.5654 0.9509 0.4227 0.5216 0.3398 0.9161 0.4592 1 0.972 0.4402 0.9996 0.9956 0.8858 0.5979 1 0.9825 1 0.9816 0.8597 1 0.9941 1 0.9999 0.9188 0.9999 0.9998 1 1 1 1 0.9927 0.9983 0.9998 0.9882 0.9978 0.8909 0.4878 0.9701 0.9965 0.8513 0.9938 1 0.9997 0.9999 1 0.7521 0.9988 0.9974 1 0.9949 0.6388 0.9995 0.9989 0.9875 0.9994 0.7114 1 0.9601 0.8038 0.4646 0.748 0.9899 1 0.8138 0.9042 0.9999 1 0.9818 0.9805 0.9993 0.974 0.9999 1 0.9867 0.9364 0.9999 1 0.9995 0.7498 0.6497 0.9999 0.9752 1 1 0.5016 0.993 0.4331 0.7496 0.997 0.2859 0.7426 0.7941 0.9993 0.508 0.3716 0.9986 1 0.5269 0.999 0.997 0.8984 0.9947 0.8531 0.9916 0.9199 1 1 0.9977 0.9999 0.6368 0.9674 1
>N76
0.9881 1 0.9832 0.9999 1 1 1 1 0.8778 1 1 1 1 0.9981 1 1 1 1 1 1 1 1 1 1 1 1 1 1 0.752 0.9999 1 0.9881 0.9997 1 0.645 0.9941 0.3406 0.9492 0.8054 0.9969 1 1 1 0.6835 1 0.9999 1 0.9819 0.9676 0.5236 0.9995 1 0.8847 0.9994 0.9896 1 1 0.9316 1 1 0.5299 0.4849 0.9998 1 1 0.9993 1 1 1 1 1 1 0.6114 0.9982 0.6715 0.9721 0.6739 0.9923 0.2265 1 0.9726 0.4604 0.997 1 0.9644 0.9424 0.997 0.903 1 0.9968 0.8766 1 0.9971 1 0.9998 0.5065 1 1 1 1 1 1 0.9999 1 1 1 0.9986 0.8753 0.5217 0.9805 0.9999 0.9744 1 1 0.9999 1 1 0.8192 0.9958 0.9958 1 0.9873 0.9226 1 0.9997 0.9904 0.9998 0.6441 0.9996 0.9365 0.8499 0.5163 0.9263 0.3919 1 0.948 0.9472 1 1 0.9278 0.973 1 0.9481 1 1 0.578 0.9191 1 1 1 0.9916 0.9003 1 1 1 1 0.8916 0.9352 0.7713 0.8035 0.9974 0.3504 0.7223 0.6659 0.9997 0.3896 0.6948 0.9999 1 0.6163 0.9999 1 0.9906 0.9999 0.805 0.9999 0.8824 1 1 1 1 0.7143 0.9967 1
>N77
0.9881 1 0.9832 0.9999 1 1 1 1 0.8778 1 1 1 1 0.9981 1 1 1 1 1 1 1 1 1 1 1 1 1 1 0.752 0.9999 1 0.9881 0.9997 1 0.645 0.9941 0.3406 0.9492 0.8054 0.9969 1 1 1 0.6835 1 0.9999 1 0.9819 0.9676 0.5236 0.9995 1 0.8847 0.9994 0.9896 1 1 0.9316 1 1 0.5299 0.4849 0.9998 1 1 0.9993 1 1 1 1 1 1 0.6114 0.9982 0.6715 0.9721 0.6739 0.9923 0.2265 1 0.9726 0.4604 0.997 1 0.9644 0.9424 0.997 0.903 1 0.9968 0.8766 1 0.9971 1 0.9998 0.5065 1 1 1 1 1 1 0.9999 1 1 1 0.9986 0.8753 0.5217 0.9805 0.9999 0.9744 1 1 0.9999 1 1 0.8192 0.9958 0.9958 1 0.9873 0.9226 1 0.9997 0.9904 0.9998 0.6441 0.9996 0.9365 0.8499 0.5163 0.9263 0.3919 1 0.948 0.9472 1 1 0.9278 0.973 1 0.9481 1 1 0.578 0.9191 1 1 1 0.9916 0.9003 1 1 1 1 0.8916 0.9352 0.7713 0.8035 0.9974 0.3504 0.7223 0.6659 0.9997 0.3896 0.6948 0.9999 1 0.6163 0.9999 1 0.9906 0.9999 0.805 0.9999 0.8824 1 1 1 1 0.7143 0.9967 1
>N78
0.9577 1 0.9748 0.9999 1 0.9999 1 1 0.819 0.9999 1 1 1 0.995 1 1 0.9999 1 1 1 1 1 1 0.9999 1 1 0.9998 1 0.8687 0.9996 1 0.99 0.9999 1 0.6444 0.9368 0.791 0.9276 0.7962 0.9986 1 1 1 0.7368 1 0.9788 1 0.9784 0.9465 0.942 0.9998 1 0.4666 0.9999 0.9865 1 1 0.9317 0.9986 1 0.4535 0.5673 0.9989 1 1 0.9997 0.9999 1 1 0.9999 1 1 0.3722 0.9857 0.6902 0.9675 0.7305 0.9797 0.2591 1 0.9509 0.4609 0.9908 0.9999 0.9154 0.9837 0.9935 0.6468 1 0.9984 0.8065 1 0.9985 1 0.9999 0.5701 1 1 1 1 1 1 0.9995 1 1 1 0.9922 0.8503 0.8401 0.9944 0.9995 0.9832 0.9966 1 0.9996 1 1 0.815 0.9949 0.8395 1 0.9249 0.9221 0.9997 0.9996 0.9792 0.9852 0.5321 0.9957 0.9139 0.5127 0.3768 0.9285 0.8793 1 0.9207 0.9375 1 0.9999 0.881 0.9533 0.9997 0.9435 0.9983 1 0.5799 0.9031 0.9997 1 0.9998 0.9779 0.9689 0.9999 0.9999 0.9991 0.9976 0.8105 0.9056 0.6291 0.9248 0.9827 0.2729 0.7165 0.7488 0.9946 0.4083 0.7071 0.9995 0.9999 0.6655 0.9898 0.9995 0.9922 0.9892 0.7677 0.9957 0.6842 1 1 0.9996 1 0.7007 0.9853 1
>N79
0.637 1 0.9991 1 1 0.9999 1 1 0.832 0.9999 1 1 1 0.9942 0.9999 1 0.9999 1 0.9997 1 1 1 1 1 1 1 0.9999 1 0.8994 0.9944 1 1 1 1 0.6452 0.8371 0.9186 0.7157 0.6277 0.9941 1 1 1 0.8544 1 0.9908 1 0.9997 0.5 0.9993 0.9999 1 0.95 1 0.998 1 1 0.9548 1 1 0.9994 0.9815 0.999 1 1 0.9999 1 1 1 1 0.9998 1 0.9545 0.9989 0.897 0.9904 0.9198 0.9943 0.6487 1 0.5117 0.9579 0.9994 0.9999 0.6545 0.997 0.9999 0.9342 1 0.9995 0.9943 1 0.9997 1 0.9996 0.9854 1 1 1 1 1 1 0.9921 1 0.9999 1 0.7286 0.5168 0.9892 0.9933 0.9998 0.9624 0.9999 1 0.9997 0.9997 1 0.9308 0.9719 0.9996 1 0.8944 0.8144 0.9998 0.9957 0.9984 0.9825 0.6691 0.8848 0.9494 0.275 0.947 0.9937 0.9348 1 0.9247 0.9957 1 0.9938 0.8843 0.6802 0.9992 0.994 0.9763 1 0.9908 0.565 0.9947 1 0.9999 0.9541 0.9596 0.9942 1 1 1 0.6778 0.9464 0.4233 0.9936 0.9982 0.4769 0.9942 0.7826 0.9993 0.5572 0.4453 0.9997 0.9946 0.5521 0.9759 0.9997 0.9808 0.6645 0.801 0.9988 0.5571 1 1 0.9991 1 0.4987 0.9989 1
>N80
0.8747 1 0.9998 1 1 1 1 1 0.7849 0.9999 1 1 1 0.9851 0.9982 1 0.9999 0.9986 0.9976 1 1 1 1 1 1 1 0.9999 1 0.9841 0.9996 1 1 1 1 0.5208 0.3779 0.9085 0.7223 0.9039 0.9995 1 1 1 0.9249 1 0.9995 1 1 0.3814 0.9997 0.9999 1 0.9496 1 1 1 0.9991 0.9992 1 1 1 0.9968 0.9994 1 1 0.9999 1 1 1 1 0.9972 1 0.9594 0.9995 0.9028 0.9992 0.9153 0.9856 0.5311 1 0.6511 0.9891 0.9997 1 0.6365 0.9995 1 0.966 1 0.9997 0.9993 1 0.9998 1 1 0.9856 1 0.9985 1 1 1 1 0.9419 1 0.9971 1 0.7331 0.9002 0.9863 0.9992 0.9998 0.9755 0.9999 1 0.9998 0.9961 1 0.9919 0.9042 1 1 0.992 0.9337 0.9998 0.9998 0.9996 0.9986 0.9211 0.9175 0.8869 0.5533 0.9898 0.9972 0.9179 1 0.9947 0.9988 1 0.9998 0.7922 0.9853 0.9939 0.997 0.9966 1 0.999 0.7043 0.9997 0.9999 0.9999 0.9926 0.9932 0.9998 1 1 1 0.6736 0.9591 0.5619 0.997 0.9992 0.9175 0.9998 0.9577 0.9996 0.8122 0.4352 0.9998 0.9998 0.9103 0.5523 0.9998 0.9955 0.6789 0.97 0.9944 0.4019 1 1 0.9998 1 0.5581 0.9995 1
>N81
0.8763 1 1 1 1 1 1 1 0.9991 1 1 0.9999 1 0.7212 0.5543 1 0.9997 0.9999 0.7881 1 1 1 1 1 1 1 1 1 0.9985 0.9998 1 0.9991 1 1 0.9991 0.9999 0.9995 0.9983 0.9985 0.9997 1 1 1 0.998 1 0.9997 1 1 0.9983 0.9722 1 1 0.9978 1 1 1 0.6383 0.9988 0.9999 1 0.999 0.9995 0.9995 0.9999 1 0.9996 1 1 1 1 0.8402 1 0.9896 0.9989 0.8017 0.9997 0.9916 0.9571 0.4992 1 0.9677 0.9921 0.9999 1 0.9889 0.9993 1 0.923 1 0.9999 0.9999 1 0.9999 1 1 0.9991 1 0.9993 1 1 1 1 0.9998 1 0.9972 1 0.9406 0.9608 0.9644 0.9978 0.9999 0.9968 1 1 0.9999 0.9989 1 0.9972 0.9994 1 1 1 0.9998 0.9999 1 0.9999 0.9999 0.973 0.9997 0.8155 0.9883 0.999 0.9905 0.9885 1 0.9998 0.9998 1 1 0.8089 1 0.911 0.9966 0.9999 1 0.9999 0.9975 1 0.6596 1 0.9997 0.9982 0.9999 0.9998 1 1 0.975 0.8813 0.963 0.9611 0.9998 0.9988 1 0.9991 0.9998 0.8344 0.9792 0.9999 1 0.9975 0.9849 0.9999 0.9996 0.6006 0.9997 0.9221 0.9088 1 1 0.9999 1 0.937 0.9998 1
>N82
0.8369 1 0.9997 0.9999 1 0.9999 1 1 0.9997 0.9999 1 0.995 1 0.419 0.9099 1 0.9911 1 0.9002 1 1 1 1 0.9999 1 1 0.9998 1 0.9839 0.9944 1 0.9729 1 1 0.9998 1 0.999 0.9997 0.9854 0.9923 1 1 1 0.9997 1 0.9827 1 0.9962 0.9913 0.936 0.9999 1 0.9996 1 1 1 0.4419 0.4061 0.9912 1 0.5699 0.9902 0.9901 0.995 1 0.9888 0.9999 1 0.9964 0.9999 0.7396 1 0.9782 0.9822 0.6982 0.9896 0.9818 0.9462 0.8414 0.9986 0.9509 0.9017 0.9995 0.9999 0.9523 0.9706 1 0.912 0.998 0.9994 0.9995 1 0.9996 1 0.9981 0.9999 1 0.9978 1 1 1 1 0.9999 1 0.9972 1 0.7067 0.8969 0.9609 0.9466 0.9996 0.9986 0.9999 1 0.9996 0.9999 1 0.9568 0.9995 1 1 0.9999 0.9999 0.9997 0.9999 0.9996 0.9998 0.7679 0.9999 0.749 0.9662 0.996 0.8917 0.9848 1 0.9992 0.9991 1 1 0.9788 0.9999 0.9003 0.9676 0.9998 1 0.9997 0.998 0.9999 0.4343 0.9999 0.9989 0.9554 0.9946 0.9923 1 1 0.941 0.3963 0.9223 0.6477 0.9989 0.996 0.9966 0.9975 0.9992 0.7393 0.9598 0.9996 1 0.9852 0.968 0.9996 0.9983 0.4797 0.9995 0.7113 0.6967 1 1 0.9997 0.9973 0.7315 0.9992 1
>N83
0.9917 1 0.9998 1 1 1 1 1 0.9961 0.9999 1 1 1 0.9977 1 1 0.9999 1 0.9905 1 1 1 1 1 1 1 0.9999 1 0.5543 0.9967 1 1 1 1 0.6499 0.8236 0.8797 0.996 0.9834 0.4232 1 1 1 0.8 1 0.9999 1 1 0.9944 1 0.9999 1 0.9994 1 1 1 1 0.597 1 1 1 0.9988 0.9893 1 1 0.9999 1 1 1 1 1 1 0.9894 0.9996 0.8932 0.9626 0.9982 0.9989 0.989 1 0.3004 0.9964 0.9996 0.9999 0.9919 0.9649 1 0.9037 1 0.9996 0.9826 1 0.9997 1 0.9752 1 1 1 1 1 1 1 0.9998 1 1 1 0.991 0.464 0.9998 0.5717 0.9998 0.5376 0.9999 1 0.9997 1 1 0.8616 0.9725 1 1 0.8852 0.9961 0.9998 0.6592 0.9959 0.9946 0.5508 0.9547 0.9975 0.872 0.9483 0.998 0.9509 1 0.9768 0.9993 1 0.9948 0.9979 0.9993 0.9998 0.9974 0.5496 1 0.9996 0.4441 0.9947 1 0.9999 0.9778 0.9711 0.997 1 1 1 0.5369 0.988 0.5107 0.9937 0.9972 0.929 0.9999 0.9684 0.9982 0.9769 0.9681 0.9997 0.9945 0.9581 0.9999 0.9997 0.6498 0.8442 0.7596 0.9998 0.6449 1 1 0.9646 1 0.9859 0.9995 1
>N84
0.9998 1 1 0.9999 1 1 1 1 1 1 1 1 1 0.9998 1 1 1 1 0.7826 1 1 1 1 1 1 1 1 1 0.9867 1 1 1 1 1 0.9984 0.8937 0.9573 1 0.9997 0.9956 1 1 1 0.9975 1 1 1 1 1 1 1 1 1 1 1 1 1 0.9985 1 1 1 0.9986 0.9241 1 1 1 1 1 1 1 1 1 0.9602 1 0.9982 0.9999 1 0.9999 0.9999 1 0.9972 0.9999 0.9981 1 0.9999 0.9999 1 0.7456 1 1 0.9999 1 1 1 0.9999 1 1 1 1 1 1 1 1 1 1 1 0.9996 0.4854 1 0.5832 1 0.574 1 1 1 1 1 0.9883 0.9805 1 1 0.9981 0.9998 1 0.9976 0.9692 1 0.5139 0.9907 0.9998 0.8477 0.9978 0.9995 0.9998 1 0.9995 1 1 1 1 1 1 0.9993 0.9978 1 1 0.7526 0.9999 1 1 0.9999 0.9998 1 1 1 1 0.9986 0.9514 0.9698 0.9676 0.9828 0.9975 1 0.9994 0.9913 0.9997 0.9995 1 1 0.9539 1 1 0.5119 0.9998 0.7602 1 0.9992 1 1 0.9999 1 0.9985 1 1
>N85
0.9995 1 1 0.9993 1 1 1 1 1 1 1 1 1 0.9995 1 1 1 1 0.7118 1 1 1 1 1 1 1 1 1 0.9868 1 1 1 1 1 0.9995 0.9587 0.9515 1 0.9997 0.9955 1 1 1 0.9991 1 1 1 1 1 1 1 1 1 1 1 1 1 0.9994 1 1 1 0.9839 0.5621 1 1 1 1 1 1 1 1 1 0.7719 0.9999 0.9983 0.9999 1 0.9998 0.9998 0.9991 0.9987 0.9996 0.9788 1 0.9999 0.9999 1 0.566 1 0.9999 0.9999 1 0.9999 1 1 1 1 1 1 1 1 1 1 1 1 1 0.9992 0.5265 1 0.551 0.9996 0.5121 1 0.9998 1 0.9998 1 0.9905 0.9806 1 1 0.9979 0.9992 0.9996 0.998 0.7729 0.9998 0.5508 0.992 0.999 0.862 0.9952 0.998 1 1 0.9995 0.9999 0.9999 0.9999 0.9996 1 1 0.9975 0.9982 0.9998 0.9997 0.6291 0.9994 1 1 0.9999 0.9998 1 0.9995 1 1 0.9993 0.789 0.9699 0.9827 0.9918 0.9969 1 0.9993 0.953 0.9997 0.9994 0.9999 1 0.9609 1 0.9999 0.5063 0.9999 0.8769 1 0.9997 1 1 0.9999 1 0.9973 0.9999 1
>N86
0.9858 1 0.7407 0.9305 1 0.9991 1 1 0.7583 0.9999 1 0.9998 1 0.9924 0.9763 1 0.9998 1 1 1 1 1 1 0.9999 0.9999 1 0.9998 1 0.9588 0.8786 1 0.8398 1 1 0.6273 0.9759 0.4057 0.9971 0.7002 0.5772 0.9997 1 1 0.9641 1 0.9999 0.9836 0.562 0.9774 0.9951 0.9998 1 0.8816 0.9442 1 1 1 0.7011 1 1 0.378 0.525 0.988 1 0.9999 0.9998 0.9997 1 1 0.9991 0.9998 0.9996 0.8391 0.9932 0.3402 0.9666 0.8582 0.9437 0.2656 1 0.9785 0.3201 0.7582 0.9995 0.9886 0.7655 0.9744 0.8558 0.9997 0.9856 0.9878 0.996 0.9432 1 0.9633 0.9906 1 1 1 1 1 1 0.9988 1 0.9511 1 0.9991 0.8285 0.5042 0.9082 0.9798 0.9384 0.9998 1 0.9968 0.9999 1 0.8327 0.9989 0.9992 1 0.9544 0.9936 0.9995 0.9778 0.9484 0.9956 0.3418 0.9788 0.7059 0.8388 0.437 0.4273 0.8654 1 0.9101 0.8209 1 0.9999 0.9263 0.9994 0.999 0.8811 0.9996 1 0.5745 0.8449 0.9998 1 0.9998 0.9713 0.8134 1 0.9999 1 0.9997 0.8824 0.9002 0.7984 0.9286 0.9488 0.5734 0.6884 0.5056 0.9796 0.29 0.7351 0.9967 1 0.3972 0.9886 0.9993 0.3986 0.9996 0.9739 0.9996 0.9876 1 1 0.9995 1 0.3846 0.995 1
>N87
0.9493 1 0.7363 0.904 1 0.9936 1 1 0.8575 0.9997 1 0.9968 1 0.9869 0.4909 1 0.9996 1 0.9999 1 1 1 1 0.9998 0.9987 0.9999 0.9995 0.9999 0.9737 0.8791 1 0.8138 0.9999 1 0.5333 0.989 0.3923 0.999 0.7338 0.9208 0.9964 1 1 0.9909 0.9998 0.9984 0.5856 0.572 0.9645 0.9996 0.9996 1 0.5252 0.7994 1 1 0.9999 0.7444 1 1 0.4373 0.5587 0.9486 0.9999 0.9988 0.9996 0.9968 0.9998 0.9994 0.9813 0.9977 0.9961 0.8384 0.9591 0.2755 0.9908 0.9638 0.9313 0.2049 1 0.9286 0.3702 0.7469 0.9956 0.9815 0.7318 0.9827 0.8865 0.9963 0.9934 0.9948 0.9999 0.9539 1 0.9918 0.9986 1 1 0.9992 1 1 1 0.9925 0.9994 0.8702 0.9998 0.995 0.8452 0.8837 0.9116 0.9906 0.6827 0.9995 1 0.987 0.9983 1 0.7691 0.9985 0.9992 1 0.6273 0.9973 0.9991 0.9951 0.7658 0.9984 0.3113 0.7902 0.6946 0.713 0.421 0.4631 0.8765 1 0.9279 0.807 1 0.9983 0.9774 0.9998 0.9938 0.6787 0.9989 1 0.7891 0.9166 0.9995 1 0.9996 0.986 0.8114 1 0.9997 1 0.9964 0.9012 0.6322 0.7457 0.9298 0.7421 0.596 0.6589 0.4264 0.9897 0.2305 0.5576 0.9869 0.9999 0.8321 0.507 0.9987 0.4361 0.9958 0.9879 0.9991 0.9851 1 1 0.9989 0.9999 0.5802 0.9841 0.9999
>N88
0.9181 1 0.6216 0.9991 1 1 1 1 0.9999 1 1 0.9999 1 0.9996 0.9902 1 1 1 1 1 1 1 1 1 1 1 1 1 0.9806 0.9999 1 0.9659 1 1 0.8562 0.9934 0.9954 1 0.9939 0.9979 1 1 1 0.9977 1 1 0.9996 0.8293 0.9605 1 1 1 0.9943 0.9761 1 1 1 0.9668 1 1 0.8123 0.7407 0.6855 1 1 1 1 1 1 0.9999 1 1 0.7583 0.5949 0.9762 0.9999 0.9999 0.9312 0.9845 1 0.9842 0.5751 0.7162 0.9998 0.9979 0.7391 0.9549 0.9885 0.9991 0.9991 1 1 0.9998 1 0.9987 1 1 1 1 1 1 1 1 1 0.9999 1 0.9999 0.9916 0.9491 0.9396 1 0.9998 0.9997 1 0.9999 1 1 0.907 1 1 1 0.9017 1 1 1 0.9985 1 0.685 0.9998 0.5715 0.594 0.3571 0.6599 0.9999 1 0.9994 0.6438 1 0.9493 1 0.9999 1 0.9658 0.9977 1 0.9964 0.9688 1 1 1 0.9998 0.8993 1 0.9985 1 1 0.9993 0.8475 0.7035 0.9898 0.994 0.8066 0.6237 0.8564 0.9994 0.3484 0.9287 0.9999 1 0.9993 0.9892 0.9998 0.4925 1 0.9996 1 0.9999 1 1 1 1 0.9978 0.9999 1
>N89
0.9468 1 0.6139 0.9999 1 1 1 1 1 1 1 0.9999 1 0.9996 0.9896 1 1 1 1 1 1 1 1 1 1 0.9996 1 1 0.9629 1 1 0.963 1 1 0.9546 0.983 0.9968 1 0.9943 0.9969 1 1 1 0.9954 1 1 1 0.8251 0.9106 1 1 1 0.9945 0.9976 1 1 1 0.9594 1 1 0.7665 0.7529 0.702 1 1 1 1 1 1 1 1 1 0.6929 0.5999 0.9767 1 0.9998 0.8598 0.9837 1 0.9809 0.4952 0.7144 0.9997 0.995 0.7362 0.9079 0.9853 0.9972 0.9969 1 1 0.9999 1 0.998 1 1 1 1 1 1 1 1 1 1 1 0.9998 0.9905 0.8454 0.873 1 1 0.9956 1 1 1 1 0.9064 1 1 1 0.8958 1 1 1 0.9996 1 0.8332 1 0.62 0.5845 0.3371 0.6249 1 1 0.9993 0.6731 1 0.8047 1 0.9989 1 0.9807 0.9904 1 0.996 0.9668 1 1 1 0.9998 0.7291 1 0.9986 1 1 0.9991 0.8598 0.7579 0.9951 0.9995 0.8084 0.6984 0.8136 0.9987 0.4638 0.9427 1 1 0.9994 0.9949 0.9994 0.4625 1 0.9993 1 0.9999 1 1 1 1 0.9979 0.9999 1
>N90
0.9495 1 0.6612 1 1 1 1 1 1 0.9995 1 0.9871 1 0.9978 0.8916 1 0.9999 1 1 1 1 1 1 1 1 1 0.9999 1 0.8327 0.9997 1 0.9523 1 1 0.9668 0.6695 0.9762 0.9999 0.9817 0.8984 1 1 1 0.9964 1 1 1 0.8498 0.9021 1 0.9999 1 0.9907 0.9997 1 1 1 0.7049 1 1 0.6779 0.7255 0.7112 1 1 0.9999 0.9999 1 1 1 1 1 0.4494 0.6036 0.9152 0.9995 0.9962 0.8339 0.9194 1 0.9819 0.3642 0.5268 0.9845 0.8948 0.5155 0.8913 0.8594 0.7087 0.999 0.9998 1 0.9995 1 0.9998 1 1 1 1 1 1 1 0.9999 1 1 0.9992 0.9857 0.9434 0.8145 0.5647 0.9998 0.9999 0.9955 1 0.9998 1 1 0.981 0.9998 0.9999 1 0.524 0.9996 0.9998 0.9999 0.9997 0.9999 0.8891 0.9997 0.6256 0.6358 0.2917 0.6241 1 1 0.9867 0.6688 1 0.8387 0.9998 0.9998 0.9999 0.9938 0.6435 1 0.97 0.9899 0.9999 1 0.9999 0.9938 0.6835 1 0.9919 1 1 0.9852 0.8225 0.7802 0.9949 0.9997 0.3911 0.7349 0.804 0.972 0.4114 0.914 0.9998 1 0.9886 0.9951 0.9789 0.3132 1 0.9839 0.9996 0.9917 1 1 0.9998 1 0.9772 0.9995 0.9999
>N91
0.9999 1 0.9992 1 1 1 1 1 1 1 1 1 1 0.9998 0.9994 1 1 1 1 1 1 1 1 1 1 1 1 1 0.9998 1 1 1 1 1 0.9999 0.9996 0.9995 1 0.9999 0.9995 1 1 1 1 1 1 1 0.9999 0.9997 1 1 1 0.9999 1 1 1 1 0.9995 1 1 0.9973 0.9994 0.9979 1 1 1 1 1 1 1 1 1 0.9996 0.9996 0.9973 1 1 0.9978 0.8053 1 0.968 0.9976 0.9997 1 0.9982 0.5317 0.9999 0.8217 0.9996 1 1 1 1 1 1 1 1 1 1 1 1 1 1 1 1 1 1 0.9998 0.9996 0.7617 1 1 1 1 1 1 1 1 1 1 1 0.9992 1 1 1 1 1 0.9996 0.9824 0.9984 0.9987 0.9991 0.999 1 1 0.9988 0.9992 1 1 1 1 1 0.9999 0.9994 1 0.9999 0.9999 1 1 1 0.9975 0.6183 1 0.9993 1 1 0.9987 0.9994 0.9968 0.9999 1 0.997 0.9988 0.6591 0.8331 0.6912 0.779 1 1 1 1 0.999 0.9991 1 0.9981 1 1 1 1 1 1 0.9999 0.9999 1
>N92
0.859 1 0.9647 0.9999 1 0.9999 1 1 0.9999 0.983 1 0.9563 1 0.9939 0.8861 1 0.9998 1 1 1 1 1 1 0.9999 1 0.9999 0.9997 0.9999 0.9835 0.9913 1 0.7369 1 1 0.9977 0.8081 0.9665 0.9938 0.7907 0.6457 1 1 1 0.9884 1 0.9955 1 0.9174 0.8926 0.9972 0.9998 1 0.9952 1 1 1 1 0.4675 1 1 0.9559 0.8982 0.9596 1 1 0.9998 0.9963 1 1 1 0.9999 1 0.2972 0.9683 0.9031 0.9826 0.8899 0.9047 0.6581 1 0.9526 0.6646 0.9328 0.9803 0.8792 0.9686 0.9938 0.5877 0.6813 0.9989 0.9995 1 0.9901 1 0.9999 0.9999 1 1 1 1 1 1 0.9998 1 1 0.9815 0.9757 0.8672 0.8799 0.6078 0.9993 0.9802 0.9547 1 0.9993 1 1 0.998 0.9993 0.9996 1 0.6509 0.984 0.9995 0.9996 0.9971 0.9996 0.8783 0.9786 0.9372 0.2951 0.4215 0.5062 0.9999 1 0.9972 0.9422 1 0.998 0.9904 0.9999 0.9996 0.9968 0.9431 1 0.553 0.9973 0.9997 1 0.9998 0.9976 0.591 1 0.9994 0.9979 1 0.9965 0.5963 0.8963 0.9635 0.9993 0.5874 0.683 0.7983 0.8481 0.6422 0.9667 0.9993 1 0.4856 0.9692 0.9741 0.7667 0.9999 0.9972 0.9885 0.5888 1 1 0.9995 0.9999 0.9159 0.9985 0.9928
>N93
0.9977 1 0.9999 1 1 1 1 1 1 1 1 1 1 0.9999 0.9998 1 1 1 1 1 1 1 1 1 1 1 1 1 0.9999 1 1 0.9998 1 1 1 0.8043 0.9991 1 0.9972 0.9983 1 1 1 1 1 1 1 0.9999 0.9997 1 1 1 0.9531 1 1 1 1 0.9977 1 1 0.9999 0.9996 0.9998 1 1 1 1 1 1 1 1 1 0.999 0.9999 0.9996 1 0.9992 0.9996 0.9982 1 0.9534 0.719 0.9998 1 0.9995 0.9999 1 0.9997 0.9993 1 1 1 1 1 1 1 1 1 1 1 1 1 1 1 1 1 1 0.9995 0.9995 0.9993 1 0.9798 0.9987 1 1 1 1 1 1 1 1 0.9993 0.972 1 1 0.9745 1 0.9994 0.9993 0.9997 0.6681 0.9963 0.4969 1 1 1 0.9997 1 1 1 1 1 0.9999 0.9999 1 0.9994 1 1 1 1 1 0.9981 1 1 1 1 1 0.9979 0.9983 0.9998 1 0.9969 0.8225 0.9986 0.9988 0.6936 0.9994 1 1 0.9987 0.9999 0.9999 0.9996 1 1 1 0.9991 1 1 1 1 0.9998 1 0.9999
>N94
0.9531 1 0.6129 1 1 1 1 1 1 1 0.9983 1 1 0.9996 0.9997 1 1 1 1 1 1 1 1 1 1 1 1 1 0.9989 1 1 0.9987 1 1 0.9758 0.9997 0.9952 1 0.9993 0.9999 1 1 1 1 1 1 1 0.9972 0.9979 1 1 1 0.9999 0.9665 1 1 1 0.9968 1 1 0.995 0.7313 0.9386 1 1 1 1 1 1 1 1 1 0.7949 0.5524 0.9981 0.9963 1 0.9938 0.9989 1 0.9995 0.9644 0.7018 1 0.9998 0.99 0.9597 0.9989 1 0.9999 1 1 0.9999 1 1 1 1 1 1 1 1 1 1 1 1 1 1 0.9993 0.9965 0.997 1 1 1 1 1 1 1 0.9957 1 1 1 0.9958 1 1 1 0.9999 1 0.4771 1 0.9527 0.7847 0.4927 0.9834 1 1 0.9999 0.5487 1 0.9993 1 1 1 0.9613 0.9998 1 0.9997 0.9565 1 1 1 0.9999 0.993 1 0.9855 1 1 0.9999 0.8361 0.5633 0.957 0.9904 0.7828 0.9437 0.9833 0.9999 0.6353 0.9037 1 1 1 0.9705 0.9999 0.5978 1 0.9999 1 1 1 1 1 1 0.9999 0.9999 1
>N95
0.9988 1 0.9976 0.9998 1 0.999 1 1 0.9976 0.9997 1 1 1 0.9544 0.9944 1 0.9995 1 0.9593 1 1 1 1 0.9997 0.9999 0.9943 0.9995 0.9896 0.4585 0.9879 1 0.9492 0.5884 1 0.3952 0.9875 0.3716 0.5258 0.8658 0.7554 0.9999 1 1 0.9453 1 0.9999 0.9969 0.9873 0.9648 0.897 0.9993 1 0.9973 0.9173 1 1 0.9905 0.8343 1 1 0.4015 0.6588 0.9963 0.9999 1 0.9996 0.9998 1 1 0.9998 0.9999 0.9999 0.4562 0.6286 0.588 0.5839 0.9357 0.9004 0.3666 1 0.8317 0.7313 0.9984 0.975 0.8805 0.4137 0.9999 0.9549 1 0.964 0.4249 0.9999 0.9787 1 0.9999 0.9154 1 0.9954 1 1 1 1 0.977 0.9999 0.9865 0.9981 0.9675 0.947 0.5057 0.9551 0.9778 0.5839 0.9772 1 0.9988 0.9925 1 0.7481 0.9983 0.9983 1 0.9784 0.6381 0.9989 0.9874 0.9736 0.989 0.7254 0.9998 0.9319 0.6001 0.4227 0.7481 0.9859 1 0.8093 0.8526 0.989 1 0.9949 0.9997 0.9991 0.9771 0.9993 1 0.9947 0.9063 0.9995 0.9996 0.9874 0.4864 0.6401 0.9885 0.7791 1 1 0.3752 0.9793 0.3322 0.8264 0.9956 0.2391 0.4929 0.8102 0.9974 0.2961 0.2819 0.9982 0.9999 0.5224 0.9903 0.9978 0.6367 0.9991 0.8099 0.996 0.9778 1 1 0.9793 0.9999 0.4835 0.9839 0.9999
>N96
0.8907 1 0.9343 0.9974 1 0.9994 1 1 0.7012 0.9049 0.9915 0.9993 0.9995 0.2696 0.9772 1 0.8689 1 0.981 0.9208 1 0.9999 0.9987 0.8641 0.9999 0.5595 0.9249 0.9843 0.989 0.512 1 0.9983 0.9586 1 0.9384 0.9485 0.921 0.8554 0.3273 0.9857 0.9982 1 1 0.9981 1 0.6422 0.9911 0.9999 0.6983 0.9879 0.9586 1 0.679 0.9973 1 1 0.7321 0.985 0.8817 1 0.33 0.5764 0.5625 0.9999 0.9995 0.5935 0.8648 0.8836 0.9908 0.8355 0.9977 0.9567 0.9637 0.4357 0.552 0.9472 0.6898 0.6513 0.7655 1 0.9519 0.4027 0.9897 0.9986 0.319 0.991 1 0.5458 1 0.4245 0.7742 0.718 0.6686 1 0.9998 0.9998 0.9962 0.9701 1 1 1 1 0.766 0.9967 0.9786 0.9954 0.769 0.6289 0.4017 0.9049 0.4244 0.4882 0.9644 0.6349 0.9123 0.9716 0.9009 0.9952 0.967 0.4264 1 0.9899 0.7721 0.4738 0.7835 0.6988 0.9965 0.5964 0.6153 0.775 0.2831 0.54 0.2324 1 1 0.3238 0.8608 1 1 0.9868 0.7927 0.7402 0.9336 0.9336 0.8564 0.9996 0.5341 0.9623 1 0.9931 0.9392 0.6176 0.9999 0.9664 0.9985 0.9999 0.4598 0.977 0.2824 0.5505 0.6064 0.3507 0.3124 0.6082 0.6512 0.8149 0.4237 0.7943 0.5923 0.6866 0.7236 0.866 0.5837 0.9898 0.5714 0.9745 0.7295 1 0.9994 0.4372 0.962 0.8305 0.544 0.9996
