# Supplementary material for: Molecular evolution of cyclin proteins in animals and fungi
Source: BMC Evol Biol. 2011 Jul 28;11:224. doi: 10.1186/1471-2148-11-224 (PMC3162929; doi:10.1186/1471-2148-11-224)
Supplement: Additional file 3 — The packed archive contains FASTA-like text files. Each text file contains space delimited numbers representing reconstruction probabilities of ancestral amino acids in internal tree nodes of A-, B-, D-, and E- cyclin phylogenetic trees for each ancestral sequence. [file 1471-2148-11-224-S3.GZ › cyclinB.fastml.txt]

>N1
0.772648 0.989164 0.913931 0.905348 0.983017 0.904317 0.992524 0.999998 0.760073 0.740135 0.91381 0.917735 0.984338 0.742383 0.950755 0.991096 0.776625 0.982992 0.944732 0.718977 0.98747 0.971432 0.956447 0.780157 0.977468 0.489396 0.82146 0.91928 0.922692 0.554249 0.992526 0.971784 0.936297 0.98299 0.782561 0.774332 0.942253 0.865578 0.441751 0.960165 0.96589 0.978452 0.983016 0.885688 0.999874 0.569776 0.947583 0.975072 0.635961 0.864878 0.802625 0.975965 0.478106 0.985062 0.986265 0.986243 0.539711 0.988649 0.843058 0.999918 0.541015 0.672687 0.70161 0.988333 0.987406 0.562478 0.67515 0.702807 0.951443 0.835836 0.965344 0.948466 0.951014 0.641475 0.922839 0.876456 0.668038 0.727512 0.833381 0.961407 0.95161 0.785208 0.887006 0.974627 0.353395 0.969687 0.982807 0.675645 0.989327 0.391777 0.820944 0.608461 0.63157 0.999453 0.909349 0.999415 0.921441 0.929379 0.99122 0.975458 0.986899 0.987953 0.766152 0.891922 0.928324 0.959282 0.786716 0.757308 0.318797 0.913862 0.485275 0.635431 0.928891 0.732685 0.909001 0.851043 0.746632 0.993288 0.951927 0.459247 0.987468 0.966138 0.774683 0.534004 0.684086 0.751419 0.994159 0.464041 0.580716 0.677204 0.810468 0.557196 0.649787 0.999917 0.954645 0.822703 0.847182 0.979511 0.980064 0.943534 0.587639 0.710655 0.978085 0.890708 0.837966 0.98009 0.537599 0.897181 0.99998 0.972138 0.955057 0.569574 0.994988 0.833786 0.971493 0.995199 0.687453 0.986598 0.764985 0.765726 0.620482 0.560771 0.531167 0.736168 0.54096 0.949045 0.572397 0.858522 0.438784 0.865022 0.795026 0.836008 0.487977 0.94024 0.516763 0.966734 0.809519 0.97729 0.989114 0.494069 0.882816 0.856763 0.588594 0.882906
>N2
0.70793 0.973792 0.769748 0.855831 0.964643 0.870718 0.978284 0.999841 0.751591 0.720995 0.85141 0.87801 0.95319 0.742368 0.918923 0.978089 0.768443 0.964624 0.776272 0.675708 0.9715 0.877047 0.950179 0.776066 0.943028 0.511271 0.737052 0.805461 0.887574 0.535939 0.978285 0.942762 0.934499 0.964623 0.754568 0.763708 0.950299 0.846464 0.372845 0.925788 0.926547 0.933099 0.964643 0.86116 0.998142 0.520924 0.869988 0.931252 0.619095 0.842176 0.769888 0.942378 0.37514 0.970459 0.970526 0.957587 0.521731 0.962412 0.846247 0.999575 0.55523 0.643753 0.690423 0.957052 0.960062 0.533056 0.620376 0.667514 0.662685 0.719441 0.837681 0.933169 0.860142 0.644015 0.914088 0.860515 0.645798 0.714584 0.832986 0.916104 0.907903 0.627865 0.854465 0.933154 0.320744 0.945055 0.964481 0.659831 0.976576 0.421161 0.810556 0.556466 0.611969 0.999289 0.89628 0.700423 0.883041 0.738872 0.966274 0.93268 0.957095 0.967355 0.75071 0.729037 0.861274 0.877465 0.709646 0.757161 0.266571 0.736473 0.469745 0.637891 0.858445 0.50757 0.797369 0.820277 0.471247 0.967162 0.878649 0.475806 0.971498 0.925549 0.747059 0.370817 0.558403 0.606437 0.973903 0.428891 0.563037 0.507194 0.792093 0.538632 0.643761 0.999574 0.918104 0.525934 0.828029 0.954367 0.954792 0.822438 0.563418 0.687396 0.773895 0.871249 0.742385 0.962863 0.564955 0.659533 0.996056 0.953325 0.922009 0.288525 0.973552 0.808803 0.954084 0.974487 0.672885 0.968305 0.740843 0.718319 0.528726 0.268903 0.428153 0.716845 0.466307 0.696377 0.567986 0.74091 0.416018 0.843482 0.768782 0.818414 0.441216 0.899715 0.483373 0.955682 0.592662 0.956539 0.971303 0.47097 0.837268 0.787257 0.431883 0.859409
>N3
0.950949 0.980887 0.486953 0.922555 0.97382 0.734444 0.983427 0.999868 0.968773 0.925013 0.964178 0.929274 0.700933 0.65761 0.798432 0.984791 0.966819 0.97382 0.977647 0.99579 0.980054 0.612979 0.984026 0.576446 0.973116 0.95859 0.495684 0.968479 0.923504 0.54981 0.983427 0.979905 0.855181 0.97382 0.78999 0.713836 0.884758 0.977439 0.437073 0.970669 0.972579 0.972674 0.97382 0.928403 0.998474 0.579686 0.623006 0.969546 0.916121 0.969929 0.423377 0.645201 0.953587 0.97504 0.980018 0.979749 0.913313 0.996365 0.998794 0.999709 0.376181 0.639299 0.777525 0.982817 0.994534 0.642574 0.676189 0.5641 0.946773 0.959009 0.949667 0.989771 0.608224 0.509617 0.839972 0.977524 0.913351 0.590975 0.656153 0.961426 0.875342 0.960423 0.740201 0.574388 0.513118 0.969429 0.973815 0.955727 0.984697 0.613263 0.97561 0.94944 0.919423 0.999706 0.967508 0.948217 0.96749 0.9956 0.708071 0.541152 0.993662 0.764496 0.899175 0.94968 0.557969 0.923938 0.517191 0.818148 0.571542 0.789081 0.725594 0.46074 0.919327 0.39931 0.950534 0.949749 0.967202 0.876666 0.975712 0.959867 0.980054 0.911546 0.951405 0.463848 0.976685 0.742612 0.990593 0.592232 0.664006 0.954813 0.967749 0.606399 0.953832 0.999709 0.945186 0.965008 0.921681 0.970225 0.97024 0.729933 0.675768 0.906588 0.948421 0.97084 0.99149 0.8815 0.721172 0.958152 0.952086 0.893269 0.754448 0.62068 0.683254 0.419761 0.865058 0.926704 0.625835 0.866319 0.331656 0.949102 0.997091 0.532009 0.675978 0.96335 0.430366 0.268482 0.545418 0.400802 0.73536 0.436439 0.963445 0.968448 0.961712 0.968308 0.62713 0.980332 0.96551 0.971589 0.990523 0.387758 0.942315 0.625354 0.675788 0.928444
>N4
0.774539 0.99377 0.941384 0.941762 0.98951 0.907317 0.995648 0.999986 0.952697 0.878797 0.954423 0.944388 0.98598 0.381834 0.948241 0.995301 0.430899 0.989454 0.945401 0.441371 0.99297 0.988911 0.904257 0.708082 0.986573 0.609145 0.89231 0.910572 0.929323 0.645403 0.995652 0.983507 0.524677 0.989442 0.867453 0.902832 0.815822 0.876145 0.581312 0.970037 0.986215 0.992192 0.989509 0.904143 0.999808 0.887574 0.983079 0.987908 0.470888 0.794392 0.913501 0.98669 0.502312 0.977724 0.990561 0.992865 0.447107 0.992535 0.917049 0.999968 0.587922 0.587125 0.292362 0.992006 0.994392 0.977746 0.857526 0.745851 0.991369 0.760023 0.976366 0.994343 0.95313 0.661509 0.952374 0.823913 0.807879 0.542067 0.556426 0.977248 0.950675 0.460243 0.808179 0.984425 0.601365 0.967924 0.98904 0.896028 0.993456 0.66839 0.950286 0.441851 0.467478 0.999953 0.444904 0.999908 0.876387 0.936472 0.995294 0.987773 0.993304 0.993466 0.484103 0.909241 0.970915 0.96299 0.717882 0.629731 0.400074 0.946163 0.666407 0.50292 0.943442 0.960809 0.971032 0.966317 0.779836 0.995928 0.943755 0.482664 0.992966 0.968271 0.585946 0.863374 0.745569 0.804742 0.992872 0.476507 0.953634 0.715287 0.368055 0.791266 0.613252 0.999956 0.973872 0.807516 0.776038 0.989156 0.990173 0.96168 0.521165 0.681469 0.982253 0.964542 0.914909 0.963631 0.779446 0.898085 0.999986 0.983071 0.94273 0.583135 0.997097 0.924718 0.997641 0.997617 0.764506 0.991694 0.704629 0.773042 0.665157 0.510962 0.368006 0.83863 0.899401 0.972913 0.387774 0.719412 0.439526 0.454384 0.51376 0.785303 0.4912 0.946934 0.64402 0.958003 0.479372 0.987075 0.996067 0.712757 0.894348 0.879272 0.539397 0.845988
>N5
0.868498 0.996926 0.929522 0.9615 0.994364 0.913161 0.997928 0.999994 0.985749 0.897307 0.942633 0.961946 0.998635 0.505649 0.975602 0.997764 0.576689 0.994266 0.984903 0.616289 0.996548 0.995488 0.98086 0.734611 0.990752 0.577946 0.900725 0.910467 0.948506 0.887871 0.997938 0.994852 0.932842 0.994237 0.927872 0.94592 0.913406 0.881253 0.674006 0.97728 0.993536 0.997443 0.994363 0.948692 0.999908 0.946449 0.991375 0.994281 0.562859 0.77133 0.955572 0.994777 0.854865 0.995545 0.995823 0.996554 0.522936 0.993092 0.901149 0.999987 0.622712 0.542793 0.299275 0.98833 0.996885 0.99728 0.887124 0.885932 0.997222 0.685585 0.972752 0.998342 0.978586 0.547351 0.968562 0.785024 0.938945 0.870783 0.896002 0.980404 0.911163 0.26032 0.494671 0.992313 0.619656 0.979523 0.993852 0.904578 0.995534 0.784984 0.983619 0.94491 0.219651 0.999986 0.364693 0.999978 0.894218 0.949624 0.997757 0.993867 0.99681 0.99676 0.285368 0.973205 0.98125 0.991135 0.68458 0.606586 0.387858 0.992546 0.744507 0.505592 0.929813 0.990045 0.980142 0.989051 0.962315 0.998551 0.978199 0.60995 0.996542 0.955351 0.528527 0.919745 0.834731 0.96201 0.971632 0.538853 0.980303 0.679815 0.506815 0.945774 0.730642 0.999987 0.986723 0.752429 0.786971 0.994594 0.995672 0.984215 0.94429 0.686134 0.99494 0.980805 0.895422 0.970238 0.817154 0.858903 0.999994 0.985473 0.942348 0.704454 0.997582 0.959344 0.998727 0.998874 0.965169 0.994508 0.638784 0.741077 0.6948 0.568329 0.991587 0.906502 0.904762 0.987818 0.368995 0.739765 0.338524 0.290527 0.517078 0.941328 0.684261 0.985751 0.675676 0.934442 0.473728 0.993407 0.997226 0.710425 0.942305 0.895059 0.900565 0.751925
>N6
0.687768 0.998819 0.462765 0.960119 0.997587 0.947731 0.999083 1 0.994118 0.711058 0.977124 0.963422 0.999913 0.637232 0.918029 0.999149 0.476398 0.996753 0.995771 0.999911 0.998699 0.998021 0.997216 0.713427 0.997226 0.858738 0.872055 0.997858 0.951509 0.922988 0.99927 0.998746 0.994348 0.996474 0.986685 0.966931 0.97424 0.989435 0.69821 0.993169 0.997322 0.999352 0.997587 0.965785 0.999723 0.938741 0.977554 0.988927 0.965202 0.996558 0.979234 0.998461 0.795076 0.998045 0.998656 0.998701 0.823084 0.725627 0.981038 0.999999 0.962999 0.898553 0.919161 0.510419 0.989552 0.999544 0.791044 0.883182 0.999253 0.817473 0.541319 0.999202 0.98237 0.438163 0.889351 0.995365 0.979558 0.983345 0.939184 0.992569 0.980798 0.677422 0.496718 0.993963 0.430569 0.956657 0.997558 0.895613 0.998022 0.770061 0.989808 0.948668 0.857361 0.999999 0.976396 0.999999 0.98403 0.981381 0.999149 0.997414 0.998814 0.997771 0.965949 0.99412 0.996311 0.998219 0.996711 0.703383 0.996806 0.999129 0.491689 0.523557 0.988002 0.996393 0.960608 0.991298 0.996174 0.998286 0.987132 0.540582 0.998613 0.858911 0.619777 0.498745 0.752094 0.995587 0.886785 0.848696 0.997946 0.610709 0.990663 0.913316 0.949175 0.999999 0.994814 0.647235 0.508407 0.99163 0.998391 0.985181 0.996423 0.970199 0.982874 0.99354 0.974199 0.997815 0.453172 0.921841 0.999987 0.960332 0.73973 0.728937 0.999336 0.976978 0.99996 0.998668 0.984467 0.992747 0.642395 0.916004 0.905559 0.431745 0.999956 0.916996 0.943595 0.981611 0.35513 0.816346 0.538713 0.193547 0.997123 0.997103 0.563718 0.992278 0.513491 0.975608 0.84873 0.997413 0.999596 0.538487 0.946838 0.55837 0.929567 0.906643
>N7
0.687768 0.998819 0.462762 0.960122 0.997587 0.947735 0.999083 1 0.994118 0.711036 0.977133 0.963422 0.999913 0.637244 0.918006 0.999149 0.476395 0.996753 0.995772 0.999911 0.998699 0.998022 0.997217 0.713429 0.997226 0.858811 0.872051 0.997858 0.951513 0.92298 0.99927 0.998746 0.994349 0.996475 0.986686 0.966932 0.97424 0.989437 0.698201 0.993169 0.997323 0.999352 0.997587 0.965786 0.999723 0.93874 0.977554 0.988926 0.965207 0.996558 0.979235 0.998461 0.79508 0.998044 0.998656 0.998701 0.82316 0.725623 0.981039 0.999999 0.963001 0.898556 0.919162 0.510336 0.989553 0.999544 0.791044 0.883182 0.999254 0.817505 0.541319 0.999202 0.98237 0.43818 0.889354 0.995366 0.979559 0.983345 0.939187 0.992571 0.980797 0.677437 0.496705 0.993964 0.43057 0.956658 0.997558 0.895625 0.998022 0.770064 0.989808 0.948663 0.857359 0.999999 0.976417 0.999999 0.984032 0.981396 0.999149 0.997414 0.998814 0.997771 0.965953 0.99412 0.996311 0.99822 0.996712 0.703371 0.996807 0.999129 0.491712 0.523572 0.988002 0.996393 0.960605 0.991298 0.996175 0.998285 0.987134 0.540581 0.998614 0.858924 0.619816 0.498744 0.752097 0.995587 0.886793 0.848695 0.997946 0.610695 0.990663 0.913315 0.949175 0.999999 0.994815 0.647233 0.508404 0.99163 0.998391 0.985184 0.996424 0.97022 0.982875 0.99354 0.974203 0.997815 0.453171 0.921837 0.999987 0.960332 0.73973 0.728939 0.999336 0.976978 0.99996 0.998668 0.984467 0.992747 0.64239 0.916007 0.905558 0.431735 0.999956 0.917001 0.943594 0.981612 0.355129 0.816351 0.538709 0.19332 0.997123 0.997103 0.563783 0.992278 0.513424 0.97561 0.84874 0.997413 0.999596 0.538513 0.946842 0.558374 0.929574 0.906645
>N8
0.692154 0.99937 0.458435 0.975557 0.998639 0.963733 0.99892 0.999999 0.993662 0.594082 0.991289 0.959875 0.999949 0.699228 0.895299 0.999566 0.941317 0.998396 0.998188 0.999995 0.999311 0.998481 0.998543 0.805753 0.998295 0.982533 0.873878 0.999419 0.97723 0.921484 0.999599 0.99935 0.998422 0.996394 0.99173 0.969135 0.97568 0.993964 0.463401 0.994241 0.998451 0.999735 0.998639 0.975063 0.999842 0.92639 0.940864 0.988724 0.976354 0.999436 0.987494 0.999254 0.882269 0.999525 0.999298 0.999312 0.946821 0.692059 0.983335 0.999997 0.985747 0.939205 0.928813 0.937696 0.993263 0.999098 0.823597 0.858889 0.999595 0.996221 0.514204 0.999011 0.984027 0.966619 0.940741 0.998587 0.987032 0.990583 0.947565 0.996562 0.979172 0.819524 0.637269 0.997668 0.445384 0.958886 0.998629 0.912785 0.998163 0.763435 0.991761 0.539951 0.964948 0.999997 0.996856 0.999997 0.996847 0.997505 0.999566 0.998367 0.999369 0.999105 0.983164 0.997213 0.99829 0.999197 0.999181 0.676827 0.999276 0.99957 0.858097 0.977205 0.983259 0.998819 0.941308 0.990554 0.998268 0.999347 0.995118 0.50709 0.999286 0.966906 0.781131 0.506163 0.755 0.998903 0.89164 0.845468 0.993991 0.485804 0.996116 0.923576 0.952843 0.999997 0.997429 0.628761 0.52706 0.98796 0.999231 0.99371 0.997969 0.995027 0.988633 0.997512 0.983262 0.999117 0.46021 0.918692 0.999994 0.97068 0.764816 0.739029 0.998292 0.976341 0.999945 0.999634 0.980302 0.994047 0.466494 0.95187 0.908896 0.411101 0.999942 0.946566 0.951005 0.981569 0.438067 0.905426 0.529647 0.225068 0.99994 0.999642 0.76959 0.989079 0.976867 0.990604 0.989084 0.998662 0.999781 0.957207 0.981721 0.591455 0.977093 0.991135
>N9
0.729487 0.999825 0.991798 0.983086 0.999538 0.95531 0.999876 1 0.997736 0.970571 0.999503 0.986265 0.999992 0.848176 0.911001 0.999889 0.99757 0.999508 0.999496 1 0.999809 0.999764 0.999528 0.994754 0.998708 0.998992 0.939188 0.99993 0.990687 0.95765 0.9999 0.999823 0.999792 0.999267 0.998679 0.956642 0.987935 0.999024 0.438928 0.991298 0.999089 0.999956 0.999538 0.991313 0.999996 0.905961 0.943174 0.999267 0.97479 0.999889 0.994901 0.999814 0.965873 0.999937 0.999807 0.999809 0.987252 0.744326 0.996774 1 0.989978 0.964311 0.983127 0.996446 0.999511 0.987334 0.844294 0.960347 0.999899 0.999353 0.997625 0.997965 0.988036 0.979617 0.993413 0.999752 0.993599 0.998681 0.944717 0.999651 0.998711 0.996108 0.655445 0.999432 0.499652 0.952265 0.999536 0.92775 0.995879 0.751028 0.984224 0.953657 0.999583 0.999995 0.999423 1 0.999328 0.999879 0.999889 0.998727 0.999824 0.999801 0.994043 0.999277 0.999561 0.99981 0.999879 0.951962 0.999924 0.999898 0.983602 0.999543 0.99503 0.999786 0.556772 0.991506 0.999561 0.999929 0.997282 0.885533 0.999806 0.992896 0.984646 0.98344 0.693721 0.999862 0.999309 0.902776 0.808457 0.875626 0.986663 0.997977 0.999858 0.999999 0.999303 0.63149 0.65368 0.98814 0.999812 0.999462 0.998718 0.999145 0.995925 0.999417 0.998866 0.999802 0.391497 0.892925 1 0.997769 0.926561 0.99775 0.999912 0.986342 0.99918 0.999942 0.953998 0.999533 0.781065 0.981568 0.893404 0.432837 0.999344 0.963482 0.95868 0.97433 0.46403 0.998945 0.519587 0.352199 1 0.99997 0.952543 0.990729 0.999744 0.988343 0.999245 0.999615 0.999948 0.987255 0.997915 0.988448 0.988213 0.999597
>N10
0.698387 0.999791 0.996414 0.984315 0.999489 0.954799 0.99985 1 0.997949 0.974477 0.999532 0.987142 0.999985 0.84744 0.941729 0.999867 0.997733 0.999463 0.999453 0.999999 0.999775 0.999737 0.999481 0.995759 0.998789 0.999093 0.946921 0.999909 0.991261 0.96314 0.999869 0.999789 0.999784 0.999253 0.998702 0.959088 0.986399 0.999042 0.374935 0.988335 0.99912 0.999935 0.999489 0.991654 0.999994 0.900686 0.925436 0.999321 0.971336 0.999868 0.99493 0.999775 0.9742 0.999921 0.999774 0.999776 0.98803 0.74724 0.996525 0.999999 0.988841 0.967732 0.982993 0.99727 0.99955 0.986183 0.844263 0.971604 0.999869 0.998938 0.998065 0.996113 0.985325 0.980269 0.993102 0.999728 0.993798 0.998745 0.945633 0.999639 0.998864 0.996525 0.767108 0.999397 0.500757 0.951478 0.999488 0.931058 0.993445 0.757895 0.984003 0.952558 0.999672 0.999998 0.999535 0.999999 0.999431 0.99987 0.999867 0.998806 0.999791 0.999771 0.99415 0.999224 0.999532 0.999772 0.999852 0.95475 0.99991 0.999868 0.985038 0.999619 0.995694 0.999755 0.556354 0.989878 0.999532 0.999915 0.997646 0.886675 0.999773 0.993178 0.984683 0.987264 0.632546 0.999838 0.999537 0.90099 0.808114 0.875748 0.970972 0.998477 0.99991 0.999997 0.999247 0.446259 0.658258 0.986334 0.999774 0.99948 0.99881 0.99929 0.997259 0.999385 0.998983 0.999772 0.39406 0.892748 1 0.99799 0.925859 0.99835 0.999901 0.984678 0.999573 0.999925 0.954124 0.999545 0.780758 0.979928 0.891378 0.421078 0.998994 0.97242 0.957831 0.965766 0.469723 0.999154 0.438273 0.430913 0.999999 0.999971 0.971162 0.992564 0.999772 0.990561 0.999272 0.99958 0.99993 0.990204 0.998043 0.990521 0.989915 0.999596
>N11
0.994652 0.999788 0.999972 0.997983 0.999607 0.988151 0.99983 0.999999 0.99957 0.997796 0.999781 0.998099 0.999969 0.993414 0.999106 0.999866 0.96323 0.999606 0.999605 0.999998 0.999785 0.99978 0.999607 0.999792 0.999591 0.999757 0.99673 0.999886 0.99817 0.99744 0.99983 0.999788 0.999865 0.999601 0.999509 0.997336 0.552159 0.999596 0.996473 0.991645 0.999594 0.999904 0.999607 0.998261 0.999987 0.956501 0.906831 0.999762 0.995661 0.999867 0.998239 0.99977 0.999111 0.999899 0.999784 0.999785 0.998136 0.995884 0.99361 0.999998 0.998627 0.994351 0.996408 0.999851 0.99986 0.996798 0.989541 0.999378 0.99983 0.712243 0.984815 0.991716 0.972975 0.924948 0.404638 0.999784 0.998328 0.999588 0.575128 0.999768 0.99977 0.956297 0.888854 0.999605 0.785996 0.997302 0.999607 0.910203 0.993699 0.740022 0.903405 0.998837 0.999896 0.999998 0.999881 0.999998 0.999897 0.999885 0.999866 0.999592 0.999788 0.999788 0.997853 0.999521 0.999708 0.99977 0.99983 0.990279 0.999899 0.99983 0.998046 0.999899 0.995217 0.99978 0.993142 0.997436 0.999708 0.999899 0.999573 0.999199 0.999784 0.998309 0.999238 0.999403 0.996189 0.99983 0.999966 0.998733 0.999345 0.965139 0.872034 0.99988 0.996437 0.994983 0.999522 0.975702 0.975603 0.999055 0.99977 0.999754 0.99673 0.999895 0.999871 0.999604 0.999754 0.999788 0.996609 0.990268 0.999999 0.999267 0.906503 0.998949 0.999899 0.703014 0.999985 0.999899 0.989547 0.99978 0.850794 0.999577 0.990114 0.795183 0.999988 0.998095 0.995276 0.885376 0.993608 0.999893 0.745826 0.376383 0.999998 0.999969 0.999438 0.999645 0.999866 0.999686 0.999702 0.999709 0.999899 0.999623 0.999484 0.999522 0.99945 0.997658
>N12
0.999972 0.999989 0.999999 0.999914 0.999979 0.999789 0.999992 1 0.999978 0.999913 0.999989 0.999913 0.999999 0.999964 0.999986 0.999994 0.999916 0.999979 0.999979 1 0.999989 0.99999 0.999979 0.999993 0.999979 0.999989 0.999896 0.999995 0.999917 0.999909 0.999992 0.999989 0.999994 0.999979 0.999979 0.999904 0.999134 0.999979 0.999981 0.999954 0.999979 0.999996 0.999979 0.999915 0.999999 0.999472 0.998518 0.999989 0.999987 0.999994 0.999917 0.999989 0.999976 0.999995 0.999989 0.999989 0.999913 0.999953 0.999959 1 0.999997 0.999862 0.999979 0.999995 0.999994 0.999993 0.999842 0.999987 0.999992 0.997878 0.998545 0.999958 0.964734 0.998029 0.999491 0.999989 0.999919 0.999979 0.999364 0.999989 0.999989 0.999064 0.999105 0.999979 0.997856 0.999981 0.999979 0.99961 0.999974 0.999265 0.99891 0.999975 0.999995 1 0.999995 1 0.999996 0.999995 0.999994 0.999979 0.999989 0.999989 0.999913 0.999979 0.999986 0.999989 0.999992 0.999963 0.999995 0.999992 0.999915 0.999996 0.999964 0.99999 0.999947 0.999996 0.999986 0.999995 0.999979 0.999995 0.999989 0.999918 0.999977 0.999977 0.99996 0.999992 0.999999 0.999984 0.999993 0.963779 0.886349 0.999995 0.999999 0.999676 0.999979 0.97351 0.957278 0.993356 0.999989 0.999989 0.999971 0.999996 0.999995 0.999979 0.999989 0.999989 0.999959 0.99988 1 0.999976 0.999777 0.999996 0.999995 0.999172 0.999999 0.999995 0.999938 0.999989 0.99761 0.999988 0.999877 0.998269 0.999294 0.999915 0.99999 0.998788 0.999941 0.999996 0.673188 0.999755 1 0.999999 0.999987 0.999988 0.999994 0.999992 0.999986 0.999986 0.999995 0.999988 0.999978 0.999985 0.999984 0.966643
>N13
0.999898 0.999968 0.999998 0.99972 0.999936 0.971405 0.999975 1 0.999935 0.999646 0.999968 0.999715 0.999996 0.999866 0.999954 0.999981 0.998137 0.999936 0.999931 1 0.999968 0.999969 0.999936 0.999979 0.999935 0.999967 0.999183 0.999985 0.999431 0.99965 0.999975 0.999968 0.999981 0.999936 0.999934 0.999678 0.99847 0.999935 0.999931 0.999823 0.9999 0.999988 0.999936 0.999724 0.999998 0.910999 0.999179 0.999967 0.999951 0.999981 0.999372 0.999967 0.999925 0.999985 0.999968 0.999968 0.999717 0.999758 0.999853 1 0.99999 0.991948 0.999844 0.999985 0.999981 0.999972 0.998656 0.999955 0.999975 0.997377 0.999911 0.999837 0.960734 0.99849 0.99779 0.999968 0.999739 0.999935 0.997827 0.999967 0.999968 0.963947 0.500243 0.999936 0.997142 0.990096 0.999936 0.996993 0.999901 0.9949 0.997227 0.999919 0.999985 1 0.999985 1 0.999989 0.999985 0.999981 0.999935 0.999968 0.999968 0.99784 0.999935 0.999957 0.999967 0.999975 0.979179 0.999985 0.999975 0.999704 0.999984 0.969944 0.999969 0.995805 0.999984 0.999957 0.999985 0.999935 0.999981 0.999968 0.999738 0.999927 0.99993 0.999862 0.999975 0.999996 0.999946 0.999978 0.999773 0.690207 0.999985 0.458307 0.999992 0.999935 0.999902 0.998565 0.999955 0.999967 0.999896 0.978035 0.999989 0.999984 0.999934 0.999962 0.999968 0.999533 0.998376 1 0.998232 0.767004 0.989146 0.999985 0.69245 0.999998 0.999985 0.972278 0.999968 0.976759 0.999958 0.997245 0.996735 1 0.999723 0.997009 0.904015 0.999781 0.999989 0.993149 0.997874 1 0.999996 0.99996 0.999964 0.999981 0.999955 0.999957 0.999957 0.999985 0.999961 0.999885 0.999952 0.999845 0.999935
>N14
1 1 1 1 1 1 1 1 1 1 1 1 1 1 1 1 1 1 1 1 1 1 1 1 1 1 1 1 1 1 1 1 1 1 1 1 1 1 1 1 1 1 1 1 1 1 1 1 1 1 1 1 1 1 1 1 1 1 1 1 1 1 1 1 1 1 1 1 1 1 1 1 1 1 1 1 1 1 1 1 1 1 1 1 1 1 1 1 1 1 1 1 1 1 1 1 1 1 1 1 1 1 1 1 1 1 1 1 1 1 1 1 1 1 1 1 1 1 1 1 1 1 1 1 1 1 1 1 1 1 1 1 1 1 1 1 1 1 1 1 1 1 1 1 1 1 1 1 1 1 1 1 1 1 1 1 1 1 1 1 1 1 1 1 1 1 1 1 1 1 1 1 1 1 1 1 1 1 1 1 1 1 1 1
>N15
0.999991 0.999992 1 0.999926 0.999983 0.727618 0.999994 1 0.999983 0.999513 0.999992 0.99992 0.999999 0.999991 0.999992 0.999995 0.999995 0.999983 0.999923 1 0.999992 0.999992 0.999983 0.999995 0.999983 0.999992 0.99692 0.999996 0.997368 0.999628 0.999994 0.999992 0.999995 0.999983 0.999983 0.999918 0.999993 0.999983 0.999993 0.99999 0.999184 0.999997 0.999983 0.999921 1 0.985947 0.999983 0.999992 0.999997 0.999995 0.997598 0.999992 0.999983 0.999996 0.999992 0.999992 0.99992 0.999736 0.999982 1 0.999999 0.95103 0.999145 0.999996 0.999995 0.999842 0.996595 0.999956 0.999994 0.999968 0.999999 0.999993 0.689882 0.999965 0.999816 0.999992 0.999927 0.999983 0.999964 0.999992 0.999992 0.993241 0.514552 0.999983 0.999918 0.999919 0.999983 0.999974 0.999995 0.999958 0.999906 0.999983 0.999996 1 0.999996 1 0.999997 0.999996 0.999995 0.999983 0.999992 0.999992 0.974639 0.999983 0.999989 0.999992 0.999994 0.999824 0.999996 0.999994 0.999792 0.999881 0.986263 0.999992 0.964255 1 0.999989 0.999996 0.999983 0.999997 0.999992 0.999927 0.999983 0.999982 0.999981 0.999994 0.999999 0.999992 0.999995 0.999972 0.986992 0.999996 0.999553 1 0.999983 0.999997 0.999114 0.999992 0.999992 0.998331 0.999691 0.999997 0.99999 0.999969 0.999922 0.999992 0.998449 0.996638 1 0.96953 0.766053 0.996607 0.999996 0.945795 1 0.999996 0.998783 0.999992 0.974246 0.999913 0.974191 0.999416 1 0.999921 0.983523 0.991102 0.999979 0.999997 0.999697 0.999765 1 0.999999 0.999992 0.999992 0.999995 0.999684 0.999989 0.999989 0.999996 0.999934 0.999041 0.999989 0.998641 0.999991
>N16
0.999995 0.999995 1 0.999951 0.999989 0.892007 0.999997 1 0.999989 0.999186 0.999995 0.999946 1 0.999995 0.999995 0.999997 0.999999 0.999989 0.999805 1 0.999995 0.999996 0.999989 0.999997 0.999989 0.999995 0.998995 0.999998 0.999199 0.999341 0.999997 0.999995 0.999997 0.999989 0.99999 0.999945 0.999998 0.999989 0.999997 0.999995 0.999883 0.999999 0.999989 0.999946 1 0.996135 0.999994 0.999995 0.999999 0.999997 0.995599 0.999995 0.99999 0.999998 0.999995 0.999995 0.999946 0.999484 0.99999 1 1 0.894417 0.99933 0.999998 0.999997 0.999994 0.998889 0.999862 0.999997 0.999993 1 0.999997 0.693354 0.999989 0.999675 0.999995 0.999952 0.999989 0.999987 0.999995 0.999995 0.998984 0.557635 0.999989 0.999937 0.999985 0.999989 0.999995 0.999998 0.999992 0.999965 0.99999 0.999998 1 0.999998 1 0.999999 0.999998 0.999997 0.999989 0.999995 0.999995 0.976118 0.99999 0.999994 0.999995 0.999997 0.999974 0.999998 0.999997 0.999677 0.999399 0.993237 0.999996 0.965207 1 0.999994 0.999998 0.999989 0.999999 0.999995 0.999952 0.99999 0.999989 0.999989 0.999997 1 0.999995 0.999997 0.999907 0.986411 0.999998 0.999955 1 0.99999 0.999986 0.998746 0.999995 0.999995 0.998659 0.999933 0.999999 0.999972 0.999957 0.99977 0.999995 0.996401 0.99781 1 0.859792 0.776291 0.999737 0.999998 0.947304 1 0.999998 0.998995 0.999995 0.961143 0.999752 0.975711 0.999339 1 0.999946 0.983279 0.992663 0.999988 0.999999 0.999863 0.999626 1 1 0.999995 0.999995 0.999997 0.999946 0.999994 0.999994 0.999998 0.999761 0.999846 0.999994 0.999735 0.999995
>N17
0.999994 0.999994 1 0.999955 0.999988 0.981342 0.999996 1 0.999988 0.996344 0.999994 0.999952 0.999999 0.999994 0.999994 0.999997 0.999999 0.999988 0.999963 1 0.999994 0.999995 0.999988 0.999997 0.999988 0.999994 0.999698 0.999997 0.999767 0.999818 0.999996 0.999994 0.999997 0.999988 0.999989 0.999952 0.999998 0.999988 0.999996 0.999994 0.999974 0.999998 0.999988 0.999952 1 0.999042 0.999994 0.999994 0.999998 0.999997 0.979139 0.999994 0.999989 0.999997 0.999994 0.999994 0.999952 0.99989 0.999989 1 0.999999 0.893671 0.999935 0.999997 0.999997 0.999999 0.99967 0.99998 0.999996 0.999995 1 0.999997 0.688088 0.999993 0.999951 0.999994 0.999955 0.999988 0.999988 0.999994 0.999994 0.999855 0.564549 0.999988 0.99947 0.999993 0.999988 0.999997 0.999997 0.999995 0.999982 0.999989 0.999997 1 0.999997 1 0.999998 0.999997 0.999997 0.999988 0.999994 0.999994 0.996525 0.999989 0.999993 0.999994 0.999996 0.999995 0.999997 0.999996 0.999892 0.998557 0.999068 0.999995 0.997021 1 0.999993 0.999997 0.999988 0.999998 0.999994 0.999955 0.999989 0.999988 0.999988 0.999996 0.999999 0.999994 0.999997 0.999992 0.985179 0.999997 0.999989 1 0.999989 0.999999 0.995652 0.999994 0.999994 0.999847 0.999984 0.999998 0.999995 0.999546 0.999965 0.999994 0.994119 0.996693 1 0.851343 0.983015 0.999977 0.999997 0.996023 1 0.999997 0.999857 0.999994 0.523667 0.999962 0.996455 0.997735 1 0.999952 0.994085 0.993762 0.999988 0.999998 0.999928 0.999944 1 0.999999 0.999994 0.999994 0.999997 0.999989 0.999993 0.999993 0.999997 0.99519 0.999969 0.999993 0.999948 0.999994
>N18
0.769459 0.998315 0.986685 0.889051 0.997111 0.623732 0.99864 0.999992 0.961273 0.979565 0.998215 0.947602 0.999712 0.8529 0.849604 0.998878 0.997795 0.997102 0.997098 0.999983 0.998286 0.998089 0.997108 0.997506 0.961858 0.997785 0.71785 0.998902 0.948364 0.774834 0.998645 0.998315 0.998847 0.997025 0.995294 0.783541 0.991857 0.996948 0.6771 0.994769 0.96944 0.998988 0.997111 0.986584 0.999896 0.885919 0.98877 0.997867 0.990059 0.998878 0.987195 0.998026 0.910764 0.999215 0.998286 0.998286 0.985057 0.802913 0.999901 0.999983 0.96587 0.872392 0.965376 0.975796 0.998764 0.972445 0.830075 0.934433 0.998645 0.999856 0.999741 0.998796 0.995165 0.829901 0.996524 0.998269 0.950327 0.99684 0.361402 0.997976 0.997999 0.998588 0.945976 0.997077 0.499347 0.929911 0.997111 0.409456 0.99774 0.932839 0.941564 0.983713 0.999149 0.991971 0.96879 0.999983 0.975834 0.99889 0.998878 0.961869 0.998315 0.998308 0.986857 0.995517 0.997527 0.998025 0.99864 0.957273 0.999212 0.998645 0.983171 0.998885 0.963358 0.998096 0.890755 0.9956 0.997527 0.999213 0.950067 0.890162 0.998285 0.986474 0.990949 0.969196 0.909278 0.998635 0.999601 0.981702 0.899761 0.969261 0.98013 0.973102 0.995857 0.999983 0.995527 0.678069 0.640006 0.994696 0.998025 0.997919 0.964815 0.969588 0.980988 0.997073 0.99775 0.998308 0.426603 0.430915 0.999992 0.996589 0.97715 0.999337 0.99921 0.99116 0.879133 0.999216 0.420703 0.998205 0.806058 0.995209 0.868744 0.580335 0.993644 0.561376 0.906149 0.94642 0.562764 0.998546 0.91211 0.9431 0.999983 0.991988 0.425295 0.452774 0.998855 0.682099 0.99743 0.997546 0.999218 0.93331 0.995026 0.994344 0.923737 0.997974
>N19
0.572682 0.996858 0.669441 0.975289 0.99478 0.974505 0.928152 0.999985 0.870433 0.751763 0.940967 0.60866 0.999429 0.415926 0.880015 0.997858 0.924799 0.994739 0.994708 0.999968 0.996798 0.957288 0.994765 0.738443 0.994721 0.994031 0.782168 0.997762 0.960645 0.95224 0.997468 0.996854 0.997664 0.914934 0.900915 0.975591 0.96732 0.92694 0.934468 0.994022 0.99475 0.997901 0.99478 0.892993 0.98022 0.958326 0.509683 0.603453 0.991444 0.997853 0.975793 0.996188 0.835764 0.998524 0.996796 0.996799 0.970455 0.760985 0.924194 0.999968 0.988931 0.921589 0.942929 0.910349 0.930877 0.998485 0.604575 0.978618 0.997468 0.99972 0.721342 0.975286 0.885906 0.993351 0.894511 0.996464 0.972494 0.929722 0.900099 0.917604 0.901583 0.766422 0.886104 0.99462 0.477097 0.93526 0.994779 0.876287 0.997607 0.757225 0.993453 0.961298 0.996209 0.999968 0.99747 0.999968 0.996942 0.997553 0.997858 0.994734 0.996857 0.996815 0.976864 0.991133 0.99525 0.996178 0.997416 0.977251 0.998491 0.997464 0.801606 0.995919 0.89698 0.996262 0.986751 0.939842 0.995248 0.990639 0.994248 0.929041 0.996794 0.974455 0.741409 0.899491 0.805784 0.997375 0.777806 0.884132 0.997547 0.928781 0.999645 0.450414 0.614437 0.999968 0.991179 0.937848 0.993018 0.933535 0.996001 0.931246 0.98487 0.996653 0.916822 0.993158 0.888207 0.996817 0.528935 0.900479 0.996676 0.898945 0.982507 0.974938 0.951907 0.97839 0.999806 0.998537 0.953532 0.282973 0.448071 0.88781 0.871153 0.436345 0.994039 0.913324 0.759899 0.928804 0.583271 0.829396 0.477757 0.549612 0.999966 0.999398 0.945159 0.968928 0.991224 0.995057 0.991911 0.995327 0.998554 0.984431 0.906426 0.949921 0.987405 0.995399
>N20
0.996543 0.999896 0.999081 0.99902 0.999794 0.998969 0.998268 1 0.995573 0.694363 0.998785 0.997309 0.999988 0.999128 0.999224 0.999934 0.999688 0.999793 0.999793 0.999999 0.999893 0.999727 0.999794 0.998512 0.999793 0.999875 0.901774 0.999949 0.990073 0.999848 0.999921 0.999895 0.999933 0.999282 0.999666 0.998985 0.999894 0.999443 0.909535 0.998295 0.999793 0.999957 0.999794 0.998185 0.99997 0.999815 0.533706 0.999805 0.999763 0.999934 0.99903 0.999888 0.999132 0.999954 0.999893 0.999893 0.994062 0.999365 0.999472 0.999999 0.999729 0.813897 0.999659 0.999299 0.999624 0.999757 0.998957 0.999799 0.999921 0.999995 0.998957 0.999863 0.880169 0.999791 0.951178 0.99877 0.998992 0.998807 0.998066 0.999257 0.990301 0.997788 0.998736 0.999792 0.998086 0.999525 0.999794 0.98848 0.999932 0.998472 0.998562 0.998568 0.9994 0.999983 0.999947 0.999999 0.999954 0.999948 0.999934 0.999793 0.999896 0.999895 0.999045 0.999746 0.999847 0.999888 0.999921 0.999856 0.999954 0.999921 0.997749 0.99995 0.994091 0.999893 0.999733 0.999679 0.999847 0.928774 0.99979 0.985437 0.999893 0.999027 0.998677 0.967041 0.997326 0.99992 0.997684 0.948792 0.999934 0.998748 0.999994 0.99734 0.999242 0.999999 0.999746 0.999495 0.999997 0.999634 0.998899 0.999596 0.928369 0.999953 0.997489 0.999781 0.997527 0.999895 0.999052 0.999709 0.998895 0.998675 0.999962 0.999913 0.999572 0.99997 0.999995 0.999954 0.999129 0.577647 0.644763 0.936729 0.999105 0.997076 0.999997 0.997471 0.99982 0.963887 0.990616 0.74142 0.999305 0.996567 0.999982 0.999988 0.99973 0.999818 0.974797 0.991737 0.989809 0.999847 0.999954 0.962348 0.999244 0.999677 0.999782 0.999884
>N21
0.999971 0.999998 0.999997 0.999982 0.999995 0.99998 0.999996 1 0.999995 0.998748 0.999996 0.999975 1 0.999998 0.999995 0.999999 1 0.999995 0.999995 1 0.999998 0.999997 0.999995 0.999996 0.999995 0.999998 0.998508 0.999999 0.999951 0.999999 0.999998 0.999998 0.999999 0.999993 0.999839 0.99998 0.999999 0.999994 0.9986 0.999991 0.999995 0.999999 0.999995 0.999975 1 0.999998 0.999172 1 0.999995 0.999999 0.999982 0.999998 0.999994 0.999999 0.999998 0.999998 0.999949 0.999998 0.999995 1 0.999996 0.99913 0.999997 0.999999 0.999998 0.999999 0.999996 0.999998 0.999998 1 0.999995 1 0.99967 0.999997 0.99987 0.999994 0.999981 0.999994 0.999995 0.999999 0.99997 0.999994 0.999981 0.999995 0.999994 0.999997 0.999995 0.997675 0.999999 0.999996 0.999991 0.999997 0.999998 1 0.999999 1 0.999999 0.999999 0.999999 0.999995 0.999998 0.999998 0.999982 0.999996 0.999997 0.999998 0.999998 0.999998 0.999999 0.999998 0.999975 0.999999 0.999976 0.999998 0.999995 0.999997 0.999997 0.999874 0.999995 0.999945 0.999998 0.999982 0.999992 0.991741 0.99997 0.999998 0.999993 0.999858 0.999999 0.999981 1 0.999977 0.999993 1 0.999996 0.999994 1 0.999997 0.999995 0.999997 0.998854 0.999999 0.999993 0.999995 0.999991 0.999998 0.999995 0.999999 0.999996 0.999981 1 0.999999 0.999995 1 1 0.999999 0.99755 0.590335 0.85271 0.999886 0.999993 0.999993 1 0.994617 1 0.999667 0.999992 0.472518 0.999999 0.999969 1 1 0.999998 0.999998 0.998909 0.999984 0.999959 0.999997 0.999999 0.999961 0.999994 0.999997 0.999997 0.999998
>N22
0.998851 0.999925 0.999873 0.999341 0.99985 0.999315 0.999817 1 0.995032 0.917183 0.999825 0.999031 0.999991 0.999911 0.999788 0.999954 0.999987 0.99985 0.99985 0.999999 0.999923 0.999901 0.99985 0.999836 0.99985 0.999919 0.987366 0.999964 0.962346 0.999962 0.999942 0.999925 0.999954 0.999752 0.999995 0.99932 0.999966 0.999791 0.964995 0.993005 0.99985 0.999971 0.99985 0.999111 0.999995 0.999918 0.964935 0.999997 0.999843 0.999954 0.999344 0.999921 0.999743 0.999966 0.999923 0.999923 0.985433 0.999904 0.999793 0.999999 0.999829 0.900326 0.999868 0.999964 0.999907 0.997234 0.999833 0.99991 0.999942 0.999996 0.999804 0.999998 0.992156 0.999175 0.920678 0.993991 0.999334 0.999762 0.999758 0.999967 0.985454 0.999695 0.999306 0.99985 0.996783 0.998434 0.99985 0.98466 0.999953 0.997838 0.993598 0.996461 0.996036 0.999338 0.999964 0.999999 0.999972 0.999964 0.999954 0.99985 0.999925 0.999925 0.999349 0.999833 0.999895 0.999921 0.999942 0.999935 0.999966 0.999942 0.999062 0.99997 0.987995 0.999925 0.999838 0.999894 0.999895 0.932824 0.999849 0.978834 0.999923 0.999346 0.999663 0.941561 0.998905 0.999942 0.999684 0.914956 0.999954 0.999292 0.999996 0.999113 0.999763 0.999999 0.999833 0.999799 0.999999 0.999887 0.994344 0.999878 0.990727 0.999972 0.999667 0.999847 0.999573 0.999925 0.999784 0.99995 0.999835 0.99929 0.999989 0.999963 0.999804 0.999995 0.999996 0.999966 0.999811 0.57327 0.570878 0.498531 0.999723 0.99661 0.999999 0.998949 0.999997 0.99809 0.988928 0.762877 0.999925 0.998816 0.999298 0.999991 0.999918 0.999913 0.998738 0.813668 0.953591 0.999895 0.999966 0.986785 0.999742 0.999892 0.999882 0.999921
>N23
0.999384 0.999908 0.999289 0.999192 0.999822 0.999165 0.99981 1 0.999376 0.998103 0.999819 0.999386 0.999988 0.871405 0.946429 0.999942 0.967074 0.999822 0.999822 0.999999 0.999906 0.63979 0.999822 0.999422 0.999822 0.999892 0.887912 0.999953 0.915651 0.999889 0.99993 0.999908 0.999941 0.999203 0.999549 0.999175 0.99992 0.997823 0.99982 0.999859 0.999822 0.99996 0.999822 0.998351 0.998893 0.999857 0.506389 0.573858 0.999805 0.999942 0.987032 0.9999 0.998598 0.999959 0.999906 0.999906 0.999142 0.998767 0.999609 0.999999 0.999766 0.998836 0.999755 0.999812 0.998881 0.999959 0.999513 0.999848 0.99993 0.999995 0.998655 0.999928 0.979306 0.996705 0.56293 0.999904 0.965549 0.974134 0.999784 0.999735 0.999565 0.999675 0.920165 0.999821 0.999313 0.927139 0.999822 0.999088 0.999941 0.999218 0.999815 0.999903 0.999955 0.999999 0.999952 0.999999 0.999957 0.999952 0.999942 0.999822 0.999908 0.999908 0.999206 0.999776 0.999866 0.9999 0.99993 0.999893 0.999959 0.99993 0.996659 0.999956 0.999464 0.999904 0.999786 0.999565 0.999866 0.99994 0.99982 0.999583 0.999906 0.999196 0.998818 0.982537 0.565929 0.999929 0.999706 0.999522 0.999941 0.999034 0.999995 0.989483 0.51304 0.999999 0.999777 0.999653 0.999998 0.990681 0.999899 0.998362 0.999861 0.999956 0.999807 0.988426 0.999624 0.999908 0.999077 0.997897 0.999999 0.998988 0.999973 0.999936 0.999669 0.999981 0.999995 0.999959 0.999258 0.92574 0.958714 0.994119 0.999229 0.881159 0.715628 0.999895 0.846565 0.998785 0.730831 0.770468 0.981713 0.997391 0.999999 0.999988 0.999819 0.999861 0.999935 0.999931 0.999851 0.999867 0.999959 0.999867 0.980131 0.999783 0.978224 0.999898
>N24
0.999901 0.999974 0.999878 0.999699 0.999941 0.99967 0.999967 1 0.999841 0.999392 0.999963 0.999956 0.999998 0.870578 0.940063 0.999985 0.99562 0.999941 0.999941 1 0.999974 0.636267 0.999941 0.999906 0.999941 0.999972 0.981853 0.99999 0.937336 0.999987 0.999982 0.999974 0.999984 0.999937 0.999904 0.999673 0.999989 0.999529 0.999968 0.999959 0.999941 0.999992 0.999941 0.999719 0.999875 0.99997 0.98661 0.975018 0.999937 0.999985 0.997123 0.999974 0.9998 0.99999 0.999974 0.999974 0.999663 0.99983 0.999913 1 0.999937 0.999573 0.999944 0.999975 0.999875 0.99999 0.999954 0.999965 0.999982 0.999999 0.999805 0.999986 0.976805 0.999699 0.968622 0.999973 0.991531 0.996741 0.999974 0.999952 0.999903 0.999958 0.992568 0.999941 0.999916 0.923826 0.999941 0.999906 0.999984 0.999917 0.99994 0.999985 0.999989 1 0.99999 1 0.999993 0.99999 0.999985 0.999941 0.999974 0.999974 0.999704 0.999939 0.999961 0.999974 0.999982 0.999977 0.99999 0.999982 0.9991 0.999992 0.999878 0.999975 0.999933 0.999979 0.999961 0.999987 0.999941 0.999889 0.999974 0.999702 0.999835 0.979058 0.952594 0.999982 0.999963 0.999896 0.999985 0.999669 0.999999 0.989653 0.515266 1 0.999939 0.999908 1 0.990193 0.999974 0.999756 0.999966 0.999993 0.99997 0.981687 0.999928 0.999974 0.999798 0.999536 1 0.999668 0.999997 0.999988 0.99992 0.999998 0.999999 0.99999 0.999893 0.986184 0.957364 0.992995 0.999939 0.987604 0.683123 0.999999 0.843911 0.99985 0.728062 0.56921 0.981407 0.999312 1 0.999998 0.999966 0.999967 0.999984 0.999982 0.999957 0.999961 0.99999 0.999968 0.998748 0.999953 0.996225 0.999973
>N25
0.970737 0.99412 0.859025 0.947641 0.990456 0.960833 0.993428 0.999977 0.974684 0.577527 0.993429 0.958898 0.99887 0.349807 0.96809 0.99575 0.984934 0.879322 0.837079 0.99995 0.993906 0.972339 0.990441 0.975919 0.990441 0.825115 0.936166 0.995202 0.56524 0.979455 0.995404 0.994117 0.844378 0.990414 0.971566 0.961842 0.749732 0.957144 0.760937 0.990219 0.990445 0.995113 0.990456 0.514418 0.97436 0.761506 0.991522 0.960302 0.989334 0.930128 0.960236 0.992191 0.917437 0.974608 0.993904 0.993906 0.939855 0.985045 0.974203 0.99995 0.978366 0.968901 0.950947 0.475311 0.983592 0.997505 0.944348 0.987864 0.995404 0.78869 0.979746 0.955569 0.681821 0.699183 0.499111 0.785734 0.911277 0.975511 0.888782 0.950346 0.649727 0.521593 0.488191 0.990303 0.409925 0.681935 0.990455 0.963987 0.979645 0.986951 0.923768 0.999308 0.99957 0.99995 0.994591 0.99995 0.840553 0.994822 0.99575 0.990448 0.99412 0.994078 0.9542 0.98103 0.968275 0.977709 0.995327 0.528599 0.99742 0.984499 0.440811 0.69572 0.974244 0.844555 0.640516 0.940355 0.990409 0.717661 0.873441 0.946853 0.985486 0.983729 0.929288 0.636083 0.994149 0.996597 0.950761 0.607848 0.995728 0.793575 0.547642 0.722285 0.336548 0.99995 0.981067 0.699548 0.846324 0.863057 0.977425 0.893742 0.967963 0.989847 0.732678 0.575292 0.991346 0.925292 0.940832 0.721078 0.233301 0.569736 0.503116 0.722402 0.997498 0.980126 0.96149 0.579105 0.504973 0.654226 0.407848 0.297659 0.872977 0.504358 0.905959 0.411422 0.949537 0.954176 0.504368 0.955774 0.994022 0.903519 0.689283 0.977833 0.647672 0.862633 0.974294 0.777694 0.441974 0.990479 0.993013 0.949003 0.882917 0.302557 0.35113 0.382472
>N26
0.983638 0.998945 0.952121 0.959148 0.997881 0.986708 0.991751 0.999999 0.996812 0.760043 0.998867 0.974888 0.99992 0.930726 0.996588 0.999284 0.999192 0.999459 0.990028 0.999997 0.998885 0.997676 0.99788 0.982231 0.997879 0.809617 0.985214 0.999467 0.771377 0.998875 0.999306 0.998945 0.992792 0.997877 0.975902 0.986872 0.954516 0.892878 0.653304 0.997989 0.99788 0.999513 0.997881 0.980827 0.998009 0.969779 0.998762 0.994979 0.997786 0.998655 0.987103 0.998764 0.917477 0.998213 0.998885 0.998885 0.95197 0.99919 0.996909 0.999997 0.99752 0.996696 0.970223 0.679455 0.99924 0.999645 0.986288 0.998543 0.999306 0.999412 0.99814 0.990854 0.984889 0.838957 0.536676 0.986958 0.981515 0.997197 0.417421 0.973638 0.99594 0.531861 0.864465 0.997867 0.990133 0.949066 0.997881 0.881517 0.998222 0.996361 0.960749 0.999684 0.999998 0.999997 0.999445 0.999997 0.784876 0.999454 0.999284 0.99788 0.998945 0.998942 0.974206 0.996127 0.996106 0.997905 0.999302 0.551441 0.999641 0.998945 0.420688 0.96301 0.948207 0.981182 0.972755 0.952998 0.998014 0.916773 0.730698 0.995435 0.998297 0.999168 0.970102 0.654159 0.999983 0.999679 0.995857 0.622804 0.999284 0.851626 0.475659 0.810417 0.784792 0.999997 0.996131 0.722126 0.918866 0.615441 0.997881 0.934272 0.997324 0.995319 0.817701 0.87337 0.998707 0.996777 0.997325 0.831318 0.735396 0.877821 0.687628 0.996925 0.999645 0.996032 0.999717 0.998096 0.952069 0.993677 0.932217 0.898675 0.968884 0.988711 0.906297 0.750662 0.998872 0.960721 0.380534 0.968 0.999983 0.924645 0.531155 0.997143 0.939933 0.615714 0.997139 0.715339 0.339812 0.998022 0.982667 0.940195 0.863462 0.309073 0.557223 0.369964
>N27
0.990458 0.99888 0.944169 0.948341 0.997808 0.986987 0.995343 0.999998 0.997058 0.837836 0.998814 0.980781 0.999894 0.926996 0.996968 0.999245 0.999258 0.999927 0.994252 0.999995 0.998826 0.997963 0.997807 0.973682 0.997806 0.719575 0.985841 0.999409 0.767644 0.998989 0.999233 0.99888 0.994954 0.997805 0.964042 0.987117 0.952438 0.776014 0.835586 0.997964 0.997807 0.99946 0.997808 0.987439 0.998187 0.974436 0.99871 0.995293 0.997739 0.99898 0.98722 0.998693 0.956498 0.998519 0.998825 0.998826 0.940882 0.999244 0.997129 0.999995 0.997649 0.996997 0.958726 0.691796 0.999357 0.999596 0.986656 0.998559 0.999233 0.999823 0.998267 0.994008 0.988511 0.954218 0.625816 0.992569 0.982947 0.997409 0.382942 0.967585 0.997292 0.802797 0.863191 0.997797 0.993743 0.947946 0.997808 0.885442 0.998501 0.992897 0.954313 0.998365 0.999998 0.999995 0.999395 0.999995 0.609929 0.999401 0.999245 0.997807 0.99888 0.998878 0.96736 0.996104 0.996578 0.998097 0.999231 0.505277 0.999593 0.999017 0.416714 0.962989 0.856194 0.979696 0.978265 0.945518 0.997983 0.978819 0.69712 0.99615 0.998409 0.999305 0.964185 0.566824 0.999992 0.998956 0.994594 0.544549 0.999244 0.835791 0.479844 0.766685 0.783576 0.999995 0.996107 0.553327 0.910117 0.615364 0.998084 0.965986 0.9977 0.991812 0.809915 0.871514 0.998653 0.997504 0.997834 0.822966 0.731883 0.875059 0.662315 0.998442 0.999596 0.996032 0.999875 0.999361 0.96174 0.996089 0.930479 0.890743 0.962579 0.993418 0.583414 0.714438 0.999076 0.97752 0.27504 0.97928 0.999992 0.906739 0.526694 0.997293 0.938805 0.615625 0.997316 0.722727 0.366234 0.997989 0.990222 0.95932 0.868268 0.265969 0.634278 0.400316
>N28
0.991145 0.99534 0.834837 0.963193 0.992278 0.968869 0.995984 0.999983 0.930104 0.877306 0.995112 0.968715 0.999221 0.381888 0.987533 0.996711 0.994488 0.972687 0.962665 0.999964 0.995197 0.919312 0.992274 0.994852 0.992274 0.809825 0.961404 0.996542 0.534688 0.992326 0.996378 0.995339 0.920409 0.992267 0.982109 0.969201 0.709561 0.984621 0.878033 0.992452 0.992275 0.996529 0.992278 0.582525 0.99037 0.838987 0.994023 0.980569 0.992 0.89346 0.967091 0.994029 0.982241 0.992424 0.995196 0.995197 0.962651 0.994854 0.988849 0.999964 0.99037 0.987886 0.977505 0.933775 0.995966 0.998016 0.96378 0.993114 0.996378 0.944223 0.991138 0.992702 0.631093 0.457701 0.501781 0.95546 0.810197 0.989421 0.978915 0.883769 0.329471 0.332844 0.894675 0.992237 0.95531 0.409963 0.992278 0.989903 0.935932 0.994586 0.958759 0.999742 0.99997 0.999964 0.996414 0.999964 0.8373 0.996468 0.996711 0.992276 0.99534 0.995329 0.965217 0.985121 0.917596 0.940804 0.996362 0.553072 0.997998 0.933039 0.543984 0.48478 0.989754 0.835094 0.733539 0.911997 0.992516 0.400711 0.862523 0.912505 0.962683 0.995743 0.933973 0.643285 0.990677 0.999836 0.987746 0.470252 0.996708 0.768015 0.360825 0.678204 0.712784 0.999964 0.985133 0.73038 0.825565 0.97002 0.935224 0.885115 0.897326 0.994203 0.737744 0.289416 0.993818 0.49886 0.924601 0.700698 0.615727 0.38989 0.650563 0.723396 0.998014 0.984819 0.536169 0.720012 0.430516 0.553885 0.554859 0.383879 0.848124 0.702418 0.392663 0.691942 0.93925 0.93207 0.735996 0.985038 0.990429 0.951997 0.961723 0.989691 0.9232 0.969954 0.989272 0.931863 0.638695 0.992538 0.997148 0.98256 0.980575 0.584511 0.973672 0.453808
>N29
0.793155 0.998986 0.990285 0.621136 0.998167 0.677883 0.999217 0.999996 0.989185 0.983594 0.993723 0.990943 0.999853 0.975421 0.99798 0.99933 0.936988 0.998144 0.99801 0.999991 0.998961 0.998869 0.998158 0.912355 0.998156 0.567638 0.913722 0.99937 0.993368 0.990261 0.99922 0.998984 0.999217 0.998136 0.971285 0.991066 0.995431 0.997955 0.860202 0.984229 0.991591 0.999453 0.998167 0.991044 0.999946 0.992849 0.884615 0.998655 0.920957 0.99932 0.946175 0.998831 0.991117 0.999535 0.998959 0.998961 0.97755 0.995756 0.999963 0.999992 0.978741 0.986727 0.998451 0.982778 0.980118 0.999557 0.997545 0.964008 0.999219 0.761428 0.914723 0.99955 0.963032 0.959374 0.992512 0.998867 0.988244 0.997805 0.992075 0.998715 0.99865 0.72837 0.996797 0.778202 0.591619 0.565505 0.998166 0.838135 0.999298 0.517012 0.996334 0.99979 0.999803 0.999992 0.997896 0.999992 0.999123 0.988869 0.99933 0.998162 0.998986 0.936173 0.957175 0.99719 0.998419 0.998825 0.999181 0.996954 0.999512 0.998973 0.967881 0.993705 0.998633 0.998837 0.997283 0.998656 0.998417 0.999538 0.671556 0.990616 0.998958 0.799174 0.993421 0.984672 0.994875 0.9886 0.345368 0.900157 0.999292 0.981104 0.998711 0.789695 0.999974 0.999992 0.997211 0.478348 0.991752 0.998662 0.99881 0.790345 0.998783 0.997474 0.841116 0.997788 0.776871 0.998658 0.439266 0.98936 0.999996 0.998119 0.939954 0.669978 0.999553 0.922903 0.999947 0.999545 0.998579 0.978618 0.745208 0.993774 0.996848 0.71647 0.999992 0.91954 0.987617 0.37384 0.579784 0.963625 0.892437 0.644607 0.999582 0.999824 0.693702 0.99869 0.984789 0.998972 0.993808 0.998456 0.999557 0.449354 0.973582 0.546371 0.98873 0.98828
>N30
0.657007 0.999426 0.995736 0.590538 0.998883 0.697344 0.999576 0.999998 0.975087 0.991663 0.999024 0.994122 0.999936 0.974781 0.99922 0.999633 0.932138 0.998877 0.998619 0.999996 0.999411 0.999396 0.998881 0.899724 0.99888 0.970204 0.869456 0.999706 0.997656 0.994039 0.999576 0.999425 0.999602 0.998874 0.939957 0.994166 0.996077 0.998818 0.950435 0.965442 0.978632 0.999752 0.998883 0.994165 0.999975 0.998613 0.898169 0.999327 0.98349 0.999633 0.90143 0.99937 0.997696 0.999757 0.99941 0.999411 0.990628 0.99924 0.999995 0.999996 0.960578 0.989687 0.999156 0.990485 0.98788 0.999762 0.999449 0.96489 0.999576 0.970493 0.910494 0.99976 0.895604 0.945893 0.998553 0.999335 0.988421 0.998727 0.99812 0.999343 0.999345 0.712513 0.999381 0.9129 0.967798 0.400139 0.998883 0.834505 0.999624 0.529585 0.99544 0.999965 0.999993 0.999996 0.999871 0.999996 0.999682 0.99699 0.999633 0.998882 0.999426 0.987968 0.920212 0.998437 0.999101 0.999368 0.999568 0.999258 0.999752 0.998911 0.965228 0.997337 0.999303 0.999389 0.998636 0.999328 0.999101 0.999758 0.697138 0.997109 0.99941 0.791235 0.998457 0.992904 0.999151 0.966874 0.476704 0.834637 0.999524 0.990816 0.993431 0.680255 0.999996 0.999996 0.998443 0.994318 0.997515 0.999327 0.999329 0.78528 0.999357 0.999279 0.82767 0.998259 0.918526 0.998669 0.395836 0.983379 0.999998 0.999792 0.927983 0.949883 0.999761 0.983089 0.999975 0.999759 0.999325 0.994525 0.62717 0.999026 0.99831 0.827704 0.999996 0.917327 0.982126 0.39943 0.452728 0.969802 0.870508 0.972711 0.997129 0.999932 0.974774 0.999334 0.992783 0.999514 0.998554 0.999113 0.999761 0.771764 0.964609 0.946787 0.995961 0.972754
>N31
0.909886 0.99955 0.989073 0.909168 0.999172 0.963099 0.999645 0.999998 0.501009 0.996309 0.999765 0.996522 0.999935 0.765319 0.999515 0.999713 0.710231 0.999171 0.994645 0.999843 0.999543 0.999529 0.999172 0.978811 0.999172 0.998549 0.986778 0.999752 0.9914 0.996434 0.999645 0.99955 0.999686 0.999171 0.995772 0.996526 0.969298 0.999134 0.947671 0.976865 0.991498 0.999787 0.999172 0.996527 0.999973 0.999482 0.940286 0.999479 0.998407 0.999713 0.988261 0.999506 0.9975 0.999792 0.999543 0.999543 0.996184 0.999738 0.999995 0.999996 0.978919 0.967105 0.987838 0.972644 0.964922 0.999792 0.999768 0.515598 0.999631 0.999273 0.985168 0.999792 0.814573 0.614075 0.999551 0.99879 0.909319 0.998417 0.999116 0.999505 0.999546 0.985851 0.999763 0.993041 0.993241 0.589854 0.999172 0.927087 0.999713 0.881489 0.952731 0.999973 0.999998 0.999996 0.999972 0.999996 0.999776 0.998858 0.999713 0.999172 0.99955 0.999037 0.943719 0.998925 0.999365 0.999506 0.999645 0.999598 0.999792 0.980685 0.989599 0.973908 0.998207 0.999529 0.999078 0.999504 0.999365 0.999792 0.634893 0.999074 0.999543 0.814536 0.99942 0.996378 0.999759 0.998394 0.973788 0.759596 0.991799 0.995454 0.9844 0.716754 0.999896 0.999996 0.998926 0.999979 0.999099 0.999504 0.998921 0.998604 0.999506 0.990297 0.949342 0.990474 0.996133 0.98244 0.890432 0.63173 0.999998 0.999932 0.993646 0.890258 0.999792 0.998097 0.999973 0.999792 0.999525 0.993163 0.627777 0.999765 0.995298 0.768177 0.999996 0.996463 0.986275 0.529866 0.897759 0.846737 0.994556 0.998641 0.988877 0.999935 0.986842 0.999504 0.996358 0.998918 0.998161 0.999365 0.999792 0.742719 0.968826 0.997027 0.989479 0.977176
>N32
0.998619 0.999957 0.968589 0.997624 0.999911 0.998498 0.999967 1 0.988923 0.999579 0.999984 0.999591 0.999995 0.764704 0.999956 0.999974 0.998536 0.99991 0.976553 0.995857 0.999956 0.999957 0.999911 0.99574 0.99991 0.999935 0.999103 0.999981 0.999838 0.999607 0.999967 0.999957 0.999973 0.99991 0.999804 0.999591 0.999184 0.999909 0.999047 0.99952 0.999918 0.999985 0.999911 0.999592 0.999998 0.999955 0.999033 0.999954 0.999885 0.999974 0.999219 0.999955 0.999905 0.999981 0.999956 0.999956 0.999595 0.99998 1 1 0.999578 0.998489 0.99987 0.999381 0.935119 0.999981 0.999986 0.995942 0.999967 0.999975 0.999761 0.999981 0.788942 0.917815 0.999965 0.99763 0.997955 0.999885 0.999931 0.999955 0.999957 0.999687 0.999986 0.999513 0.99988 0.996376 0.999911 0.99827 0.999974 0.998704 0.927633 0.999998 1 1 0.999998 1 0.999986 0.999904 0.999974 0.999911 0.999957 0.999942 0.950301 0.999906 0.99994 0.999955 0.999967 0.999966 0.999981 0.999661 0.999812 0.999404 0.999944 0.999957 0.999907 0.999955 0.99994 0.999981 0.997916 0.999907 0.999956 0.994828 0.999954 0.999606 0.999985 0.99994 0.999567 0.803784 0.999919 0.99953 0.999753 0.996492 0.997191 1 0.999906 1 0.999908 0.999955 0.999938 0.99999 0.999955 0.99992 0.999311 0.963628 0.999841 0.999621 0.903661 0.993652 1 0.999995 0.999479 0.758657 0.999981 0.999882 0.999998 0.999981 0.999957 0.999832 0.651751 0.999984 0.999802 0.627652 1 0.99983 0.999801 0.569149 0.9823 0.988992 0.999786 0.999934 0.999831 0.999995 0.994929 0.999955 0.999604 0.99996 0.99993 0.99994 0.999981 0.807009 0.999333 0.999896 0.965769 0.999494
>N33
0.999976 0.999992 0.999724 0.999908 0.999984 0.999922 0.999994 1 0.999769 0.99994 0.999997 0.99994 0.999999 0.949748 0.999992 0.999995 0.999991 0.999984 0.999819 0.999994 0.999992 0.999992 0.999984 0.990524 0.999984 0.999992 0.999929 0.999996 0.999995 0.999942 0.999994 0.999992 0.999995 0.999984 0.999983 0.99994 0.999976 0.999984 0.999977 0.999988 0.999995 0.999997 0.999984 0.99994 0.999999 0.999992 0.999938 0.999992 0.999984 0.999995 0.999934 0.999992 0.999991 0.999996 0.999992 0.999992 0.999942 0.999996 1 1 0.999989 0.999915 0.999997 0.999985 0.990366 0.999996 0.999997 0.999973 0.999994 0.999996 0.99999 0.999996 0.789931 0.912141 0.999994 0.954109 0.999991 0.999984 0.99999 0.999992 0.999992 0.999992 0.999997 0.999941 0.999993 0.9999 0.999984 0.999972 0.999995 0.999985 0.997923 0.999999 1 1 0.999999 1 0.999997 0.999985 0.999995 0.999984 0.999992 0.999992 0.998922 0.999985 0.99999 0.999992 0.999994 0.999994 0.999996 0.999991 0.999995 0.999986 0.999992 0.999992 0.999984 0.999992 0.99999 0.999996 0.99999 0.999984 0.999992 0.999863 0.999992 0.999942 0.999997 0.999993 0.999981 0.804017 0.999995 0.999939 0.99999 0.999957 0.722236 1 0.999985 1 0.999984 0.999992 0.999992 0.999999 0.999992 0.999999 0.999991 0.99962 0.999984 0.999989 0.999547 0.999912 1 0.999999 0.999938 0.760588 0.999996 0.999984 0.999999 0.999996 0.999992 0.999991 0.998969 0.999997 0.999983 0.99837 1 0.999983 0.999991 0.997627 0.970017 0.999889 0.999983 0.999992 0.999991 0.999999 0.947714 0.999992 0.999942 0.999995 0.999992 0.99999 0.999996 0.998379 0.999985 0.999991 0.999687 0.999981
>N34
0.791396 0.999867 0.995273 0.99802 0.99972 0.982078 0.999902 1 0.965264 0.998577 0.999952 0.998587 0.999986 0.862697 0.999358 0.999918 0.99855 0.99972 0.999661 0.999999 0.999864 0.999867 0.99972 0.996363 0.99972 0.99957 0.995186 0.999941 0.994166 0.998636 0.999902 0.999867 0.999412 0.99972 0.999251 0.998587 0.981733 0.999152 0.997547 0.997859 0.999182 0.999952 0.99972 0.998587 0.999994 0.99986 0.996853 0.999342 0.999705 0.999918 0.984863 0.99986 0.956334 0.999944 0.999864 0.999864 0.998627 0.99994 0.999999 0.999999 0.999666 0.966342 0.970479 0.826727 0.913918 0.999944 0.999953 0.985167 0.999572 0.999938 0.999354 0.999944 0.987952 0.702083 0.998606 0.999171 0.976635 0.985842 0.996624 0.99986 0.999867 0.988933 0.999852 0.997757 0.929595 0.995956 0.99972 0.83918 0.999918 0.993736 0.78149 0.999994 1 0.999999 0.999994 0.999999 0.999953 0.999683 0.999918 0.99972 0.999867 0.999858 0.895591 0.999684 0.999804 0.99986 0.999902 0.998866 0.999944 0.993126 0.999717 0.995332 0.91995 0.999867 0.998435 0.99986 0.999804 0.999944 0.997174 0.999718 0.999864 0.591728 0.998532 0.998636 0.999953 0.998833 0.95705 0.985499 0.985497 0.991351 0.999005 0.995374 0.999995 0.999999 0.999684 1 0.999718 0.99986 0.98793 0.999991 0.99986 0.997444 0.895249 0.999571 0.999642 0.740311 0.997375 0.993089 1 0.999986 0.991191 0.978639 0.999944 0.999668 0.99997 0.999944 0.999867 0.811537 0.997728 0.999952 0.904429 0.708218 0.999963 0.999669 0.999786 0.998251 0.852663 0.99664 0.999647 0.999854 0.999506 0.999986 0.875416 0.99986 0.998634 0.963113 0.948395 0.999804 0.999944 0.996855 0.952036 0.990915 0.995844 0.999433
>N35
0.595497 0.999785 0.971699 0.999657 0.999589 0.938015 0.99983 0.999999 0.947777 0.998294 0.999908 0.998297 0.999971 0.734096 0.9997 0.999866 0.999808 0.999589 0.999579 0.999998 0.999781 0.99978 0.999589 0.984058 0.999589 0.999732 0.997333 0.999889 0.997288 0.998289 0.99983 0.999785 0.99978 0.999589 0.999438 0.998297 0.997514 0.99948 0.999707 0.9995 0.993512 0.999908 0.999589 0.998297 0.999987 0.999769 0.9995 0.999682 0.999586 0.999866 0.995413 0.999769 0.923114 0.9999 0.999781 0.999781 0.998286 0.999889 0.999998 0.999998 0.999748 0.99536 0.945227 0.813339 0.384929 0.9999 0.999909 0.997883 0.999783 0.999889 0.999693 0.9999 0.998251 0.762649 0.985386 0.999655 0.935416 0.9971 0.976964 0.999769 0.999785 0.965479 0.999898 0.998103 0.928345 0.999428 0.999589 0.843698 0.999866 0.998855 0.974974 0.999987 0.999999 0.999998 0.999987 0.999998 0.999909 0.999518 0.999866 0.999589 0.999785 0.999783 0.867635 0.999518 0.999703 0.999769 0.99983 0.980617 0.9999 0.998761 0.999875 0.999294 0.914598 0.99978 0.984837 0.999769 0.999703 0.9999 0.999224 0.999589 0.999781 0.983697 0.982537 0.998289 0.999909 0.985407 0.986233 0.979229 0.971392 0.958978 0.999631 0.999136 0.999998 0.999998 0.999518 0.999999 0.999589 0.999769 0.99776 0.999987 0.999769 0.999724 0.990116 0.999558 0.99951 0.72329 0.997959 0.997332 0.999999 0.999971 0.958851 0.961002 0.9999 0.999515 0.999986 0.9999 0.99978 0.859657 0.999582 0.999908 0.986467 0.533517 0.996124 0.999578 0.999761 0.999567 0.861433 0.997856 0.999574 0.999782 0.999711 0.999971 0.8711 0.999769 0.998288 0.997327 0.963577 0.999703 0.9999 0.999078 0.746196 0.972553 0.97964 0.999471
>N36
0.802877 0.999843 0.998438 0.99964 0.999695 0.993086 0.999879 0.999999 0.990852 0.998625 0.999932 0.998629 0.99998 0.923939 0.996765 0.999902 0.999771 0.999695 0.999679 0.999999 0.99984 0.999838 0.999695 0.999347 0.999695 0.998094 0.990468 0.99992 0.99726 0.998642 0.999879 0.999843 0.996839 0.999695 0.997346 0.998629 0.984918 0.996686 0.999633 0.995439 0.999834 0.999932 0.999695 0.998629 0.999991 0.99983 0.999414 0.99672 0.99969 0.999902 0.929211 0.99983 0.991039 0.99993 0.99984 0.99984 0.998638 0.99992 0.999999 0.999999 0.99979 0.967562 0.993542 0.980373 0.933863 0.99993 0.999931 0.986926 0.99744 0.999919 0.997484 0.99993 0.986793 0.673461 0.99744 0.996366 0.983806 0.922846 0.996972 0.99983 0.999843 0.992009 0.998732 0.995222 0.828984 0.994747 0.999695 0.794236 0.999902 0.998483 0.757603 0.999991 0.999999 0.999999 0.999991 0.999999 0.999931 0.999631 0.999902 0.999695 0.999843 0.999841 0.966504 0.999631 0.999776 0.99983 0.999879 0.999686 0.99993 0.998346 0.998534 0.999074 0.905206 0.999838 0.999345 0.99983 0.999776 0.99993 0.999157 0.999694 0.99984 0.60923 0.999513 0.998642 0.999931 0.99965 0.973908 0.996686 0.996856 0.995826 0.996471 0.998892 0.999762 0.999999 0.999631 0.999999 0.999694 0.99983 0.928707 0.999991 0.99983 0.999662 0.89171 0.999651 0.999619 0.95839 0.998192 0.997259 0.999999 0.99998 0.995764 0.996712 0.99993 0.999626 0.999356 0.99993 0.999838 0.94033 0.99954 0.999932 0.890533 0.716057 0.999997 0.999679 0.999817 0.99952 0.748853 0.998028 0.999673 0.99984 0.998462 0.99998 0.679544 0.99983 0.998641 0.987031 0.839811 0.999776 0.99993 0.998984 0.965642 0.998876 0.996831 0.999562
>N37
0.974482 0.998183 0.949814 0.977508 0.99667 0.892755 0.998697 0.999994 0.994936 0.941872 0.813185 0.978308 0.999625 0.495882 0.991986 0.998722 0.660472 0.996647 0.994312 0.980267 0.998025 0.997705 0.994232 0.982712 0.988492 0.956555 0.90348 0.623543 0.952013 0.936825 0.998698 0.997792 0.979582 0.996634 0.929237 0.966281 0.92642 0.882443 0.669668 0.94751 0.996497 0.998795 0.99667 0.974778 0.999923 0.975208 0.995763 0.997371 0.966271 0.828387 0.973675 0.997476 0.973578 0.998799 0.997861 0.99804 0.971423 0.998278 0.918467 0.999988 0.966063 0.598371 0.976598 0.997591 0.998532 0.999148 0.964651 0.927507 0.998586 0.971082 0.993207 0.999186 0.979466 0.632762 0.972468 0.947621 0.974684 0.88371 0.938463 0.995517 0.852492 0.401489 0.718429 0.995437 0.735788 0.980399 0.99557 0.964027 0.994473 0.802021 0.99336 0.997532 0.5268 0.999988 0.946666 0.999799 0.979986 0.996963 0.99872 0.996558 0.998159 0.998147 0.907573 0.990226 0.975523 0.996891 0.991809 0.296269 0.526937 0.997725 0.943801 0.517135 0.393757 0.996716 0.977456 0.996291 0.990858 0.999238 0.980136 0.978313 0.998035 0.989368 0.95262 0.986616 0.907319 0.976154 0.977369 0.500819 0.975617 0.651626 0.498584 0.987404 0.734087 0.999988 0.993154 0.73253 0.898025 0.997421 0.997669 0.99504 0.98799 0.777817 0.99821 0.978008 0.630168 0.936087 0.91695 0.46829 0.999994 0.980502 0.970693 0.749879 0.991609 0.964649 0.988405 0.999288 0.984785 0.991237 0.470825 0.570577 0.652736 0.653468 0.998841 0.935792 0.859192 0.99139 0.417181 0.805361 0.505537 0.260535 0.818033 0.946063 0.9702 0.995711 0.937523 0.904145 0.802022 0.99652 0.991329 0.7642 0.959277 0.976135 0.915776 0.878214
>N38
0.979925 0.999666 0.940068 0.99037 0.999238 0.918605 0.999792 1 0.99898 0.957533 0.981954 0.991667 0.999778 0.50131 0.99461 0.999778 0.706138 0.999235 0.997921 0.999397 0.99961 0.999633 0.998648 0.999329 0.983105 0.997868 0.882988 0.542448 0.987798 0.980693 0.999792 0.999632 0.986589 0.999222 0.893548 0.989726 0.927894 0.764129 0.474179 0.94959 0.999219 0.999878 0.999238 0.991226 0.999992 0.991319 0.997337 0.999592 0.9987 0.832016 0.985592 0.999601 0.997111 0.999862 0.999612 0.999629 0.998981 0.998917 0.880615 0.999999 0.997742 0.833029 0.989676 0.999737 0.999755 0.999874 0.98916 0.995952 0.999785 0.994847 0.99921 0.999841 0.991025 0.984142 0.923838 0.993554 0.992544 0.731949 0.980527 0.999706 0.873157 0.833569 0.729837 0.997401 0.794694 0.990615 0.997062 0.956599 0.991604 0.462083 0.996444 0.999252 0.500701 0.999999 0.995924 0.996967 0.997541 0.999935 0.999778 0.999224 0.999664 0.999661 0.986011 0.998345 0.997328 0.999551 0.999576 0.356948 0.962377 0.999203 0.99577 0.536941 0.802549 0.999549 0.987989 0.999486 0.998694 0.999888 0.997239 0.998939 0.999633 0.998007 0.985504 0.997553 0.945389 0.989688 0.999438 0.638433 0.928564 0.681045 0.476861 0.990185 0.868851 0.999999 0.998646 0.511655 0.983056 0.999597 0.999615 0.999279 0.995375 0.984159 0.998352 0.997703 0.610723 0.717343 0.950852 0.76031 1 0.996553 0.962475 0.996681 0.999597 0.987279 0.986276 0.99989 0.982386 0.99859 0.631877 0.589116 0.68004 0.628542 0.996379 0.940989 0.869687 0.997302 0.526976 0.795532 0.897576 0.298967 0.980632 0.948625 0.990454 0.999435 0.98269 0.728975 0.994074 0.999276 0.999516 0.749402 0.989802 0.995517 0.95188 0.982842
>N39
0.890532 0.999928 0.922074 0.992249 0.999787 0.929568 0.999963 1 0.999563 0.980669 0.991816 0.995825 0.999993 0.476143 0.996788 0.99995 0.771124 0.999787 0.995863 0.999953 0.999846 0.999923 0.998707 0.99981 0.970121 0.999742 0.926334 0.939045 0.993991 0.981391 0.999963 0.999926 0.997924 0.999753 0.988174 0.994336 0.915937 0.634416 0.799232 0.990965 0.99978 0.999983 0.999787 0.996047 0.999999 0.995769 0.99979 0.999916 0.999888 0.729384 0.991742 0.999919 0.999308 0.999976 0.999914 0.999899 0.99987 0.999885 0.89024 1 0.998419 0.819355 0.967648 0.999955 0.999932 0.999894 0.992829 0.999754 0.999963 0.996197 0.99961 0.999654 0.998726 0.994023 0.633173 0.999337 0.996975 0.733542 0.974893 0.999975 0.984521 0.900424 0.725374 0.998466 0.82821 0.984216 0.998423 0.565045 0.992959 0.550325 0.998984 0.999996 0.915218 1 0.999448 0.999782 0.999349 0.999996 0.999951 0.999786 0.999928 0.999922 0.982515 0.999632 0.999606 0.999835 0.999009 0.45086 0.967959 0.999381 0.992279 0.555566 0.912134 0.999898 0.993414 0.999865 0.999745 0.999978 0.99824 0.999514 0.999916 0.998487 0.978715 0.997696 0.957607 0.997458 0.999912 0.667174 0.997514 0.903439 0.990537 0.998549 0.998776 1 0.999664 0.507071 0.992135 0.999919 0.999903 0.999594 0.99958 0.993366 0.994059 0.999512 0.978871 0.739378 0.96989 0.812372 1 0.996349 0.907877 0.99994 0.999973 0.983804 0.534999 0.999977 0.9774 0.993021 0.618532 0.986967 0.710547 0.620682 0.999995 0.955014 0.864371 0.9979 0.498364 0.85229 0.997446 0.55007 0.991179 0.953595 0.996771 0.999858 0.988689 0.702735 0.993833 0.999807 0.99979 0.724655 0.997976 0.996502 0.990434 0.995265
>N40
0.888725 0.999822 0.931861 0.993731 0.999621 0.934997 0.99987 0.999999 0.99951 0.986246 0.997448 0.996178 0.999903 0.482266 0.996524 0.999885 0.88549 0.99962 0.997826 0.999916 0.999779 0.999814 0.996988 0.999868 0.925341 0.999604 0.926885 0.981049 0.995162 0.924431 0.99987 0.999821 0.99898 0.999571 0.998434 0.99524 0.845114 0.611994 0.812041 0.992845 0.999618 0.999926 0.999621 0.995248 0.999991 0.996136 0.999753 0.999793 0.99981 0.750905 0.986689 0.999804 0.999166 0.999924 0.999812 0.999805 0.999882 0.999888 0.859112 0.999999 0.998892 0.705033 0.967931 0.999867 0.999877 0.999474 0.99022 0.999732 0.99987 0.993825 0.999489 0.995625 0.999284 0.992408 0.690718 0.999695 0.996955 0.733883 0.82162 0.999921 0.990397 0.901506 0.716889 0.999011 0.808084 0.980561 0.995148 0.890174 0.996805 0.556879 0.999234 0.999991 0.978844 0.999999 0.999446 0.999987 0.999395 0.999977 0.999886 0.99962 0.999822 0.999819 0.971752 0.999463 0.999591 0.998977 0.9999 0.53529 0.967976 0.999483 0.997908 0.63011 0.986868 0.999799 0.996758 0.99978 0.999664 0.999924 0.99888 0.999738 0.999813 0.998972 0.977084 0.996039 0.953192 0.998931 0.999264 0.884851 0.999245 0.910343 0.999082 0.997268 0.999054 0.999999 0.999487 0.522877 0.989008 0.999804 0.999765 0.997425 0.999653 0.995881 0.98362 0.999486 0.988302 0.74946 0.987685 0.796035 0.999999 0.996136 0.887512 0.999927 0.999922 0.973598 0.520421 0.999924 0.992274 0.991848 0.548275 0.993651 0.948884 0.482806 0.999998 0.954845 0.848716 0.996924 0.961318 0.857309 0.998791 0.571692 0.972584 0.97375 0.990679 0.999559 0.988451 0.638878 0.993215 0.999697 0.997603 0.716915 0.998653 0.995099 0.994065 0.995926
>N41
0.884953 0.99979 0.995138 0.994978 0.999582 0.91829 0.999838 0.999999 0.999567 0.99316 0.999749 0.9976 0.996012 0.550521 0.983402 0.999869 0.904057 0.999582 0.999329 0.999914 0.999781 0.999787 0.976358 0.999882 0.970632 0.998323 0.98325 0.997453 0.997335 0.891608 0.999838 0.99979 0.999764 0.999317 0.999861 0.997382 0.843213 0.624265 0.964151 0.985712 0.999582 0.999914 0.999582 0.997708 0.999988 0.997553 0.99978 0.999667 0.998686 0.753136 0.988545 0.999776 0.998288 0.999905 0.999785 0.999784 0.999912 0.999884 0.854316 0.999998 0.99861 0.661329 0.988372 0.999838 0.999869 0.990561 0.965986 0.999731 0.999838 0.988384 0.997768 0.996917 0.999726 0.996245 0.586175 0.99989 0.997729 0.99845 0.843604 0.999915 0.999382 0.753928 0.901537 0.999502 0.828331 0.832927 0.999148 0.9854 0.999515 0.393288 0.999319 0.999988 0.998288 0.999998 0.999555 0.999998 0.999543 0.999945 0.99987 0.999582 0.99979 0.99979 0.972411 0.999455 0.999683 0.980022 0.999963 0.807971 0.936917 0.997437 0.999525 0.984193 0.994438 0.999745 0.999196 0.999774 0.999694 0.999905 0.999207 0.999743 0.999785 0.999487 0.998298 0.975456 0.888382 0.999752 0.99988 0.989913 0.999872 0.993712 0.999951 0.99843 0.994951 0.999998 0.999511 0.511736 0.991269 0.999776 0.999372 0.998919 0.999759 0.989592 0.999861 0.999563 0.992286 0.782095 0.996056 0.772303 0.999999 0.980832 0.978627 0.999324 0.999905 0.802827 0.524689 0.999905 0.996603 0.999551 0.533076 0.994015 0.996471 0.361843 0.999982 0.919263 0.987221 0.998662 0.999248 0.994805 0.999666 0.977112 0.97393 0.986321 0.564993 0.996521 0.980931 0.629092 0.999297 0.999699 0.999772 0.676751 0.999356 0.999049 0.995663 0.997611
>N42
0.941879 0.999851 0.999451 0.984093 0.999695 0.977657 0.999887 0.999999 0.999693 0.992097 0.999933 0.998443 0.999895 0.986178 0.997736 0.999909 0.962593 0.999695 0.999656 0.999944 0.999847 0.999851 0.997072 0.999932 0.99031 0.983962 0.992932 0.999621 0.998086 0.420635 0.999887 0.999851 0.999896 0.999652 0.999941 0.998391 0.956006 0.98667 0.938137 0.998765 0.999695 0.999944 0.999695 0.998485 0.999992 0.998328 0.999851 0.999044 0.980889 0.98552 0.978248 0.999844 0.988622 0.999933 0.999848 0.999848 0.999939 0.999772 0.385596 0.999999 0.993824 0.891828 0.977627 0.999886 0.999909 0.999427 0.993561 0.999477 0.999887 0.998589 0.999679 0.986177 0.999841 0.987929 0.721369 0.999883 0.99819 0.999401 0.993859 0.999946 0.999676 0.658036 0.928083 0.999684 0.845959 0.570188 0.999643 0.998542 0.999868 0.385234 0.999664 0.999992 0.999718 0.999999 0.999691 0.999999 0.999665 0.999982 0.999909 0.999695 0.999851 0.999851 0.99775 0.999391 0.999787 0.987477 0.999507 0.793682 0.976381 0.999751 0.999343 0.998987 0.98842 0.999847 0.999637 0.999844 0.999788 0.999933 0.99888 0.999636 0.999848 0.99968 0.999728 0.996831 0.641483 0.999878 0.999932 0.994139 0.999943 0.997998 0.999982 0.999478 0.428348 0.999999 0.999665 0.982977 0.986241 0.999844 0.999805 0.999766 0.999842 0.998825 0.999998 0.999692 0.998842 0.994385 0.993176 0.787858 0.999999 0.995279 0.998666 0.985418 0.999933 0.777998 0.5323 0.999933 0.990621 0.999834 0.587562 0.990112 0.999241 0.324696 0.998392 0.601327 0.999479 0.991063 0.999927 0.999082 0.999831 0.99083 0.997667 0.979591 0.467911 0.997814 0.982548 0.753706 0.997398 0.999789 0.999924 0.801315 0.999645 0.999614 0.998573 0.998493
>N43
0.927201 0.999702 0.999647 0.815156 0.999446 0.980047 0.999762 0.999999 0.999446 0.931175 0.999866 0.997823 0.999955 0.99827 0.999538 0.999813 0.998706 0.999446 0.999441 0.999867 0.999697 0.999693 0.999178 0.999858 0.966069 0.998853 0.996941 0.999659 0.997709 0.964969 0.999762 0.999702 0.999812 0.999441 0.999867 0.997814 0.945911 0.998995 0.966167 0.999513 0.999446 0.999867 0.999446 0.997831 0.999981 0.997804 0.999693 0.999617 0.999156 0.998542 0.904536 0.999678 0.996103 0.999859 0.999697 0.999697 0.999867 0.999848 0.857165 0.999997 0.988579 0.987284 0.999612 0.999762 0.999813 0.99983 0.99708 0.982213 0.999762 0.97729 0.999665 0.964389 0.999693 0.99903 0.709111 0.999863 0.997726 0.992969 0.999407 0.999867 0.992057 0.67744 0.873767 0.999445 0.91921 0.830333 0.999441 0.986836 0.999809 0.52906 0.999443 0.999981 0.999691 0.999997 0.999446 0.99995 0.999443 0.999957 0.999813 0.999446 0.999702 0.999702 0.999512 0.993874 0.999594 0.961725 0.984331 0.970625 0.9964 0.999753 0.971657 0.99965 0.930688 0.999693 0.999439 0.999678 0.999594 0.999859 0.973516 0.982404 0.999697 0.999444 0.999684 0.99915 0.964245 0.999761 0.999859 0.982952 0.999867 0.997762 0.999957 0.99983 0.423885 0.999997 0.999336 0.99899 0.827589 0.999678 0.999675 0.999672 0.999678 0.999374 0.99999 0.999446 0.999252 0.999778 0.987565 0.803646 0.999999 0.999794 0.999805 0.999165 0.999859 0.984518 0.976799 0.999859 0.932655 0.999696 0.922992 0.994652 0.999405 0.989916 0.999988 0.958781 0.999541 0.999553 0.997469 0.986545 0.999677 0.99687 0.997815 0.972874 0.641318 0.976067 0.995502 0.863091 0.543465 0.999594 0.999858 0.767062 0.999334 0.999331 0.999462 0.997775
>N44
0.99521 0.999927 0.999922 0.832678 0.999859 0.933535 0.999942 1 0.999859 0.996999 0.999971 0.99945 0.99999 0.999815 0.999922 0.999955 0.999957 0.999859 0.999858 0.999971 0.999926 0.999927 0.999848 0.999965 0.98239 0.999908 0.999401 0.999922 0.999448 0.999013 0.999942 0.999927 0.999955 0.999858 0.999971 0.99945 0.998578 0.999911 0.999337 0.9999 0.999859 0.999971 0.999859 0.999451 0.999995 0.999449 0.999927 0.999921 0.999963 0.999837 0.979593 0.999923 0.999992 0.999965 0.999926 0.999926 0.999972 0.999965 0.998648 0.999999 0.99975 0.999011 0.999993 0.999942 0.999955 0.999965 0.999417 0.99969 0.999942 0.999671 0.999923 0.999325 0.999927 0.999888 0.997161 0.999971 0.999449 0.522576 0.99992 0.999972 0.997542 0.988821 0.904343 0.999859 0.998876 0.99772 0.999858 0.532763 0.999955 0.997541 0.999858 0.999995 0.999927 0.999999 0.999859 0.995801 0.999858 0.99999 0.999955 0.999859 0.999927 0.999927 0.999918 0.943043 0.999902 0.993625 0.993491 0.973081 0.970649 0.999942 0.993522 0.999925 0.925016 0.999927 0.999858 0.999923 0.999902 0.999965 0.999447 0.999794 0.999926 0.999858 0.999927 0.999847 0.999153 0.999942 0.999965 0.998591 0.999972 0.999447 0.99999 0.999965 0.996579 0.999999 0.999847 0.999914 0.785497 0.999923 0.999923 0.999923 0.999923 0.999856 0.998656 0.999859 0.999844 0.99997 0.999568 0.991759 1 0.99997 0.99997 0.98529 0.999965 0.999444 0.999496 0.999965 0.910099 0.999926 0.922778 0.999965 0.999857 0.999756 0.999999 0.998197 0.993463 0.999967 0.999977 0.999861 0.999923 0.999401 0.999452 0.995605 0.626711 0.999561 0.999327 0.830511 0.541784 0.999902 0.999965 0.991601 0.999847 0.999847 0.999898 0.999452
>N45
0.999336 0.999898 0.999868 0.998163 0.999795 0.996252 0.999921 1 0.999794 0.998188 0.99996 0.999074 0.999986 0.998952 0.997989 0.999938 0.959089 0.999795 0.99979 0.999961 0.999896 0.999898 0.999551 0.999953 0.999691 0.709772 0.991833 0.999878 0.99752 0.992652 0.999921 0.999898 0.999937 0.99979 0.999961 0.999065 0.964026 0.999327 0.967635 0.99935 0.999795 0.999961 0.999795 0.999081 0.999994 0.998619 0.999898 0.98892 0.953563 0.999079 0.945552 0.999893 0.999345 0.999953 0.999896 0.999896 0.999801 0.997443 0.763904 0.999999 0.937878 0.930718 0.97407 0.999921 0.999938 0.99993 0.998468 0.999878 0.999921 0.999895 0.999883 0.999467 0.999858 0.724728 0.948323 0.99883 0.997554 0.999884 0.999661 0.999963 0.997026 0.66152 0.995917 0.999794 0.800674 0.368649 0.99979 0.99977 0.999935 0.969952 0.999792 0.999994 0.999889 0.999999 0.999794 0.999999 0.999594 0.999987 0.999938 0.999795 0.999898 0.999898 0.999757 0.999755 0.99986 0.987662 0.998157 0.836047 0.998904 0.999914 0.999857 0.999835 0.999703 0.999898 0.999789 0.999893 0.99986 0.999953 0.999746 0.999952 0.999896 0.999793 0.999891 0.999236 0.954515 0.999921 0.999953 0.987216 0.999963 0.999018 0.999987 0.997061 0.502387 0.999999 0.99978 0.999291 0.996721 0.999893 0.99989 0.999888 0.999893 0.999345 0.999999 0.999794 0.999712 0.9999 0.999444 0.772538 1 0.999912 0.993726 0.986165 0.999953 0.980587 0.99666 0.999953 0.996068 0.999896 0.784388 0.996391 0.998853 0.329053 0.500456 0.597021 0.999949 0.559771 0.999986 0.999932 0.999892 0.985059 0.999075 0.959173 0.398262 0.999791 0.949259 0.75569 0.999907 0.99986 0.999953 0.994672 0.999778 0.999776 0.997315 0.999102
>N46
0.999945 0.999927 0.999921 0.999232 0.999851 0.998731 0.999943 1 0.999851 0.999153 0.999973 0.999352 0.999991 0.999741 0.989944 0.999955 0.766125 0.999851 0.99985 0.999973 0.999925 0.999927 0.999812 0.999966 0.999958 0.998683 0.97569 0.999922 0.993433 0.999683 0.999943 0.999927 0.999955 0.99985 0.999973 0.99935 0.95453 0.999872 0.99734 0.997646 0.999851 0.999973 0.999851 0.999354 0.999996 0.997749 0.999927 0.999026 0.994488 0.999781 0.705489 0.999924 0.999806 0.999966 0.999925 0.999925 0.996554 0.96875 0.975992 0.999999 0.829569 0.912239 0.98668 0.999943 0.999955 0.999964 0.99924 0.999925 0.999943 0.999962 0.999922 0.99993 0.999578 0.988756 0.949135 0.982231 0.993457 0.999925 0.999906 0.999974 0.892884 0.660696 0.999013 0.999851 0.957167 0.991785 0.999851 0.997467 0.999955 0.971613 0.999851 0.999996 0.999926 0.999999 0.999851 0.999999 0.998576 0.999991 0.999955 0.999851 0.999927 0.999927 0.999908 0.999841 0.9999 0.998927 0.999958 0.994776 0.999431 0.999943 0.999816 0.999733 0.99996 0.999927 0.99985 0.999924 0.9999 0.999966 0.999846 0.999974 0.999925 0.999851 0.999927 0.998327 0.965185 0.999943 0.999966 0.999085 0.999974 0.999339 0.999991 0.999382 0.867714 0.999999 0.999845 0.999796 0.997121 0.999924 0.999923 0.999923 0.999924 0.997449 0.999999 0.999851 0.999836 0.99997 0.999846 0.841652 1 0.999971 0.999661 0.999444 0.999966 0.998609 0.999919 0.999966 0.982141 0.999925 0.883245 0.983618 0.992714 0.374086 0.714674 0.751592 0.999973 0.554455 0.999991 0.999972 0.999924 0.989854 0.999358 0.849212 0.476517 0.999913 0.698904 0.591419 0.999964 0.9999 0.999966 0.999546 0.999844 0.999844 0.984676 0.999373
>N47
0.999988 0.999976 0.999975 0.999835 0.999955 0.999826 0.999981 1 0.999955 0.999833 0.999991 0.999836 0.999997 0.999952 0.996274 0.999986 0.998782 0.999955 0.999955 0.999991 0.999976 0.999976 0.999954 0.999988 0.999991 0.999999 0.983763 0.999975 0.999761 0.99999 0.999981 0.999976 0.999986 0.999955 0.999991 0.999836 0.99981 0.999976 0.99995 0.999951 0.999955 0.999991 0.999955 0.999836 0.999998 0.95806 0.999976 0.999969 0.999903 0.999954 0.998606 0.999975 0.999952 0.999988 0.999976 0.999976 0.971101 0.997096 0.945898 1 0.998151 0.892547 0.999161 0.999981 0.999986 0.999988 0.999835 0.999976 0.999981 0.999988 0.999975 0.999988 0.999975 0.999897 0.999804 0.999941 0.999763 0.999976 0.999976 0.999991 0.658626 0.997414 0.999833 0.999955 0.999722 0.999952 0.999955 0.998624 0.999986 0.996715 0.999955 0.999998 0.999976 1 0.999955 1 0.999945 0.999997 0.999986 0.999955 0.999976 0.999976 0.999975 0.999952 0.999969 0.999969 0.999998 0.999948 0.987846 0.999981 0.988188 0.999975 0.999991 0.999976 0.999955 0.999975 0.999969 0.999988 0.999955 0.999991 0.999976 0.999955 0.999976 0.917971 0.829296 0.999981 0.999988 0.999976 0.999991 0.999836 0.999997 0.999986 0.999913 1 0.999952 0.991726 0.96078 0.999975 0.999975 0.999975 0.999975 0.998924 1 0.999955 0.999952 0.999991 0.999969 0.99823 1 0.999991 0.999989 0.999987 0.999988 0.999969 0.999998 0.999988 0.999912 0.999976 0.998191 0.977805 0.997104 0.997927 0.999135 0.998339 0.999991 0.999365 0.999997 0.999991 0.999975 0.999712 0.999836 0.997292 0.997381 0.999975 0.995463 0.997815 0.999988 0.999969 0.999988 0.999973 0.999952 0.999952 0.999872 0.999837
>N48
1 1 1 1 1 1 1 1 1 1 1 1 1 1 1 1 1 1 1 1 1 1 1 1 1 1 0.986574 1 0.999995 1 1 1 1 1 1 1 1 1 1 1 1 1 1 1 1 1 1 1 1 1 1 1 1 1 1 1 1 1 1 1 1 1 1 1 1 1 1 1 1 1 1 1 1 1 1 1 1 1 1 1 1 1 1 1 1 1 1 1 1 1 1 1 1 1 1 1 1 1 1 1 1 1 1 1 1 1 1 1 1 1 1 1 1 1 1 1 1 1 1 1 1 1 1 1 0.970724 1 1 1 1 1 1 1 1 1 1 1 1 1 1 1 1 1 1 1 1 1 1 0.999999 1 1 1 1 1 1 1 1 1 1 1 1 1 1 1 1 1 1 1 1 1 1 1 1 1 1 0.999495 1 1 1 1 1 1 1 1 1
>N49
1 1 1 1 1 1 1 1 1 1 1 1 1 1 1 1 1 1 1 1 1 1 1 1 1 1 0.986574 1 0.999995 1 1 1 1 1 1 1 1 1 1 1 1 1 1 1 1 1 1 1 1 1 1 1 1 1 1 1 1 1 1 1 1 1 1 1 1 1 1 1 1 1 1 1 1 1 1 1 1 1 1 1 1 1 1 1 1 1 1 1 1 1 1 1 1 1 1 1 1 1 1 1 1 1 1 1 1 1 1 1 1 1 1 1 1 1 1 1 1 1 1 1 1 1 1 1 0.970724 1 1 1 1 1 1 1 1 1 1 1 1 1 1 1 1 1 1 1 1 1 1 0.999999 1 1 1 1 1 1 1 1 1 1 1 1 1 1 1 1 1 1 1 1 1 1 1 1 1 1 0.999495 1 1 1 1 1 1 1 1 1
>N50
1 1 1 1 1 1 1 1 1 1 1 1 1 1 1 1 1 1 1 1 1 1 1 1 1 1 1 1 1 1 1 1 1 1 1 1 1 1 1 1 1 1 1 1 1 1 1 1 1 1 1 1 1 1 1 1 1 1 1 1 1 1 1 1 1 1 1 1 1 1 1 1 1 1 1 1 1 1 1 1 1 1 1 1 1 1 1 1 1 1 1 1 1 1 1 1 1 1 1 1 1 1 1 1 1 1 1 1 1 1 1 1 1 1 1 1 1 1 1 1 1 1 1 1 1 1 1 1 1 1 1 1 1 1 1 1 1 1 1 1 1 1 1 1 1 1 1 1 1 1 1 1 1 1 1 1 1 1 1 1 0.999999 1 1 1 1 1 1 1 1 1 1 1 1 1 1 1 1 1 1 1 1 1 1 1
>N51
1 1 1 1 1 1 1 1 1 1 1 1 1 1 1 1 1 1 1 1 1 1 1 1 1 1 0.986574 1 0.999995 1 1 1 1 1 1 1 1 1 1 1 1 1 1 1 1 1 1 1 1 1 1 1 1 1 1 1 1 1 1 1 1 1 1 1 1 1 1 1 1 1 1 1 1 1 1 1 1 1 1 1 1 1 1 1 1 1 1 1 1 1 1 1 1 1 1 1 1 1 1 1 1 1 1 1 1 1 1 1 1 1 1 1 1 1 1 1 1 1 1 1 1 1 1 1 0.970724 1 1 1 1 1 1 1 1 1 1 1 1 1 1 1 1 1 1 1 1 1 1 0.999999 1 1 1 1 1 1 1 1 1 1 1 1 1 1 1 1 1 1 1 1 1 1 1 1 1 1 0.999495 1 1 1 1 1 1 1 1 1
>N52
1 1 1 1 1 1 1 1 1 1 1 1 1 1 1 1 1 1 1 1 1 1 1 1 1 1 0.986574 1 0.999995 1 1 1 1 1 1 1 1 1 1 1 1 1 1 1 1 1 1 1 1 1 1 1 1 1 1 1 1 1 1 1 1 1 1 1 1 1 1 1 1 1 1 1 1 1 1 1 1 1 1 1 1 1 1 1 1 1 1 1 1 1 1 1 1 1 1 1 1 1 1 1 1 1 1 1 1 1 1 1 1 1 1 1 1 1 1 1 1 1 1 1 1 1 1 1 0.970724 1 1 1 1 1 1 1 1 1 1 1 1 1 1 1 1 1 1 1 1 1 1 0.999999 1 1 1 1 1 1 1 1 1 1 1 1 1 1 1 1 1 1 1 1 1 1 1 1 1 1 0.999495 1 1 1 1 1 1 1 1 1
>N53
1 0.999999 0.999999 0.999996 0.999999 0.999996 0.999999 1 0.999999 0.999996 1 0.999996 1 0.999999 0.999999 1 0.999999 0.999999 0.999999 1 0.999999 0.999999 0.999999 1 1 1 0.979026 0.999999 0.997226 1 0.999999 0.999999 0.998617 0.999999 1 0.999996 0.999999 0.999999 0.999999 0.999999 0.999999 1 0.999999 0.999996 1 0.999996 0.999999 0.999999 0.999999 0.999999 0.999999 0.999999 0.999999 1 0.999999 0.999999 1 1 0.999999 1 1 0.999996 0.996425 0.999999 1 1 0.999996 0.999999 0.999999 1 0.999999 1 0.999999 0.999999 0.999999 1 0.999996 0.999999 0.999999 1 0.999999 0.999999 0.999996 0.999999 0.999999 0.999999 0.999999 0.999999 1 0.999999 0.999999 1 0.999999 1 0.999999 1 0.999999 1 1 0.999999 0.999999 0.999999 0.999999 0.999999 0.999999 0.999999 1 0.999999 0.999996 0.999999 0.999996 0.999999 1 0.999999 0.999999 0.999999 0.999999 1 0.999999 1 0.999999 0.999999 0.999999 0.999999 0.979477 0.999999 1 0.999999 1 0.999996 1 1 1 1 0.999999 0.999999 0.999996 0.999999 0.999999 0.999999 0.999999 0.999999 1 0.999999 0.999999 1 0.999999 0.999996 1 1 1 1 1 0.999999 1 1 0.999999 0.999999 0.999297 0.999999 0.999996 0.999999 0.999999 0.999996 1 0.999498 1 1 0.999999 0.995713 0.999996 1 0.999523 0.999999 0.999979 0.999999 1 0.999999 1 0.999999 0.999999 0.999999 0.999999 0.999996
>N54
0.999971 0.999942 0.999939 0.999555 0.999887 0.99948 0.999954 1 0.999887 0.999537 0.999977 0.999564 0.999992 0.999874 0.999455 0.999965 0.764562 0.999887 0.999887 0.999977 0.999941 0.999943 0.999883 0.999972 0.999978 0.999993 0.997242 0.999939 0.950597 0.99997 0.999954 0.999942 0.999965 0.999887 0.999977 0.999564 0.995721 0.999939 0.999748 0.969906 0.999887 0.999977 0.999887 0.999564 0.999996 0.999377 0.999943 0.999886 0.999434 0.999883 0.729472 0.99994 0.99988 0.999972 0.999941 0.999941 0.99122 0.972382 0.998679 0.999999 0.995819 0.874794 0.999574 0.999954 0.999965 0.999972 0.999553 0.999942 0.999954 0.999972 0.99994 0.999971 0.989826 0.999373 0.832227 0.976853 0.950617 0.999942 0.99994 0.999979 0.88743 0.85801 0.999538 0.999887 0.997681 0.999729 0.999887 0.999931 0.999965 0.998999 0.999887 0.999996 0.999942 0.999999 0.999887 0.999999 0.980694 0.999992 0.999965 0.999887 0.999942 0.999942 0.999938 0.999882 0.999924 0.99988 0.999996 0.999694 0.999923 0.999954 0.999936 0.993192 0.999977 0.999943 0.999887 0.99994 0.999924 0.999972 0.999887 0.999979 0.999941 0.999887 0.999943 0.999783 0.996844 0.999954 0.999972 0.999912 0.999979 0.999562 0.999992 0.991628 0.868116 0.999999 0.999882 0.999936 0.999312 0.99994 0.99994 0.99994 0.99994 0.999745 0.999999 0.999887 0.999881 0.999977 0.999919 0.828323 1 0.999977 0.999966 0.999957 0.999972 0.999873 0.999995 0.999972 0.982506 0.999941 0.997207 0.989996 0.999533 0.674385 0.996995 0.990567 0.999979 0.989694 0.999992 0.999979 0.99994 0.95931 0.999565 0.997328 0.99228 0.999939 0.691379 0.594181 0.999972 0.999924 0.999972 0.999919 0.999882 0.999882 0.633128 0.99957
>N55
0.998085 0.999924 0.999876 0.999161 0.999838 0.989827 0.999944 1 0.999838 0.999017 0.999972 0.999189 0.99495 0.915383 0.99401 0.999954 0.997973 0.999838 0.999833 0.999973 0.999922 0.999925 0.99799 0.999168 0.999862 0.999909 0.998686 0.98658 0.999217 0.998319 0.999944 0.999924 0.999952 0.994662 0.999973 0.99918 0.99961 0.995548 0.998649 0.990612 0.999838 0.999973 0.999838 0.999197 0.999996 0.999187 0.999925 0.99992 0.999968 0.99921 0.985949 0.999921 0.998359 0.999967 0.999922 0.999922 0.999974 0.999967 0.999922 0.999999 0.999905 0.994351 0.987729 0.999944 0.999954 0.927439 0.987348 0.999924 0.999944 0.915288 0.888417 0.999949 0.999915 0.994961 0.634759 0.999973 0.999231 0.999918 0.790608 0.999974 0.999971 0.994541 0.987796 0.999837 0.998778 0.915951 0.999831 0.977102 0.999949 0.960579 0.993861 0.999996 0.999908 0.999999 0.999838 0.999999 0.999837 0.995725 0.999954 0.999838 0.999924 0.999924 0.99967 0.999828 0.999891 0.984117 0.999985 0.979024 0.998994 0.508939 0.998251 0.999834 0.999161 0.998512 0.99983 0.999921 0.999891 0.999967 0.998544 0.992987 0.999922 0.999836 0.999216 0.997995 0.996124 0.999943 0.999967 0.999806 0.999974 0.99903 0.999992 0.971876 0.999928 0.999999 0.999829 0.998581 0.982679 0.999921 0.983368 0.976474 0.999921 0.652151 0.994144 0.999838 0.898798 0.997643 0.999833 0.908024 1 0.999661 0.999255 0.99999 0.999967 0.994808 0.489714 0.999967 0.998004 0.999875 0.83708 0.946969 0.999805 0.804517 0.999999 0.997249 0.999934 0.999937 0.99999 0.993387 0.99992 0.983799 0.999136 0.999937 0.647945 0.890666 0.894797 0.996384 0.999928 0.999891 0.999966 0.701181 0.998932 0.999239 0.959881 0.999227
>N56
0.999604 0.999939 0.999924 0.999359 0.99987 0.99599 0.999955 1 0.99987 0.999269 0.999979 0.999356 0.999175 0.993901 0.998292 0.999963 0.999623 0.99987 0.999868 0.999979 0.999938 0.99994 0.99969 0.996596 0.999959 0.999935 0.999108 0.984391 0.999384 0.999091 0.999955 0.999939 0.999963 0.988263 0.999979 0.999352 0.999985 0.998674 0.997431 0.989478 0.99987 0.999979 0.99987 0.99936 0.999997 0.999355 0.99994 0.999937 0.999979 0.999902 0.983429 0.999937 0.995256 0.999974 0.999938 0.999938 0.99998 0.999974 0.999996 1 0.999932 0.997428 0.999153 0.999955 0.999963 0.988399 0.994759 0.99994 0.999955 0.994863 0.939049 0.999969 0.999917 0.999295 0.650732 0.999979 0.999391 0.999938 0.751905 0.99998 0.999977 0.997958 0.994768 0.999869 0.999546 0.911721 0.999867 0.955489 0.999962 0.963166 0.990933 0.999997 0.999934 1 0.99987 1 0.999869 0.99962 0.999963 0.99987 0.999939 0.999939 0.999862 0.999865 0.999913 0.991886 0.999996 0.99472 0.999337 0.510001 0.991489 0.999918 0.999815 0.995119 0.999867 0.999937 0.999913 0.999974 0.999534 0.998971 0.999938 0.999869 0.998269 0.999691 0.997673 0.999955 0.999974 0.99982 0.99998 0.999319 0.999994 0.962904 0.999439 1 0.999865 0.999752 0.989334 0.999937 0.995995 0.887051 0.999937 0.75974 0.995262 0.99987 0.901766 0.999131 0.999892 0.895537 1 0.999802 0.997294 0.999993 0.999974 0.993118 0.531487 0.999974 0.994748 0.999927 0.973567 0.95009 0.999859 0.800692 0.999998 0.998465 0.999973 0.999973 0.999993 0.999068 0.999937 0.973491 0.999361 0.999985 0.651916 0.921393 0.875115 0.998971 0.999967 0.999913 0.999973 0.940587 0.999289 0.999624 0.974558 0.999389
>N57
0.99999 0.999991 0.999991 0.99992 0.999981 0.999875 0.999993 1 0.999981 0.999911 0.999997 0.999915 0.999995 0.999987 0.999976 0.999995 0.99999 0.999981 0.999981 0.999997 0.999991 0.999992 0.999997 0.999985 0.999997 0.999992 0.99991 0.996943 0.999921 0.999918 0.999993 0.999991 0.999995 0.761373 0.999997 0.999915 1 0.999979 0.99998 0.997152 0.999981 0.999997 0.999981 0.999915 1 0.999915 0.999992 0.999991 0.999997 0.999995 0.999834 0.999991 0.999961 0.999996 0.999991 0.999991 0.999997 0.999996 1 1 0.999991 0.999891 0.999998 0.999993 0.999995 0.999944 0.999844 0.999992 0.999993 0.998485 0.999865 0.999996 0.999431 0.999985 0.999825 0.999997 0.999921 0.999991 0.999041 0.999997 0.999523 0.994027 0.999851 0.999981 0.999282 0.998789 0.999981 0.589164 0.999995 0.995543 0.999927 1 0.999991 1 0.999981 1 0.999981 0.999999 0.999995 0.999981 0.999991 0.999991 0.999991 0.999982 0.999988 0.995321 1 0.999958 0.999915 0.999723 0.792823 0.999991 0.999997 0.998773 0.999981 0.999991 0.999988 0.999996 0.999979 0.999995 0.999991 0.999981 0.999988 0.999997 0.998295 0.999993 0.999996 0.997 0.999997 0.999915 0.999999 0.99766 1 1 0.999982 0.999996 0.985091 0.999991 0.999968 0.872422 0.999991 0.999825 0.999998 0.999981 0.99757 0.999973 0.999988 0.934051 1 0.99998 0.99999 0.999999 0.999996 0.668327 0.999247 0.999996 0.999967 0.999991 0.999866 0.993992 0.999981 0.998364 0.999511 0.999898 0.999997 0.999997 0.999999 0.999556 0.999991 0.987918 0.999915 0.999999 0.958417 0.98011 0.98292 0.999981 0.999996 0.999988 0.999996 0.976208 0.997698 0.999092 0.975662 0.999921
>N58
0.999993 0.999993 0.999993 0.999936 0.999984 0.999916 0.999995 1 0.999984 0.999927 0.999998 0.999931 0.999997 0.999997 0.999986 0.999996 0.999993 0.999984 0.999984 0.999998 0.999993 0.999993 0.999998 0.999994 0.999998 0.999993 0.999928 0.992938 0.999936 0.999934 0.999995 0.999993 0.999996 0.95337 0.999998 0.999931 1 0.999987 0.999988 0.996706 0.999984 0.999998 0.999984 0.999931 1 0.999931 0.999993 0.999993 0.999998 0.999996 0.999909 0.999993 0.99998 0.999997 0.999993 0.999993 0.999998 0.999997 1 1 0.999993 0.999923 1 0.999995 0.999996 0.999983 0.999898 0.999993 0.999995 0.997358 0.999969 0.999997 0.997914 0.99999 0.99999 0.999998 0.999936 0.999993 0.999876 0.999998 0.999976 0.998443 0.999905 0.999984 0.997716 0.999825 0.999984 0.589855 0.999996 0.99512 0.999968 1 0.999993 1 0.999984 1 0.999984 0.999999 0.999996 0.999984 0.999993 0.999993 0.999993 0.999986 0.99999 0.992437 1 0.999983 0.999931 0.999952 0.82394 0.999993 0.999998 0.999869 0.999984 0.999993 0.99999 0.999997 0.999984 0.999998 0.999993 0.999984 0.999992 0.999998 0.995953 0.999995 0.999997 0.999442 0.999998 0.99993 0.999999 0.99951 1 1 0.999986 0.999998 0.994657 0.999993 0.999986 0.767458 0.999993 0.999973 1 0.999984 0.999473 0.999981 0.99999 0.927254 1 0.999984 0.999997 0.999999 0.999997 0.668088 0.999851 0.999997 0.999986 0.999993 0.999958 0.993273 0.999984 0.999638 0.99998 0.999923 0.999998 0.999998 0.999999 0.997787 0.999993 0.984892 0.999931 0.999999 0.997721 0.979559 0.985813 0.999988 0.999997 0.99999 0.999997 0.974728 0.99329 0.997273 0.993921 0.999936
>N59
1 1 1 1 1 1 1 1 1 0.99992 1 1 1 1 1 1 1 1 1 1 1 1 1 1 1 1 1 0.999993 1 1 1 1 1 1 1 1 1 1 1 1 1 1 1 1 1 1 1 1 1 1 1 1 1 1 1 1 1 1 1 1 1 1 1 1 1 1 1 1 0.99999 0.999997 1 1 1 1 1 1 1 1 1 1 1 1 1 1 1 0.999987 1 0.999998 1 0.999845 1 1 1 1 1 1 1 1 1 1 1 1 1 1 1 0.999996 1 1 1 1 0.999993 1 1 1 1 1 1 1 1 1 1 1 0.999983 1 0.999996 1 1 1 1 1 1 1 1 1 1 1 0.999999 1 1 0.999999 1 1 1 1 1 1 1 0.999971 1 1 1 1 1 0.999982 1 1 1 1 1 1 1 1 1 1 1 1 1 0.999971 1 0.999998 1 1 1 1 0.974128 1 1 1 1 1 0.939736 1 1 1
>N60
1 1 1 1 1 1 1 1 1 0.99992 1 1 1 1 1 1 1 1 1 1 1 1 1 1 1 1 1 0.999993 1 1 1 1 1 1 1 1 1 1 1 1 1 1 1 1 1 1 1 1 1 1 1 1 1 1 1 1 1 1 1 1 1 1 1 1 1 1 1 1 0.99999 0.999997 1 1 1 1 1 1 1 1 1 1 1 1 1 1 1 0.999987 1 0.999998 1 0.999845 1 1 1 1 1 1 1 1 1 1 1 1 1 1 1 0.999996 1 1 1 1 0.999993 1 1 1 1 1 1 1 1 1 1 1 0.999983 1 0.999996 1 1 1 1 1 1 1 1 1 1 1 0.999999 1 1 0.999999 1 1 1 1 1 1 1 0.999971 1 1 1 1 1 0.999982 1 1 1 1 1 1 1 1 1 1 1 1 1 0.999971 1 0.999998 1 1 1 1 0.974128 1 1 1 1 1 0.939736 1 1 1
>N61
1 1 1 1 1 1 1 1 1 1 1 1 1 1 1 1 1 1 1 1 1 1 1 1 1 1 1 1 1 1 1 1 1 1 1 1 1 1 1 1 1 1 1 1 1 1 1 1 1 1 1 1 1 1 1 1 1 1 1 1 1 1 1 1 1 1 1 1 1 1 1 1 1 1 1 1 1 1 1 1 1 1 1 1 1 1 1 1 1 1 1 1 1 1 1 1 1 1 1 1 1 1 1 1 1 1 1 1 1 1 1 1 1 1 1 1 1 1 1 1 1 1 1 1 1 1 1 1 1 1 1 1 1 1 1 1 1 1 1 1 1 1 1 1 1 1 1 1 1 1 1 1 1 1 1 1 1 1 1 1 1 1 1 1 1 1 1 1 1 1 1 1 1 1 1 1 1 1 1 1 1 1 1 1
>N62
0.999999 0.999999 0.999999 0.999993 0.999998 0.999993 0.999999 1 0.999998 0.996758 1 0.999993 1 1 0.999999 0.999999 0.999999 0.999998 0.999998 1 0.999999 0.999999 1 0.999999 1 0.999999 0.999993 0.999998 0.999993 0.999993 0.999999 0.999999 0.999999 1 1 0.999993 1 0.999999 0.999999 1 0.999998 1 0.999998 0.999993 1 0.999993 0.999999 0.999999 1 0.999999 0.999993 0.999999 0.999998 0.999999 0.999999 0.999999 1 0.999999 1 1 0.999999 0.999993 1 0.999999 0.999999 0.999999 0.999993 0.999999 0.998935 0.999999 0.999999 0.999999 0.999999 0.999999 1 1 0.999993 0.999999 1 1 1 0.999999 0.999993 0.999998 0.999999 0.999109 0.999998 0.999999 0.999999 0.999401 0.999998 1 0.999999 1 0.999998 1 0.999998 1 0.999999 0.999998 0.999999 0.999999 0.999999 0.999998 0.999999 0.994927 1 0.999999 0.999993 0.999999 0.999993 0.999999 1 0.999999 0.999998 0.999999 0.999999 0.999999 0.999998 1 0.999999 0.999998 0.998033 1 0.999998 0.999999 0.999999 0.999999 1 0.999993 1 0.999999 0.999487 1 0.999998 1 0.999993 0.999999 0.999999 1 0.999999 0.999999 1 0.999998 0.999999 0.999998 0.999999 0.999993 1 0.999998 1 1 0.999999 0.999998 0.999998 0.973156 0.997379 0.999999 0.997133 0.999998 0.999998 0.999998 1 0.999993 1 1 1 0.999998 0.999999 0.999993 0.999993 1 1 0.999999 0.973194 0.999999 0.999999 0.999999 0.999999 0.999999 0.943292 0.999998 0.999999 0.999993
>N63
1 1 1 1 1 1 1 1 1 1 1 1 1 1 1 1 1 1 1 1 1 1 1 1 1 1 1 1 1 1 1 1 1 1 1 1 1 1 1 1 1 1 1 1 1 1 1 1 1 1 1 1 1 1 1 1 1 1 1 1 1 1 1 1 1 1 1 1 1 1 1 1 1 1 1 1 1 1 1 1 1 1 1 1 1 1 1 1 1 1 1 1 1 1 1 1 1 1 1 1 1 1 1 1 1 1 1 1 1 1 1 1 1 1 1 1 1 1 1 1 1 1 1 1 1 1 1 1 1 1 1 1 1 1 1 1 1 1 1 1 1 1 1 1 1 1 1 1 1 1 1 1 1 1 1 1 1 1 1 1 1 1 0.999944 1 1 1 1 1 1 1 1 1 1 1 1 1 1 1 1 1 0.999977 1 1 1
>N64
1 1 1 1 1 1 1 1 1 1 1 1 1 1 1 1 1 1 1 1 1 1 1 1 1 1 1 1 1 1 1 1 1 1 1 1 1 1 1 1 1 1 1 1 1 1 1 1 1 1 1 1 1 1 1 1 1 1 1 1 1 1 1 1 1 1 1 1 1 1 1 1 1 1 1 1 1 1 1 1 1 1 1 1 1 1 1 1 1 1 1 1 1 1 1 1 1 1 1 1 1 1 1 1 1 1 1 1 1 1 1 1 1 1 1 1 1 1 1 1 1 1 1 1 1 1 1 1 1 1 1 1 1 1 1 1 1 1 1 1 1 1 1 1 1 1 1 1 1 1 1 1 1 1 1 1 1 1 1 1 1 1 1 1 1 1 1 1 1 1 1 1 1 1 1 1 1 1 1 1 0.999977 1 1 1
>N65
0.999694 0.999814 0.999795 0.998633 0.999653 0.997365 0.999851 0.999999 0.999653 0.998634 0.999918 0.99867 0.994838 0.395778 0.999182 0.999883 0.99971 0.999653 0.999653 0.999918 0.999811 0.999809 0.999822 0.999853 0.999912 0.999808 0.998569 0.980364 0.998643 0.998531 0.999851 0.999814 0.999883 0.998946 0.999918 0.998668 0.999994 0.999314 0.999636 0.999578 0.999653 0.999918 0.999653 0.998671 0.999988 0.998669 0.999809 0.9998 0.999918 0.999865 0.976263 0.9998 0.999442 0.999911 0.999811 0.999811 0.999919 0.999911 0.999997 0.999998 0.999809 0.997889 0.589307 0.999851 0.999883 0.920852 0.996916 0.999809 0.999851 0.980147 0.993695 0.99991 0.999808 0.98654 0.607058 0.999918 0.998646 0.999813 0.893774 0.999919 0.999918 0.99273 0.882407 0.999653 0.999717 0.994974 0.999653 0.983998 0.999883 0.967942 0.946725 0.999988 0.999812 0.999998 0.999653 0.999998 0.999653 0.970212 0.999883 0.999653 0.999814 0.999814 0.999774 0.999593 0.999749 0.996294 0.998401 0.916537 0.998666 0.991227 0.999698 0.999804 0.960183 0.999679 0.999652 0.9998 0.999749 0.999911 0.94945 0.929322 0.999811 0.999653 0.988272 0.999823 0.998103 0.999851 0.999911 0.999839 0.999919 0.992307 0.999973 0.966196 0.999997 0.999998 0.999593 0.998082 0.66581 0.9998 0.955578 0.998026 0.9998 0.545038 0.966643 0.999653 0.959404 0.999397 0.999741 0.985164 0.999999 0.999629 0.999872 0.999973 0.999911 0.999683 0.670595 0.999911 0.999629 0.996481 0.78421 0.584978 0.99965 0.93348 0.999998 0.998316 0.999916 0.997375 0.999973 0.954191 0.9998 0.996016 0.998673 0.99997 0.629362 0.993849 0.892495 0.999421 0.996598 0.999749 0.999911 0.965801 0.984804 0.974461 0.955667 0.998645
>N66
0.77599 0.99962 0.843848 0.97793 0.999215 0.916755 0.99976 1 0.997684 0.972287 0.980667 0.992737 0.999966 0.627131 0.989213 0.999721 0.94097 0.999214 0.953763 0.999386 0.999074 0.999548 0.997383 0.99625 0.974343 0.99921 0.93074 0.938968 0.984739 0.982486 0.99976 0.999619 0.996828 0.999041 0.98658 0.989041 0.913591 0.625191 0.801675 0.984334 0.99912 0.9998 0.999215 0.992405 0.999994 0.992692 0.999362 0.999525 0.999349 0.975857 0.989841 0.999527 0.99774 0.999802 0.999582 0.999411 0.99849 0.999297 0.937514 1 0.990476 0.86167 0.559147 0.999665 0.999542 0.999527 0.990707 0.999435 0.99976 0.992169 0.997041 0.999621 0.996978 0.99243 0.607198 0.998053 0.994071 0.729885 0.980111 0.999716 0.981131 0.901381 0.72348 0.988331 0.881036 0.969164 0.997942 0.572145 0.974434 0.565074 0.997058 0.999972 0.910457 1 0.998701 0.998786 0.997589 0.999942 0.999728 0.999214 0.99962 0.999559 0.968801 0.998555 0.999076 0.99938 0.86953 0.361604 0.961118 0.993147 0.700975 0.531132 0.840631 0.999305 0.984296 0.999054 0.999182 0.999819 0.990972 0.99215 0.999583 0.991757 0.956635 0.996417 0.957326 0.992867 0.999794 0.700256 0.997736 0.882767 0.989614 0.998861 0.998629 0.999997 0.998579 0.534693 0.989642 0.999527 0.999418 0.999316 0.998829 0.979265 0.997609 0.998244 0.980339 0.737368 0.779913 0.853957 0.999998 0.990401 0.757664 0.999896 0.999829 0.982816 0.500755 0.999804 0.514299 0.980717 0.631454 0.973049 0.636061 0.620374 0.999996 0.927943 0.859113 0.993658 0.520089 0.847663 0.997477 0.539683 0.990095 0.693702 0.991854 0.999473 0.984968 0.713899 0.978846 0.99923 0.999804 0.466996 0.994178 0.992686 0.988408 0.992438
>N67
0.77599 0.99962 0.843848 0.97793 0.999215 0.916755 0.99976 1 0.997684 0.972287 0.980667 0.992737 0.999966 0.627131 0.989213 0.999721 0.94097 0.999214 0.953763 0.999386 0.999074 0.999548 0.997383 0.99625 0.974343 0.99921 0.93074 0.938968 0.984739 0.982486 0.99976 0.999619 0.996828 0.999041 0.98658 0.989041 0.913591 0.625191 0.801675 0.984334 0.99912 0.9998 0.999215 0.992405 0.999994 0.992692 0.999362 0.999525 0.999349 0.975857 0.989841 0.999527 0.99774 0.999802 0.999582 0.999411 0.99849 0.999297 0.937514 1 0.990476 0.86167 0.559147 0.999665 0.999542 0.999527 0.990707 0.999435 0.99976 0.992169 0.997041 0.999621 0.996978 0.99243 0.607198 0.998053 0.994071 0.729885 0.980111 0.999716 0.981131 0.901381 0.72348 0.988331 0.881036 0.969164 0.997942 0.572145 0.974434 0.565074 0.997058 0.999972 0.910457 1 0.998701 0.998786 0.997589 0.999942 0.999728 0.999214 0.99962 0.999559 0.968801 0.998555 0.999076 0.99938 0.86953 0.361604 0.961118 0.993147 0.700975 0.531132 0.840631 0.999305 0.984296 0.999054 0.999182 0.999819 0.990972 0.99215 0.999583 0.991757 0.956635 0.996417 0.957326 0.992867 0.999794 0.700256 0.997736 0.882767 0.989614 0.998861 0.998629 0.999997 0.998579 0.534693 0.989642 0.999527 0.999418 0.999316 0.998829 0.979265 0.997609 0.998244 0.980339 0.737368 0.779913 0.853957 0.999998 0.990401 0.757664 0.999896 0.999829 0.982816 0.500755 0.999804 0.514299 0.980717 0.631454 0.973049 0.636061 0.620374 0.999996 0.927943 0.859113 0.993658 0.520089 0.847663 0.997477 0.539683 0.990095 0.693702 0.991854 0.999473 0.984968 0.713899 0.978846 0.99923 0.999804 0.466996 0.994178 0.992686 0.988408 0.992438
>N68
0.653898 0.997802 0.763413 0.775618 0.996192 0.671957 0.99831 0.999992 0.968999 0.905979 0.80654 0.982276 0.999662 0.62228 0.842292 0.998414 0.965459 0.996191 0.540828 0.98935 0.991624 0.997446 0.972284 0.985075 0.969951 0.994495 0.926049 0.946526 0.965161 0.975692 0.99831 0.997801 0.970174 0.996117 0.99592 0.948018 0.783684 0.71003 0.935932 0.86523 0.996157 0.998612 0.996192 0.982115 0.99989 0.98225 0.997361 0.997325 0.995216 0.993719 0.979639 0.997326 0.987325 0.999034 0.997731 0.997656 0.979911 0.980325 0.937032 0.999983 0.932218 0.861844 0.527373 0.998275 0.998404 0.997031 0.980072 0.997387 0.99831 0.972647 0.972842 0.998966 0.979937 0.973134 0.615209 0.971225 0.982114 0.56867 0.979538 0.998224 0.976597 0.907205 0.647881 0.463207 0.897842 0.967714 0.991774 0.917796 0.962891 0.570751 0.962283 0.999624 0.926536 0.999983 0.995938 0.999916 0.972549 0.999657 0.998488 0.996191 0.997802 0.997776 0.942062 0.99333 0.996415 0.997266 0.864435 0.742406 0.841379 0.51226 0.759186 0.537127 0.840493 0.995109 0.842611 0.993794 0.996479 0.999021 0.635216 0.635115 0.997732 0.974488 0.538527 0.97836 0.951738 0.975518 0.999034 0.827265 0.990782 0.501761 0.996606 0.997915 0.99635 0.999982 0.993345 0.545741 0.977595 0.997326 0.997282 0.997215 0.993639 0.972233 0.996038 0.990047 0.968947 0.784308 0.359676 0.884487 0.999987 0.992252 0.727352 0.998703 0.999045 0.973112 0.395413 0.999034 0.552109 0.679103 0.617808 0.96173 0.623125 0.593862 0.999982 0.899186 0.904302 0.848141 0.47873 0.520642 0.991843 0.524415 0.989495 0.526772 0.98865 0.997161 0.967625 0.818571 0.940136 0.996507 0.999029 0.385249 0.939744 0.987434 0.986441 0.981164
>N69
0.625965 0.994103 0.738383 0.717548 0.990594 0.880001 0.995227 0.999972 0.872362 0.945528 0.977219 0.966442 0.998781 0.672494 0.976065 0.994853 0.931063 0.990594 0.591595 0.413022 0.869163 0.992702 0.76398 0.870464 0.837212 0.930599 0.955248 0.842208 0.951599 0.961908 0.995227 0.994103 0.934202 0.990581 0.994941 0.770756 0.377391 0.643188 0.915001 0.747166 0.990589 0.995352 0.990594 0.966411 0.999646 0.966437 0.992686 0.99244 0.930085 0.995437 0.962728 0.99244 0.887468 0.99732 0.99398 0.993966 0.889014 0.909501 0.998928 0.999941 0.936893 0.941526 0.570361 0.995222 0.995829 0.941176 0.96284 0.99269 0.995227 0.936489 0.922908 0.997311 0.921776 0.944357 0.495312 0.991722 0.963251 0.553814 0.894453 0.993836 0.660075 0.960062 0.678408 0.469452 0.810459 0.753068 0.912088 0.988572 0.953763 0.906792 0.986379 0.978502 0.829502 0.999941 0.990549 0.999939 0.526426 0.998818 0.995845 0.990594 0.994103 0.994099 0.913608 0.982537 0.991063 0.99243 0.922914 0.787357 0.978135 0.53934 0.95942 0.628523 0.874121 0.925188 0.658484 0.917565 0.991078 0.996946 0.609372 0.88252 0.99398 0.984962 0.92168 0.904094 0.868132 0.992625 0.997321 0.822225 0.942435 0.937965 0.975218 0.997216 0.549541 0.999941 0.982541 0.965574 0.942264 0.99244 0.992433 0.992416 0.917482 0.987156 0.940574 0.868064 0.977517 0.964198 0.665424 0.975769 0.999972 0.989962 0.738088 0.965078 0.997322 0.830956 0.446145 0.997321 0.561422 0.620177 0.678765 0.958722 0.962095 0.583059 0.99994 0.74974 0.896358 0.819644 0.643406 0.426676 0.991531 0.601978 0.98788 0.45847 0.766435 0.990254 0.84003 0.956151 0.89592 0.991084 0.997319 0.879944 0.893677 0.981285 0.938939 0.963062
>N70
0.725092 0.999465 0.994102 0.99109 0.999033 0.993892 0.999587 0.999998 0.994286 0.999187 0.99924 0.995926 0.999549 0.995932 0.999467 0.99547 0.992758 0.999033 0.878013 0.981138 0.993189 0.999417 0.994106 0.999325 0.995228 0.998556 0.99551 0.991104 0.959037 0.995729 0.999587 0.999465 0.999078 0.999032 0.999715 0.806096 0.999361 0.991344 0.998503 0.747345 0.999033 0.999721 0.999033 0.995925 0.999972 0.995926 0.999417 0.999388 0.998936 0.999644 0.995753 0.999388 0.996726 0.999765 0.999452 0.999452 0.997199 0.998338 0.999994 0.999996 0.987214 0.995091 0.665131 0.999587 0.999648 0.999136 0.995752 0.999417 0.999587 0.999005 0.998476 0.999765 0.751621 0.998488 0.835362 0.999668 0.995771 0.99679 0.986723 0.999676 0.850062 0.976029 0.725628 0.9878 0.859634 0.723208 0.997756 0.999503 0.999071 0.793139 0.998954 0.999884 0.990098 0.999996 0.999031 0.999996 0.996154 0.999926 0.999648 0.999033 0.999465 0.999465 0.783282 0.998557 0.999197 0.999388 0.998452 0.997458 0.999201 0.754472 0.999152 0.798045 0.994688 0.479073 0.670444 0.998292 0.999197 0.997545 0.995874 0.994436 0.999452 0.988871 0.99837 0.99689 0.597792 0.999545 0.999765 0.943452 0.996014 0.998728 0.999794 0.999763 0.994356 0.999996 0.998557 0.99917 0.916484 0.999388 0.999388 0.999387 0.99829 0.998956 0.999127 0.988142 0.998425 0.998521 0.990895 0.998721 0.999998 0.999016 0.998088 0.999656 0.999765 0.992431 0.998592 0.999765 0.794267 0.99293 0.817641 0.96787 0.998608 0.614716 0.999996 0.816974 0.994625 0.998442 0.996892 0.992944 0.999368 0.994518 0.980631 0.987645 0.794644 0.988797 0.978075 0.969328 0.447951 0.999198 0.999765 0.910377 0.997302 0.998525 0.709228 0.995763
>N71
0.997617 0.99994 0.999773 0.999051 0.999873 0.999243 0.999957 1 0.999314 0.99996 0.99993 0.999356 0.997731 0.999859 0.999972 0.989985 0.999657 0.999873 0.996403 0.998414 0.999762 0.99994 0.99981 0.999984 0.999888 0.999902 0.999312 0.999584 0.997689 0.999378 0.999957 0.99994 0.99995 0.999873 0.999979 0.99807 0.999997 0.999545 0.999877 0.993012 0.999873 0.999979 0.999873 0.999356 0.999998 0.999356 0.99994 0.999937 0.999958 0.999963 0.99938 0.999937 0.999745 0.999975 0.999938 0.999938 0.999758 0.9999 1 1 0.981854 0.999319 0.761629 0.999957 0.999963 0.999952 0.999379 0.99994 0.999957 0.999937 0.999899 0.999975 0.996163 0.99987 0.995912 0.999978 0.999381 0.999761 0.986658 0.999979 0.816642 0.999403 0.993369 0.998761 0.860179 0.991243 0.999803 0.999953 0.999934 0.994731 0.999869 0.999996 0.999504 1 0.999873 1 0.999886 0.999994 0.999963 0.999873 0.99994 0.99994 0.785157 0.999851 0.999909 0.999937 0.999901 0.999841 0.99993 0.99376 0.999939 0.997915 0.999863 0.989807 0.765336 0.999885 0.999909 0.993169 0.999762 0.999317 0.999938 0.980002 0.999891 0.999755 0.978442 0.999955 0.999975 0.934131 0.999887 0.999912 0.999992 0.999975 0.99969 1 0.999851 0.999928 0.858126 0.999937 0.999937 0.999937 0.999885 0.999868 0.999952 0.99912 0.999843 0.999841 0.993596 0.999854 1 0.999872 0.999888 0.999989 0.999975 0.999703 0.999979 0.999975 0.996873 0.999387 0.850039 0.969788 0.999851 0.629757 1 0.767196 0.999258 0.99995 0.999853 0.999596 0.999936 0.99969 0.999459 0.998787 0.949453 0.999577 0.998484 0.999485 0.497366 0.999909 0.999975 0.999337 0.999802 0.999849 0.72388 0.99938
>N72
0.98849 0.998835 0.596061 0.961699 0.997978 0.574806 0.999071 0.999995 0.996996 0.841764 0.994249 0.991999 0.999815 0.856082 0.995562 0.999225 0.999237 0.997978 0.989956 0.999125 0.99853 0.998716 0.997168 0.999248 0.996603 0.998588 0.852954 0.996962 0.89022 0.991103 0.999071 0.998835 0.998186 0.997975 0.999269 0.865748 0.512872 0.993675 0.996821 0.980393 0.997977 0.999346 0.997978 0.99199 0.999931 0.991997 0.998712 0.998656 0.999133 0.999136 0.99136 0.998656 0.996612 0.999463 0.998813 0.998809 0.998716 0.998987 0.983753 0.999989 0.982264 0.729755 0.993033 0.99907 0.999225 0.999397 0.991369 0.998713 0.999071 0.998461 0.99782 0.99946 0.869232 0.841259 0.730021 0.982389 0.991543 0.992577 0.998595 0.999254 0.998621 0.994352 0.624531 0.542889 0.993424 0.997666 0.997768 0.935483 0.855376 0.985706 0.99143 0.999927 0.996905 0.999989 0.997964 0.999988 0.99706 0.999815 0.99923 0.997978 0.998835 0.998834 0.998539 0.996953 0.998301 0.998654 0.99928 0.993239 0.995228 0.986055 0.998976 0.61891 0.997989 0.998635 0.717404 0.998508 0.998306 0.999462 0.99386 0.975805 0.998813 0.994629 0.744542 0.997163 0.989683 0.994778 0.999463 0.993038 0.965901 0.998489 0.999774 0.969646 0.999974 0.999989 0.996954 0.987515 0.991189 0.998656 0.998654 0.99865 0.9985 0.851764 0.999362 0.9977 0.857775 0.99177 0.987351 0.790766 0.999049 0.99777 0.768901 0.999791 0.999463 0.995664 0.986229 0.999463 0.787003 0.658023 0.765182 0.99813 0.96228 0.649929 0.999989 0.987289 0.986403 0.553812 0.985828 0.561514 0.932741 0.741449 0.956274 0.994772 0.999034 0.998648 0.954592 0.994231 0.729464 0.998308 0.999462 0.528172 0.50738 0.959158 0.997732 0.991467
>N73
0.995413 0.998585 0.917397 0.985798 0.997515 0.902591 0.99889 0.999994 0.997372 0.910781 0.992105 0.98722 0.99043 0.515355 0.976215 0.999048 0.58002 0.997513 0.99679 0.998926 0.998532 0.998385 0.997186 0.999142 0.965683 0.997507 0.579134 0.611253 0.984269 0.980199 0.99889 0.998566 0.959869 0.997506 0.891812 0.986026 0.920148 0.756045 0.397047 0.835737 0.997504 0.999147 0.997515 0.98695 0.999919 0.987017 0.975511 0.998304 0.998378 0.927035 0.960877 0.99831 0.995022 0.999355 0.998533 0.998543 0.998525 0.984866 0.841288 0.999987 0.997587 0.908029 0.998622 0.998865 0.999035 0.999361 0.985074 0.996542 0.998887 0.98327 0.998091 0.999346 0.96466 0.990313 0.925267 0.97708 0.987228 0.986636 0.989604 0.9989 0.894248 0.832186 0.725992 0.980473 0.786319 0.982965 0.980787 0.947726 0.96455 0.475224 0.972264 0.991757 0.634099 0.999987 0.995796 0.960087 0.996604 0.999755 0.999048 0.997507 0.998584 0.998582 0.99341 0.995737 0.996674 0.998284 0.999866 0.853261 0.978523 0.991667 0.996489 0.534203 0.647027 0.99834 0.96374 0.998246 0.997461 0.999367 0.996496 0.998491 0.998545 0.996831 0.993216 0.996597 0.916619 0.967428 0.999226 0.664393 0.933793 0.724548 0.275484 0.92792 0.928153 0.999987 0.995919 0.881355 0.98158 0.998307 0.998317 0.998128 0.976334 0.990333 0.993976 0.996699 0.868668 0.709981 0.93136 0.760909 0.999994 0.996044 0.957808 0.998664 0.999243 0.988785 0.997482 0.999368 0.965147 0.998132 0.64403 0.676358 0.661252 0.543398 0.47458 0.723636 0.863108 0.986622 0.592937 0.70279 0.875389 0.853154 0.969911 0.915141 0.979251 0.998218 0.981575 0.645565 0.997221 0.997802 0.999207 0.745464 0.95973 0.994046 0.921645 0.981606
>N74
0.98415 0.998037 0.970929 0.978624 0.996453 0.884549 0.998568 0.999994 0.978786 0.955019 0.997383 0.979798 0.992769 0.735135 0.992856 0.99862 0.992839 0.996431 0.522428 0.997708 0.997923 0.997602 0.995299 0.997539 0.99604 0.990189 0.978247 0.9869 0.744619 0.951347 0.998568 0.775581 0.518569 0.996451 0.755943 0.965161 0.836913 0.761384 0.692098 0.893097 0.996371 0.998699 0.996438 0.581868 0.999916 0.991338 0.996972 0.987486 0.592498 0.759926 0.919667 0.953582 0.614678 0.653797 0.970161 0.997924 0.990399 0.917585 0.999876 0.999987 0.605995 0.508598 0.992389 0.998518 0.9986 0.999065 0.978661 0.999279 0.998508 0.996929 0.997171 0.999183 0.613299 0.972259 0.6325 0.548118 0.378143 0.72962 0.567959 0.997936 0.979717 0.308845 0.975234 0.949263 0.810988 0.618023 0.993847 0.992931 0.998544 0.986022 0.914973 0.994577 0.956594 0.999987 0.968038 0.988869 0.992788 0.990029 0.998612 0.996408 0.998026 0.99803 0.991741 0.857487 0.981649 0.920046 0.984072 0.932189 0.461219 0.953188 0.99249 0.863336 0.953741 0.997159 0.996032 0.994735 0.991099 0.950346 0.962852 0.984305 0.997923 0.985771 0.595253 0.99469 0.992885 0.976829 0.99855 0.930269 0.997874 0.915221 0.941701 0.68958 0.601372 0.997221 0.99318 0.823583 0.942818 0.993066 0.99747 0.913965 0.980014 0.992558 0.984041 0.995761 0.996215 0.975627 0.950101 0.996283 0.999993 0.993764 0.737612 0.553361 0.998874 0.938805 0.999904 0.999227 0.295114 0.993407 0.686283 0.900547 0.993311 0.707004 0.912131 0.899895 0.977803 0.890777 0.491966 0.992233 0.995157 0.609466 0.998658 0.923989 0.831079 0.795751 0.722864 0.950499 0.741233 0.996498 0.999205 0.975773 0.997503 0.735295 0.843772 0.976837
>N75
0.989194 0.999028 0.989639 0.983155 0.997969 0.938559 0.99939 0.999999 0.975275 0.980373 0.998795 0.984183 0.998524 0.970928 0.99709 0.999329 0.998107 0.997941 0.818644 0.999796 0.998948 0.998885 0.997636 0.999418 0.997486 0.99432 0.983505 0.990844 0.49664 0.959759 0.99939 0.523691 0.611904 0.997968 0.575166 0.966563 0.793351 0.593972 0.883296 0.90129 0.997929 0.999549 0.99795 0.605653 0.999983 0.997358 0.998106 0.983289 0.883114 0.693328 0.958955 0.983429 0.945266 0.649179 0.958221 0.998949 0.993982 0.722198 0.999995 0.999998 0.659879 0.551402 0.998172 0.999377 0.999322 0.999599 0.98476 0.999985 0.999373 0.99909 0.998702 0.999683 0.598976 0.970827 0.637244 0.543627 0.392751 0.911664 0.289617 0.99925 0.974588 0.38214 0.980833 0.964582 0.89505 0.62665 0.994395 0.993171 0.999284 0.989666 0.869681 0.998746 0.965371 0.999998 0.978451 0.889532 0.998429 0.994093 0.999319 0.997951 0.999024 0.999025 0.994162 0.978855 0.979305 0.920243 0.986 0.932566 0.4907 0.959157 0.995795 0.859668 0.980488 0.998749 0.997791 0.995559 0.99735 0.875488 0.971194 0.990508 0.998947 0.983795 0.672873 0.997414 0.99621 0.982262 0.998682 0.920657 0.998574 0.911961 0.942492 0.713427 0.576308 0.982971 0.996037 0.526034 0.946367 0.992542 0.998761 0.938553 0.979983 0.996807 0.983032 0.997618 0.998408 0.975895 0.947079 0.998753 0.999995 0.994398 0.740891 0.577991 0.998963 0.923695 0.999981 0.999694 0.327493 0.990652 0.521259 0.890269 0.996762 0.682231 0.900734 0.900981 0.982586 0.702103 0.589701 0.996546 0.998953 0.726056 0.999108 0.985058 0.828364 0.984719 0.692207 0.98671 0.799403 0.997992 0.99969 0.979205 0.999773 0.749567 0.978199 0.982824
>N76
0.966378 0.999803 0.980164 0.986334 0.999454 0.985364 0.999898 1 0.80545 0.992633 0.999777 0.991836 0.999944 0.999533 0.999684 0.999872 0.99977 0.999327 0.998969 0.999994 0.999781 0.999799 0.999444 0.999948 0.99723 0.999683 0.992503 0.999192 0.821764 0.987753 0.999898 0.984288 0.998816 0.999454 0.782416 0.957306 0.640541 0.88879 0.90899 0.985756 0.999383 0.999955 0.999358 0.531405 0.999998 0.996436 0.999285 0.961606 0.941506 0.581817 0.978759 0.992295 0.945582 0.995891 0.895614 0.999781 0.999723 0.980514 0.999999 1 0.668308 0.664233 0.999774 0.999897 0.999876 0.998836 0.993751 1 0.999889 0.999837 0.999741 0.999939 0.677606 0.997809 0.774244 0.939892 0.717829 0.973193 0.439207 0.999941 0.973891 0.667064 0.980139 0.998399 0.960672 0.965815 0.969008 0.938138 0.999777 0.996578 0.889703 0.999081 0.971971 1 0.98337 0.582665 0.999936 0.999704 0.999816 0.999453 0.999803 0.999803 0.999817 0.999296 0.989372 0.99998 0.991995 0.897492 0.565893 0.970991 0.999673 0.980315 0.999264 0.999795 0.999348 0.999609 0.999763 0.637956 0.952531 0.986549 0.999781 0.973137 0.903341 0.999432 0.998819 0.985182 0.999116 0.590453 0.995114 0.895684 0.946544 0.764111 0.939413 0.357484 0.999106 0.679571 0.973198 0.999611 0.99937 0.896208 0.854819 0.999348 0.964425 0.998971 0.999776 0.606711 0.935507 0.999926 1 0.99931 0.988127 0.97781 0.999939 0.995031 0.99999 0.999901 0.64587 0.934543 0.892066 0.793405 0.996978 0.411512 0.898256 0.83191 0.989182 0.448143 0.903084 0.999281 0.999905 0.795792 0.999921 0.99901 0.989535 0.997438 0.640276 0.999186 0.730388 0.999522 0.999951 0.998068 0.999994 0.81429 0.997726 0.992423
>N77
0.966378 0.999803 0.980164 0.986334 0.999454 0.985364 0.999898 1 0.80545 0.992633 0.999777 0.991836 0.999944 0.999533 0.999684 0.999872 0.99977 0.999327 0.998969 0.999994 0.999781 0.999799 0.999444 0.999948 0.99723 0.999683 0.992503 0.999192 0.821764 0.987753 0.999898 0.984288 0.998816 0.999454 0.782416 0.957306 0.640541 0.88879 0.90899 0.985756 0.999383 0.999955 0.999358 0.531405 0.999998 0.996436 0.999285 0.961606 0.941506 0.581817 0.978759 0.992295 0.945582 0.995891 0.895614 0.999781 0.999723 0.980514 0.999999 1 0.668308 0.664233 0.999774 0.999897 0.999876 0.998836 0.993751 1 0.999889 0.999837 0.999741 0.999939 0.677606 0.997809 0.774244 0.939892 0.717829 0.973193 0.439207 0.999941 0.973891 0.667064 0.980139 0.998399 0.960672 0.965815 0.969008 0.938138 0.999777 0.996578 0.889703 0.999081 0.971971 1 0.98337 0.582665 0.999936 0.999704 0.999816 0.999453 0.999803 0.999803 0.999817 0.999296 0.989372 0.99998 0.991995 0.897492 0.565893 0.970991 0.999673 0.980315 0.999264 0.999795 0.999348 0.999609 0.999763 0.637956 0.952531 0.986549 0.999781 0.973137 0.903341 0.999432 0.998819 0.985182 0.999116 0.590453 0.995114 0.895684 0.946544 0.764111 0.939413 0.357484 0.999106 0.679571 0.973198 0.999611 0.99937 0.896208 0.854819 0.999348 0.964425 0.998971 0.999776 0.606711 0.935507 0.999926 1 0.99931 0.988127 0.97781 0.999939 0.995031 0.99999 0.999901 0.64587 0.934543 0.892066 0.793405 0.996978 0.411512 0.898256 0.83191 0.989182 0.448143 0.903084 0.999281 0.999905 0.795792 0.999921 0.99901 0.989535 0.997438 0.640276 0.999186 0.730388 0.999522 0.999951 0.998068 0.999994 0.81429 0.997726 0.992423
>N78
0.935621 0.999022 0.972469 0.985262 0.998192 0.984671 0.999249 0.999996 0.740255 0.989351 0.998989 0.988812 0.999456 0.998811 0.999268 0.99935 0.998987 0.997507 0.998801 0.99985 0.998992 0.998913 0.998187 0.999572 0.997018 0.99881 0.989255 0.998266 0.91309 0.984684 0.999249 0.986665 0.999148 0.998192 0.777428 0.914327 0.858221 0.854961 0.904867 0.990496 0.998155 0.999461 0.998141 0.78431 0.999946 0.949449 0.998659 0.955237 0.915105 0.84784 0.981705 0.995287 0.522387 0.997597 0.864832 0.998992 0.998916 0.978046 0.998776 0.999991 0.794639 0.554294 0.999172 0.999249 0.999352 0.999145 0.989797 0.999989 0.999245 0.999223 0.998734 0.999569 0.41865 0.988643 0.779692 0.938184 0.764561 0.962791 0.487741 0.999371 0.961842 0.658867 0.970992 0.997664 0.932576 0.985318 0.961721 0.59416 0.9993 0.998042 0.764232 0.999101 0.977154 0.999991 0.982626 0.455575 0.999567 0.998924 0.999321 0.998192 0.999022 0.999022 0.998854 0.998617 0.991407 0.999988 0.986164 0.879553 0.862969 0.983242 0.999236 0.989246 0.994611 0.998911 0.998136 0.998489 0.999001 0.638476 0.946086 0.779545 0.998991 0.917705 0.897785 0.99818 0.998504 0.975679 0.984157 0.506302 0.985063 0.878931 0.5696 0.48429 0.94525 0.812384 0.997185 0.655619 0.963897 0.998773 0.99651 0.857794 0.829155 0.99796 0.963555 0.995317 0.998859 0.608877 0.930606 0.999142 0.999996 0.998115 0.978641 0.994817 0.99919 0.994742 0.997546 0.995592 0.546023 0.922031 0.524601 0.949182 0.986363 0.297255 0.899035 0.882383 0.983714 0.458991 0.919791 0.998101 0.998558 0.827572 0.990919 0.997956 0.992387 0.975703 0.610426 0.994661 0.473449 0.998457 0.999573 0.996248 0.99985 0.802153 0.990638 0.989205
>N79
0.669047 0.999336 0.997758 0.992583 0.998716 0.99242 0.999502 0.999998 0.75093 0.993269 0.999319 0.993085 0.999705 0.998465 0.999051 0.999576 0.999317 0.993188 0.997498 0.99992 0.999319 0.999306 0.998716 0.999716 0.998585 0.999267 0.993248 0.998967 0.928866 0.975749 0.999502 0.999725 0.999693 0.998716 0.769958 0.731567 0.927575 0.753655 0.796709 0.988238 0.998712 0.999705 0.99871 0.878914 0.999968 0.967116 0.999286 0.997029 0.486334 0.990828 0.992387 0.99898 0.91536 0.999439 0.97151 0.999319 0.998639 0.98751 0.999988 0.999995 0.999582 0.948576 0.999279 0.999499 0.999576 0.99969 0.993342 0.999995 0.999499 0.9995 0.997919 0.999716 0.96088 0.998754 0.95499 0.981637 0.916248 0.983509 0.809017 0.99968 0.435014 0.97367 0.991166 0.998667 0.772728 0.996019 0.996354 0.965241 0.999568 0.999435 0.973089 0.999643 0.991506 0.999995 0.984243 0.973192 0.999716 0.99866 0.999573 0.998716 0.999336 0.999336 0.990684 0.999252 0.992181 0.999995 0.723124 0.571438 0.980844 0.988788 0.999674 0.980344 0.999176 0.999304 0.99871 0.996435 0.999334 0.826473 0.894056 0.998729 0.999319 0.911716 0.781982 0.998712 0.994236 0.996432 0.981871 0.592132 0.856014 0.938608 0.207783 0.979468 0.997667 0.872894 0.998236 0.669995 0.996104 0.999263 0.973146 0.861362 0.538418 0.996841 0.996652 0.97097 0.99927 0.988127 0.735194 0.994689 0.999993 0.998708 0.967697 0.981321 0.988851 0.997905 0.999938 0.999632 0.434819 0.969627 0.50092 0.996087 0.997651 0.612448 0.998 0.895158 0.991861 0.521948 0.759996 0.998706 0.984941 0.732394 0.981327 0.998691 0.984759 0.649428 0.675569 0.997702 0.355976 0.99899 0.999716 0.995804 0.99992 0.453896 0.998993 0.993239
>N80
0.880889 0.999501 0.999122 0.99494 0.999039 0.994876 0.999623 0.999998 0.696305 0.995212 0.999489 0.995003 0.999778 0.994994 0.99526 0.999682 0.999482 0.980395 0.993748 0.999938 0.999489 0.999479 0.999039 0.999784 0.999 0.999453 0.995203 0.999247 0.985677 0.991863 0.999623 0.999905 0.999779 0.999039 0.49486 0.558294 0.925326 0.762023 0.934629 0.997419 0.999038 0.999779 0.999038 0.932581 0.999975 0.991847 0.999474 0.998959 0.377801 0.995857 0.994912 0.99938 0.921369 0.999648 0.994527 0.999489 0.99593 0.99969 0.999996 0.999996 0.999985 0.982076 0.999574 0.999612 0.999682 0.999771 0.995224 0.999996 0.999612 0.999622 0.991699 0.999784 0.964915 0.999354 0.958052 0.997418 0.910108 0.977974 0.726702 0.999758 0.517121 0.993467 0.994512 0.999026 0.762867 0.998792 0.99848 0.984135 0.999671 0.999609 0.989836 0.999739 0.994561 0.999996 0.992039 0.9736 0.999784 0.994682 0.999681 0.999039 0.999501 0.999501 0.948954 0.999449 0.982001 0.999996 0.728697 0.939512 0.977858 0.996569 0.999762 0.988014 0.999458 0.999479 0.999037 0.987499 0.9995 0.968391 0.817282 0.999975 0.999489 0.991919 0.925297 0.999038 0.999409 0.998792 0.997589 0.950527 0.93145 0.897945 0.468541 0.997524 0.99906 0.858385 0.998711 0.987786 0.998369 0.999452 0.994816 0.76877 0.948363 0.990368 0.998541 0.993097 0.999454 0.997317 0.827924 0.999384 0.999765 0.999037 0.99494 0.997286 0.998821 0.998559 0.999973 0.999775 0.430213 0.973674 0.708923 0.998156 0.998778 0.99056 0.999956 0.980546 0.994707 0.769091 0.752057 0.999036 0.997943 0.929364 0.66934 0.999032 0.996093 0.670148 0.940466 0.993966 0.470161 0.999254 0.999784 0.998104 0.999938 0.57621 0.999434 0.995199
>N81
0.880735 0.999813 0.999793 0.9983 0.999638 0.998312 0.999859 0.999999 0.996891 0.998322 0.999809 0.995603 0.99992 0.767709 0.593305 0.999882 0.999384 0.997728 0.807779 0.999978 0.999809 0.999806 0.999638 0.99992 0.999637 0.999797 0.998322 0.999723 0.998168 0.996301 0.999859 0.997513 0.99992 0.999638 0.99883 0.999833 0.999228 0.995236 0.999093 0.998992 0.999638 0.99992 0.999638 0.994856 0.999991 0.994923 0.999806 0.999196 0.997296 0.951835 0.998301 0.999796 0.995766 0.999881 0.999756 0.999809 0.492511 0.99916 0.999933 0.999999 0.998945 0.995589 0.999633 0.999343 0.999882 0.999495 0.998308 0.999999 0.999343 0.999859 0.650339 0.99992 0.994515 0.999064 0.719246 0.99889 0.984131 0.965297 0.657674 0.999588 0.963783 0.996632 0.998291 0.999638 0.994276 0.999127 0.99963 0.925531 0.999472 0.999859 0.998204 0.999906 0.99829 0.999999 0.99644 0.9979 0.99992 0.998091 0.999882 0.999638 0.999813 0.999813 0.999651 0.999797 0.989767 0.999999 0.950472 0.977546 0.959593 0.996686 0.999915 0.997997 0.999806 0.999806 0.999638 0.995162 0.999813 0.989551 0.995165 0.999999 0.999809 0.999873 0.999386 0.999638 0.999919 0.999799 0.999904 0.97855 0.999609 0.828983 0.99716 0.999792 0.996783 0.981759 0.999527 0.999625 0.999628 0.999797 0.999752 0.769071 0.999121 0.900986 0.998714 0.999562 0.999797 0.999621 0.999145 0.999914 0.772757 0.999638 0.999778 0.999229 0.999489 0.998272 0.999991 0.99992 0.941519 0.862603 0.991813 0.976508 0.999634 0.999961 0.999991 0.999433 0.998307 0.786139 0.993063 0.999638 0.999896 0.998026 0.985348 0.999638 0.999678 0.620796 0.997458 0.940587 0.928139 0.999723 0.99992 0.999518 0.999905 0.953648 0.999808 0.998321
>N82
0.834899 0.99919 0.999072 0.994236 0.998583 0.994562 0.999351 0.999996 0.997597 0.994568 0.999177 0.970373 0.999554 0.522843 0.848893 0.99947 0.989886 0.998951 0.843325 0.99987 0.999177 0.999113 0.998583 0.999624 0.998583 0.999074 0.994568 0.998849 0.984464 0.977275 0.999351 0.947981 0.999624 0.998583 0.999245 0.999983 0.998663 0.997302 0.990526 0.988868 0.998583 0.999554 0.998583 0.997127 0.999951 0.94459 0.999113 0.98873 0.985891 0.875755 0.994237 0.999073 0.997909 0.99947 0.999157 0.999177 0.375876 0.655366 0.99269 0.999992 0.671776 0.975862 0.994005 0.989124 0.99947 0.990332 0.994241 0.99999 0.989124 0.999351 0.44174 0.999624 0.988179 0.98681 0.864055 0.985558 0.964021 0.956298 0.894143 0.991635 0.945261 0.952397 0.994232 0.998583 0.975553 0.976881 0.99858 0.92057 0.987098 0.999351 0.99419 0.999504 0.994231 0.999992 0.978842 0.998607 0.999624 0.994893 0.99947 0.998583 0.99919 0.99919 0.999549 0.999074 0.987773 0.99999 0.721254 0.948589 0.952748 0.952426 0.999503 0.998494 0.999113 0.999113 0.998583 0.996542 0.99919 0.943202 0.992744 0.99999 0.999177 0.999489 0.998983 0.998583 0.999554 0.999173 0.999619 0.827587 0.999542 0.761106 0.990256 0.999171 0.949551 0.975255 0.997967 0.998809 0.998579 0.999074 0.999057 0.945582 0.997808 0.88553 0.984913 0.998552 0.999074 0.998577 0.999454 0.999502 0.512982 0.998583 0.999168 0.976425 0.99033 0.981957 0.999951 0.999624 0.923588 0.315391 0.979735 0.805852 0.998581 0.999868 0.999004 0.998504 0.99456 0.847065 0.986747 0.998583 0.999501 0.990057 0.972336 0.998583 0.998829 0.491947 0.994164 0.77193 0.734903 0.998849 0.999624 0.997963 0.996516 0.768599 0.999177 0.994568
>N83
0.989538 0.999478 0.999354 0.99564 0.999048 0.995981 0.999586 0.999998 0.988915 0.996069 0.99947 0.99605 0.999749 0.999437 0.999693 0.999667 0.999469 0.998732 0.977713 0.999924 0.99947 0.999452 0.999048 0.999757 0.999039 0.999425 0.996067 0.999265 0.56554 0.990362 0.999586 0.99992 0.999756 0.999048 0.758852 0.736254 0.904864 0.994303 0.991918 0.511801 0.999048 0.999749 0.999047 0.763903 0.999968 0.997472 0.999451 0.999326 0.991956 0.998696 0.995879 0.99941 0.996201 0.999659 0.998403 0.99947 0.999447 0.525311 0.999995 0.999995 0.999993 0.988884 0.994349 0.999586 0.999667 0.999756 0.995956 0.999994 0.999586 0.999586 0.999378 0.999757 0.988799 0.999451 0.95992 0.951639 0.996176 0.995313 0.992479 0.999717 0.359705 0.997644 0.994255 0.999045 0.995492 0.972677 0.998923 0.939019 0.999666 0.999583 0.954075 0.999709 0.995788 0.999995 0.914055 0.99991 0.999757 0.999456 0.999666 0.999048 0.999478 0.999478 0.999451 0.999425 0.998849 0.999994 0.986398 0.485883 0.998791 0.752475 0.999735 0.606273 0.999447 0.99943 0.999047 0.999281 0.999478 0.766861 0.914143 0.99999 0.999457 0.902812 0.988144 0.999017 0.755337 0.993233 0.994641 0.573468 0.948435 0.992673 0.78722 0.980919 0.999389 0.898805 0.998712 0.987746 0.998897 0.999415 0.97666 0.994362 0.998391 0.998965 0.998892 0.514214 0.999408 0.998658 0.586013 0.991069 0.999998 0.999047 0.986985 0.977935 0.990854 0.998686 0.999968 0.999755 0.488832 0.993844 0.571421 0.996596 0.996381 0.9896 0.999987 0.970952 0.988153 0.98803 0.984187 0.999047 0.993069 0.976481 0.99993 0.999046 0.6375 0.810684 0.789068 0.999432 0.46804 0.999267 0.999757 0.955383 0.999924 0.985215 0.999458 0.996066
>N84
0.999579 0.999954 0.999951 0.998635 0.999895 0.999388 0.999969 1 0.999675 0.999394 0.999953 0.999393 0.999986 0.999952 0.999982 0.999972 0.999953 0.999885 0.71727 0.999997 0.999953 0.999955 0.999895 0.999983 0.999895 0.999953 0.999394 0.999929 0.991916 0.999923 0.999969 0.999997 0.999983 0.999895 0.995451 0.85735 0.980569 0.999899 0.999822 0.99752 0.999895 0.999986 0.999895 0.986806 0.999999 0.999862 0.999955 0.999951 0.999945 0.999888 0.999435 0.999952 0.999847 0.999972 0.999934 0.999953 0.999954 0.997234 1 1 1 0.989591 0.950695 0.999969 0.999972 0.999983 0.999438 1 0.999969 0.999969 0.999952 0.999983 0.966355 0.999954 0.999659 0.999613 0.999839 0.999415 0.999774 0.999734 0.997842 0.999861 0.993167 0.999895 0.999962 0.999729 0.999892 0.805852 0.999972 0.999969 0.998118 0.999982 0.999429 1 0.996836 1 0.999983 0.999954 0.999972 0.999895 0.999954 0.999954 0.999979 0.999953 0.999917 0.999999 0.998369 0.494151 0.999944 0.768155 0.999969 0.627418 0.999955 0.999834 0.999895 0.999871 0.999954 0.991677 0.984189 1 0.999885 0.998442 0.998362 0.999767 0.998595 0.965621 0.999926 0.53477 0.981321 0.998892 0.77081 0.999479 0.999871 0.998909 0.999675 0.999673 0.999891 0.999885 0.999073 0.999738 0.999989 0.999893 0.999683 0.997339 0.999848 0.99981 0.702184 0.999685 0.999999 0.999895 0.999918 0.999725 0.999969 0.999674 0.999999 0.999983 0.9994 0.978536 0.993465 0.983927 0.985785 0.999848 1 0.998556 0.974484 0.999819 0.999743 0.999895 0.999982 0.975828 1 0.999895 0.538442 0.99924 0.775967 0.999954 0.998786 0.999929 0.999983 0.999335 0.999997 0.998025 0.999953 0.999394
>N85
0.999163 0.999889 0.999876 0.996676 0.999785 0.999024 0.999915 1 0.999639 0.999029 0.999886 0.999028 0.999949 0.999886 0.99994 0.999929 0.999886 0.999778 0.725929 0.999985 0.999886 0.999883 0.999785 0.999951 0.999785 0.999877 0.999029 0.999839 0.991984 0.999868 0.999915 0.999985 0.999951 0.999785 0.997217 0.905962 0.977408 0.999856 0.999802 0.99743 0.999785 0.999949 0.999785 0.99047 0.999994 0.999714 0.999883 0.999876 0.999923 0.99978 0.999043 0.999877 0.999704 0.999929 0.999874 0.999886 0.999888 0.998219 0.999999 0.999999 0.999999 0.968086 0.632524 0.999915 0.999929 0.999951 0.999045 0.999999 0.999915 0.999915 0.999877 0.999951 0.790889 0.999888 0.999716 0.999708 0.999748 0.999028 0.999654 0.994177 0.9989 0.999713 0.968821 0.999785 0.999936 0.999748 0.999783 0.479125 0.999929 0.999915 0.998068 0.99994 0.999038 0.999999 0.997146 0.999999 0.999951 0.999888 0.999929 0.999785 0.999889 0.999889 0.999949 0.999877 0.999831 0.99992 0.997459 0.517522 0.999872 0.731121 0.999713 0.572749 0.999883 0.999132 0.999785 0.999312 0.999889 0.992911 0.984312 0.999999 0.999468 0.998238 0.996791 0.999279 0.998707 0.730225 0.999722 0.579725 0.982721 0.997832 0.783189 0.998454 0.999428 0.999714 0.998623 0.999638 0.999782 0.999361 0.998435 0.99929 0.999914 0.999784 0.998946 0.997665 0.999134 0.999422 0.544091 0.998771 0.999972 0.999785 0.999913 0.999779 0.999973 0.998622 0.999994 0.999951 0.999725 0.889232 0.993187 0.991734 0.992075 0.999813 0.999999 0.998403 0.930023 0.999807 0.999719 0.999785 0.99998 0.979763 0.999999 0.999785 0.525469 0.999537 0.867363 0.999888 0.999465 0.999839 0.999951 0.999374 0.999985 0.996896 0.999886 0.999029
>N86
0.961933 0.998392 0.760892 0.854722 0.997071 0.976602 0.998813 0.999996 0.696071 0.984625 0.998327 0.978523 0.999059 0.998289 0.952529 0.99891 0.998333 0.997034 0.99884 0.999796 0.998335 0.998151 0.997068 0.999356 0.993831 0.997989 0.984647 0.997238 0.968343 0.86359 0.998813 0.776296 0.999181 0.997071 0.748995 0.901696 0.439364 0.9749 0.824429 0.668886 0.994936 0.999061 0.995071 0.894723 0.99976 0.995347 0.956758 0.527663 0.956057 0.990344 0.980181 0.996247 0.938393 0.890927 0.986056 0.998335 0.998372 0.666517 0.999991 0.999991 0.304216 0.680468 0.993451 0.998813 0.998721 0.999178 0.982854 0.999959 0.99815 0.993498 0.996635 0.99828 0.889444 0.992098 0.353066 0.937917 0.862229 0.915517 0.397203 0.998772 0.976394 0.53155 0.748762 0.994951 0.983335 0.867225 0.761545 0.907369 0.995488 0.987312 0.978924 0.982153 0.876165 0.999991 0.887178 0.958059 0.999353 0.998367 0.996789 0.997071 0.998392 0.998392 0.998238 0.9963 0.871463 0.999962 0.993739 0.86273 0.536618 0.908826 0.983236 0.964802 0.997969 0.998149 0.994505 0.996479 0.998382 0.660946 0.969716 0.994037 0.998335 0.936101 0.970112 0.997065 0.979468 0.948525 0.995122 0.413292 0.968351 0.70114 0.943472 0.75629 0.640613 0.869002 0.994951 0.667445 0.897683 0.998016 0.994057 0.904702 0.972983 0.995553 0.935351 0.996562 0.998062 0.600739 0.904306 0.998768 0.999996 0.99703 0.97869 0.926404 0.999355 0.990768 0.999935 0.998277 0.663473 0.916371 0.98682 0.924279 0.961032 0.886126 0.879533 0.719578 0.947122 0.258374 0.911946 0.994475 0.999005 0.409163 0.993179 0.996899 0.556187 0.995714 0.917339 0.998236 0.97259 0.997353 0.999356 0.994568 0.999796 0.489136 0.99591 0.984583
>N87
0.919324 0.997247 0.752186 0.783899 0.995393 0.963779 0.997845 0.999989 0.833747 0.980258 0.997137 0.96336 0.99796 0.997139 0.483211 0.998071 0.99716 0.995373 0.997858 0.999493 0.997161 0.996616 0.995391 0.998815 0.985946 0.996332 0.980399 0.995621 0.977289 0.864349 0.997845 0.736062 0.998736 0.995393 0.49442 0.924451 0.410417 0.983459 0.840235 0.923308 0.986594 0.997962 0.98805 0.945073 0.997634 0.988348 0.586597 0.551109 0.941452 0.996232 0.977193 0.995498 0.536592 0.770852 0.992157 0.997161 0.997236 0.695832 0.999976 0.999976 0.50983 0.706784 0.9737 0.997845 0.995501 0.998734 0.971737 0.999095 0.993949 0.95795 0.990147 0.99284 0.890926 0.958553 0.320487 0.977985 0.948569 0.913473 0.358114 0.997295 0.946367 0.470869 0.732947 0.987345 0.981198 0.843097 0.786369 0.924676 0.984028 0.993028 0.986543 0.996868 0.882907 0.999976 0.943383 0.972571 0.998814 0.997233 0.989195 0.995393 0.997247 0.997247 0.992807 0.989259 0.745131 0.999192 0.986998 0.87523 0.86643 0.914158 0.98944 0.749641 0.996341 0.996615 0.985509 0.989415 0.997242 0.614893 0.970943 0.993826 0.997161 0.619004 0.977301 0.99539 0.990518 0.797761 0.997391 0.401135 0.801873 0.694715 0.872968 0.742854 0.785151 0.882141 0.991761 0.84681 0.886035 0.996469 0.981445 0.954118 0.98248 0.988326 0.752578 0.994244 0.996495 0.787659 0.950419 0.997292 0.999989 0.99537 0.989331 0.927066 0.998815 0.984741 0.999855 0.992838 0.693864 0.661031 0.986886 0.925176 0.766656 0.902111 0.871094 0.666306 0.958762 0.252139 0.790701 0.985485 0.997943 0.922686 0.579233 0.995194 0.736733 0.988525 0.942597 0.997162 0.976236 0.995691 0.998815 0.991521 0.999493 0.549422 0.988725 0.98031
>N88
0.881604 0.999913 0.63848 0.997318 0.999792 0.99802 0.999943 1 0.999653 0.997843 0.999791 0.992759 0.999973 0.999909 0.986083 0.999946 0.999909 0.999792 0.999966 0.999994 0.999909 0.999913 0.999792 0.999969 0.999706 0.999359 0.99834 0.999848 0.985606 0.997687 0.999943 0.952892 0.999969 0.999792 0.80155 0.966418 0.982619 0.999618 0.996829 0.997523 0.999736 0.999973 0.999724 0.988612 0.999995 0.99986 0.998692 0.828662 0.936741 0.999943 0.998492 0.9999 0.963125 0.978393 0.999912 0.999909 0.999913 0.956046 1 1 0.826063 0.838825 0.793663 0.999943 0.999946 0.999969 0.998413 0.999999 0.999931 0.999709 0.999879 0.99995 0.857092 0.657539 0.989381 0.999556 0.998457 0.93489 0.992396 0.999972 0.996655 0.537378 0.682951 0.998789 0.996718 0.721424 0.773842 0.994059 0.992106 0.999199 0.999709 0.999995 0.99693 1 0.990758 0.999628 0.999969 0.999913 0.999899 0.999792 0.999913 0.999913 0.99995 0.999881 0.998945 0.999999 0.99909 0.991405 0.926323 0.948988 0.999946 0.999886 0.998783 0.999913 0.999715 0.999882 0.999913 0.952273 0.998247 0.99977 0.999909 0.890439 0.999448 0.999792 0.999956 0.9984 0.999963 0.567133 0.998793 0.571798 0.517416 0.641617 0.860017 0.999653 0.999748 0.998635 0.746442 0.999909 0.903402 0.999571 0.997648 0.99976 0.969375 0.99529 0.999909 0.994328 0.982413 0.999971 1 0.999792 0.999791 0.972724 0.999969 0.981727 0.999997 0.99995 0.998765 0.931689 0.97271 0.991649 0.994679 0.953935 0.86602 0.911874 0.995139 0.305293 0.98076 0.999714 0.999966 0.999787 0.987476 0.999294 0.768386 0.999876 0.992853 0.999908 0.999796 0.999849 0.999969 0.999745 0.999994 0.99785 0.99987 0.998136
>N89
0.912311 0.999907 0.630803 0.998814 0.999776 0.99802 0.99994 1 0.99988 0.997511 0.999862 0.990248 0.999973 0.999903 0.984353 0.999943 0.999903 0.999776 0.999965 0.999993 0.999903 0.999908 0.999776 0.999967 0.999728 0.998051 0.998243 0.999839 0.97143 0.997499 0.99994 0.947856 0.999967 0.999776 0.895632 0.951452 0.986744 0.999626 0.996996 0.996518 0.999748 0.999973 0.999738 0.984476 0.999997 0.999858 0.999499 0.820542 0.869534 0.99994 0.998406 0.999899 0.963362 0.994825 0.999927 0.999903 0.999907 0.950277 1 1 0.800219 0.846317 0.803895 0.99994 0.999944 0.999967 0.998263 1 0.999935 0.999976 0.99989 0.999961 0.796203 0.657869 0.989638 0.999672 0.998124 0.876191 0.991791 0.999972 0.99566 0.488249 0.679123 0.998175 0.994341 0.71937 0.740525 0.992735 0.985593 0.997685 0.999731 0.999997 0.99724 1 0.988239 0.999672 0.999967 0.999907 0.999922 0.999776 0.999907 0.999907 0.999961 0.999892 0.999517 0.999993 0.998361 0.990597 0.815344 0.89954 0.999963 0.99999 0.992809 0.999908 0.999735 0.999893 0.999907 0.951309 0.998221 0.999762 0.999903 0.885425 0.999445 0.999776 0.999967 0.999413 0.999965 0.865616 0.99928 0.613179 0.513021 0.656207 0.825139 0.999844 0.999734 0.998706 0.763443 0.999903 0.55388 0.999681 0.995295 0.999762 0.9902 0.988648 0.999903 0.993538 0.980812 0.999972 1 0.999776 0.999735 0.856823 0.999967 0.982534 0.999996 0.999961 0.998752 0.938284 0.984885 0.996943 0.999413 0.955135 0.906103 0.875394 0.994014 0.462524 0.986224 0.999735 0.999965 0.999807 0.99199 0.99866 0.735587 0.999892 0.991495 0.999894 0.99968 0.99984 0.999967 0.999732 0.999993 0.997952 0.999886 0.997893
>N90
0.91784 0.999474 0.665733 0.998622 0.99901 0.995171 0.999597 0.999998 0.999694 0.991283 0.999446 0.94127 0.99975 0.999462 0.883486 0.999661 0.999462 0.99901 0.999713 0.99993 0.999462 0.999442 0.99901 0.999769 0.998986 0.998847 0.995306 0.999218 0.800591 0.991933 0.999597 0.930122 0.999769 0.99901 0.91283 0.584076 0.952461 0.998112 0.990811 0.941477 0.998997 0.99975 0.998991 0.987181 0.999972 0.998737 0.999259 0.753901 0.858403 0.999519 0.995258 0.999413 0.94673 0.998329 0.999591 0.999462 0.999473 0.700294 0.999996 0.999996 0.741602 0.81042 0.805964 0.999597 0.999662 0.999769 0.993884 0.999995 0.999595 0.99997 0.999409 0.999767 0.439686 0.656111 0.959458 0.998093 0.988535 0.855281 0.932053 0.999727 0.996258 0.496496 0.561411 0.972686 0.894123 0.524086 0.773899 0.894704 0.619138 0.999011 0.998988 0.999972 0.993256 0.999996 0.994715 0.998605 0.999769 0.999473 0.999652 0.99901 0.999474 0.999474 0.999766 0.99941 0.999318 0.997549 0.973319 0.95717 0.780946 0.605852 0.999724 0.99992 0.991717 0.999442 0.998991 0.999411 0.999473 0.992819 0.995142 0.999003 0.999462 0.533065 0.996959 0.99901 0.999725 0.999169 0.999768 0.912526 0.997097 0.622125 0.593878 0.61183 0.823831 0.999563 0.998636 0.990061 0.758726 0.999415 0.604532 0.998587 0.997712 0.999004 0.997578 0.705875 0.999415 0.96585 0.992813 0.999727 0.999998 0.99901 0.995961 0.835656 0.999769 0.967499 0.999893 0.999767 0.990035 0.91473 0.985813 0.997059 0.999575 0.85256 0.918316 0.864437 0.966578 0.43825 0.977386 0.998991 0.999713 0.995131 0.991811 0.979096 0.414822 0.999435 0.964361 0.99917 0.991565 0.999218 0.999769 0.998635 0.99993 0.983733 0.999455 0.990966
>N91
0.99975 0.999945 0.998989 0.999898 0.999899 0.999627 0.999956 1 0.999975 0.999607 0.999944 0.999414 0.999975 0.999944 0.998788 0.999965 0.999944 0.999899 0.99997 0.999992 0.999944 0.999943 0.999899 0.999974 0.999899 0.999939 0.999628 0.999926 0.999175 0.999609 0.999956 0.999742 0.999974 0.999899 0.999864 0.9983 0.99956 0.999922 0.999918 0.999451 0.999899 0.999975 0.999899 0.999863 0.999996 0.999939 0.99994 0.999468 0.999517 0.999965 0.99962 0.99994 0.999868 0.99997 0.999956 0.999944 0.999945 0.999644 0.999999 0.999999 0.998148 0.999131 0.998789 0.999956 0.999965 0.999974 0.999614 0.999999 0.999956 0.999996 0.99994 0.999974 0.999583 0.999891 0.999144 0.99994 0.999862 0.997432 0.851726 0.999975 0.992172 0.9993 0.999457 0.999848 0.998719 0.536953 0.998905 0.896542 0.999319 0.999954 0.999899 0.999996 0.999611 0.999999 0.999885 0.99988 0.999974 0.999945 0.999965 0.999899 0.999945 0.999945 0.999974 0.99994 0.999945 0.999999 0.999878 0.999813 0.998959 0.758402 0.999975 0.999999 0.999935 0.999943 0.999899 0.99994 0.999945 0.999963 0.999619 0.999899 0.999944 0.998857 0.999875 0.999899 0.999975 0.999955 0.999974 0.999758 0.967797 0.998317 0.999213 0.999719 0.999711 0.999956 0.99988 0.999323 0.999487 0.99994 0.999238 0.999938 0.999935 0.999899 0.99996 0.999364 0.99994 0.999802 0.999926 0.999975 1 0.999899 0.99738 0.787874 0.999974 0.998699 0.999996 0.999974 0.999324 0.999696 0.999421 0.99995 0.999965 0.999731 0.999711 0.757974 0.813011 0.797431 0.814698 0.999899 0.99997 0.999989 0.9999 0.998317 0.999461 0.999943 0.997248 0.999944 0.999959 0.999926 0.999974 0.99988 0.999992 0.999907 0.999944 0.999615
>N92
0.833895 0.998598 0.957741 0.997502 0.997584 0.990615 0.998876 0.999994 0.999059 0.95196 0.998572 0.846057 0.999185 0.998575 0.872867 0.999072 0.998575 0.997584 0.99911 0.999769 0.998575 0.99844 0.997584 0.999352 0.997578 0.998262 0.990657 0.997982 0.956825 0.960604 0.998876 0.651531 0.999352 0.997584 0.981337 0.753981 0.939688 0.981214 0.882212 0.782671 0.997581 0.999185 0.99758 0.968953 0.999915 0.980541 0.998339 0.865471 0.852474 0.991804 0.990025 0.998371 0.957549 0.999137 0.998875 0.998575 0.998598 0.442987 0.999986 0.999986 0.958636 0.858754 0.980143 0.998876 0.999072 0.999352 0.971954 0.999983 0.998876 0.999915 0.99837 0.999352 0.338423 0.966744 0.954436 0.976247 0.852646 0.919897 0.731289 0.999066 0.985904 0.858703 0.921782 0.962137 0.883563 0.97388 0.946612 0.689661 0.56094 0.998796 0.997579 0.999915 0.971726 0.999986 0.996725 0.996353 0.999352 0.998598 0.99907 0.997584 0.998598 0.998598 0.999352 0.998371 0.998566 0.93187 0.946941 0.908974 0.872203 0.642009 0.999065 0.983049 0.941216 0.99844 0.99758 0.998371 0.998598 0.998633 0.989988 0.997582 0.998575 0.730677 0.971611 0.997584 0.999066 0.995325 0.999352 0.90897 0.95302 0.915571 0.424274 0.60351 0.64183 0.99887 0.996362 0.996689 0.958013 0.998372 0.989374 0.9829 0.99803 0.997583 0.998724 0.901626 0.998372 0.593517 0.997343 0.999066 0.999994 0.997584 0.998163 0.773629 0.999352 0.9894 0.99441 0.999352 0.996717 0.693975 0.996233 0.981491 0.999064 0.887692 0.886184 0.847911 0.873678 0.731727 0.993517 0.99758 0.99911 0.519705 0.968291 0.972928 0.844217 0.998438 0.983024 0.988914 0.622158 0.997982 0.999352 0.996362 0.999769 0.950876 0.998574 0.89852
>N93
0.997716 0.999965 0.999789 0.99993 0.999931 0.999712 0.999973 1 0.999987 0.999414 0.999964 0.998752 0.999986 0.999964 0.999497 0.999978 0.999964 0.999931 0.999983 0.999996 0.999964 0.999965 0.999931 0.999984 0.999931 0.999962 0.999712 0.999951 0.99953 0.999476 0.999973 0.9987 0.999984 0.999931 0.999835 0.770651 0.999558 0.999879 0.998293 0.997646 0.999931 0.999986 0.999931 0.999795 0.999998 0.999915 0.999963 0.999534 0.999311 0.999968 0.999714 0.999963 0.896772 0.999983 0.999973 0.999964 0.999965 0.997301 1 1 0.999893 0.998776 0.999905 0.999973 0.999978 0.999984 0.999624 1 0.999973 0.999998 0.999963 0.999984 0.999443 0.999901 0.999852 0.999867 0.999013 0.999326 0.999305 0.999987 0.984421 0.893364 0.99922 0.999927 0.999555 0.99992 0.99938 0.99964 0.998962 0.999972 0.999931 0.999998 0.999622 1 0.999925 0.999922 0.999984 0.999965 0.999978 0.999931 0.999965 0.999965 0.999984 0.999963 0.999965 0.999591 0.999864 0.999626 0.998937 0.999479 0.999987 0.982955 0.998467 0.999965 0.999931 0.999963 0.999965 0.999981 0.999714 0.999931 0.999964 0.999378 0.960267 0.999931 0.999987 0.976185 0.999984 0.999627 0.997939 0.99909 0.72129 0.998483 0.650555 0.999973 0.999922 0.999945 0.999674 0.999963 0.999995 0.999916 0.999961 0.999931 0.999976 0.999341 0.999963 0.99949 0.999957 0.999987 1 0.999931 0.999962 0.998185 0.999984 0.999874 0.999992 0.999984 0.999945 0.998618 0.99995 0.999911 0.999978 0.999645 0.929338 0.9988 0.998586 0.745762 0.999903 0.999931 0.999983 0.999042 0.9998 0.999838 0.999737 0.999965 0.999635 0.999943 0.99952 0.999951 0.999984 0.999922 0.999996 0.999865 0.999964 0.997069
>N94
0.955235 0.999907 0.633394 0.999594 0.999814 0.999039 0.999927 1 0.999947 0.998999 0.994114 0.998091 0.999963 0.999905 0.998784 0.999942 0.999905 0.999814 0.999954 0.999988 0.999905 0.999906 0.999814 0.999956 0.999802 0.999857 0.999099 0.99987 0.998507 0.998987 0.999927 0.996101 0.999956 0.999814 0.964988 0.994289 0.982067 0.999839 0.999582 0.999714 0.999807 0.999963 0.999805 0.998699 0.999994 0.999897 0.999813 0.992758 0.994046 0.999942 0.999142 0.9999 0.997451 0.962803 0.999924 0.999905 0.999907 0.993701 0.999999 0.999999 0.998124 0.82017 0.962196 0.999927 0.999943 0.999956 0.999134 0.999999 0.999926 0.99999 0.999898 0.999955 0.884103 0.768496 0.999378 0.995433 0.999634 0.990582 0.999333 0.999965 0.999865 0.981873 0.668872 0.999726 0.999487 0.992933 0.802178 0.999619 0.999287 0.999871 0.999803 0.999994 0.998872 0.999999 0.99891 0.999781 0.999956 0.999907 0.999938 0.999814 0.999907 0.999907 0.999955 0.999899 0.999819 0.999999 0.999813 0.99898 0.989366 0.995926 0.999963 0.999998 0.999857 0.999906 0.999804 0.999899 0.999907 0.998434 0.999091 0.999811 0.999905 0.995016 0.999754 0.999814 0.999964 0.999826 0.999956 0.636687 0.99983 0.960939 0.736086 0.525171 0.996566 0.999906 0.999795 0.999748 0.473444 0.999901 0.993788 0.999868 0.999663 0.999811 0.966129 0.999268 0.999901 0.999252 0.976272 0.999965 1 0.999814 0.999894 0.998493 0.999956 0.957209 0.999994 0.999955 0.999788 0.924997 0.500054 0.974333 0.992019 0.939116 0.970606 0.989189 0.998494 0.594654 0.973378 0.999804 0.999954 0.999981 0.96932 0.999753 0.803902 0.999903 0.998062 0.999906 0.999943 0.99987 0.999956 0.999794 0.999988 0.999769 0.999901 0.999061
>N95
0.991323 0.997253 0.991623 0.975863 0.995293 0.94944 0.997878 0.999989 0.983529 0.975761 0.997077 0.977585 0.99759 0.986461 0.986042 0.998089 0.996782 0.995277 0.949068 0.999484 0.997157 0.996697 0.995114 0.998703 0.995012 0.978093 0.977161 0.967895 0.518854 0.931386 0.997878 0.821691 0.599351 0.995293 0.303584 0.937835 0.603461 0.580676 0.941681 0.6848 0.99527 0.998108 0.995282 0.784108 0.999853 0.995813 0.986974 0.965447 0.942318 0.691823 0.961782 0.988202 0.998403 0.765788 0.975891 0.997158 0.972723 0.85729 0.999975 0.999976 0.676475 0.713687 0.9973 0.997871 0.998085 0.998778 0.976909 0.999964 0.997869 0.997746 0.99649 0.998819 0.468477 0.585869 0.803474 0.668781 0.882014 0.901392 0.334149 0.997452 0.86851 0.881379 0.974437 0.932499 0.897078 0.411822 0.993268 0.97885 0.998061 0.976981 0.401365 0.997686 0.943863 0.999976 0.973019 0.884738 0.99824 0.976859 0.998082 0.995283 0.99725 0.997251 0.980654 0.986686 0.930742 0.953958 0.949946 0.957843 0.504207 0.94408 0.982649 0.554401 0.96039 0.99662 0.995191 0.976386 0.996392 0.868329 0.968452 0.991368 0.997157 0.965648 0.674291 0.994997 0.982654 0.968834 0.988369 0.921858 0.99764 0.888296 0.872792 0.643461 0.581444 0.977895 0.991341 0.494767 0.907235 0.950724 0.996527 0.96208 0.998806 0.994678 0.985298 0.99509 0.996323 0.984576 0.929159 0.99713 0.999257 0.973559 0.451328 0.578504 0.980148 0.707976 0.999853 0.998824 0.423895 0.983802 0.439739 0.928394 0.994639 0.60812 0.628542 0.905827 0.976559 0.544885 0.504103 0.994534 0.997788 0.718814 0.993199 0.988505 0.512749 0.99069 0.649525 0.990825 0.953109 0.995542 0.998822 0.941569 0.999473 0.599941 0.988875 0.97674
>N96
0.772648 0.989164 0.913931 0.905348 0.983017 0.904317 0.992524 0.999998 0.760067 0.740131 0.913809 0.917734 0.984338 0.742383 0.950755 0.991096 0.776626 0.982992 0.944733 0.718983 0.98747 0.971432 0.956447 0.780161 0.977468 0.489387 0.82146 0.91928 0.922692 0.554247 0.992526 0.971784 0.936298 0.98299 0.782559 0.774329 0.942253 0.865578 0.441749 0.960165 0.96589 0.978452 0.983016 0.885687 0.999874 0.569774 0.947583 0.975072 0.635966 0.86488 0.802622 0.975965 0.478107 0.985062 0.986265 0.986243 0.539713 0.988649 0.84304 0.999918 0.541009 0.672687 0.701611 0.988333 0.987406 0.562469 0.675147 0.702805 0.951443 0.835843 0.965344 0.948465 0.951014 0.64147 0.922837 0.876456 0.668036 0.727513 0.833382 0.961407 0.95161 0.785225 0.887006 0.974627 0.353398 0.969687 0.982807 0.675638 0.989327 0.391778 0.820937 0.608463 0.631572 0.999453 0.90935 0.999415 0.921442 0.929379 0.99122 0.975458 0.986899 0.987953 0.766157 0.891923 0.928323 0.959282 0.78672 0.757308 0.318811 0.913862 0.485272 0.635433 0.928891 0.732683 0.909001 0.851041 0.746632 0.993288 0.951927 0.459245 0.987468 0.966138 0.774684 0.534008 0.684086 0.751418 0.994159 0.46404 0.580718 0.677205 0.810469 0.557194 0.649787 0.999917 0.954645 0.822706 0.847182 0.979511 0.980064 0.943534 0.587648 0.710657 0.978085 0.890706 0.837966 0.98009 0.5376 0.897182 0.99998 0.972138 0.955057 0.569597 0.994988 0.833784 0.971492 0.995199 0.68745 0.986597 0.764985 0.765727 0.620489 0.560785 0.531169 0.736162 0.54093 0.949045 0.572399 0.858524 0.438785 0.865024 0.795027 0.836008 0.487978 0.94024 0.516762 0.966734 0.809521 0.977289 0.989114 0.494066 0.882816 0.856763 0.588596 0.882906
