# Supplementary material for: Molecular evolution of cyclin proteins in animals and fungi
Source: BMC Evol Biol. 2011 Jul 28;11:224. doi: 10.1186/1471-2148-11-224 (PMC3162929; doi:10.1186/1471-2148-11-224)
Supplement: Additional file 3 — The packed archive contains FASTA-like text files. Each text file contains space delimited numbers representing reconstruction probabilities of ancestral amino acids in internal tree nodes of A-, B-, D-, and E- cyclin phylogenetic trees for each ancestral sequence. [file 1471-2148-11-224-S3.GZ › cyclinD.aaml.txt]

>N1
1 1 1 0.504 0.774 0.932 0.416 1 1 0.992 0.952 1 1 0.500 1 1 1 1 1 1 0.875 1 1 0.543 0.900 1 1 1 1 0.938 0.861 1 1 0.998 1 1 1 1 1 0.673 0.920 0.998 0.910 1 0.776 0.807 1 1 1 1 1 1 0.700 1 1 1 0.866 1 1 0.999 0.997 1 1 0.823 1 1 1 1 1 1 1 0.791 0.999 1 1 1 1 1 0.999 0.991 0.253 0.962 0.996 1 0.992 0.941 1 0.996 0.999 1 1 0.766 0.999 1 1 1 1 0.853 0.972 1 0.867 1 1 0.877 1 1 0.979 0.985 1 1 0.588 0.950 1 0.999 0.806 0.451 0.868 0.990 1 1 1 0.992 1 1 0.749 0.999 0.963 1 0.808 0.882 1 0.946 1 1 0.999 1 1 1 0.941 0.999 0.968 0.893 1 1 0.874 0.885 0.657 0.978 0.992 0.827 0.662 1 1 0.823 0.912 0.592 0.261 0.998 0.990 0.999 0.481 0.707 0.876 0.288 0.330
>N2
1 1 1 0.602 0.865 0.919 0.572 1 1 1 0.996 1 1 0.541 1 1 1 1 1 1 0.854 1 1 0.540 0.990 1 1 1 1 0.962 0.998 1 1 1 1 1 1 1 1 0.831 0.979 0.991 0.989 1 0.864 0.988 1 1 1 1 1 1 0.937 1 1 1 0.850 1 1 1 1 1 1 0.966 1 1 1 1 1 1 1 0.787 1 1 1 1 1 1 1 0.914 0.535 0.900 0.999 1 0.961 0.942 1 0.999 0.999 1 1 0.687 0.984 1 1 1 1 0.991 0.949 1 0.854 1 1 0.861 1 1 0.960 0.997 1 1 0.934 0.948 0.999 1 0.769 0.415 0.850 0.999 1 1 1 0.999 1 1 0.743 1 0.944 1 0.962 0.879 1 0.999 1 1 1 1 1 0.999 0.985 1 0.994 0.894 1 1 0.934 0.902 0.704 0.997 0.964 0.540 0.738 1 1 0.900 0.935 0.888 0.247 1 1 1 0.514 0.780 0.958 0.290 0.455
>N3
1 1 1 0.777 0.852 0.996 0.493 1 1 1 0.998 1 1 0.974 1 1 1 1 1 1 0.880 1 1 0.980 0.999 1 1 1 1 0.999 1 1 1 1 1 1 1 1 1 0.967 0.974 0.960 0.996 1 0.601 0.995 1 1 1 1 1 1 0.941 1 1 1 0.993 1 1 0.997 1 1 1 0.982 1 1 1 0.999 1 1 1 0.998 1 1 1 1 1 1 0.999 0.934 0.991 0.931 0.999 1 0.995 0.739 1 0.998 0.987 1 1 0.576 0.999 1 1 1 0.997 1 0.963 0.989 0.994 1 1 0.955 1 1 0.664 0.996 1 0.999 0.994 0.755 0.951 0.999 0.918 0.799 0.492 1 1 1 0.996 1 1 1 0.976 1 0.636 1 0.968 0.958 0.999 1 1 1 1 1 1 0.933 1 1 0.994 0.927 1 1 0.880 0.799 0.424 0.998 0.997 0.821 0.765 0.995 0.999 0.845 0.880 0.907 0.434 1 1 1 0.870 0.664 0.954 0.338 0.270
>N4
1 1 1 0.780 0.808 0.999 0.480 1 1 1 0.994 1 1 0.994 1 1 1 1 1 1 0.910 1 1 0.997 1 1 1 1 1 1 1 1 1 1 1 1 0.999 1 0.994 0.976 0.992 0.988 0.997 1 0.480 0.999 1 1 1 1 1 1 0.997 1 1 1 0.999 1 1 1 0.998 1 1 0.987 1 1 1 0.997 1 1 1 1 1 1 1 1 1 1 0.999 0.911 0.999 0.991 0.996 1 0.998 0.699 1 0.994 0.953 1 1 0.972 1 1 1 1 0.980 1 0.992 0.992 0.999 0.999 0.999 0.956 1 1 0.672 0.990 1 1 0.997 0.587 0.951 1 0.974 0.989 0.602 1 1 1 0.999 1 1 1 0.997 1 0.644 1 0.995 0.994 1 1 1 1 1 1 1 0.978 1 1 0.989 0.993 1 1 0.806 0.788 0.596 0.998 0.999 0.976 0.776 0.999 1 0.850 0.993 0.885 0.839 1 1 1 0.951 0.786 0.967 0.453 0.246
>N5
1 1 1 0.977 0.977 0.999 0.943 1 1 1 0.582 1 1 0.999 1 1 1 1 1 1 0.858 1 1 1 1 1 1 1 1 1 1 1 1 0.934 1 1 0.997 1 1 0.413 0.997 0.978 0.999 1 0.470 0.998 1 1 1 1 1 1 0.999 1 1 0.991 1 1 1 1 0.994 1 1 0.783 1 1 1 0.805 1 1 1 1 1 1 1 1 0.988 1 0.951 0.971 1 0.949 0.951 1 0.970 0.981 1 0.408 0.992 1 1 0.967 0.999 1 1 1 1 1 0.948 0.948 1 0.997 0.992 0.915 1 1 0.987 0.947 0.998 1 0.999 0.985 0.957 1 0.985 1 0.589 1 1 1 0.984 1 1 1 1 1 0.985 1 0.998 0.999 1 1 1 1 1 1 1 1 1 1 0.976 0.994 1 1 0.973 0.831 0.360 0.894 0.999 0.998 0.989 1 1 0.969 1 0.738 0.982 1 1 1 0.898 0.546 0.690 0.660 0.474
>N6
1 1 1 1 1 0.992 0.999 1 1 1 0.999 1 1 1 1 1 1 1 1 1 0.995 1 1 1 1 1 1 1 1 1 1 1 1 1 1 1 1 1 1 0.998 1 1 1 1 0.641 0.947 1 1 1 1 1 1 1 1 1 1 1 1 1 1 1 1 1 0.996 1 1 1 0.864 1 1 1 1 1 1 1 1 0.999 1 0.994 0.923 1 0.475 1 1 0.998 0.999 1 0.994 0.971 1 1 1 0.983 1 1 1 1 1 1 1 1 1 1 1 1 1 1 1 0.999 1 1 1 1 1 0.941 1 0.882 1 1 1 0.997 1 1 1 1 1 1 1 1 1 1 1 1 1 1 1 1 1 1 1 1 1 1 1 0.999 0.990 0.990 0.999 1 1 1 1 1 1 1 0.736 0.999 1 1 1 0.989 0.648 0.562 0.779 0.997
>N7
1 1 1 1 1 1 1 1 1 1 1 1 1 1 1 1 1 1 1 1 1 1 1 1 1 1 1 1 1 1 1 1 1 1 1 1 1 1 1 1 1 1 1 1 1 1 1 1 1 1 1 1 1 1 1 1 1 1 1 1 1 1 1 1 1 1 1 1 1 1 1 1 1 1 1 1 1 1 1 1 1 1 1 1 1 1 1 1 1 1 1 1 1 1 1 1 1 1 1 1 1 1 1 1 1 1 1 1 1 1 1 1 1 1 1 1 1 1 1 1 1 1 1 1 1 1 1 1 1 1 1 1 1 1 1 1 1 1 1 1 1 1 1 1 1 1 1 1 1 1 1 1 1 1 1 1 1 1 1 1 1 1 1 1 1
>N8
1 1 1 1 1 1 1 1 1 1 1 1 1 1 1 1 1 1 1 1 1 1 1 1 1 1 1 1 1 1 1 1 1 1 1 1 1 1 1 1 1 1 1 1 1 1 1 1 1 1 1 1 1 1 1 1 1 1 1 1 1 1 1 1 1 1 1 1 1 1 1 1 1 1 1 1 1 1 1 1 1 1 1 1 1 1 1 1 1 1 1 1 1 1 1 1 1 1 1 1 1 1 1 1 1 1 1 1 1 1 1 1 1 1 1 1 1 1 1 1 1 1 1 1 1 1 1 1 1 1 1 1 1 1 1 1 1 1 1 1 1 1 1 1 1 1 1 1 1 1 1 1 1 1 1 1 1 1 1 1 1 1 1 1 1
>N9
1 1 1 1 1 1 1 1 1 1 1 1 1 1 1 1 1 1 1 1 1 1 1 1 1 1 1 1 1 1 1 1 1 1 1 1 1 1 1 1 1 1 1 1 1 1 1 1 1 1 1 1 1 1 1 1 1 1 1 1 1 1 1 1 1 1 1 1 1 1 1 1 1 1 1 1 1 1 1 1 1 1 1 1 1 1 1 1 1 1 1 1 1 1 1 1 1 1 1 1 1 1 1 1 1 1 1 1 1 1 1 1 1 1 1 1 1 1 1 1 1 1 1 1 1 1 1 1 1 1 1 1 1 1 1 1 1 1 1 1 1 1 1 1 1 1 1 1 1 1 1 1 1 1 1 1 1 1 1 1 1 1 1 1 1
>N10
1 1 1 1 1 1 1 1 1 1 1 1 1 1 1 1 1 1 1 1 1 1 1 1 1 1 1 1 1 1 1 1 1 1 1 1 1 1 1 1 1 1 1 1 1 1 1 1 1 1 1 1 1 1 1 1 1 1 1 1 1 1 1 1 1 1 1 1 1 1 1 1 1 1 1 1 1 1 1 1 1 1 1 1 1 1 1 1 1 1 1 1 1 1 1 1 1 1 1 1 1 1 1 1 1 1 1 1 1 1 1 1 1 1 1 1 1 1 1 1 1 1 1 1 1 1 1 1 1 1 1 1 1 1 1 1 1 1 1 1 1 1 1 1 1 1 1 1 1 1 1 1 1 1 1 1 1 1 1 1 1 1 1 1 1
>N11
1 1 1 1 0.978 1 0.966 1 1 1 0.997 1 1 1 1 1 1 1 1 1 0.999 1 1 1 1 1 1 1 1 1 1 1 1 0.997 1 1 1 1 1 0.996 1 0.999 0.998 1 0.928 1 1 1 1 1 1 1 1 1 1 1 1 1 1 1 1 1 1 0.996 1 1 1 0.999 1 1 1 1 1 1 1 1 1 1 1 1 1 1 0.960 1 1 0.993 1 0.772 1 1 1 0.997 1 1 1 1 1 1 0.997 0.998 1 1 1 0.996 1 1 1 0.984 1 1 1 1 0.905 1 1 1 0.937 1 1 1 1 1 1 1 1 1 1 1 0.996 1 1 1 1 1 1 1 1 1 1 1 1 0.893 1 1 0.979 0.999 0.987 0.994 1 1 1 0.999 1 1 1 0.997 0.999 0.999 0.999 0.999 0.984 0.995 0.715 0.939 0.908
>N12
1 1 1 0.996 0.992 1 0.992 1 1 1 1 1 1 1 1 1 1 1 1 1 0.982 1 1 1 1 1 1 1 1 1 1 1 1 1 1 1 1 1 0.997 0.999 0.998 1 0.989 1 0.996 0.996 1 1 1 1 1 1 1 1 1 1 1 1 1 1 1 1 1 0.995 1 1 1 1 1 1 1 1 1 1 1 1 1 1 1 0.862 1 1 1 1 1 0.979 1 1 0.994 1 1 1 1 1 1 1 0.997 1 1 1 1 1 1 0.956 1 1 0.999 1 1 1 0.988 0.996 0.920 1 0.999 1 0.862 1 1 1 1 1 1 1 1 1 0.691 1 1 1 1 1 1 1 1 1 1 1 1 1 1 1 1 1 0.982 0.995 0.994 1 1 1 0.997 1 1 0.993 1 0.897 0.994 1 0.998 1 0.998 0.994 0.985 0.474 0.239
>N13
1 1 1 1 1 1 1 1 1 1 1 1 1 1 1 1 1 1 1 1 1 1 1 1 1 1 1 1 1 1 1 1 1 1 1 1 1 1 1 1 1 1 1 1 1 1 1 1 1 1 1 1 1 1 1 1 1 1 1 1 1 1 1 1 1 1 1 1 1 1 1 1 1 1 1 1 1 1 1 1 1 1 1 1 1 1 1 1 1 1 1 1 1 1 1 1 1 1 1 1 1 1 1 1 1 1 1 1 1 1 1 1 1 1 1 1 1 1 1 1 1 1 1 1 1 1 1 1 1 1 1 1 1 1 1 1 1 1 1 1 1 1 1 1 1 1 1 1 1 1 1 1 1 1 1 1 1 1 1 1 1 1 1 1 1
>N14
1 1 1 1 1 1 1 1 1 0.996 1 1 1 1 1 1 1 1 1 1 1 1 1 1 1 1 1 1 1 1 1 1 1 1 1 1 1 1 1 1 1 1 1 1 1 1 1 1 1 1 1 1 1 1 1 1 1 1 1 1 1 1 1 1 1 1 1 1 1 1 1 1 1 1 1 1 1 1 1 1 1 1 1 1 1 1 1 1 1 1 1 1 1 1 1 1 1 1 1 1 1 1 1 1 1 1 1 1 1 1 1 1 1 1 1 1 0.980 1 1 1 1 1 1 1 1 1 1 1 1 1 1 1 1 1 1 1 1 1 1 1 1 1 1 1 1 1 1 1 1 1 1 1 1 1 1 1 1 1 1 1 1 1 1 1 1
>N15
1 1 1 1 1 1 1 1 1 1 1 1 1 1 1 1 1 1 1 1 0.982 1 1 1 1 1 1 1 0.999 1 1 1 1 1 1 1 1 1 1 1 0.996 1 1 1 1 1 1 1 1 1 1 1 1 1 1 1 1 1 1 1 1 1 1 1 1 1 1 1 1 1 1 1 1 1 1 1 1 1 1 0.999 1 1 1 1 1 1 1 1 1 1 1 1 1 1 1 1 1 1 1 1 1 1 1 1 1 1 1 1 1 1 1 1 0.999 1 1 1 0.999 1 1 1 1 1 1 1 1 1 1 1 1 1 1 1 1 1 1 1 1 1 1 1 1 1 1 1 1 1 1 1 1 1 1 1 1 0.990 1 1 1 1 1 1 1 1 1 0.526 0.994
>N16
1 1 1 1 1 1 1 1 1 1 1 1 1 1 1 1 1 1 1 1 1 1 1 1 1 1 1 1 1 1 1 1 1 1 1 1 1 1 1 1 1 1 1 1 1 1 1 1 1 1 1 1 1 1 1 1 1 1 1 1 1 1 1 1 1 1 1 1 1 1 1 1 1 1 1 1 1 1 1 1 1 1 1 1 1 1 1 1 1 1 1 1 1 1 1 1 1 1 1 1 1 1 1 1 1 1 1 1 1 1 1 1 1 1 1 1 1 1 1 1 1 1 1 1 1 1 1 1 1 1 1 1 1 1 1 1 1 1 1 1 1 1 1 1 1 1 1 1 1 1 1 1 1 0.993 1 1 1 1 1 1 1 1 1 0.995 0.995
>N17
1 1 1 1 1 1 1 1 1 1 1 1 1 1 1 1 1 1 1 1 1 1 1 1 1 1 1 1 1 1 1 1 1 1 1 1 1 1 1 1 1 1 1 1 1 1 1 1 1 1 1 1 1 1 1 1 1 1 1 1 1 1 1 1 1 1 1 1 1 1 1 1 1 1 1 1 1 1 1 1 1 1 1 1 1 1 1 1 1 1 1 1 1 1 1 1 1 1 1 1 1 1 1 1 1 1 1 1 1 1 1 1 1 1 1 1 1 1 1 1 1 1 1 1 1 1 1 1 1 1 1 1 1 1 1 1 1 1 1 1 1 1 1 1 1 1 1 1 1 1 1 1 1 0.993 1 1 1 1 1 1 1 1 1 0.995 0.995
>N18
1 1 1 1 1 1 1 1 1 1 1 1 1 1 1 1 1 1 1 1 1 1 1 1 1 1 1 1 1 1 1 1 1 1 1 1 1 1 1 0.999 1 1 0.999 1 0.998 0.995 1 1 1 1 1 1 1 1 1 1 1 1 1 1 1 1 1 1 1 1 1 1 1 1 1 1 1 1 1 1 1 1 0.783 1 1 1 1 1 1 1 1 1 1 1 1 1 1 1 1 1 1 1 1 1 1 1 1 1 1 1 1 1 1 1 1 1 1 1 0.996 1 1 1 1 1 1 1 1 1 1 1 0.997 1 1 1 1 1 1 1 1 1 1 1 1 1 1 1 1 1 1 1 0.738 1 1 1 1 1 1 0.999 1 1 1 1 1 1 0.982 1 1 0.984 0.999
>N19
1 1 1 1 1 1 1 1 1 1 1 1 1 1 1 1 1 1 1 1 1 1 1 1 1 1 1 1 1 1 1 1 1 1 1 1 1 1 1 1 1 1 1 1 0.996 1 1 1 1 1 1 1 1 1 1 1 1 1 1 1 1 1 1 1 1 1 1 1 1 1 1 1 1 1 1 1 1 1 0.783 1 1 1 1 1 1 1 1 1 1 1 1 1 1 1 1 1 1 1 1 1 1 1 1 1 1 1 1 1 1 1 1 1 1 1 0.998 0.993 0.995 1 1 1 1 1 1 1 1 1 0.995 1 1 1 1 1 1 1 1 1 1 1 1 1 1 1 1 1 1 1 0.998 1 1 1 1 1 1 0.958 1 1 1 1 1 1 0.972 1 1 0.991 0.982
>N20
1 1 1 1 1 1 1 1 1 1 1 1 1 1 1 1 1 1 1 1 1 1 1 1 1 1 1 1 1 1 1 1 1 1 1 1 1 1 1 1 1 1 1 1 1 1 1 1 1 1 1 1 1 1 1 1 1 1 1 1 1 1 1 1 1 1 1 1 1 1 1 1 1 1 1 1 1 1 1 1 1 1 1 1 1 1 1 1 1 1 1 1 1 1 1 1 1 1 1 1 1 1 1 1 1 1 1 1 1 1 1 1 1 1 1 1 1 1 1 1 1 1 1 1 1 1 1 1 1 1 1 1 1 1 1 1 1 1 1 1 1 1 1 1 1 1 1 1 1 1 1 1 1 1 1 1 1 1 1 1 1 1 1 1 1
>N21
1 1 1 1 1 1 1 1 1 1 1 1 1 1 1 1 1 1 1 1 1 1 1 1 1 1 1 1 1 1 1 1 1 1 1 1 1 1 1 1 1 1 1 1 1 1 1 1 1 1 1 1 1 1 1 1 1 1 1 1 1 1 1 1 1 1 1 1 1 1 1 1 1 1 1 1 1 1 1 1 1 1 1 1 1 1 1 1 1 1 1 1 1 1 1 1 1 1 1 1 1 1 1 1 1 1 1 1 1 1 1 1 1 1 1 1 1 1 1 1 1 1 1 1 1 1 1 1 1 1 1 1 1 1 1 1 1 1 1 1 1 1 1 1 1 1 1 1 1 1 1 1 1 1 1 1 1 1 1 1 1 1 1 1 1
>N22
1 1 1 1 1 1 1 1 1 1 1 1 1 1 1 1 1 1 1 1 1 1 1 1 1 1 1 1 1 1 1 1 1 1 1 1 1 1 1 1 1 1 1 1 1 1 1 1 1 1 1 1 1 1 1 1 1 1 1 1 1 1 1 1 1 1 1 1 1 1 1 1 1 1 1 1 1 1 1 1 1 1 1 1 1 1 1 1 1 1 1 1 1 1 1 1 1 1 1 1 1 1 1 1 1 1 1 1 1 1 1 1 1 1 1 1 1 1 1 1 1 1 1 1 1 1 1 1 1 1 1 1 1 1 1 1 1 1 1 1 1 1 1 1 1 1 1 1 1 1 1 1 1 1 1 1 1 1 1 1 1 1 1 1 1
>N23
1 1 1 1 1 1 1 1 1 1 1 1 1 1 1 1 1 1 1 1 1 1 1 1 1 1 1 1 1 1 1 1 1 1 1 1 1 1 1 1 1 1 1 1 1 1 1 1 1 1 1 1 1 1 1 1 1 1 1 1 1 1 1 1 1 1 1 1 1 1 1 1 1 1 1 1 1 1 1 1 1 1 1 1 1 1 1 1 1 1 1 1 1 1 1 1 1 1 1 1 1 1 1 1 1 1 1 1 1 1 1 1 1 1 1 1 1 1 1 1 1 1 1 1 1 1 1 1 1 1 1 1 1 1 1 1 1 1 1 1 1 1 1 1 1 1 1 1 1 1 1 1 1 1 1 1 1 1 1 1 1 1 1 1 1
>N24
1 1 1 0.997 0.996 1 0.488 1 1 1 1 1 1 0.999 1 1 1 1 1 1 0.999 1 1 1 1 1 1 1 1 1 1 1 1 1 1 1 1 1 1 0.993 0.989 0.963 0.951 1 0.766 0.995 1 1 1 1 1 1 0.997 1 1 1 0.998 1 1 0.998 1 1 1 0.804 1 1 1 1 1 1 1 1 1 1 1 1 1 1 0.907 1 1 0.664 1 1 0.999 0.974 0.997 1 0.999 1 0.999 0.902 1 1 1 1 0.999 1 1 0.931 0.999 1 1 1 1 1 0.998 1 1 0.999 0.999 0.867 0.996 0.909 0.721 0.297 0.603 1 1 1 0.994 1 1 1 1 1 0.977 1 0.985 0.600 0.736 1 1 1 1 0.998 1 1 1 1 1 0.828 1 1 0.995 0.991 0.447 0.999 0.999 0.991 0.992 0.993 0.998 0.713 0.773 0.998 0.996 1 1 1 0.727 0.666 0.380 0.461 0.424
>N25
1 1 1 1 0.996 1 0.920 1 1 1 1 1 1 1 1 1 1 1 1 1 1 1 1 1 1 1 1 1 1 1 1 1 1 1 1 1 1 1 1 1 1 1 0.922 1 0.656 1 1 1 1 1 1 1 1 1 1 1 1 1 1 1 1 1 1 0.995 1 1 1 1 1 1 1 1 1 1 1 1 1 1 0.997 1 1 0.999 1 1 1 1 1 1 1 0.995 1 0.896 1 1 1 1 1 1 1 1 1 1 1 1 1 1 1 1 1 1 1 0.936 1 1 0.996 0.998 0.903 1 1 1 1 1 1 1 1 1 1 1 1 0.997 0.997 1 1 1 1 0.982 1 1 1 1 1 0.823 1 1 1 1 0.998 1 1 1 1 1 1 0.988 1 1 1 1 1 1 0.997 0.998 0.998 0.999 0.822
>N26
1 1 1 1 0.966 1 0.866 1 1 1 1 1 1 1 1 1 1 1 1 1 1 1 1 1 0.996 1 1 1 1 1 1 1 1 1 1 1 1 1 1 1 1 1 0.997 1 0.635 1 1 1 1 1 1 1 0.998 1 1 1 1 1 1 1 1 1 1 1 1 1 0.999 1 1 1 1 1 1 1 1 1 1 1 1 0.993 0.997 1 1 1 1 1 1 1 1 1 1 0.977 1 1 1 1 1 1 1 1 1 1 1 1 1 1 1 1 1 1 1 0.997 1 1 1 0.998 0.444 1 1 1 1 1 1 1 1 1 1 1 1 1 1 1 1 1 1 0.975 1 1 1 1 1 0.978 1 1 1 1 1 1 1 1 1 1 1 0.988 1 1 1 1 1 1 1 1 1 1 0.466
>N27
1 1 1 1 1 1 0.984 1 1 1 1 1 1 1 1 1 1 1 1 1 1 1 1 1 1 1 1 1 1 1 1 1 1 1 1 1 1 1 1 0.984 1 0.995 0.941 1 0.995 0.988 1 1 1 1 1 1 1 1 1 1 0.985 1 1 1 1 1 1 0.995 1 1 1 1 1 1 1 1 1 1 1 1 1 1 0.999 1 1 0.998 1 1 1 0.968 1 1 0.984 0.998 0.992 1 1 1 1 1 0.993 1 1 0.929 0.996 1 1 1 1 1 1 1 1 1 1 0.737 1 0.996 0.980 0.698 0.985 1 1 1 1 1 1 1 1 1 0.973 1 0.999 0.995 0.998 1 1 1 1 1 1 1 1 1 1 0.839 1 1 1 1 0.904 1 1 1 0.999 1 1 0.991 0.998 1 1 1 1 1 0.986 0.980 0.486 0.962 0.986
>N28
1 1 1 1 1 1 1 1 1 1 1 1 1 1 1 1 1 1 1 1 1 1 1 1 1 1 1 1 1 1 1 1 1 1 1 1 1 1 1 0.634 1 0.993 0.993 1 1 1 1 1 1 1 1 1 1 1 1 1 0.998 1 1 1 1 1 1 1 1 1 1 1 1 1 1 1 1 1 1 1 1 1 1 1 1 1 1 1 1 1 1 1 1 0.999 0.999 1 1 1 1 1 0.999 1 1 0.998 0.999 1 1 1 1 1 1 1 1 1 1 0.781 1 1 0.973 0.994 1 1 1 1 1 1 1 1 1 1 0.996 1 1 1 1 1 1 1 1 0.996 1 1 1 1 1 0.997 1 1 1 1 0.876 1 1 1 0.996 1 1 1 1 1 1 1 1 1 0.991 0.984 0.993 0.964 0.990
>N29
1 1 1 1 1 1 1 1 1 1 1 1 1 1 1 1 1 1 1 1 1 1 1 1 1 1 1 1 1 1 1 1 1 1 1 1 1 1 1 1 1 1 1 1 1 1 1 1 1 1 1 1 1 1 1 1 1 1 1 1 1 1 1 1 1 1 1 1 1 1 1 1 1 1 1 1 1 1 1 1 1 1 1 1 1 0.999 1 1 1 1 1 1 1 1 1 1 1 1 1 1 1 1 1 1 1 1 1 1 1 1 1 1 1 1 0.973 1 1 1 1 1 1 1 1 1 1 1 1 1 1 1 1 1 1 1 1 1 1 1 1 1 1 0.999 1 1 1 1 1 1 1 1 0.971 1 1 0.999 1 1 1 1 1 1 0.999 1 1 1 1
>N30
1 1 1 1 1 1 1 1 1 1 1 1 1 1 1 1 1 1 1 1 1 1 1 1 1 1 1 1 1 1 1 1 1 1 1 1 1 1 1 1 1 1 1 1 1 1 1 1 1 1 1 1 1 1 1 1 1 1 1 1 1 1 1 1 1 1 1 1 1 1 1 1 1 1 1 1 1 1 1 1 1 1 1 1 1 0.999 1 1 1 1 1 1 1 1 1 1 1 1 1 1 1 1 1 1 1 1 1 1 1 1 1 1 1 1 0.973 1 1 1 1 1 1 1 1 1 1 1 1 1 1 1 1 1 1 1 1 1 1 1 1 1 1 0.999 1 1 1 1 1 1 1 1 0.971 1 1 0.999 1 1 1 1 1 1 0.999 1 1 1 1
>N31
1 1 1 1 1 0.951 0.996 1 1 1 1 1 1 1 1 1 1 1 1 1 1 1 1 1 1 1 1 1 1 1 1 1 1 1 1 1 1 1 1 1 1 0.999 1 1 1 1 1 1 1 1 1 1 1 1 1 1 1 1 1 1 1 1 1 1 1 1 1 1 1 1 1 1 1 1 1 1 1 1 1 1 1 0.994 1 1 1 1 1 1 1 1 1 1 1 1 1 1 1 1 1 1 1 1 1 1 1 1 1 1 1 1 1 1 1 1 0.994 1 0.994 1 1 1 1 1 1 1 1 1 1 1 1 1 1 1 1 1 1 1 1 1 1 1 1 1 1 1 0.999 1 1 1 1 1 0.995 1 1 1 1 1 1 1 1 1 1 1 1 1 0.997
>N32
1 1 1 1 1 1 1 1 1 1 1 1 1 1 1 1 1 1 1 1 1 1 1 1 1 1 1 1 1 1 1 1 1 1 1 1 1 1 1 1 1 1 1 1 1 1 1 1 1 1 1 1 1 1 1 1 1 1 1 1 1 1 1 1 1 1 1 1 1 1 1 1 1 1 1 1 1 1 1 1 1 1 1 1 1 1 1 1 1 1 1 1 1 1 1 1 1 1 1 1 1 1 1 1 1 1 1 1 1 1 1 1 1 1 1 1 1 1 1 1 1 1 1 1 1 1 1 1 1 1 1 1 1 1 1 1 1 1 1 1 1 1 1 1 1 1 1 1 1 1 1 1 1 1 1 1 1 1 1 1 1 1 1 1 1
>N33
1 1 1 1 1 1 1 1 1 1 1 1 1 1 1 1 1 1 1 1 1 1 1 1 1 1 1 1 1 1 1 1 1 1 1 1 1 1 1 1 1 1 1 1 1 1 1 1 1 1 1 1 1 1 1 1 1 1 1 1 1 1 1 1 1 1 1 1 1 1 1 1 1 1 1 1 1 1 1 1 1 1 1 1 1 1 1 1 1 1 1 1 1 1 1 1 1 1 1 1 1 1 1 1 1 1 1 1 1 1 1 1 1 1 1 1 1 1 1 1 1 1 1 1 1 1 1 1 1 1 1 1 1 1 1 1 1 1 1 1 1 1 1 1 1 1 1 1 1 1 1 1 1 1 1 1 1 1 1 1 1 1 1 1 1
>N34
1 1 1 1 1 1 1 1 1 1 1 1 1 1 1 1 1 1 1 1 1 1 1 1 1 1 1 1 1 1 1 1 1 1 1 1 1 1 1 1 1 1 1 1 1 1 1 1 1 1 1 1 1 1 1 1 1 1 1 1 1 1 1 1 1 1 1 1 1 1 1 1 1 1 1 1 1 1 1 1 1 1 1 1 1 1 1 1 1 1 1 1 1 1 1 1 1 1 1 1 1 1 1 1 1 1 1 1 1 1 1 1 1 1 1 1 1 1 1 1 1 1 1 1 1 1 1 1 1 1 1 1 1 1 1 1 1 1 1 1 1 1 1 1 1 1 1 1 1 1 1 1 1 1 1 1 1 1 1 1 1 1 1 1 1
>N35
1 1 1 0.599 0.735 0.936 0.388 1 1 0.987 0.581 1 1 0.492 1 1 1 1 1 1 0.826 1 1 0.545 0.862 1 1 1 1 0.940 0.704 1 1 0.983 1 1 1 1 1 0.645 0.580 0.999 0.901 0.999 0.757 0.805 0.999 1 1 1 1 0.999 0.503 1 0.986 0.999 0.883 1 1 1 0.887 1 0.995 0.781 1 1 0.997 0.994 0.999 0.999 1 0.795 0.977 1 1 1 1 1 0.999 0.997 0.240 0.965 0.981 1 0.990 0.753 1 0.991 0.999 1 1 0.902 0.999 1 1 1 1 0.855 0.974 1 0.821 1 1 0.876 1 1 0.986 0.985 1 1 0.582 0.908 1 0.999 0.759 0.468 0.843 0.991 1 1 1 0.986 1 1 0.519 0.993 0.957 1 0.805 0.906 0.997 0.945 1 1 0.963 1 1 1 0.941 0.998 0.953 0.914 1 1 0.852 0.886 0.629 0.966 0.990 0.838 0.670 0.998 1 0.719 0.885 0.499 0.246 0.998 0.607 0.987 0.486 0.692 0.793 0.269 0.283
>N36
1 0.999 1 0.610 0.592 0.942 0.356 1 1 0.987 0.556 1 1 0.506 0.999 1 1 1 1 1 0.776 1 0.994 0.568 0.859 1 1 1 1 0.935 0.696 1 1 0.906 1 1 1 1 1 0.637 0.464 0.999 0.900 1 0.730 0.802 0.999 1 1 1 1 0.997 0.474 1 0.652 0.973 0.883 1 1 0.999 0.822 0.999 0.894 0.573 1 1 0.954 0.991 0.996 0.980 1 0.796 0.582 1 1 1 1 1 0.997 0.997 0.232 0.950 0.966 1 0.982 0.698 1 0.991 0.999 1 0.999 0.921 0.998 1 1 1 0.999 0.843 0.975 1 0.817 1 0.997 0.879 1 1 0.986 0.980 1 1 0.498 0.897 1 0.998 0.734 0.458 0.832 0.986 1 1 0.999 0.981 0.998 0.999 0.492 0.939 0.956 1 0.767 0.885 0.996 0.920 1 1 0.943 0.999 1 1 0.945 0.998 0.886 0.915 0.999 1 0.797 0.873 0.620 0.964 0.980 0.818 0.686 0.977 0.999 0.640 0.792 0.520 0.236 0.996 0.608 0.981 0.491 0.613 0.736 0.243 0.260
>N37
1 1 1 0.656 0.877 0.965 0.240 1 1 0.991 0.498 1 1 0.614 0.999 1 1 1 1 1 0.609 1 0.946 0.678 0.850 0.997 1 1 1 0.926 0.677 1 0.999 0.583 1 1 1 1 0.999 0.615 0.560 0.999 0.902 1 0.647 0.791 1 1 1 1 1 0.986 0.389 1 0.922 0.954 0.887 1 1 0.997 0.973 0.998 0.798 0.327 0.993 1 0.663 0.963 0.985 0.976 1 0.802 0.709 1 1 1 1 1 0.993 0.999 0.240 0.894 0.908 1 0.947 0.498 1 0.991 0.998 1 0.997 0.993 0.997 1 1 1 0.998 0.810 0.978 1 0.810 1 0.992 0.903 1 1 0.985 0.967 1 1 0.823 0.863 1 0.994 0.641 0.431 0.810 0.972 1 0.999 0.999 0.942 0.993 0.998 0.591 0.776 0.962 1 0.627 0.832 0.997 0.822 1 1 0.832 1 1 1 0.977 0.997 0.635 0.929 0.997 1 0.568 0.820 0.594 0.959 0.951 0.754 0.763 0.929 0.999 0.376 0.524 0.600 0.198 0.989 0.607 0.966 0.514 0.355 0.536 0.193 0.259
>N38
1 1 1 0.696 0.946 0.970 0.370 0.999 1 0.988 0.861 1 1 0.623 1 1 1 0.999 1 1 0.756 1 0.966 0.680 0.844 0.996 1 1 1 0.919 0.683 1 1 0.501 1 1 1 1 1 0.573 0.562 0.999 0.897 1 0.616 0.783 1 1 1 1 1 0.909 0.482 1 0.965 0.993 0.890 0.999 1 0.999 0.997 1 0.576 0.482 0.992 1 0.720 0.964 0.982 0.982 1 0.985 0.756 1 1 1 1 1 0.997 0.999 0.268 0.791 0.827 1 0.934 0.319 1 0.988 0.998 0.999 0.996 0.998 0.993 1 1 1 0.997 0.817 0.992 1 0.809 1 0.992 0.896 1 1 0.996 0.973 0.999 0.999 0.907 0.853 1 0.998 0.568 0.425 0.802 0.972 1 1 1 0.936 0.991 0.984 0.767 0.836 0.983 1 0.529 0.820 1 0.530 1 1 0.817 1 1 0.998 0.984 0.999 0.598 0.964 0.999 0.999 0.556 0.817 0.617 0.977 0.931 0.736 0.818 0.891 0.998 0.256 0.770 0.560 0.201 0.985 0.628 0.930 0.545 0.409 0.432 0.183 0.286
>N39
1 1 1 0.786 0.968 0.992 0.417 1 1 0.995 0.954 1 1 0.855 1 1 1 0.997 1 1 0.882 1 0.999 0.754 0.895 1 1 0.984 1 0.934 0.922 1 1 0.494 1 1 1 1 1 0.523 0.588 0.994 0.938 1 0.437 0.630 1 1 0.999 1 1 0.902 0.942 1 0.973 0.999 0.934 1 1 1 1 1 0.993 0.745 0.993 1 0.722 0.994 0.995 0.961 1 0.998 0.887 1 1 1 1 1 0.999 0.996 0.215 0.793 0.696 1 0.820 0.423 1 0.962 0.994 1 0.979 0.999 0.991 1 0.999 1 0.983 0.897 0.994 0.998 0.881 1 1 0.487 1 1 0.999 0.947 0.999 0.985 0.937 0.859 1 0.999 0.431 0.336 0.819 0.987 0.995 1 0.999 0.937 0.998 0.570 0.937 0.898 0.981 1 0.692 0.827 1 0.787 0.994 1 0.825 1 1 1 0.978 1 0.611 0.978 0.999 0.983 0.659 0.730 0.675 0.978 0.781 0.472 0.866 0.908 0.972 0.178 0.908 0.572 0.345 0.993 0.653 0.428 0.433 0.378 0.298 0.229 0.262
>N40
1 0.996 1 0.747 0.955 0.990 0.466 1 0.999 0.984 0.944 1 1 0.663 0.999 1 1 0.971 1 0.993 0.878 1 1 0.737 0.886 1 0.998 0.336 1 0.916 0.906 1 1 0.509 0.999 1 1 1 0.997 0.366 0.435 0.962 0.920 1 0.387 0.626 1 1 0.985 1 0.998 0.939 0.953 1 0.968 0.999 0.925 1 1 0.999 1 0.999 0.997 0.736 0.989 0.993 0.826 0.993 0.994 0.961 1 0.996 0.880 1 1 1 0.997 1 0.996 0.962 0.187 0.814 0.712 1 0.691 0.364 1 0.965 0.966 0.999 0.984 0.997 0.964 1 0.988 1 0.987 0.892 0.979 0.979 0.874 0.998 1 0.306 1 1 0.998 0.940 0.992 0.572 0.897 0.595 1 0.996 0.421 0.287 0.693 0.978 0.894 0.998 0.995 0.857 0.998 0.508 0.935 0.819 0.943 0.996 0.688 0.645 0.993 0.783 0.685 0.999 0.685 0.995 0.999 1 0.898 0.995 0.537 0.957 0.994 0.781 0.620 0.702 0.551 0.948 0.780 0.405 0.790 0.934 0.969 0.199 0.905 0.594 0.304 0.985 0.480 0.342 0.377 0.364 0.308 0.185 0.213
>N41
1 0.979 1 0.998 1 1 0.997 1 1 1 0.999 1 1 0.999 1 1 1 0.999 1 1 0.976 1 1 0.999 1 1 1 0.998 1 0.999 0.999 1 1 1 1 1 1 1 1 0.892 0.997 0.998 0.999 1 0.996 0.844 1 1 1 1 1 1 1 1 1 1 1 1 1 1 1 1 1 0.999 1 1 1 0.982 0.974 1 1 1 0.916 1 1 1 1 1 1 1 0.995 0.999 0.999 1 0.997 0.997 1 1 1 1 1 1 0.999 1 1 1 1 1 1 0.999 1 1 1 0.998 1 1 1 1 0.999 0.999 0.837 0.843 1 1 0.992 0.820 0.823 1 0.999 1 1 0.999 1 0.999 1 0.999 0.682 1 0.887 0.997 0.984 0.945 0.859 1 0.999 1 1 1 0.999 1 0.999 0.999 1 0.999 0.864 0.555 0.997 0.999 0.931 0.998 0.997 1 1 0.995 0.999 0.652 0.997 0.994 0.997 0.999 0.995 0.697 0.996 0.994 0.917
>N42
1 0.959 0.952 0.585 0.855 0.859 0.328 1 1 0.988 0.923 1 1 0.908 0.899 1 1 0.996 1 0.999 0.750 1 0.997 0.963 0.906 0.943 0.981 0.999 0.999 0.847 0.879 1 0.635 0.523 1 1 1 1 0.991 0.591 0.971 0.992 0.711 0.950 0.146 0.686 0.999 1 0.999 0.973 1 0.996 0.440 1 0.990 0.996 0.757 1 1 0.931 0.998 0.452 0.780 0.292 0.444 0.999 0.743 0.841 0.861 0.997 1 0.985 0.380 1 1 0.979 0.981 1 0.862 0.994 0.362 0.961 0.874 0.935 0.419 0.391 1 0.982 0.986 0.999 0.901 0.991 0.996 1 0.963 1 0.536 0.842 0.525 0.998 0.698 1 0.555 0.961 1 0.981 0.434 0.825 0.917 0.997 0.343 0.845 0.965 0.404 0.960 0.238 0.424 0.500 0.999 0.910 0.879 0.903 0.509 0.999 0.980 0.858 0.230 0.957 0.573 0.441 0.576 0.827 1 1 0.574 0.923 1 0.999 0.888 0.979 0.682 0.536 0.943 0.998 0.539 0.744 0.355 0.589 0.787 0.240 0.690 0.654 0.927 0.340 0.477 0.891 0.280 0.841 0.405 0.937 0.329 0.293 0.867 0.275 0.246
>N43
1 1 1 0.478 0.772 0.913 0.329 1 1 0.988 0.949 1 1 0.501 1 1 1 1 1 0.996 0.919 1 1 0.539 0.893 1 1 0.996 1 0.969 0.859 1 0.999 0.998 1 1 0.992 1 1 0.467 0.893 0.981 0.818 1 0.606 0.528 1 1 1 1 1 0.996 0.697 1 1 1 0.847 1 1 0.988 0.998 1 1 0.778 1 1 1 0.999 1 1 1 0.786 0.999 1 1 1 1 1 0.992 0.995 0.314 0.973 0.997 1 0.992 0.947 1 0.988 0.992 1 1 0.741 0.997 1 0.996 1 1 0.646 0.967 1 0.916 0.999 1 0.875 1 1 0.974 0.954 0.982 0.998 0.802 0.958 1 0.992 0.841 0.466 0.863 0.640 0.997 0.997 1 0.987 1 0.996 0.911 0.997 0.964 1 0.436 0.588 0.998 0.754 1 1 0.999 0.992 1 1 0.967 0.996 0.960 0.551 1 1 0.817 0.767 0.634 0.968 0.993 0.833 0.661 0.999 1 0.808 0.904 0.576 0.306 0.981 0.996 0.999 0.418 0.617 0.863 0.278 0.310
