# Supplementary material for: Molecular evolution of cyclin proteins in animals and fungi
Source: BMC Evol Biol. 2011 Jul 28;11:224. doi: 10.1186/1471-2148-11-224 (PMC3162929; doi:10.1186/1471-2148-11-224)
Supplement: Additional file 3 — The packed archive contains FASTA-like text files. Each text file contains space delimited numbers representing reconstruction probabilities of ancestral amino acids in internal tree nodes of A-, B-, D-, and E- cyclin phylogenetic trees for each ancestral sequence. [file 1471-2148-11-224-S3.GZ › cyclinD.ancescon.txt]

>N1
1 1 1 0.8024 0.6383 0.9548 0.5412 1 1 0.9923 0.9606 1 1 0.6325 1 1 1 1 1 1 0.8541 1 1 0.7342 0.8851 1 1 1 1 0.9692 0.7894 1 1 0.997 1 1 0.9998 1 1 0.443 0.9531 0.9984 0.969 1 0.6696 0.9496 1 1 1 1 1 0.9998 0.6694 1 0.9999 1 0.7147 1 1 0.9995 0.9983 1 1 0.9274 1 1 0.9999 0.9998 1 1 1 0.932 0.9995 1 1 1 1 1 0.9991 0.9981 0.3926 0.9491 0.998 1 0.9778 0.8301 1 0.999 0.9993 1 1 0.5447 0.9994 1 1 1 1 0.7813 0.9206 1 0.9139 1 1 0.994 1 1 0.9643 0.9621 0.9999 1 0.6413 0.9768 1 0.9989 0.5921 0.3785 0.6974 0.9977 1 0.9999 1 0.9924 1 1 0.7098 0.9999 0.935 1 0.8996 0.9106 0.9993 0.9361 1 1 0.9997 0.9999 1 1 0.9755 0.9998 0.9767 0.4154 1 1 0.7577 0.9431 0.5043 0.9735 0.9916 0.9464 0.6674 0.9999 1 0.833 0.8809 0.8178 0.1934 0.999 0.9974 1 0.587 0.6873 0.8404 0.1596 0.1427
>N2
1 1 1 0.8638 0.7625 0.9397 0.6443 1 1 0.9997 0.9974 1 1 0.5472 1 1 1 1 1 1 0.8374 1 1 0.7245 0.9911 1 1 1 1 0.9666 0.9971 1 1 0.9997 1 1 1 1 1 0.5842 0.9934 0.9915 0.9974 1 0.7053 0.9982 1 1 1 1 1 1 0.9243 1 1 1 0.7041 1 1 0.9997 0.9999 1 1 0.9916 1 1 1 1 1 1 1 0.9269 0.9999 1 1 1 1 1 0.9998 0.9361 0.2525 0.8314 0.9994 1 0.935 0.8441 1 0.9997 0.9994 1 1 0.5733 0.9884 1 1 1 0.9999 0.9847 0.9013 0.9998 0.8981 1 1 0.9944 1 1 0.942 0.9957 1 1 0.9361 0.9772 0.9997 0.9997 0.568 0.3998 0.7204 0.9999 1 1 0.9999 0.9997 1 1 0.7082 1 0.9101 1 0.9796 0.9081 0.9999 0.9991 1 1 1 1 1 0.9997 0.9943 1 0.9957 0.9726 1 1 0.8823 0.9364 0.57 0.9963 0.9567 0.4582 0.9173 0.9998 1 0.9277 0.8953 0.9598 0.2747 0.9999 1 1 0.7408 0.7499 0.9291 0.2502 0.1677
>N3
1 1 1 0.9323 0.7559 0.9977 0.5093 1 1 1 0.9991 1 1 0.9719 1 1 1 1 1 1 0.8771 1 1 0.9725 0.9995 1 1 1 1 0.9994 1 1 1 0.9999 1 1 0.9999 1 0.9998 0.8993 0.9943 0.9581 0.9991 1 0.4318 0.9983 1 1 1 1 1 1 0.9281 1 1 1 0.9844 1 1 0.9967 0.9998 1 1 0.9862 1 1 1 0.9997 1 1 1 0.9977 0.9999 1 1 1 1 1 0.9987 0.936 0.9929 0.8881 0.9975 1 0.9924 0.5631 1 0.9988 0.9917 1 1 0.6871 0.9997 1 1 1 0.9977 0.9993 0.9678 0.9912 0.9956 1 1 0.9991 1 1 0.6847 0.999 1 0.9994 0.9949 0.8121 0.9715 0.9988 0.8162 0.7666 0.4943 1 1 1 0.9964 1 1 1 0.9912 1 0.9022 1 0.9792 0.9755 0.9991 1 1 1 1 1 1 0.9534 1 1 0.9952 0.9814 1 1 0.8208 0.3602 0.2804 0.9985 0.9965 0.724 0.9148 0.9958 0.999 0.9184 0.9033 0.9666 0.6018 0.9999 1 1 0.9447 0.5599 0.8881 0.2448 0.1545
>N4
1 1 1 0.9285 0.7133 0.9997 0.4856 1 1 1 0.9975 1 1 0.9956 1 1 1 1 1 1 0.9059 1 1 0.9966 0.9999 1 1 1 1 1 1 1 1 0.9998 1 1 0.9986 1 0.9955 0.9306 0.9985 0.9902 0.9992 1 0.3373 0.9999 1 1 1 1 1 1 0.9971 1 1 0.9997 0.9975 1 1 0.9997 0.9986 1 1 0.9814 1 1 1 0.9978 1 1 1 1 0.9999 1 1 1 1 1 0.9989 0.8862 0.9997 0.9831 0.992 1 0.9969 0.5374 1 0.9954 0.9621 1 1 0.9899 1 1 1 1 0.9828 0.9998 0.9955 0.993 0.9994 0.9996 0.9993 0.9984 1 1 0.693 0.9971 1 1 0.9978 0.4965 0.9723 0.9998 0.9334 0.9821 0.6042 1 1 1 0.9995 1 1 1 0.9996 1 0.9131 1 0.9973 0.9968 0.9999 1 1 1 1 1 1 0.9841 1 1 0.9893 0.9992 1 1 0.7377 0.3353 0.4256 0.9982 0.9992 0.9561 0.9323 0.9995 1 0.9221 0.9923 0.9479 0.9437 1 1 1 0.9743 0.6811 0.8927 0.314 0.156
>N5
1 0.9999 1 0.9782 0.9614 0.9996 0.9546 1 1 0.9999 0.5317 1 1 0.9991 1 1 1 1 1 1 0.8557 1 1 0.9998 0.9998 1 1 1 1 1 1 1 1 0.9548 1 1 0.9966 1 1 0.5417 0.998 0.9768 0.9996 1 0.3619 0.9995 1 1 1 1 1 1 0.9998 1 1 0.9951 0.9995 1 1 1 0.9958 1 1 0.5262 1 1 1 0.8362 1 1 1 1 0.9998 1 1 1 0.9941 1 0.9457 0.8905 1 0.9629 0.9405 1 0.9719 0.9765 1 0.4947 0.9928 1 0.9999 0.9895 0.9996 1 1 1 0.9998 0.9998 0.9554 0.959 0.9999 0.9982 0.9913 0.9715 1 1 0.9855 0.9867 0.998 1 0.9986 0.9945 0.9795 0.9998 0.9755 0.9994 0.5244 0.9999 1 1 0.9824 1 1 1 0.9999 1 0.9817 1 0.999 0.9993 0.9999 1 1 1 1 1 1 1 1 1 0.9743 0.9984 1 1 0.9636 0.5852 0.4239 0.896 0.9995 0.9977 0.9964 0.9999 1 0.9947 0.9997 0.6631 0.9913 0.9999 1 0.9999 0.8238 0.5397 0.1585 0.4082 0.2951
>N6
1 1 1 0.9998 0.9996 0.9908 0.9992 1 1 1 0.9985 1 1 0.9999 1 1 1 1 1 1 0.9961 1 1 1 1 1 1 1 1 1 1 1 1 0.9998 1 1 1 1 1 0.999 0.9998 1 1 1 0.5472 0.9703 1 1 1 1 1 1 1 1 1 1 1 1 1 1 1 1 1 0.9976 1 1 1 0.7652 1 1 1 1 1 1 1 1 0.9996 1 0.993 0.8316 1 0.4719 0.9997 1 0.9993 0.9995 1 0.9954 0.969 1 1 1 0.9874 1 1 1 1 1 0.9998 0.9999 1 1 1 0.9999 1 1 0.9999 0.9999 0.9983 1 0.9998 1 1 1 0.9383 1 0.7858 1 1 1 0.9958 1 1 1 1 1 0.9999 1 0.9999 0.9999 1 1 1 1 1 1 1 1 1 1 0.9998 1 1 1 0.9989 0.9959 0.987 0.9989 0.9999 0.9999 1 1 1 1 1 0.667 0.9992 1 1 1 0.9814 0.5526 0.4504 0.6578 0.9909
>N7
1 1 1 1 1 1 1 1 1 1 1 1 1 1 1 1 1 1 1 1 1 1 1 1 1 1 1 1 1 1 1 1 1 1 1 1 1 1 1 1 1 1 1 1 1 1 1 1 1 1 1 1 1 1 1 1 1 1 1 1 1 1 1 1 1 1 1 1 1 1 1 1 1 1 1 1 1 1 1 1 1 1 1 1 1 1 1 1 1 1 1 1 1 1 1 1 1 1 1 1 1 1 1 1 1 1 1 1 1 1 1 1 1 1 1 1 1 1 1 1 1 1 1 1 1 1 1 1 1 1 1 1 1 1 1 1 1 1 1 1 1 1 1 1 1 1 1 1 1 1 1 1 1 1 1 1 1 1 1 1 1 1 1 0.9999 1
>N8
1 1 1 1 1 1 1 1 1 1 1 1 1 1 1 1 1 1 1 1 1 1 1 1 1 1 1 1 1 1 1 1 1 1 1 1 1 1 1 1 1 1 1 1 1 1 1 1 1 1 1 1 1 1 1 1 1 1 1 1 1 1 1 1 1 1 1 1 1 1 1 1 1 1 1 1 1 1 1 1 1 1 1 1 1 1 1 1 1 1 1 1 1 1 1 1 1 1 1 1 1 1 1 1 1 1 1 1 1 1 1 1 1 1 1 1 1 1 1 1 1 1 1 1 1 1 1 1 1 1 1 1 1 1 1 1 1 1 1 1 1 1 1 1 1 1 1 1 1 1 1 1 1 1 1 1 1 1 1 1 1 1 1 1 1
>N9
1 1 1 1 1 1 1 1 1 1 1 1 1 1 1 1 1 1 1 1 1 1 1 1 1 1 1 1 1 1 1 1 1 1 1 1 1 1 1 1 1 1 1 1 1 1 1 1 1 1 1 1 1 1 1 1 1 1 1 1 1 1 1 1 1 1 1 1 1 1 1 1 1 1 1 1 1 1 1 1 1 1 1 1 1 1 1 1 1 1 1 1 1 1 1 1 1 1 1 1 1 1 1 1 1 1 1 1 1 1 1 1 1 1 1 1 1 1 1 1 1 1 1 1 1 1 1 1 1 1 1 1 1 1 1 1 1 1 1 1 1 1 1 1 1 1 1 1 1 1 1 1 1 1 1 1 1 1 1 1 1 1 1 1 1
>N10
1 1 1 1 1 1 1 1 1 1 1 1 1 1 1 1 1 1 1 1 1 1 1 1 1 1 1 1 1 1 1 1 1 1 1 1 1 1 1 1 1 1 1 1 1 1 1 1 1 1 1 1 1 1 1 1 1 1 1 1 1 1 1 1 1 1 1 1 1 1 1 1 1 1 1 1 1 1 1 1 1 1 1 1 1 1 1 1 1 1 1 1 1 1 1 1 1 1 1 1 1 1 1 1 1 1 1 1 1 1 1 1 1 1 1 1 1 1 1 1 1 1 1 1 1 1 1 1 1 1 1 1 1 1 1 1 1 1 1 1 1 1 1 1 1 1 1 1 1 1 1 1 1 1 1 1 1 1 1 1 1 1 1 1 1
>N11
1 1 1 0.9999 0.9661 1 0.9721 1 1 1 0.997 1 1 0.9999 1 1 1 1 1 1 0.9991 1 1 1 1 1 1 1 1 1 1 1 1 0.9982 1 1 1 1 1 0.9951 0.9998 0.9988 0.9977 1 0.7374 1 1 1 1 1 1 1 1 1 1 1 1 1 1 1 1 1 1 0.9978 1 1 1 0.9992 1 1 1 1 1 1 1 1 1 1 0.9997 0.9995 1 0.9998 0.9578 1 0.9998 0.9921 1 0.8086 0.9999 1 1 0.9988 1 1 1 1 1 1 0.9975 0.9986 1 1 1 0.9966 1 1 0.9999 0.9964 1 1 0.9999 1 0.8231 1 0.9992 1 0.9052 1 1 1 1 1 1 1 1 1 0.9999 1 0.9965 1 1 1 1 1 1 1 1 1 1 1 0.9998 0.9185 1 1 0.9729 0.9993 0.9918 0.9955 1 0.9999 1 0.9993 1 1 1 0.9941 0.9995 0.9993 0.9996 0.9996 0.9766 0.9937 0.6096 0.8894 0.8081
>N12
1 1 1 0.9988 0.9937 1 0.9896 1 1 1 1 1 1 0.9999 1 1 1 1 1 1 0.9833 1 1 1 1 1 1 1 1 1 1 1 1 1 1 1 1 1 0.9978 0.9975 0.9991 1 0.9923 1 0.9976 0.9978 1 1 1 1 1 1 1 1 1 1 0.9999 1 1 1 1 1 1 0.9885 1 1 1 1 1 1 1 1 1 1 1 1 1 1 1 0.8425 1 0.9998 0.9999 1 0.9999 0.9786 1 0.9999 0.9954 1 1 1 1 1 1 1 0.997 1 1 1 1 1 1 0.9962 1 1 0.9987 1 1 1 0.9899 0.9977 0.9456 1 0.9974 0.9999 0.8764 1 1 1 1 1 1 1 1 1 0.9395 1 0.9999 0.9999 1 1 1 1 1 1 1 1 1 1 0.9998 1 1 1 0.9791 0.9992 0.988 0.9999 1 0.9993 0.9988 1 1 0.9972 0.9999 0.9495 0.9986 1 0.9986 1 0.9991 0.9921 0.9509 0.4864 0.4763
>N13
1 1 1 1 1 1 1 1 1 1 1 1 1 1 1 1 1 1 1 1 1 1 1 1 1 1 1 1 1 1 1 1 1 1 1 1 1 1 1 1 1 1 1 1 1 1 1 1 1 1 1 1 1 1 1 1 1 1 1 1 1 1 1 1 1 1 1 1 1 1 1 1 1 1 1 1 1 1 1 1 1 1 1 1 1 1 1 1 1 1 1 1 1 1 1 1 1 1 1 1 1 1 1 1 1 1 1 1 1 1 0.9994 1 1 1 1 1 1 1 1 1 1 1 1 1 1 1 1 1 1 1 1 1 1 1 1 1 1 1 1 1 1 1 1 1 1 1 1 1 1 1 1 1 1 1 1 1 1 1 1 1 1 1 1 1 1
>N14
1 1 1 1 1 1 1 1 1 0.9967 1 1 1 1 1 1 1 0.9998 1 1 1 1 1 1 1 1 1 1 1 1 1 1 1 1 1 1 1 1 1 1 1 1 1 1 1 1 1 1 1 1 1 1 1 1 1 1 1 1 1 1 1 1 1 1 1 1 1 1 1 1 1 1 1 1 1 1 1 1 1 1 1 1 1 1 1 1 1 1 1 1 1 1 1 1 1 1 1 1 1 1 1 1 1 1 1 1 1 1 1 1 0.9995 1 1 1 1 1 0.9543 1 1 1 1 1 1 1 1 1 1 1 1 1 1 1 1 1 1 1 1 1 1 1 1 1 1 1 1 1 1 1 1 1 1 1 1 1 1 1 1 1 1 1 1 1 1 1 0.9999
>N15
1 1 1 1 1 1 1 1 1 1 1 1 1 1 1 1 1 1 1 1 0.9833 1 1 1 1 1 1 1 0.9996 1 1 1 1 1 1 1 1 1 1 1 0.9968 1 1 1 1 1 1 1 1 1 1 1 1 1 1 1 1 1 1 1 1 1 1 1 1 1 1 1 1 1 1 1 1 1 1 1 1 1 1 0.9991 1 1 1 1 1 0.9999 1 1 1 1 1 1 1 1 1 1 1 1 1 1 1 1 1 1 1 1 1 1 1 1 1 1 0.9995 1 1 1 0.9993 1 1 1 1 1 1 1 1 1 1 1 1 1 1 1 1 1 1 1 1 1 1 1 1 1 1 1 0.9999 1 1 1 1 1 1 1 1 0.9944 1 0.9999 1 1 1 1 1 1 0.9999 0.8076 0.9864
>N16
1 1 1 1 1 1 1 1 1 1 1 1 1 1 1 1 1 1 1 1 1 1 1 1 1 1 1 1 1 1 1 1 1 1 1 1 1 1 1 1 1 1 1 1 1 1 1 1 1 1 1 1 1 1 1 1 1 1 1 1 1 1 1 1 1 1 1 1 1 1 1 1 1 1 1 1 1 1 1 1 1 1 1 1 1 1 1 1 1 1 1 1 1 1 1 1 1 1 1 1 1 1 1 1 1 1 1 1 1 1 1 1 1 1 1 1 1 1 1 1 1 1 1 1 1 1 1 1 1 1 1 1 1 1 1 1 1 1 1 1 1 1 1 1 1 1 1 1 1 1 1 1 1 0.9959 1 1 1 1 1 1 1 1 1 0.9948 0.9881
>N17
1 1 1 1 1 1 1 1 1 1 1 1 1 1 1 1 1 1 1 1 1 1 1 1 1 1 1 1 1 1 1 1 1 1 1 1 1 1 1 1 1 1 1 1 1 1 1 1 1 1 1 1 1 1 1 1 1 1 1 1 1 1 1 1 1 1 1 1 1 1 1 1 1 1 1 1 1 1 1 1 1 1 1 1 1 1 1 1 1 1 1 1 1 1 1 1 1 1 1 1 1 1 1 1 1 1 1 1 1 1 1 1 1 1 1 1 1 1 1 1 1 1 1 1 1 1 1 1 1 1 1 1 1 1 1 1 1 1 1 1 1 1 1 1 1 1 1 1 1 1 1 1 1 0.9959 1 1 1 1 1 1 1 1 1 0.9948 0.9881
>N18
1 1 1 1 1 1 1 1 1 1 1 1 1 1 1 1 1 1 1 1 1 1 1 1 1 1 1 1 1 1 1 1 1 1 1 1 1 1 1 0.9996 1 1 0.9992 1 0.9989 0.9961 1 1 1 1 1 1 1 1 1 1 1 1 1 1 1 1 1 1 1 1 1 1 1 1 1 1 1 1 1 1 1 1 0.7845 1 1 1 1 1 1 1 1 1 1 1 1 1 1 1 1 1 1 1 1 1 1 1 1 1 1 1 1 1 1 1 1 1 1 1 0.9947 1 0.9996 1 1 1 1 1 1 1 1 1 0.998 1 1 1 1 1 1 1 1 1 1 1 1 1 1 1 1 1 1 1 0.5687 1 1 1 1 1 1 0.9998 1 1 1 1 1 1 0.9784 1 1 0.9663 0.9953
>N19
1 1 1 1 1 1 1 1 1 1 1 1 1 1 1 1 1 1 1 1 1 1 1 1 1 1 1 1 1 1 1 1 1 1 1 1 1 1 1 1 1 1 1 1 0.9975 1 1 1 1 1 1 1 1 1 1 1 1 1 1 1 1 1 1 1 1 1 1 1 1 1 1 1 1 1 1 1 1 1 0.7847 1 1 1 1 1 1 1 1 1 1 1 1 1 1 1 1 1 1 1 1 1 1 1 1 1 1 1 1 1 1 1 1 1 1 1 0.9981 0.9884 0.9886 1 1 1 1 1 1 1 1 1 0.9961 1 1 1 1 1 1 1 1 1 1 1 1 1 1 1 1 1 1 1 0.9891 1 1 1 1 1 1 0.9752 1 1 1 1 1 1 0.9762 1 1 0.9744 0.9799
>N20
1 1 1 1 1 1 1 1 1 1 1 1 1 1 1 1 1 1 1 1 1 1 1 1 1 1 1 1 1 1 1 1 1 1 1 1 1 1 1 1 1 1 1 1 1 1 1 1 1 1 1 1 1 1 1 1 1 1 1 1 1 1 1 1 1 1 1 1 1 1 1 1 1 1 1 1 1 1 1 1 1 1 1 1 1 1 1 1 1 1 1 1 1 1 1 1 1 1 1 1 1 1 1 1 1 1 1 1 1 1 1 1 1 1 1 1 1 1 1 1 1 1 1 1 1 1 1 1 1 1 1 1 1 1 1 1 1 1 1 1 1 1 1 1 1 1 1 1 1 1 1 1 1 1 1 1 1 1 1 1 1 1 1 1 1
>N21
1 1 1 1 1 1 1 1 1 1 1 1 1 1 1 1 1 1 1 1 1 1 1 1 1 1 1 1 1 1 1 1 1 1 1 1 1 1 1 1 1 1 1 1 1 1 1 1 1 1 1 1 1 1 1 1 1 1 1 1 1 1 1 1 1 1 1 1 1 1 1 1 1 1 1 1 1 1 1 1 1 1 1 1 1 1 1 1 1 1 1 1 1 1 1 1 1 1 1 1 1 1 1 1 1 1 1 1 1 1 1 1 1 1 1 1 1 1 1 1 1 1 1 1 1 1 1 1 1 1 1 1 1 1 1 1 1 1 1 1 1 1 1 1 1 1 1 1 1 1 1 1 1 1 1 1 1 1 1 1 1 1 1 1 1
>N22
1 1 1 1 1 1 1 1 1 1 1 1 1 1 1 1 1 1 1 1 1 1 1 1 1 1 1 1 1 1 1 1 1 1 1 1 1 1 1 1 1 1 1 1 1 1 1 1 1 1 1 1 1 1 1 1 1 1 1 1 1 1 1 1 1 1 1 1 1 1 1 1 1 1 1 1 1 1 1 1 1 1 1 1 1 1 1 1 1 1 1 1 1 1 1 1 1 1 1 1 1 1 1 1 1 1 1 1 1 1 1 1 1 1 1 1 1 1 1 1 1 1 1 1 1 1 1 1 1 1 1 1 1 1 1 1 1 1 1 1 1 1 1 1 1 1 1 1 1 1 1 1 1 1 1 1 1 1 1 1 1 1 1 1 1
>N23
1 1 1 1 1 1 1 1 1 1 1 1 1 1 1 1 1 1 1 1 1 1 1 1 1 1 1 1 1 1 1 1 1 1 1 1 1 1 1 1 1 1 1 1 1 1 1 1 1 1 1 1 1 1 1 1 1 1 1 1 1 1 1 1 1 1 1 1 1 1 1 1 1 1 1 1 1 1 1 1 1 1 1 1 1 1 1 1 1 1 1 1 1 1 1 1 1 1 1 1 1 1 1 1 1 1 1 1 1 1 1 1 1 1 1 1 1 1 1 1 1 1 1 1 1 1 1 1 1 1 1 1 1 1 1 1 1 1 1 1 1 1 1 1 1 1 1 1 1 1 1 1 1 1 1 1 1 1 1 1 1 1 1 1 1
>N24
1 0.9999 1 0.9987 0.9928 0.9999 0.6006 1 1 1 0.9999 1 1 0.9992 1 1 1 1 1 1 0.9988 1 1 0.9997 0.9999 1 1 1 1 1 1 1 1 0.9999 1 1 1 1 1 0.9839 0.9945 0.9588 0.9669 1 0.7384 0.9918 1 1 1 1 1 1 0.9983 1 1 1 0.9981 1 1 0.9982 1 1 1 0.807 1 1 1 1 1 1 1 1 0.9999 1 1 1 1 1 0.8999 0.9998 1 0.5929 0.9997 1 0.9993 0.9417 0.9996 0.9998 0.9991 0.9999 0.9997 0.9799 1 1 1 1 0.9994 0.9998 0.9997 0.9329 0.9996 1 1 1 1 1 0.9988 0.9997 1 0.9996 0.999 0.8681 0.9967 0.88 0.6322 0.3286 0.459 1 1 1 0.994 1 1 1 0.9999 1 0.9948 1 0.978 0.5928 0.5292 1 1 1 1 0.9987 1 0.9999 1 1 0.9998 0.8923 1 1 0.9938 0.9949 0.4553 0.9992 0.9996 0.9916 0.9819 0.9928 0.9978 0.6088 0.7559 0.999 0.998 0.9999 1 1 0.7671 0.5803 0.3181 0.365 0.2865
>N25
1 1 1 1 0.9947 1 0.6348 1 1 1 1 1 1 1 1 1 1 1 1 1 1 1 1 1 1 1 1 1 1 1 1 1 1 1 1 1 1 1 1 0.9997 1 1 0.9412 1 0.6626 1 1 1 1 1 1 1 1 1 1 1 1 1 1 1 1 1 1 0.9945 1 1 1 1 1 1 1 1 1 1 1 1 1 1 0.997 0.9999 1 0.9998 1 1 1 0.9996 1 1 1 0.9965 1 0.9737 1 1 1 1 1 1 1 1 1 1 1 1 1 1 1 1 1 1 1 0.9232 1 0.9995 0.9967 0.9983 0.6862 1 1 1 1 1 1 1 1 1 1 1 0.9998 0.9986 0.9981 1 1 1 1 0.9825 1 1 1 1 1 0.8775 1 1 0.9999 1 0.9984 1 1 1 0.9999 1 1 0.9936 0.9996 1 1 1 1 1 0.9985 0.9977 0.9972 0.9867 0.58
>N26
1 1 1 1 0.9642 1 0.4953 1 1 1 1 1 1 1 1 1 1 1 1 1 1 1 1 1 0.9989 1 1 1 1 1 1 1 1 1 1 1 1 1 1 0.9998 1 1 0.9981 1 0.6352 1 1 1 1 1 1 1 0.9988 1 1 1 1 1 1 1 1 1 1 0.9996 1 1 0.9989 1 1 1 1 1 1 1 1 1 1 1 0.9999 0.9932 0.9996 1 1 1 1 0.9999 1 1 1 1 1 0.9826 1 1 1 1 1 1 1 1 1 1 1 1 1 1 1 1 1 1 1 0.9971 1 1 0.9997 0.9978 0.4634 1 1 1 1 1 1 1 1 1 1 1 0.9999 0.9999 0.9999 1 1 1 1 0.9758 1 1 1 1 1 0.9683 1 1 0.9999 1 0.9999 1 1 1 0.9999 1 1 0.9954 1 1 1 1 1 1 0.9998 0.9997 0.9998 0.9949 0.5556
>N27
1 1 1 0.9999 0.9998 1 0.9873 1 1 1 1 1 1 0.9999 1 1 1 1 1 1 1 1 1 1 1 1 1 1 1 1 1 1 1 1 1 1 1 1 1 0.973 0.9998 0.9916 0.9576 1 0.9941 0.9812 1 1 1 1 1 1 1 1 1 1 0.9884 1 1 1 1 1 1 0.9959 1 1 1 1 1 1 1 1 1 1 1 1 1 1 0.9989 1 1 0.9982 1 1 0.9999 0.9273 1 1 0.985 0.9984 0.9947 0.9999 1 1 1 1 0.9938 1 1 0.9317 0.9953 1 1 1 1 1 1 1 1 1 0.9999 0.638 1 0.9946 0.9722 0.6237 0.9516 1 1 1 0.9999 1 1 1 1 1 0.9902 1 0.9993 0.9945 0.997 1 1 1 1 0.9999 1 1 1 1 1 0.8965 1 1 0.9995 0.9999 0.9705 0.9999 1 0.9998 0.9982 0.9999 1 0.988 0.9981 0.9999 1 1 1 1 0.994 0.9898 0.5355 0.9399 0.913
>N28
1 1 1 1 1 1 0.9996 1 1 1 1 1 1 1 1 1 1 1 1 1 1 1 1 1 1 1 1 1 1 1 1 1 1 1 1 1 1 1 1 0.5708 1 0.9908 0.9939 1 0.9999 1 1 1 1 1 1 1 1 1 1 1 0.9982 1 1 1 1 1 1 0.9999 1 1 1 1 1 1 1 1 1 1 1 1 1 1 1 1 1 1 1 1 1 0.9995 1 1 1 0.9991 0.9991 1 1 1 1 1 0.9989 1 1 0.9984 0.9991 1 1 1 1 1 1 1 1 1 1 0.6169 1 1 0.9712 0.9913 0.9956 1 1 1 1 1 1 1 1 1 0.9969 1 0.9999 1 1 1 1 1 1 0.996 1 1 1 1 1 0.9949 1 1 0.9999 1 0.9466 1 1 1 0.9886 1 1 0.9997 1 1 1 1 1 1 0.9954 0.9866 0.9879 0.9505 0.9314
>N29
1 1 1 1 1 1 1 1 1 1 1 1 1 1 1 1 1 1 1 1 1 1 1 1 1 1 1 1 1 1 1 1 1 1 1 1 1 1 1 0.9998 1 0.9999 1 1 1 1 1 1 1 1 1 1 1 1 1 1 1 1 1 1 1 1 1 1 1 1 1 1 1 1 1 1 1 1 1 1 1 1 1 1 1 0.9998 1 1 1 0.9996 1 1 0.9999 1 1 1 1 1 1 1 1 1 1 1 1 1 1 1 1 1 1 1 1 1 1 1 1 1 0.9982 1 0.9996 1 1 1 1 1 1 1 1 1 1 1 1 1 1 1 1 1 1 1 1 1 1 1 1 0.9991 1 1 0.9999 1 1 1 1 1 0.982 1 1 0.999 1 1 0.9999 1 1 1 0.9961 0.9998 1 0.9993 0.9962
>N30
1 1 1 1 1 1 1 1 1 1 1 1 1 1 1 1 1 1 1 1 1 1 1 1 1 1 1 1 1 1 1 1 1 1 1 1 1 1 1 0.9998 1 0.9999 1 1 1 1 1 1 1 1 1 1 1 1 1 1 1 1 1 1 1 1 1 1 1 1 1 1 1 1 1 1 1 1 1 1 1 1 1 1 1 0.9998 1 1 1 0.9996 1 1 0.9999 1 1 1 1 1 1 1 1 1 1 1 1 1 1 1 1 1 1 1 1 1 1 1 1 1 0.9983 1 0.9996 1 1 1 1 1 1 1 1 1 1 1 1 1 1 1 1 1 1 1 1 1 1 1 1 0.999 1 1 0.9999 1 1 1 1 1 0.9821 1 1 0.999 1 1 0.9999 1 1 1 0.9961 0.9998 1 0.9993 0.9962
>N31
1 1 1 1 1 0.9496 0.9966 1 1 1 1 1 1 1 1 1 1 1 1 1 1 1 1 1 1 1 1 1 1 1 1 1 1 1 1 1 1 1 1 1 1 0.9996 1 1 1 1 1 1 1 1 1 1 1 1 1 1 1 1 1 1 1 1 1 1 1 1 1 1 1 1 1 1 1 1 1 1 1 1 1 1 1 0.9943 1 1 1 1 1 1 1 1 1 1 1 1 1 1 1 1 1 1 1 1 1 1 1 1 1 1 1 1 1 1 1 1 0.9987 1 0.9852 1 1 1 1 1 1 1 1 1 1 1 1 1 1 1 1 1 1 1 1 1 1 1 1 1 1 1 0.9984 1 1 0.9994 1 1 0.9952 1 1 1 1 1 1 1 1 1 1 1 1 0.9997 0.9905
>N32
1 1 1 1 1 1 1 1 1 1 1 1 1 1 1 1 1 1 1 1 1 1 1 1 1 1 1 1 1 1 1 1 1 1 1 1 1 1 1 1 1 1 1 1 1 1 1 1 1 1 1 1 1 1 1 1 1 1 1 1 1 1 1 1 1 1 1 1 1 1 1 1 1 1 1 1 1 1 1 1 1 1 1 1 1 1 1 1 1 1 1 1 1 1 1 1 1 1 1 1 1 1 1 1 1 1 1 1 1 1 1 1 1 1 1 1 1 1 1 1 1 1 1 1 1 1 1 1 1 1 1 1 1 1 1 1 1 1 1 1 1 1 1 1 1 1 1 1 1 1 1 1 1 1 1 1 1 1 1 1 1 1 1 1 1
>N33
1 1 1 1 1 1 1 1 1 1 1 1 1 1 1 1 1 1 1 1 1 1 1 1 1 1 1 1 1 1 1 1 1 1 1 1 1 1 1 1 1 1 1 1 1 1 1 1 1 1 1 1 1 1 1 1 1 1 1 1 1 1 1 1 1 1 1 1 1 1 1 1 1 1 1 1 1 1 1 1 1 1 1 1 1 1 1 1 1 1 1 1 1 1 1 1 1 1 1 1 1 1 1 1 1 1 1 1 1 1 1 1 1 1 1 1 1 1 1 1 1 1 1 1 1 1 1 1 1 1 1 1 1 1 1 1 1 1 1 1 1 1 1 1 1 1 1 1 1 1 1 1 1 1 1 1 1 1 1 1 1 1 1 1 1
>N34
1 1 1 1 1 1 1 1 1 1 1 1 1 1 1 1 1 1 1 1 1 1 1 1 1 1 1 1 1 1 1 1 1 1 1 1 1 1 1 1 1 1 1 1 1 1 1 1 1 1 1 1 1 1 1 1 1 1 1 1 1 1 1 1 1 1 1 1 1 1 1 1 1 1 1 1 1 1 1 1 1 1 1 1 1 1 1 1 1 1 1 1 1 1 1 1 1 1 1 1 1 1 1 1 1 1 1 1 1 1 1 1 1 1 1 1 1 1 1 1 1 1 1 1 1 1 1 1 1 1 1 1 1 1 1 1 1 1 1 1 1 1 1 1 1 1 1 1 1 1 1 1 1 1 1 1 1 1 1 1 1 1 1 1 1
>N35
1 0.9993 1 0.6789 0.5955 0.9614 0.5122 1 1 0.9876 0.6079 1 1 0.6372 1 1 1 1 1 1 0.7755 1 0.9999 0.7374 0.8477 1 1 1 1 0.9711 0.5855 1 1 0.9746 1 1 1 1 1 0.4334 0.8284 0.9994 0.9687 0.9998 0.6665 0.9501 0.9996 1 1 1 1 0.9998 0.4983 1 0.9851 0.9998 0.7345 1 1 0.9998 0.8729 1 0.9978 0.9021 1 1 0.9963 0.9963 0.9996 0.9999 1 0.9376 0.9775 1 1 1 1 1 0.9988 0.9994 0.3826 0.9568 0.9869 1 0.9751 0.6104 1 0.998 0.9994 1 0.9999 0.7151 0.9998 1 1 1 0.9999 0.7824 0.9208 1 0.885 1 1 0.9888 0.9998 1 0.9734 0.9589 1 1 0.635 0.9256 1 0.9989 0.5355 0.3661 0.6405 0.9988 1 0.9999 0.9999 0.9882 0.9995 1 0.6125 0.9986 0.9286 1 0.8909 0.9226 0.9969 0.9362 1 1 0.9892 0.9999 1 1 0.9724 0.9994 0.966 0.4985 1 1 0.722 0.9491 0.4902 0.9599 0.9914 0.9581 0.6083 0.997 1 0.7502 0.8569 0.7461 0.1963 0.999 0.543 0.9982 0.5347 0.6853 0.7533 0.1377 0.1308
>N36
1 0.9993 1 0.6547 0.5278 0.9662 0.4677 1 1 0.9877 0.5828 1 1 0.6101 0.9997 1 1 0.9999 1 0.9999 0.7298 1 0.9969 0.7621 0.846 0.9999 1 1 1 0.968 0.5771 1 0.9994 0.8859 1 1 1 0.9999 1 0.4331 0.6918 0.9992 0.9696 0.9999 0.6573 0.9535 0.9996 1 0.9999 0.9999 1 0.9986 0.4859 1 0.683 0.9863 0.734 1 1 0.9997 0.8155 0.9997 0.9516 0.675 0.9997 0.9999 0.9401 0.992 0.9966 0.9903 1 0.938 0.5648 1 1 1 1 1 0.9964 0.999 0.3778 0.9305 0.9742 0.9999 0.9623 0.5371 1 0.9978 0.9987 0.9998 0.9991 0.779 0.9995 1 0.9999 1 0.9993 0.7676 0.9234 0.9998 0.8829 1 0.9986 0.9817 0.9998 1 0.9734 0.9452 0.9998 0.9998 0.5316 0.9002 1 0.9976 0.5162 0.3646 0.5933 0.9977 0.9999 0.9995 0.9993 0.9771 0.9969 0.9998 0.6244 0.9751 0.93 0.9999 0.8432 0.886 0.9963 0.9083 0.9999 1 0.9805 0.9996 1 0.9999 0.9742 0.9991 0.9258 0.5168 0.9996 0.9999 0.6661 0.9441 0.4804 0.9581 0.9868 0.9513 0.5274 0.9651 0.9997 0.6697 0.7922 0.703 0.1865 0.9973 0.4496 0.997 0.5081 0.6169 0.6785 0.133 0.1251
>N37
1 0.9995 1 0.5551 0.928 0.9834 0.3043 1 1 0.9929 0.5221 1 1 0.6262 0.9997 1 1 1 1 1 0.5607 1 0.9421 0.8461 0.8526 0.9978 1 1 1 0.9625 0.5628 1 0.9986 0.5095 1 1 1 1 0.9997 0.4429 0.6923 0.9996 0.9771 0.9999 0.6298 0.97 1 1 1 0.9999 1 0.9908 0.5274 1 0.9254 0.9745 0.7389 1 1 0.9984 0.9824 0.9989 0.8875 0.4224 0.9922 1 0.8216 0.9571 0.9867 0.969 1 0.9402 0.6561 1 1 1 1 1 0.9921 0.9997 0.36 0.8557 0.9171 0.9998 0.9075 0.28 1 0.9984 0.9987 0.9999 0.9983 0.9844 0.9995 1 1 1 0.9972 0.7215 0.9379 1 0.8711 1 0.9948 0.9655 1 1 0.9736 0.9045 0.9998 0.9999 0.7635 0.8139 1 0.9953 0.441 0.365 0.4715 0.9951 1 0.9989 0.9992 0.9019 0.9893 0.9994 0.6747 0.8912 0.9425 1 0.6538 0.7868 0.9962 0.8027 1 1 0.9477 0.9997 1 1 0.9829 0.9987 0.7489 0.6106 0.9981 1 0.4541 0.9228 0.4646 0.955 0.9741 0.9282 0.2458 0.8725 0.9995 0.4033 0.5512 0.5423 0.2602 0.993 0.3266 0.9957 0.4262 0.3766 0.4357 0.1117 0.1102
>N38
1 0.9996 1 0.4971 0.9784 0.9853 0.332 0.9993 1 0.9912 0.5646 1 1 0.6538 1 1 1 1 1 1 0.7963 1 0.9631 0.8455 0.844 0.9969 1 1 1 0.9579 0.5732 1 0.9999 0.6141 1 1 1 1 1 0.4318 0.6897 0.9993 0.9741 1 0.6215 0.9706 1 1 1 1 1 0.9173 0.5268 1 0.9686 0.9984 0.7483 0.9997 1 0.9998 0.9991 0.9999 0.594 0.5585 0.9914 1 0.8619 0.9583 0.984 0.9744 1 0.9969 0.7338 1 1 1 1 0.9996 0.9976 0.9996 0.3626 0.7307 0.8288 1 0.8896 0.2429 1 0.9976 0.9982 0.9992 0.9981 0.9974 0.9979 1 1 1 0.9982 0.7312 0.9853 0.9999 0.8669 1 0.9949 0.9594 1 1 0.9934 0.8694 0.999 0.9995 0.868 0.7901 1 0.9983 0.3732 0.3776 0.4402 0.995 0.9999 0.9999 0.9997 0.8991 0.9871 0.9898 0.7593 0.8843 0.9793 1 0.4866 0.7692 0.9992 0.4105 0.9999 1 0.9446 0.9999 1 0.9995 0.9877 0.9999 0.7145 0.806 0.9996 0.9997 0.4694 0.9213 0.4773 0.9742 0.9665 0.9191 0.2625 0.8374 0.9983 0.4506 0.5671 0.3841 0.3469 0.989 0.3367 0.99 0.3977 0.2643 0.3436 0.1544 0.1062
>N39
1 0.9987 1 0.6137 0.9897 0.9978 0.3768 1 1 0.9987 0.7782 1 1 0.7786 1 1 1 0.9999 1 0.9998 0.9268 1 0.9996 0.8901 0.8834 0.9999 1 0.9967 1 0.9669 0.9146 1 1 0.6172 1 1 1 1 0.9999 0.5093 0.7068 0.9956 0.9875 1 0.4542 0.9175 1 1 0.9996 1 1 0.9128 0.9503 1 0.9756 1 0.834 1 1 1 1 1 0.9966 0.7912 0.9954 0.9999 0.8615 0.9953 0.9966 0.9533 1 0.9997 0.893 1 1 1 1 1 0.9991 0.9981 0.3744 0.8474 0.6528 1 0.7526 0.3404 1 0.9878 0.9939 1 0.988 0.9996 0.9964 1 0.9999 1 0.9877 0.8293 0.9938 0.9989 0.9164 1 0.9999 0.6022 1 1 0.9986 0.8437 0.9998 0.9866 0.9029 0.7907 1 0.999 0.3496 0.4717 0.4594 0.9982 0.9972 0.9999 0.9995 0.8982 0.9981 0.4479 0.917 0.9044 0.9805 0.9999 0.6747 0.7757 0.9989 0.8052 0.9949 1 0.9602 0.9997 1 1 0.9838 0.9999 0.7295 0.8957 0.9996 0.992 0.5713 0.8401 0.5192 0.9788 0.9035 0.4213 0.367 0.8813 0.973 0.4282 0.7769 0.3069 0.4805 0.995 0.3673 0.7085 0.2579 0.2164 0.2534 0.2806 0.1124
>N40
1 0.9885 1 0.5978 0.9806 0.996 0.4061 1 0.9997 0.9917 0.7748 1 1 0.674 0.9999 1 1 0.995 1 0.9929 0.9216 1 0.9999 0.8745 0.8734 1 0.9988 0.6138 0.9999 0.9531 0.8998 1 0.9999 0.6283 0.9996 1 1 1 0.9979 0.3954 0.5213 0.9632 0.9755 1 0.4162 0.9162 0.9999 1 0.9893 0.9999 0.9987 0.9495 0.9663 1 0.97 0.9999 0.8265 1 1 0.9998 1 0.9999 0.9993 0.7866 0.9895 0.9973 0.9318 0.9952 0.9963 0.9506 1 0.9986 0.8874 1 1 1 0.9987 1 0.9967 0.9756 0.3747 0.8675 0.6658 0.9999 0.6343 0.3352 1 0.989 0.9577 0.9998 0.9915 0.9984 0.9713 1 0.9961 1 0.9919 0.8236 0.9822 0.9828 0.9083 0.999 1 0.4184 1 1 0.9973 0.8457 0.9963 0.6218 0.8505 0.5552 0.9999 0.9968 0.3199 0.4029 0.3227 0.9905 0.8992 0.9977 0.9946 0.8085 0.9981 0.3736 0.9136 0.8287 0.9341 0.9982 0.6657 0.5809 0.9898 0.7975 0.7483 0.9994 0.9105 0.9953 0.9995 1 0.9294 0.9964 0.657 0.8574 0.9963 0.8185 0.5279 0.8069 0.387 0.9542 0.8895 0.3233 0.3262 0.9123 0.9684 0.4375 0.7784 0.2641 0.4277 0.9857 0.2709 0.6758 0.2852 0.176 0.2219 0.2232 0.1024
>N41
1 0.9708 1 0.9979 0.9999 0.9999 0.9971 1 1 1 0.9989 1 1 0.9984 1 1 1 0.9998 1 0.9996 0.9749 1 1 0.9985 0.9997 1 0.9999 0.9998 1 0.9992 0.9985 1 1 0.9996 1 1 1 1 1 0.907 0.998 0.9985 0.9998 1 0.9961 0.9646 1 1 0.9998 1 0.9997 1 0.9999 1 1 1 0.9994 1 1 1 1 1 1 0.9994 0.9998 1 1 0.985 0.9802 1 1 0.9999 0.9302 1 1 1 1 1 0.9999 0.9998 0.9982 0.9997 0.9995 1 0.9979 0.9965 1 0.9999 0.9997 1 1 1 0.9994 1 1 1 1 0.9996 0.9999 0.9995 0.9998 1 1 0.9969 1 1 0.9999 0.9995 0.9991 0.9994 0.8244 0.8416 1 0.9999 0.9938 0.8355 0.8588 1 0.9996 1 1 0.9994 1 0.9991 0.9998 0.9989 0.697 1 0.8837 0.9989 0.9768 0.9246 0.8679 1 0.9996 1 1 1 0.9992 1 0.9986 0.9985 1 0.9997 0.8601 0.5027 0.9956 0.9993 0.9287 0.9979 0.9967 0.9998 1 0.9941 0.9988 0.7549 0.9959 0.991 0.9976 0.9995 0.9926 0.7158 0.9963 0.9858 0.8622
>N42
1 0.9388 0.9854 0.3824 0.8771 0.877 0.3726 0.9999 1 0.9964 0.9219 1 1 0.9082 0.9404 1 1 0.9997 1 0.9999 0.7007 1 0.9982 0.9874 0.8888 0.954 0.9879 1 0.9998 0.8997 0.9592 1 0.7426 0.5176 1 1 0.9999 1 0.9941 0.4512 0.9906 0.9955 0.8731 0.971 0.209 0.922 0.9998 1 0.9998 0.9788 1 0.9987 0.5524 1 0.9937 0.9989 0.6219 1 1 0.9673 0.9995 0.5103 0.9046 0.3954 0.4394 0.9998 0.8976 0.8155 0.8761 0.9977 1 0.9909 0.443 1 1 0.988 0.9916 1 0.85 0.9955 0.4318 0.9401 0.8128 0.937 0.3902 0.2984 1 0.9908 0.986 0.9995 0.8982 0.9943 0.9984 1 0.9684 1 0.6599 0.895 0.6785 0.9995 0.737 0.9999 0.5411 0.8707 0.9999 0.9858 0.5168 0.9031 0.9686 0.9987 0.3458 0.6393 0.9703 0.4672 0.9739 0.2309 0.1899 0.4661 0.9997 0.8826 0.8714 0.9335 0.496 0.9999 0.9856 0.8981 0.2105 0.9692 0.5362 0.5372 0.2813 0.8142 0.9999 1 0.4935 0.9288 1 0.9999 0.8756 0.9875 0.6009 0.5323 0.9693 0.9998 0.4745 0.8785 0.2587 0.4652 0.7821 0.2561 0.5806 0.4794 0.9477 0.2569 0.4537 0.7111 0.1924 0.8688 0.2814 0.9339 0.3382 0.1647 0.8291 0.1188 0.1299
>N43
1 0.9998 1 0.8014 0.6367 0.934 0.4571 1 1 0.989 0.9559 1 1 0.6328 1 1 1 1 1 0.9961 0.9201 1 1 0.7278 0.8792 1 1 0.9976 1 0.9889 0.7889 1 0.9991 0.9978 1 1 0.9654 1 1 0.3469 0.9135 0.9802 0.8373 1 0.539 0.6914 1 1 1 1 1 0.9972 0.6686 1 0.9999 1 0.6962 1 1 0.9863 0.9994 1 1 0.9 1 1 1 0.9998 0.9999 1 1 0.9279 0.9992 1 1 1 1 1 0.9915 0.9989 0.437 0.9624 0.9977 1 0.9812 0.8688 1 0.9912 0.9901 1 0.9999 0.557 0.9976 1 0.9975 1 0.9999 0.5641 0.9174 1 0.9441 0.9994 1 0.9918 1 1 0.9582 0.9297 0.9834 0.9979 0.8571 0.9796 1 0.9896 0.6579 0.3716 0.6714 0.6941 0.9975 0.9959 0.9999 0.9881 0.9999 0.9993 0.9515 0.9977 0.941 1 0.5393 0.7375 0.9976 0.6916 1 1 0.9997 0.9919 1 1 0.9874 0.9973 0.9683 0.8039 1 1 0.654 0.8356 0.4521 0.961 0.9929 0.9473 0.5643 0.9997 0.9999 0.8215 0.8724 0.7961 0.2381 0.9827 0.9994 0.9999 0.4955 0.5565 0.8193 0.1724 0.1358
