# Supplementary material for: Molecular evolution of cyclin proteins in animals and fungi
Source: BMC Evol Biol. 2011 Jul 28;11:224. doi: 10.1186/1471-2148-11-224 (PMC3162929; doi:10.1186/1471-2148-11-224)
Supplement: Additional file 3 — The packed archive contains FASTA-like text files. Each text file contains space delimited numbers representing reconstruction probabilities of ancestral amino acids in internal tree nodes of A-, B-, D-, and E- cyclin phylogenetic trees for each ancestral sequence. [file 1471-2148-11-224-S3.GZ › cyclinD.fastml.txt]

>N1
0.999375 0.980639 0.999761 0.87152 0.85602 0.880708 0.807541 0.999266 0.999481 0.98661 0.958124 1 0.999564 0.521641 0.99927 0.986831 1 0.999374 0.999404 0.997422 0.800616 0.999998 0.998388 0.508479 0.933767 0.983655 0.999636 0.999978 0.998835 0.773592 0.903247 0.999766 0.998928 0.993509 0.999725 0.999493 0.997404 0.99883 0.995399 0.717906 0.953753 0.928895 0.963669 0.99445 0.650875 0.558872 0.998009 0.999786 0.998712 0.998697 0.999995 0.991978 0.691307 1 0.995513 0.999205 0.858903 0.999089 0.997233 0.98769 0.957859 0.999316 0.996158 0.873181 0.999999 0.99874 0.997899 0.997554 0.998465 0.995367 0.998833 0.56034 0.982504 0.999879 0.999383 0.9997 0.99974 0.996195 0.980984 0.986439 0.6182 0.973257 0.99672 0.998754 0.982411 0.903622 0.999999 0.994197 0.996025 0.983846 0.997756 0.388015 0.976205 0.998839 0.995977 1 0.999254 0.833494 0.76282 0.998952 0.861884 0.999203 0.999999 0.994947 0.999255 0.999499 0.973935 0.982756 0.998983 0.986765 0.52387 0.974225 0.998231 0.99632 0.842031 0.826517 0.970608 0.992733 0.998228 0.998457 0.986636 0.994433 0.998218 0.999994 0.919699 0.99705 0.95301 0.999603 0.908149 0.959192 0.99647 0.934123 1 0.997256 0.9964 0.982126 0.999357 0.997024 0.92308 0.990573 0.956505 0.488736 0.999152 0.999221 0.856534 0.903196 0.941267 0.982765 0.983185 0.923979 0.500802 0.983703 0.998823 0.979705 0.784597 0.569259 0.47278 0.995205 0.999525 0.998329 0.937948 0.558335 0.919805 0.455102 0.600746
>N2
0.99976 0.990918 0.999814 0.909716 0.924314 0.865392 0.776726 0.999742 0.99956 0.998749 0.994518 0.999999 0.999782 0.483366 0.999507 0.99283 0.999996 0.999527 0.999533 0.999527 0.783787 0.999996 0.999403 0.506119 0.994672 0.991874 0.999714 0.999996 0.999091 0.954306 0.998039 0.999783 0.999706 0.998078 0.999687 0.999562 0.998808 0.999101 0.995173 0.824965 0.988214 0.921263 0.993649 0.998287 0.663591 0.987014 0.99896 0.999817 0.999076 0.999073 0.999979 0.998312 0.915521 0.999996 0.999284 0.999669 0.848076 0.99946 0.998554 0.992823 0.987053 0.999517 0.999003 0.956311 0.999997 0.99908 0.999307 0.99912 0.999347 0.99855 0.999102 0.564684 0.992562 0.999824 0.999533 0.999683 0.999774 0.998298 0.989013 0.887669 0.471377 0.907927 0.998889 0.999085 0.953906 0.90782 0.999998 0.997563 0.99587 0.991801 0.99887 0.422913 0.954978 0.999103 0.998625 0.999999 0.998946 0.987003 0.746524 0.998236 0.842049 0.999489 0.999996 0.994324 0.99962 0.999688 0.953822 0.996689 0.999875 0.992321 0.972994 0.976454 0.992868 0.998183 0.828364 0.526755 0.95102 0.999215 0.999338 0.999512 0.989936 0.998832 0.998971 0.999996 0.916554 0.999234 0.942227 0.999708 0.977329 0.95898 0.999305 0.999409 0.999997 0.998561 0.99939 0.992133 0.99951 0.989909 0.980278 0.997429 0.980952 0.918785 0.999474 0.999485 0.928423 0.899395 0.946617 0.996625 0.955228 0.479897 0.958514 0.98983 0.999359 0.994969 0.803417 0.842959 0.360958 0.999065 0.999992 0.999653 0.965188 0.66744 0.950983 0.481118 0.63842
>N3
0.999796 0.994608 0.999815 0.9613 0.913833 0.975364 0.81583 0.999794 0.999582 0.999494 0.997563 0.999999 0.999798 0.980112 0.999565 0.995078 0.999997 0.999568 0.999569 0.999791 0.910045 0.999997 0.999558 0.978313 0.999108 0.994851 0.999732 0.999997 0.999111 0.996819 0.999685 0.999786 0.999815 0.998487 0.999691 0.999582 0.996685 0.999175 0.977866 0.968756 0.991642 0.892723 0.996522 0.999195 0.458766 0.994161 0.999157 0.999815 0.999171 0.99917 0.99998 0.999399 0.920421 0.999997 0.999754 0.999406 0.988549 0.999533 0.998849 0.9857 0.988621 0.999567 0.999499 0.961698 0.999997 0.999171 0.999535 0.998471 0.999543 0.999242 0.999175 0.999189 0.995213 0.999825 0.999561 0.99969 0.999702 0.998803 0.985216 0.880277 0.996323 0.939457 0.997978 0.999172 0.992939 0.703452 0.999826 0.995986 0.981163 0.994648 0.999108 0.572663 0.993505 0.999175 0.999249 0.999999 0.989525 0.998202 0.969196 0.983938 0.971243 0.999147 0.999949 0.999161 0.999684 0.999729 0.563898 0.998627 0.999941 0.989482 0.997064 0.895684 0.90746 0.997101 0.940322 0.663546 0.614314 0.999773 0.999538 0.999708 0.97911 0.999468 0.999155 0.999997 0.969968 0.99953 0.919813 0.999732 0.977827 0.988619 0.998396 0.999992 0.999997 0.99885 0.999764 0.994509 0.99954 0.850329 0.999633 0.998701 0.978952 0.930671 0.999535 0.999536 0.891675 0.40201 0.643467 0.998152 0.993988 0.726707 0.9573 0.980667 0.997641 0.991384 0.922546 0.854139 0.713471 0.999631 0.999996 0.999803 0.996351 0.75691 0.916296 0.473914 0.622275
>N4
0.999898 0.996521 0.999903 0.958714 0.882066 0.988826 0.823806 0.999898 0.999745 0.999718 0.996368 0.999999 0.999898 0.995827 0.999736 0.996745 0.999998 0.999737 0.999737 0.999898 0.935473 0.999998 0.999735 0.995159 0.999602 0.996638 0.999841 0.999999 0.999354 0.999106 0.999876 0.999883 0.999895 0.998276 0.999817 0.999745 0.992234 0.999471 0.947746 0.980005 0.995957 0.94572 0.997294 0.999545 0.645935 0.999354 0.999465 0.999903 0.99947 0.999469 0.99999 0.999686 0.992275 0.999998 0.999889 0.997944 0.996717 0.999726 0.999315 0.99561 0.983869 0.999737 0.999722 0.962583 0.999999 0.99947 0.999733 0.99588 0.999729 0.999563 0.999471 0.999986 0.996907 0.999897 0.99974 0.999817 0.999631 0.999297 0.98833 0.828647 0.99988 0.991456 0.994654 0.99947 0.996553 0.690522 0.999996 0.992262 0.953387 0.996545 0.999449 0.968289 0.997297 0.999471 0.999565 0.999999 0.96567 0.999201 0.992888 0.987828 0.987055 0.997828 0.999277 0.99862 0.999815 0.999839 0.579553 0.997589 0.999955 0.995319 0.998256 0.430771 0.905744 0.998811 0.987255 0.996416 0.750704 0.999894 0.999734 0.999833 0.98954 0.999707 0.999464 0.999998 0.994432 0.999732 0.928159 0.99984 0.996806 0.998198 0.999717 0.999998 0.999999 0.999315 0.999891 0.996594 0.999728 0.949501 0.999961 0.999268 0.972427 0.996151 0.999726 0.999727 0.839553 0.389024 0.609809 0.998043 0.997721 0.970708 0.967286 0.991685 0.999539 0.991939 0.993356 0.830168 0.975725 0.9998 0.999996 0.9999 0.998765 0.810304 0.916738 0.510886 0.638217
>N5
0.999644 0.995427 0.999666 0.977934 0.98586 0.991745 0.924934 0.999644 0.999344 0.999268 0.51557 0.999997 0.999644 0.998655 0.999334 0.995451 0.999993 0.999335 0.999335 0.999666 0.885988 0.999993 0.999334 0.999088 0.999326 0.99544 0.999577 0.999993 0.998824 0.999237 0.999643 0.999619 0.999692 0.934817 0.999474 0.999344 0.982569 0.998833 0.995861 0.794601 0.995408 0.920077 0.999004 0.999079 0.627288 0.998837 0.998832 0.999666 0.998833 0.998833 0.999959 0.999266 0.995326 0.999993 0.999644 0.979794 0.99867 0.999268 0.998424 0.998588 0.977086 0.999335 0.9993 0.632506 0.999993 0.998833 0.999301 0.852848 0.999334 0.999081 0.998833 0.999992 0.995228 0.999692 0.999301 0.999474 0.966122 0.998422 0.89887 0.918271 0.999993 0.973102 0.949764 0.998833 0.984634 0.990676 0.999997 0.512332 0.98787 0.995429 0.998831 0.968619 0.995349 0.998833 0.999081 0.999997 0.99848 0.998816 0.95163 0.912678 0.994512 0.972742 0.987879 0.973488 0.999474 0.999577 0.984161 0.988405 0.994711 0.995104 0.99876 0.996043 0.938791 0.998788 0.99545 0.999978 0.732728 0.999666 0.999301 0.999577 0.937851 0.999267 0.998832 0.999993 0.999014 0.999301 0.986742 0.999577 0.998855 0.999574 0.999686 0.999993 0.999993 0.998424 0.999644 0.995196 0.999268 0.997797 0.999959 0.998421 0.955749 0.995108 0.999268 0.999268 0.974238 0.520029 0.65412 0.934664 0.99871 0.998198 0.99668 0.993867 0.999295 0.994578 0.999106 0.781066 0.994539 0.999375 0.999991 0.999624 0.963356 0.655923 0.29574 0.735763 0.763037
>N6
0.999968 0.999386 0.999966 0.999691 0.999735 0.977098 0.999583 0.999968 0.999919 0.999914 0.997583 1 0.999968 0.999842 0.999917 0.999387 0.999999 0.999917 0.999917 0.999966 0.994627 0.999999 0.999917 0.999913 0.999917 0.999387 0.99995 0.999999 0.999845 0.999913 0.999968 0.999959 0.999962 0.999101 0.999936 0.999919 0.999821 0.999845 0.999782 0.999827 0.999386 0.999528 0.999914 0.999889 0.711363 0.970451 0.999845 0.999966 0.999845 0.999845 0.999995 0.999914 0.999385 0.999999 0.999967 0.99966 0.999842 0.999914 0.999823 0.999839 0.99968 0.999917 0.999918 0.998141 0.999999 0.999845 0.999918 0.794602 0.999917 0.999889 0.999845 0.999999 0.999382 0.999962 0.999918 0.999936 0.998176 0.999823 0.988616 0.853336 0.999999 0.445006 0.99974 0.999845 0.999074 0.999845 1 0.991099 0.967609 0.999386 0.999845 0.999929 0.971486 0.999845 0.999889 1 0.999925 0.999844 0.999598 0.998992 0.999357 0.998912 0.99983 0.9999 0.999936 0.99995 0.999667 0.999843 0.998294 0.999379 0.999843 0.999978 0.999508 0.999844 0.981881 0.999999 0.786548 0.999966 0.999918 0.99995 0.993263 0.999914 0.999845 0.999999 0.99991 0.999918 0.999811 0.99995 0.99991 0.999967 0.999962 0.999999 0.999999 0.999823 0.999968 0.999381 0.999914 0.9999 0.999995 0.999823 0.998618 0.999977 0.999914 0.999914 0.998836 0.997392 0.998958 0.999098 0.999842 0.999899 0.999986 0.999343 0.999918 0.999981 0.999916 0.77969 0.999367 0.999935 0.999999 0.999966 0.995083 0.47243 0.626001 0.807689 0.999431
>N7
1 1 1 1 1 1 1 1 1 1 1 1 1 1 1 1 1 1 1 1 1 1 1 1 1 1 1 1 1 1 1 1 1 1 1 1 1 1 1 1 1 1 1 1 0.999999 0.999999 1 1 1 1 1 1 1 1 1 1 1 1 1 1 1 1 1 1 1 1 1 1 1 1 1 1 1 1 1 1 1 1 1 0.99998 1 0.999981 1 1 1 1 1 1 1 1 1 1 1 1 1 1 1 1 1 1 1 1 1 1 1 1 1 1 1 1 1 1 1 1 1 1 0.999991 1 1 1 1 1 1 1 1 1 1 1 1 1 1 1 1 1 1 1 1 1 1 1 1 1 1 1 1 1 1 1 1 1 1 1 1 1 1 1 1 1 1 1 1 1 1 0.99992 1
>N8
1 1 1 1 1 1 1 1 1 1 1 1 1 1 1 1 1 1 1 1 1 1 1 1 1 1 1 1 1 1 1 1 1 1 1 1 1 1 1 1 1 1 1 1 1 1 1 1 1 1 1 1 1 1 1 1 1 1 1 1 1 1 1 1 1 1 1 1 1 1 1 1 1 1 1 1 1 1 1 1 1 1 1 1 1 1 1 1 1 1 1 1 1 1 1 1 1 1 1 1 1 1 1 1 1 1 1 1 1 1 1 1 1 1 1 1 1 1 1 1 1 1 1 1 1 1 1 1 1 1 1 1 1 1 1 1 1 1 1 1 1 1 1 1 1 1 1 1 1 1 1 1 1 1 1 1 1 1 1 1 1 1 1 1 1
>N9
1 1 1 1 1 1 1 1 1 1 1 1 1 1 1 1 1 1 1 1 1 1 1 1 1 1 1 1 1 1 1 1 1 1 1 1 1 1 1 1 1 1 1 1 1 1 1 1 1 1 1 1 1 1 1 1 1 1 1 1 1 1 1 1 1 1 1 1 1 1 1 1 1 1 1 1 1 1 1 1 1 1 1 1 1 1 1 1 1 1 1 1 1 1 1 1 1 1 1 1 1 1 1 1 1 1 1 1 1 1 1 1 1 1 1 1 1 1 1 1 1 1 1 1 1 1 1 1 1 1 1 1 1 1 1 1 1 1 1 1 1 1 1 1 1 1 1 1 1 1 1 1 1 1 1 1 1 1 1 1 1 1 1 1 1
>N10
1 1 1 1 1 1 1 1 1 1 1 1 1 1 1 1 1 1 1 1 1 1 1 1 1 1 1 1 1 1 1 1 1 1 1 1 1 1 1 1 1 1 1 1 1 1 1 1 1 1 1 1 1 1 1 1 1 1 1 1 1 1 1 1 1 1 1 1 1 1 1 1 1 1 1 1 1 1 0.999999 1 1 1 1 1 1 1 1 1 1 1 1 1 1 1 1 1 1 1 1 1 1 1 1 1 1 1 1 1 1 1 1 1 1 1 1 1 1 1 1 1 1 1 1 1 1 1 1 1 1 1 1 1 1 1 1 1 1 1 1 1 1 1 1 1 1 1 1 1 1 1 1 1 1 1 1 1 1 1 1 1 1 1 1 1 1
>N11
0.999979 0.999587 0.999978 0.999742 0.987628 0.999516 0.934754 0.999979 0.999948 0.999944 0.997115 1 0.999979 0.999897 0.999947 0.999588 1 0.999947 0.999947 0.999978 0.998649 1 0.999947 0.999943 0.999947 0.999587 0.999967 1 0.9999 0.999944 0.999979 0.999974 0.999976 0.994588 0.999959 0.999948 0.999849 0.9999 0.999845 0.996365 0.999587 0.996725 0.997927 0.999928 0.596469 0.999989 0.9999 0.999978 0.9999 0.9999 0.999997 0.999944 0.999586 1 0.999979 0.999733 0.999897 0.999944 0.999883 0.999895 0.999732 0.999947 0.999947 0.999273 1 0.9999 0.999947 0.998037 0.999947 0.999928 0.9999 1 0.999584 0.999976 0.999947 0.999959 0.99977 0.999883 0.997852 0.999315 1 0.999821 0.961549 0.9999 0.999754 0.996846 1 0.763842 0.999746 0.999587 0.9999 0.998449 0.999867 0.9999 0.999928 1 0.99995 0.999899 0.996733 0.995172 0.99956 0.99916 0.999868 0.996728 0.999959 0.999967 0.999739 0.996805 0.999978 0.999582 0.999899 0.999983 0.845439 0.999899 0.999851 1 0.945359 0.999978 0.999947 0.999967 0.998905 0.999944 0.9999 1 0.999941 0.999947 0.999851 0.999967 0.997643 0.999978 0.999976 1 1 0.999883 0.999979 0.999583 0.999944 0.999931 0.999997 0.999883 0.99889 0.902357 0.999944 0.999944 0.982857 0.999339 0.998331 0.994589 0.999897 0.999931 0.999989 0.99594 0.999947 0.999984 0.999945 0.998501 0.99957 0.998784 0.999863 0.999378 0.995872 0.997842 0.474417 0.974356 0.941052
>N12
0.999983 0.999537 0.999982 0.999041 0.993182 0.999183 0.998629 0.999983 0.999953 0.999951 0.999889 1 0.999983 0.999825 0.999952 0.99955 1 0.999952 0.999952 0.999982 0.990015 1 0.999952 0.999837 0.999948 0.999544 0.999971 1 0.999337 0.999936 0.999983 0.999978 0.999978 0.99987 0.999964 0.999953 0.999817 0.999906 0.989959 0.99907 0.998438 0.999531 0.990837 0.999933 0.999687 0.997694 0.999905 0.999982 0.999906 0.999906 0.999997 0.99995 0.999498 1 0.999983 0.999958 0.999825 0.999951 0.999897 0.999771 0.999517 0.999952 0.999953 0.982184 1 0.999906 0.999953 0.999904 0.999952 0.999933 0.999906 1 0.999572 0.999978 0.999953 0.999964 0.999974 0.999896 0.999183 0.773362 0.999999 0.999875 0.999873 0.999906 0.999793 0.993479 1 0.999732 0.991536 0.999539 0.999905 0.999875 0.999856 0.999906 0.999934 1 0.993378 0.999897 0.999801 0.999736 0.999058 0.999938 0.999998 0.99671 0.999963 0.999971 0.995396 0.999921 0.999994 0.999517 0.99387 0.99806 0.834088 0.999881 0.999618 0.999993 0.969687 0.999982 0.999953 0.999971 0.999261 0.99995 0.999905 1 0.999849 0.999953 0.949571 0.999971 0.999908 0.99996 0.999976 1 1 0.999897 0.999983 0.999556 0.999951 0.999398 0.999997 0.999896 0.998538 0.999976 0.999951 0.999951 0.985641 0.999577 0.997434 0.999863 0.999837 0.999459 0.999527 0.999337 0.999951 0.999251 0.999878 0.838747 0.999162 0.999963 0.999471 0.999982 0.999965 0.999132 0.962397 0.486746 0.411844
>N13
1 1 1 1 1 1 1 1 1 1 1 1 1 1 1 1 1 0.999994 1 1 1 1 1 1 1 1 1 1 1 1 1 1 1 1 1 1 1 1 1 1 1 1 1 1 1 1 1 1 1 1 1 1 1 1 1 1 1 1 1 1 1 1 1 1 1 1 1 1 1 1 1 1 1 1 1 1 1 1 1 1 1 1 1 1 1 1 1 1 1 1 1 1 1 1 1 1 1 1 1 1 1 1 1 1 1 1 1 1 1 1 0.999147 1 1 1 1 1 1 1 1 1 1 1 1 1 1 1 1 1 1 1 1 1 1 1 1 1 1 1 1 1 1 1 1 1 1 1 1 1 1 1 1 1 1 1 1 1 1 1 1 1 1 1 1 1 1
>N14
1 0.999999 1 1 1 0.999999 1 1 1 0.995142 1 1 1 1 1 0.999999 1 0.99945 1 1 1 1 1 1 1 0.999999 1 1 1 1 1 1 1 1 1 1 1 1 1 0.999999 0.999999 1 1 1 1 1 1 1 1 1 1 1 0.999999 1 1 1 1 1 1 1 1 1 1 1 1 1 1 1 1 1 1 1 0.999999 1 1 1 1 1 0.999999 1 1 1 1 1 1 1 1 1 0.999999 0.999999 1 1 1 1 1 1 1 1 1 1 0.999999 1 1 1 1 1 0.999999 1 1 0.999999 0.99984 1 1 1 1 1 0.994742 1 1 1 0.999999 1 1 1 1 1 1 1 1 1 1 1 1 1 1 0.999999 1 1 1 1 0.999999 1 1 1 0.999999 1 1 1 1 1 1 0.999999 1 1 1 1 0.999999 1 0.999999 1 1 1 1 1 1
>N15
1 0.999993 1 0.999996 0.999988 0.999991 0.999998 1 0.999999 0.999999 0.999999 1 1 0.999998 0.999999 0.999993 1 0.999999 0.999999 1 0.990129 1 0.999999 0.999999 0.999999 0.999993 1 1 0.997777 0.999999 1 1 1 0.999998 0.999999 0.999999 0.999999 0.999999 0.999977 0.99999 0.996881 0.999999 0.999976 0.999999 1 0.999998 0.999999 1 0.999999 0.999999 1 0.999999 0.999993 1 1 1 0.999998 0.999999 0.999999 0.999998 0.999997 0.999999 0.999999 0.999928 1 0.999999 0.999999 0.999999 0.999999 0.999999 0.999999 1 0.999994 1 0.999999 0.999999 1 0.999999 0.999987 0.999019 1 1 0.999999 0.999999 0.999998 0.999985 1 0.999998 0.999964 0.999993 0.999999 1 0.999999 0.999999 0.999999 1 0.99999 0.999998 0.999999 0.999999 0.99999 0.999999 1 0.999998 0.999999 1 0.999985 0.999999 1 0.999994 0.999985 0.999997 0.998866 0.999996 0.999997 1 0.99996 1 0.999999 1 0.999992 0.999999 0.999999 1 0.999999 0.999999 0.999973 1 0.999999 1 1 1 1 0.999999 1 0.999994 0.999999 0.999998 1 0.999999 0.999987 1 0.999999 0.999999 0.999943 1 0.999994 0.999998 0.999998 0.999998 0.999998 0.999992 0.999999 0.997274 0.999999 0.999859 0.999991 0.999999 1 1 1 0.999999 0.999978 0.544097 0.999643
>N16
1 1 1 1 1 1 1 1 1 1 1 1 1 1 1 1 1 1 1 1 0.999994 1 1 1 1 1 1 1 0.999997 1 1 1 1 1 1 1 1 1 1 1 0.999993 1 0.999999 1 1 1 1 1 1 1 1 1 1 1 1 1 1 1 1 1 1 1 1 1 1 1 1 1 1 1 1 1 1 1 1 1 1 1 0.99999 1 1 1 1 1 1 1 1 1 1 1 1 1 1 1 1 1 1 1 1 1 1 1 1 1 1 1 1 1 1 1 1 1 0.999999 0.999985 1 1 1 1 1 1 1 1 1 1 1 1 1 1 1 1 1 1 1 1 1 1 1 1 1 1 1 1 1 1 1 1 0.999999 1 1 1 1 1 1 0.997879 1 1 1 1 1 1 0.999999 1 1 0.998565 0.999822
>N17
1 1 1 1 1 1 1 1 1 1 1 1 1 1 1 1 1 1 1 1 0.999995 1 1 1 1 1 1 1 0.999997 1 1 1 1 1 1 1 1 1 1 1 0.999993 1 0.999999 1 1 1 1 1 1 1 1 1 1 1 1 1 1 1 1 1 1 1 1 1 1 1 1 1 1 1 1 1 1 1 1 1 1 1 0.99999 1 1 1 1 1 1 1 1 1 1 1 1 1 1 1 1 1 1 1 1 1 1 1 1 1 1 1 1 1 1 1 1 1 0.999999 0.999985 1 1 1 1 1 1 1 1 1 1 1 1 1 1 1 1 1 1 1 1 1 1 1 1 1 1 1 1 1 1 1 1 0.999999 1 1 1 1 1 1 0.997879 1 1 1 1 1 1 1 1 1 0.998618 0.999821
>N18
0.999999 0.999976 0.999999 0.999995 0.999997 0.999976 0.999999 0.999999 0.999996 0.999996 0.999996 1 0.999999 0.999993 0.999996 0.999976 1 0.999996 0.999996 0.999999 0.999995 1 0.999996 0.999996 0.999996 0.999976 0.999998 1 0.999993 0.999996 0.999999 0.999998 0.999998 0.999993 0.999997 0.999996 0.999998 0.999993 0.999996 0.999459 0.999975 0.999996 0.999747 0.999995 0.999722 0.996217 0.999993 0.999999 0.999993 0.999993 1 0.999996 0.999976 1 0.999999 0.999998 0.999993 0.999996 0.999993 0.999993 0.999995 0.999996 0.999996 0.999976 1 0.999993 0.999996 0.999996 0.999996 0.999995 0.999993 1 0.999976 0.999998 0.999996 0.999997 0.999998 0.999993 0.798604 0.999995 1 0.999999 0.999996 0.999993 0.999993 0.999996 1 0.999993 0.999976 0.999976 0.999993 1 0.999995 0.999993 0.999995 1 0.999998 0.999993 0.999996 0.999996 0.999976 0.999996 1 1 0.999997 0.999998 0.999976 0.999996 1 0.999976 0.999993 0.999996 0.999995 0.999993 0.998864 0.999998 0.999991 0.999999 0.999996 0.999998 0.999976 0.999996 0.999993 1 0.999996 0.999996 0.998516 0.999998 0.999996 0.999999 0.999998 1 1 0.999993 0.999999 0.999976 0.999996 0.999996 1 0.999993 0.999976 1 0.999996 0.999996 0.999976 1 0.645884 0.999993 0.999993 0.999996 0.999995 0.999976 0.999996 0.999904 0.999996 0.999997 0.999976 0.999997 1 0.999999 0.994752 0.999999 0.999995 0.993339 0.999968
>N19
0.999999 0.999977 0.999999 0.999996 0.999997 0.999977 0.999999 0.999999 0.999997 0.999996 0.999997 1 0.999999 0.999993 0.999997 0.999977 1 0.999997 0.999997 0.999999 0.999996 1 0.999997 0.999997 0.999997 0.999977 0.999998 1 0.999993 0.999996 0.999999 0.999998 0.999998 0.999993 0.999997 0.999997 0.999998 0.999993 0.999996 0.999998 0.999977 0.999997 1 0.999996 0.998708 0.999994 0.999993 0.999999 0.999993 0.999993 1 0.999996 0.999977 1 0.999999 0.999998 0.999993 0.999996 0.999994 0.999993 0.999996 0.999997 0.999997 0.999977 1 0.999993 0.999997 0.999996 0.999997 0.999996 0.999993 1 0.999977 0.999998 0.999997 0.999997 0.999998 0.999994 0.799002 0.999996 1 0.999999 0.999997 0.999993 0.999993 0.999997 1 0.999993 0.999977 0.999977 0.999993 1 0.999996 0.999993 0.999996 1 0.999998 0.999993 0.999996 0.999996 0.999977 0.999997 1 1 0.999997 0.999998 0.999977 0.999997 1 0.999977 0.999993 0.999997 0.999996 0.999993 0.999568 0.998072 0.999016 0.999999 0.999997 0.999998 0.999977 0.999996 0.999993 1 0.999996 0.999997 0.997874 0.999998 0.999996 0.999999 0.999998 1 1 0.999994 0.999999 0.999977 0.999996 0.999997 1 0.999994 0.999977 1 0.999996 0.999996 0.999977 1 0.996385 0.999993 0.999993 0.999996 0.999996 0.999977 0.999997 0.986749 0.999997 0.999997 0.999977 0.999997 1 0.999999 0.993715 0.999999 0.999996 0.994047 0.999471
>N20
1 1 1 1 1 1 1 1 1 1 1 1 1 1 1 1 1 1 1 1 1 1 1 1 1 1 1 1 1 1 1 1 1 1 1 1 1 1 1 1 1 1 1 1 1 1 1 1 1 1 1 1 1 1 1 1 1 1 1 1 1 1 1 1 1 1 1 1 1 1 1 1 1 1 1 1 1 1 1 1 1 1 1 1 1 1 1 1 1 1 1 1 1 1 1 1 1 1 1 1 1 1 1 1 1 1 1 1 1 1 1 1 1 1 1 1 1 1 1 1 1 1 1 1 1 1 1 1 1 1 1 1 1 1 1 1 1 1 1 1 1 1 1 1 1 1 1 1 1 1 1 1 1 1 1 1 1 1 1 1 1 1 1 1 1
>N21
1 1 1 1 1 1 1 1 1 1 1 1 1 1 1 1 1 1 1 1 1 1 1 1 1 1 1 1 1 1 1 1 1 1 1 1 1 1 1 1 1 1 1 1 1 1 1 1 1 1 1 1 1 1 1 1 1 1 1 1 1 1 1 1 1 1 1 1 1 1 1 1 1 1 1 1 1 1 1 1 1 1 1 1 1 1 1 1 1 1 1 1 1 1 1 1 1 1 1 1 1 1 1 1 1 1 1 1 1 1 1 1 1 1 1 1 1 1 1 1 1 1 1 1 1 1 1 1 1 1 1 1 1 1 1 1 1 1 1 1 1 1 1 1 1 1 1 1 1 1 1 1 1 1 1 1 1 1 1 1 1 1 1 1 1
>N22
1 1 1 1 1 1 1 1 1 1 1 1 1 1 1 1 1 1 1 1 1 1 1 1 1 1 1 1 1 1 1 1 1 1 1 1 1 1 1 1 1 1 1 1 1 1 1 1 1 1 1 1 1 1 1 1 1 1 1 1 1 1 1 1 1 1 1 1 1 1 1 1 1 1 1 1 1 1 1 1 1 1 1 1 1 1 1 1 1 1 1 1 1 1 1 1 1 1 1 1 1 1 1 1 1 1 1 1 1 1 1 1 1 1 1 1 1 1 1 1 1 1 1 1 1 1 1 1 1 1 1 1 1 1 1 1 1 1 1 1 1 1 1 1 1 1 1 1 1 1 1 1 1 1 1 1 1 1 1 1 1 1 1 1 1
>N23
1 1 1 1 1 1 1 1 1 1 1 1 1 1 1 1 1 1 1 1 1 1 1 1 1 1 1 1 1 1 1 1 1 1 1 1 1 1 1 1 1 1 1 1 1 1 1 1 1 1 1 1 1 1 1 1 1 1 1 1 1 1 1 1 1 1 1 1 1 1 1 1 1 1 1 1 1 1 1 1 1 1 1 1 1 1 1 1 1 1 1 1 1 1 1 1 1 1 1 1 1 1 1 1 1 1 1 1 1 1 1 1 1 1 1 1 1 1 1 1 1 1 1 1 1 1 1 1 1 1 1 1 1 1 1 1 1 1 1 1 1 1 1 1 1 1 1 1 1 1 1 1 1 1 1 1 1 1 1 1 1 1 1 1 1
>N24
0.999747 0.996937 0.999765 0.99877 0.996784 0.996263 0.840381 0.999747 0.999549 0.999492 0.999482 0.999998 0.999747 0.99896 0.999542 0.996953 0.999995 0.999542 0.999542 0.999765 0.998052 0.999995 0.999542 0.999244 0.99953 0.996946 0.999708 0.999995 0.9992 0.999455 0.999745 0.999733 0.999787 0.999186 0.999637 0.999549 0.999655 0.999201 0.998518 0.993281 0.997664 0.892576 0.956082 0.999367 0.766556 0.989442 0.999201 0.999765 0.999201 0.999201 0.999972 0.99949 0.996533 0.999995 0.999746 0.999706 0.996868 0.999493 0.998918 0.995428 0.999146 0.999542 0.999514 0.825922 0.999995 0.999201 0.999472 0.99948 0.999541 0.999368 0.999201 0.999994 0.996814 0.999787 0.999515 0.999637 0.999732 0.998916 0.833253 0.998079 0.999989 0.591124 0.999523 0.999201 0.99907 0.991018 0.997814 0.999141 0.997743 0.991592 0.997555 0.970562 0.999235 0.999201 0.999368 0.999998 0.997471 0.999183 0.999127 0.906037 0.992692 0.999511 0.999995 0.999925 0.999637 0.999708 0.99326 0.999525 0.999929 0.997728 0.999166 0.927063 0.991592 0.88166 0.850207 0.38499 0.593554 0.999764 0.999515 0.999708 0.983333 0.999492 0.999201 0.999995 0.99913 0.999515 0.994226 0.999708 0.978941 0.701676 0.567595 0.999995 0.999995 0.998918 0.999746 0.980399 0.999493 0.997837 0.99997 0.998914 0.996499 0.961872 0.999493 0.999493 0.994107 0.996846 0.543006 0.999179 0.999092 0.993073 0.995814 0.983298 0.988282 0.658131 0.702625 0.998906 0.999384 0.999636 0.999995 0.999765 0.941506 0.771203 0.457667 0.77985 0.665355
>N25
0.999995 0.999862 0.999995 0.999974 0.997387 0.99986 0.671891 0.999995 0.999985 0.999984 0.999985 1 0.999995 0.999966 0.999984 0.999862 1 0.999984 0.999984 0.999995 0.999969 1 0.999984 0.999982 0.999966 0.999862 0.999991 1 0.999968 0.999984 0.999995 0.999993 0.999993 0.999968 0.999988 0.999985 0.99999 0.999968 0.999965 0.999808 0.999978 0.999816 0.932561 0.999979 0.700865 0.999964 0.999968 0.999995 0.999968 0.999968 0.999999 0.999984 0.999881 1 0.999995 0.999991 0.99995 0.999984 0.999968 0.999984 0.999977 0.999984 0.999985 0.995256 1 0.999968 0.999775 0.999984 0.999984 0.999979 0.999968 1 0.999868 0.999993 0.999985 0.999988 0.999993 0.999968 0.995158 0.999602 0.999999 0.999675 0.999984 0.999968 0.999967 0.999971 0.999991 0.999968 0.999954 0.982941 0.999955 0.960934 0.999978 0.999968 0.999979 1 0.999978 0.999968 0.999982 0.999702 0.999799 0.999985 1 0.999998 0.999988 0.999991 0.999848 0.999984 0.999998 0.999987 0.999968 0.955388 0.999932 0.999042 0.997882 0.999609 0.867374 0.999995 0.999985 0.999991 0.999719 0.999984 0.999968 1 0.999982 0.999985 0.999984 0.999991 0.999679 0.999012 0.998672 1 1 0.999968 0.999995 0.941296 0.999984 0.999974 0.999999 0.999968 0.999855 0.953537 0.999984 0.999984 0.999817 0.999986 0.999634 0.999968 0.999967 0.999939 0.999985 0.999719 0.999777 0.996292 0.999215 0.999986 0.999999 0.999988 1 0.999995 0.999818 0.999772 0.999501 0.999412 0.841318
>N26
0.999995 0.999889 0.999995 0.99998 0.975885 0.999891 0.684659 0.999995 0.999985 0.999985 0.999986 1 0.999995 0.999971 0.999985 0.999889 1 0.999985 0.999985 0.999995 0.99998 1 0.999985 0.999985 0.999049 0.999889 0.999991 1 0.999971 0.999985 0.999995 0.999993 0.999993 0.999971 0.999988 0.999985 0.999991 0.999971 0.999971 0.999881 0.999985 0.99998 0.99635 0.999981 0.687892 0.999985 0.999971 0.999995 0.999971 0.999971 0.999999 0.999985 0.998245 1 0.999995 0.999991 0.999969 0.999985 0.999971 0.999995 0.999981 0.999985 0.999986 0.999442 1 0.999971 0.996158 0.999985 0.999985 0.999981 0.999971 1 0.999892 0.999993 0.999986 0.999988 0.999993 0.999971 0.999429 0.989827 0.999862 0.999996 0.999985 0.999971 0.999971 0.999994 0.999995 0.999971 0.999969 0.99933 0.99997 0.977318 0.999981 0.999971 0.999981 1 0.999988 0.999971 0.999985 0.999957 0.99988 0.999986 1 0.999998 0.999988 0.999991 0.99989 0.999985 0.999998 0.999991 0.999971 0.997503 0.999977 0.999878 0.999788 0.99931 0.533954 0.999995 0.999986 0.999991 0.999871 0.999985 0.999971 1 0.999985 0.999986 0.999993 0.999991 0.999869 0.999928 0.999913 1 1 0.999971 0.999995 0.943807 0.999985 0.999984 0.999999 0.999971 0.999888 0.983877 0.999985 0.999985 0.999882 0.999994 0.999984 0.999971 0.999971 0.999969 0.999994 0.999871 0.99988 0.997629 0.999932 0.999988 1 0.999988 1 0.999995 0.999987 0.999989 0.999966 0.999966 0.609932
>N27
0.999977 0.999498 0.999976 0.999898 0.999862 0.999475 0.997558 0.999977 0.999938 0.999935 0.999937 1 0.999977 0.999872 0.999937 0.999499 0.999999 0.999937 0.999937 0.999976 0.999878 0.999999 0.999937 0.999929 0.999936 0.999498 0.999962 0.999999 0.999878 0.999934 0.999977 0.99997 0.999971 0.999877 0.999951 0.999938 0.99996 0.999878 0.999854 0.988888 0.999914 0.983583 0.949567 0.999915 0.996506 0.986018 0.999878 0.999976 0.999878 0.999878 0.999996 0.999935 0.999913 0.999999 0.999977 0.999962 0.988564 0.999935 0.999865 0.999933 0.999908 0.999937 0.999938 0.993853 0.999999 0.999878 0.999937 0.999934 0.999937 0.999915 0.999878 0.999999 0.999503 0.999971 0.999938 0.999952 0.99997 0.999865 0.994151 0.999903 0.999999 0.998362 0.999936 0.999878 0.999873 0.98933 0.999959 0.999876 0.990177 0.985823 0.989079 0.999754 0.99991 0.999878 0.999915 1 0.988395 0.999877 0.999926 0.902779 0.985804 0.999938 0.999999 0.999992 0.999952 0.999962 0.999427 0.999936 0.999992 0.999949 0.999877 0.793858 0.999748 0.995611 0.992812 0.656568 0.994575 0.999976 0.999938 0.999962 0.999023 0.999935 0.999878 0.999999 0.999927 0.999938 0.991093 0.999962 0.998863 0.992823 0.997658 0.999999 0.999999 0.999865 0.999977 0.996973 0.999935 0.9999 0.999996 0.999865 0.999475 0.961506 0.999935 0.999935 0.999354 0.999943 0.988097 0.999877 0.999874 0.999757 0.999728 0.999021 0.999197 0.995231 0.999187 0.999942 0.999998 0.999952 0.999999 0.999976 0.996191 0.996582 0.502326 0.991819 0.99518
>N28
0.999994 0.999886 0.999994 0.999979 0.999983 0.999878 0.999946 0.999994 0.999984 0.999983 0.999984 1 0.999994 0.999969 0.999984 0.999886 1 0.999984 0.999984 0.999994 0.999979 1 0.999984 0.999984 0.999984 0.999886 0.99999 1 0.999969 0.999983 0.999994 0.999992 0.999992 0.999969 0.999983 0.999984 0.99999 0.999969 0.999968 0.576398 0.999983 0.984373 0.995564 0.999979 0.999937 0.999964 0.999969 0.999994 0.999969 0.999969 0.999999 0.999983 0.999984 1 0.999994 0.99999 0.996812 0.999983 0.999968 0.999994 0.999979 0.999984 0.999984 0.999795 1 0.999969 0.999984 0.999983 0.999984 0.999979 0.999969 1 0.999887 0.999992 0.999984 0.999987 0.999992 0.999968 0.9998 0.999984 1 0.999976 0.999984 0.999969 0.999969 0.999962 0.999994 0.999969 0.999917 0.997148 0.996812 0.999991 0.999979 0.999969 0.999979 1 0.997418 0.999969 0.999983 0.996204 0.999099 0.999984 1 0.999998 0.999987 0.99999 0.999886 0.999984 0.999998 0.99999 0.999969 0.758222 0.999977 0.999979 0.991457 0.998079 0.999955 0.999994 0.999984 0.99999 0.999878 0.999983 0.999969 1 0.999983 0.999984 0.99829 0.99999 0.999876 0.999921 0.999984 1 1 0.999968 0.999994 0.986408 0.999983 0.999983 0.999999 0.999968 0.999885 0.997382 0.999983 0.999983 0.999882 0.999994 0.980195 0.999969 0.999969 0.999967 0.997167 0.999878 0.999881 0.999921 0.999999 0.999987 1 0.999987 1 0.999994 0.997447 0.995112 0.997725 0.992168 0.995259
>N29
1 0.999997 1 1 1 0.999744 0.999999 1 1 1 1 1 1 0.999999 1 0.999997 1 1 1 1 1 1 1 1 1 0.999997 1 1 0.999999 1 1 1 1 0.999999 0.999657 1 1 0.999999 1 0.999973 1 0.999759 0.999999 1 1 1 0.999999 1 0.999999 0.999999 1 1 1 1 1 1 0.999995 1 1 1 1 1 1 0.999997 1 0.999999 1 1 1 1 0.999999 1 0.999997 1 1 1 1 1 0.999997 1 1 0.99978 1 0.999999 0.999999 0.999926 1 0.999999 0.999903 0.999999 0.999995 1 1 0.999999 1 1 1 0.999999 1 0.999999 1 1 1 1 1 1 0.999997 1 1 1 0.999999 0.999962 1 1 0.999233 1 0.999998 1 1 1 0.999997 1 0.999999 1 1 1 1 1 0.999997 1 1 1 1 1 1 0.999739 1 1 1 1 0.999997 0.999479 1 1 0.999919 1 1 0.999999 0.999999 1 0.990048 0.999997 0.999997 0.99968 1 1 0.999987 1 1 1 0.997584 0.999966 0.999999 0.999995 0.999987
>N30
1 0.999997 1 1 1 0.999745 0.999999 1 1 1 1 1 1 0.999999 1 0.999997 1 1 1 1 1 1 1 1 1 0.999997 1 1 0.999999 1 1 1 1 0.999999 0.999655 1 1 0.999999 1 0.999974 1 0.999764 0.999999 1 1 1 0.999999 1 0.999999 0.999999 1 1 1 1 1 1 0.999995 1 1 1 1 1 1 0.999997 1 0.999999 1 1 1 1 0.999999 1 0.999997 1 1 1 1 1 0.999997 1 1 0.999782 1 0.999999 0.999999 0.999926 1 0.999999 0.999902 0.999999 0.999995 1 1 0.999999 1 1 1 0.999999 1 0.999999 1 1 1 1 1 1 0.999997 1 1 1 0.999999 0.999962 1 1 0.999253 1 0.999998 1 1 1 0.999997 1 0.999999 1 1 1 1 1 0.999997 1 1 1 1 1 1 0.99974 1 1 1 1 0.999997 0.999479 1 1 0.999918 1 1 0.999999 0.999999 1 0.990163 0.999997 0.999997 0.999679 1 1 0.999987 1 1 1 0.997584 0.999966 0.999999 0.999995 0.999987
>N31
0.999999 0.99999 0.999999 0.999998 0.999998 0.90529 0.999116 0.999999 0.999998 0.999998 0.999998 1 0.999999 0.999997 0.999998 0.99999 1 0.999998 0.999998 0.999999 0.999998 1 0.999998 0.999998 0.999998 0.99999 0.999999 1 0.999997 0.999998 0.999999 0.999999 0.999999 0.999997 0.999997 0.999998 0.999999 0.999997 0.999997 0.999997 0.999998 0.998977 0.999998 0.999998 0.999997 0.999998 0.999997 0.999999 0.999997 0.999997 1 0.999998 0.999998 1 0.999999 0.999999 0.99999 0.999998 0.999997 0.999999 0.999998 0.999998 0.999998 0.99999 1 0.999997 0.999998 0.999998 0.999998 0.999998 0.999997 1 0.99999 0.999999 0.999998 0.999999 0.999999 0.999997 0.99999 0.999998 1 0.99629 0.999998 0.999997 0.999997 0.999999 0.999999 0.999997 0.999996 0.999997 0.99999 0.999999 0.999998 0.999997 0.999998 1 0.999999 0.999997 0.999998 0.999998 0.999999 0.999998 1 1 0.999999 0.999999 0.99999 0.999998 1 0.999999 0.999997 0.999997 0.999998 0.999999 0.999755 0.999998 0.998431 0.999999 0.999998 0.999999 0.99999 0.999998 0.999997 1 0.999998 0.999998 0.999998 0.999999 0.99999 0.999997 0.999999 1 1 0.999997 0.999999 0.999986 0.999998 0.999998 1 0.999997 0.99999 0.999988 0.999998 0.999998 0.99911 0.999999 0.999998 0.99958 0.999997 0.999997 0.996569 0.99999 0.99999 0.999995 1 0.999999 1 0.999999 1 0.999999 0.999992 0.999999 0.999998 0.999998 0.999789
>N32
1 1 1 0.999999 1 1 1 1 1 1 1 1 1 1 1 1 1 1 1 1 1 1 1 1 1 1 1 1 1 1 1 1 1 1 1 1 1 1 1 1 1 1 1 1 1 1 1 1 1 1 1 1 1 1 1 1 1 1 1 1 1 1 1 1 1 1 1 1 1 1 1 1 1 1 1 1 1 1 1 1 1 1 1 1 1 1 1 1 1 1 1 1 1 1 1 1 1 1 1 1 1 1 1 1 1 1 1 1 1 1 1 1 1 1 1 1 1 1 1 1 1 1 1 1 1 1 1 1 1 1 1 1 1 1 1 1 1 1 1 1 1 1 1 1 1 1 1 1 1 1 1 1 1 1 1 1 1 1 1 1 1 1 1 1 1
>N33
1 1 1 1 1 0.999999 1 1 1 1 1 1 1 1 1 1 1 1 1 1 1 1 1 1 1 1 1 1 1 1 1 1 1 1 1 1 1 1 1 1 1 1 1 1 1 1 1 1 1 1 1 1 1 1 1 1 1 1 1 1 1 1 1 1 1 1 1 1 1 1 1 1 1 1 1 1 1 1 1 1 1 1 1 1 1 1 1 1 1 1 1 1 1 1 1 1 1 1 1 1 1 1 1 1 1 1 1 1 1 1 1 1 1 1 1 1 1 1 1 1 1 1 1 1 1 1 1 1 1 1 1 1 1 1 1 1 1 1 1 1 1 1 1 1 1 1 1 1 1 1 1 1 1 1 1 1 1 1 1 1 1 1 1 1 1
>N34
1 1 1 1 1 1 1 1 1 1 1 1 1 1 1 1 1 1 1 1 1 1 1 1 1 1 1 1 1 1 1 1 1 1 1 1 1 1 1 1 1 1 1 1 1 1 1 1 1 1 1 1 1 1 1 1 1 1 1 1 1 1 1 1 1 1 1 1 1 1 1 1 1 1 1 1 1 1 1 1 1 1 1 1 1 1 1 1 1 1 1 1 1 1 1 1 1 1 1 1 1 1 1 1 1 1 1 1 1 1 1 1 1 1 1 1 1 1 1 1 1 1 1 1 1 1 1 1 1 1 1 1 1 1 1 1 1 1 1 1 1 1 1 1 1 1 1 1 1 1 1 1 1 1 1 1 1 1 1 1 1 1 1 1 1
>N35
0.997501 0.970232 0.999216 0.760119 0.821614 0.885509 0.785273 0.997743 0.998889 0.978267 0.464808 0.999999 0.998716 0.525782 0.99841 0.982138 0.999993 0.99869 0.998777 0.997229 0.732557 0.999844 0.993092 0.511829 0.903436 0.976219 0.999207 0.99999 0.997891 0.780066 0.717183 0.999314 0.998572 0.973468 0.999301 0.998921 0.997622 0.997859 0.992734 0.717633 0.819359 0.935018 0.962372 0.986477 0.659148 0.559073 0.994558 0.99932 0.997574 0.997525 0.999967 0.987568 0.558155 0.999993 0.973132 0.991772 0.870216 0.997832 0.994993 0.988828 0.782953 0.998462 0.984997 0.851522 0.999949 0.997659 0.99051 0.991223 0.996134 0.98496 0.997863 0.534817 0.950463 0.999672 0.998604 0.999214 0.999198 0.992927 0.976604 0.989026 0.614259 0.977834 0.987777 0.997653 0.981049 0.518976 0.999899 0.990996 0.995584 0.977203 0.995119 0.663562 0.976757 0.997894 0.995128 0.999999 0.997845 0.834579 0.759579 0.99802 0.838417 0.998511 0.999939 0.989918 0.996806 0.998862 0.978211 0.980439 0.998781 0.982421 0.526125 0.951099 0.997858 0.995436 0.719621 0.841628 0.965795 0.992963 0.997506 0.998287 0.981712 0.989659 0.996156 0.999987 0.652053 0.990424 0.945821 0.999105 0.905258 0.963754 0.991931 0.93434 0.999994 0.995004 0.982617 0.978727 0.998558 0.9961 0.924772 0.984194 0.943653 0.55901 0.997898 0.998176 0.837274 0.918302 0.936017 0.973662 0.982124 0.933257 0.463581 0.96932 0.996948 0.940955 0.761873 0.690604 0.512008 0.994682 0.783533 0.990572 0.922736 0.558378 0.780041 0.453944 0.592064
>N36
0.995912 0.966273 0.997873 0.737904 0.561617 0.888698 0.744094 0.99463 0.997707 0.976868 0.444597 0.999986 0.996919 0.509087 0.996636 0.976731 0.999894 0.997309 0.997568 0.99582 0.689368 0.999811 0.973472 0.544634 0.901303 0.966245 0.998285 0.999913 0.99625 0.773363 0.706213 0.99816 0.996599 0.87833 0.998314 0.997778 0.996917 0.996118 0.988046 0.725374 0.659177 0.934193 0.962695 0.984997 0.657979 0.556822 0.99333 0.998184 0.995535 0.995375 0.999776 0.976995 0.540683 0.999894 0.720712 0.92905 0.868422 0.995329 0.99156 0.986925 0.697589 0.996478 0.931439 0.464076 0.999114 0.995733 0.951991 0.983446 0.990666 0.917802 0.996114 0.532111 0.495519 0.999131 0.996965 0.998071 0.997832 0.987893 0.969242 0.987918 0.613778 0.967194 0.979406 0.99562 0.974017 0.523195 0.999934 0.989447 0.993905 0.969037 0.990052 0.714839 0.974432 0.996252 0.99305 0.999986 0.994263 0.821204 0.764057 0.99604 0.835958 0.996968 0.997254 0.972692 0.996079 0.997593 0.976768 0.970216 0.997236 0.976288 0.608587 0.936328 0.996639 0.992724 0.686598 0.836586 0.966001 0.989834 0.995564 0.996924 0.974935 0.982001 0.991556 0.9998 0.628857 0.95935 0.944616 0.997958 0.874208 0.932325 0.991057 0.89459 0.999914 0.991461 0.97328 0.973225 0.996952 0.99359 0.92852 0.979445 0.898447 0.567145 0.995028 0.996007 0.801171 0.913231 0.931195 0.972117 0.977098 0.92632 0.386074 0.916471 0.992859 0.880934 0.672059 0.699044 0.502139 0.991635 0.656659 0.983053 0.917424 0.496732 0.664547 0.459408 0.574109
>N37
0.993911 0.960903 0.995989 0.59167 0.904125 0.905087 0.684321 0.986894 0.996519 0.981529 0.412893 0.999995 0.994393 0.688075 0.993924 0.966089 0.999982 0.995785 0.99637 0.994276 0.545993 0.999978 0.843435 0.640866 0.900917 0.935312 0.997146 0.99998 0.994265 0.759598 0.678774 0.997398 0.993254 0.520159 0.997598 0.996764 0.996716 0.994237 0.976712 0.754898 0.898282 0.93848 0.967261 0.983178 0.648994 0.547328 0.993255 0.997158 0.992331 0.991746 0.999898 0.935844 0.454212 0.999982 0.778908 0.873699 0.868162 0.989712 0.985689 0.982164 0.893034 0.992534 0.807398 0.318041 0.985297 0.993008 0.559858 0.93818 0.973368 0.816175 0.99424 0.520408 0.629136 0.998952 0.995478 0.996614 0.99589 0.975151 0.954131 0.989118 0.61564 0.934477 0.946297 0.992417 0.939715 0.542302 0.999993 0.986902 0.991588 0.947909 0.974768 0.916232 0.969268 0.994267 0.989565 0.999995 0.982498 0.784801 0.788126 0.993205 0.822839 0.995435 0.993066 0.950479 0.997206 0.994999 0.97423 0.935869 0.994555 0.963574 0.876953 0.874162 0.995195 0.987227 0.581949 0.826724 0.96956 0.981557 0.992342 0.9954 0.961306 0.942879 0.977575 0.999599 0.510657 0.853986 0.947023 0.996962 0.758347 0.872949 0.990994 0.812332 0.999976 0.985513 0.941623 0.962475 0.995213 0.988163 0.951048 0.971977 0.687277 0.601113 0.987497 0.99216 0.607582 0.891574 0.917144 0.968951 0.963038 0.908919 0.544188 0.781681 0.98119 0.417421 0.556866 0.740476 0.442902 0.98307 0.206083 0.965435 0.900946 0.49241 0.40961 0.48677 0.514097
>N38
0.993657 0.961243 0.996433 0.543928 0.954897 0.911568 0.75017 0.981534 0.996151 0.978835 0.480169 0.999995 0.993987 0.686255 0.994863 0.964345 0.999986 0.995109 0.996198 0.993184 0.838703 0.999985 0.845684 0.643787 0.894579 0.924749 0.997036 0.999921 0.993953 0.754136 0.67788 0.997312 0.99707 0.62084 0.997278 0.996619 0.996838 0.99394 0.978863 0.747332 0.898067 0.9404 0.965771 0.986533 0.650877 0.546228 0.993401 0.997028 0.990447 0.992577 0.999858 0.841088 0.460728 0.999986 0.861733 0.946439 0.869123 0.983834 0.984592 0.987819 0.953024 0.994754 0.556993 0.498274 0.983825 0.991758 0.520483 0.938472 0.967215 0.831885 0.993943 0.874842 0.688154 0.998952 0.995261 0.997219 0.996285 0.966322 0.958864 0.98897 0.618799 0.863109 0.893539 0.993046 0.930169 0.593901 0.999995 0.984038 0.990066 0.935722 0.966338 0.943074 0.962443 0.993954 0.98881 0.999995 0.979473 0.789376 0.905924 0.991526 0.820637 0.995172 0.993171 0.945254 0.997476 0.995911 0.984774 0.889939 0.989103 0.957984 0.945015 0.85043 0.995783 0.990538 0.477227 0.825957 0.968447 0.979912 0.989854 0.996778 0.960103 0.938223 0.972667 0.995393 0.591676 0.823511 0.977184 0.996826 0.55716 0.86205 0.996528 0.463294 0.999869 0.984223 0.935405 0.961166 0.994866 0.982976 0.962902 0.976914 0.658877 0.884097 0.99053 0.988963 0.649436 0.888526 0.913067 0.98094 0.955262 0.902849 0.610773 0.729851 0.971762 0.425307 0.733618 0.653673 0.248772 0.978376 0.199694 0.953723 0.894265 0.411139 0.39206 0.485439 0.460114
>N39
0.991969 0.959778 0.995567 0.55001 0.972007 0.93876 0.768716 0.984834 0.994299 0.988417 0.792552 0.999996 0.992187 0.75646 0.994664 0.962485 0.999984 0.991787 0.99534 0.987091 0.924901 0.999984 0.945809 0.72055 0.927101 0.943022 0.994983 0.996319 0.992794 0.789872 0.924966 0.996318 0.998052 0.620087 0.995182 0.995799 0.996382 0.992789 0.976458 0.593773 0.902364 0.933893 0.978019 0.987923 0.562509 0.630068 0.992531 0.995869 0.982568 0.992136 0.99912 0.817713 0.904038 0.999984 0.902876 0.973926 0.916333 0.988847 0.982074 0.989978 0.977838 0.994778 0.991081 0.791192 0.989549 0.987 0.519669 0.979448 0.981425 0.795423 0.99279 0.943803 0.808823 0.998653 0.993918 0.9969 0.99485 0.972734 0.960453 0.983401 0.66227 0.868806 0.654493 0.992406 0.822808 0.618147 0.999996 0.969439 0.982458 0.94672 0.927928 0.957728 0.958419 0.992795 0.983787 0.999996 0.94979 0.870746 0.929285 0.983897 0.869796 0.993351 0.999891 0.658823 0.997006 0.995912 0.988772 0.86484 0.990029 0.93134 0.95695 0.832606 0.9954 0.991246 0.328235 0.684757 0.977735 0.986069 0.97655 0.995741 0.955039 0.940543 0.985082 0.693245 0.839969 0.85953 0.974241 0.995249 0.670589 0.86546 0.996214 0.870975 0.99506 0.98067 0.944593 0.956362 0.992773 0.987462 0.963362 0.976938 0.676427 0.94675 0.989338 0.970905 0.713415 0.828601 0.919961 0.982951 0.905543 0.359769 0.547904 0.856346 0.919121 0.452628 0.887515 0.474461 0.388522 0.986404 0.204075 0.622979 0.650652 0.362806 0.46367 0.465264 0.515021
>N40
0.979529 0.932706 0.986978 0.538051 0.962274 0.92506 0.806032 0.973356 0.982589 0.971706 0.794408 0.999951 0.979718 0.485101 0.988761 0.945984 0.999724 0.969032 0.989331 0.948745 0.918758 0.999724 0.9444 0.702821 0.915769 0.930156 0.974647 0.656462 0.985183 0.760189 0.886351 0.988664 0.995358 0.628868 0.981948 0.990002 0.991798 0.985179 0.952809 0.489081 0.545822 0.883848 0.966765 0.98016 0.557662 0.624158 0.984967 0.987238 0.946105 0.984646 0.98848 0.850915 0.913636 0.999724 0.895354 0.969677 0.906457 0.980457 0.966155 0.982897 0.975174 0.988869 0.995862 0.787848 0.981996 0.963009 0.569352 0.971594 0.97578 0.803756 0.98518 0.93122 0.798669 0.995844 0.98445 0.991795 0.98145 0.958565 0.942576 0.944692 0.664325 0.885337 0.663312 0.984871 0.66478 0.641931 0.999951 0.9671 0.943078 0.933275 0.932128 0.945921 0.918619 0.985183 0.951792 0.999951 0.954115 0.861937 0.90356 0.945481 0.854311 0.978577 0.999845 0.341547 0.991884 0.991396 0.981884 0.866521 0.970226 0.598099 0.924523 0.35589 0.98967 0.98392 0.371948 0.647719 0.96013 0.971703 0.856839 0.986231 0.925125 0.876108 0.979037 0.611034 0.839572 0.795904 0.944292 0.98518 0.670381 0.644585 0.986301 0.864321 0.678683 0.957384 0.888772 0.927635 0.977724 0.979107 0.916324 0.955068 0.614586 0.937533 0.973093 0.819406 0.666591 0.809355 0.696532 0.967845 0.896861 0.317893 0.545267 0.878668 0.910279 0.479147 0.87889 0.462812 0.394642 0.974408 0.232809 0.591895 0.585676 0.332647 0.40897 0.459833 0.48468
>N41
0.999647 0.944604 0.999723 0.998522 0.999622 0.997696 0.999114 0.999628 0.999605 0.999494 0.999242 0.999998 0.999648 0.998961 0.999608 0.997861 0.999994 0.998739 0.99961 0.998623 0.981224 0.999994 0.999605 0.998552 0.999485 0.9978 0.9961 0.998924 0.999383 0.998578 0.997789 0.999715 0.999824 0.999094 0.999671 0.999622 0.999735 0.999383 0.998956 0.965803 0.998154 0.995993 0.999564 0.999432 0.998528 0.56517 0.999382 0.999724 0.996555 0.999381 0.998379 0.999186 0.99935 0.999994 0.999164 0.999333 0.999218 0.999512 0.998991 0.999375 0.999575 0.999609 0.999994 0.998607 0.999735 0.999097 0.998011 0.97693 0.965416 0.998875 0.999383 0.997869 0.931144 0.999825 0.999542 0.999691 0.999704 0.998963 0.997751 0.999291 0.998744 0.999469 0.999213 0.999382 0.996649 0.998777 0.999998 0.999326 0.998636 0.997804 0.999204 0.998922 0.998386 0.999383 0.999616 0.999998 0.999592 0.99918 0.998808 0.997694 0.997578 0.999535 0.999996 0.998504 0.999691 0.999733 0.999371 0.999367 0.998523 0.998235 0.800207 0.810756 0.999621 0.999378 0.996836 0.889871 0.807167 0.999689 0.998315 0.999727 0.997692 0.99772 0.999364 0.9985 0.999196 0.998131 0.533672 0.999721 0.847129 0.998766 0.976912 0.949597 0.865873 0.998975 0.998899 0.997702 0.999514 0.999506 0.9977 0.998966 0.99638 0.999386 0.9995 0.997802 0.834996 0.597378 0.998724 0.99933 0.947219 0.99857 0.998914 0.999104 0.999348 0.998273 0.997707 0.497153 0.999135 0.987018 0.999048 0.999213 0.998825 0.453555 0.998864 0.998884 0.907895
>N42
0.94852 0.804279 0.866924 0.505266 0.882383 0.767984 0.722254 0.946665 0.975889 0.960543 0.905157 0.999845 0.948649 0.929232 0.852944 0.91032 0.999276 0.974847 0.97496 0.965364 0.687332 0.999276 0.959446 0.942341 0.865216 0.73169 0.912269 0.999672 0.966707 0.67429 0.798857 0.970442 0.762514 0.551986 0.979409 0.975934 0.980639 0.966703 0.977684 0.824527 0.99554 0.898898 0.896377 0.804534 0.322139 0.539177 0.966533 0.966128 0.96637 0.850999 0.998242 0.950757 0.481873 0.999276 0.937432 0.948605 0.757506 0.961272 0.928027 0.778434 0.960325 0.451192 0.762749 0.397594 0.470484 0.96651 0.660501 0.726798 0.821598 0.937819 0.966704 0.992232 0.374049 0.988837 0.961958 0.878463 0.875433 0.926338 0.784151 0.960562 0.587346 0.963947 0.869088 0.849504 0.432209 0.371642 0.999845 0.965606 0.966237 0.907422 0.845971 0.914697 0.9583 0.966708 0.88311 0.999845 0.646775 0.813305 0.759673 0.961917 0.682805 0.961941 0.533077 0.880791 0.979338 0.858198 0.550029 0.889485 0.921694 0.901626 0.37671 0.895598 0.891404 0.433868 0.989874 0.293143 0.89295 0.450833 0.961309 0.871854 0.742453 0.822259 0.519914 0.99925 0.9475 0.831557 0.342441 0.912297 0.725893 0.704395 0.397447 0.828687 0.999672 0.92798 0.439806 0.790936 0.962319 0.960586 0.834272 0.977685 0.623374 0.670701 0.818511 0.961724 0.614185 0.894794 0.739117 0.563869 0.816358 0.392955 0.840939 0.435332 0.861418 0.682385 0.483303 0.93303 0.384723 0.85412 0.340728 0.853745 0.431965 0.590696 0.981333 0.433352 0.300926
>N43
0.997842 0.976479 0.998587 0.871156 0.853324 0.853506 0.810549 0.997742 0.998147 0.980818 0.953743 0.999992 0.998001 0.519474 0.99794 0.98159 0.999975 0.998025 0.998049 0.979804 0.879945 0.999974 0.997321 0.50405 0.927053 0.978977 0.998685 0.996912 0.99682 0.836018 0.898108 0.99861 0.993034 0.992834 0.998597 0.998157 0.970712 0.996816 0.992016 0.578107 0.924863 0.897567 0.835168 0.993296 0.554548 0.747485 0.996178 0.998607 0.996721 0.99671 0.999902 0.984582 0.686244 0.999975 0.994626 0.998418 0.841402 0.997376 0.993564 0.961617 0.96536 0.997979 0.995107 0.849303 0.999983 0.996744 0.996532 0.996175 0.997289 0.994098 0.996818 0.562975 0.977503 0.999239 0.997667 0.998578 0.99859 0.992688 0.966007 0.987547 0.638387 0.979694 0.995961 0.996756 0.984103 0.935723 0.999992 0.985899 0.987431 0.97912 0.995954 0.407864 0.973005 0.996823 0.986293 0.999992 0.998234 0.57976 0.761805 0.997266 0.885545 0.993927 0.999983 0.992689 0.998242 0.998573 0.966658 0.960218 0.980994 0.973752 0.820295 0.974739 0.997154 0.986939 0.893374 0.832414 0.972691 0.721256 0.990439 0.990707 0.980802 0.986671 0.996335 0.999129 0.992461 0.992132 0.957061 0.998659 0.387619 0.792889 0.993983 0.545736 0.999983 0.993583 0.995315 0.952498 0.997594 0.995679 0.939238 0.980427 0.943483 0.933471 0.99743 0.997483 0.72366 0.802989 0.927883 0.974594 0.984616 0.925425 0.421247 0.978425 0.99721 0.975994 0.784317 0.57596 0.405205 0.976955 0.999853 0.997415 0.844447 0.484046 0.919478 0.397296 0.540242
