# Supplementary material for: Molecular evolution of cyclin proteins in animals and fungi
Source: BMC Evol Biol. 2011 Jul 28;11:224. doi: 10.1186/1471-2148-11-224 (PMC3162929; doi:10.1186/1471-2148-11-224)
Supplement: Additional file 3 — The packed archive contains FASTA-like text files. Each text file contains space delimited numbers representing reconstruction probabilities of ancestral amino acids in internal tree nodes of A-, B-, D-, and E- cyclin phylogenetic trees for each ancestral sequence. [file 1471-2148-11-224-S3.GZ › cyclinE.aaml.txt]

>N1
1 1 0.988 0.995 0.298 0.986 0.998 1 0.251 0.539 1 0.838 0.402 0.999 0.836 0.976 0.401 0.916 0.946 0.817 0.933 0.916 0.308 0.991 1 1 0.409 1 0.999 1 0.998 1 1 0.985 0.996 1 1 1 1 0.998 0.990 1 1 1 1 0.998 0.999 0.966 0.999 1 1 1 1 0.980 0.997 0.999 1 0.993 1 0.580 0.767 1 1 0.944 1 0.998 0.913 0.901 0.983 0.700 0.986 1 0.866 0.961 1 1 1 0.835 1 0.796 1 0.797 1 1 0.992 1 0.999 0.960 1 1 1 1 1 1 1 0.930 0.673 1 1 1 0.998 1 1 1 1 1 1 0.995 0.597 0.772 0.991 1 0.996 0.360 0.964 0.992 0.781 0.890 1 0.678 0.892 1 0.993 1 0.413 1 0.794 1 0.753 1 0.540 0.838 0.852 1 1 1 0.666 1 0.950 1 0.632 0.713 0.503 0.998 0.999 0.185 0.908 0.997 0.796 0.664 0.980 0.719 0.994 1 0.957 1 0.992 1 0.719 1 1 0.873 0.962 0.984 0.998 0.804 0.999 0.985 1 0.996 0.740 0.780 1 1 0.566 1 0.969 1 1 0.785 0.976 0.648 0.691 0.726 0.656 0.332 0.515 0.966 1 0.722 0.880 0.991 0.812 0.692 0.891 0.602 0.995 1 0.523 0.986 1 1 0.851 1 0.997 0.996 0.418 0.999 0.793 0.987 0.495 0.716 0.936 0.869 0.722 0.842 0.436 0.918 0.767 0.804
>N2
1 1 0.973 0.999 0.281 0.989 0.999 1 0.250 0.503 1 0.801 0.276 1 0.532 0.974 0.338 0.982 0.937 0.908 0.917 0.929 0.255 0.997 1 1 0.535 1 0.999 1 1 1 1 0.999 1 1 1 1 1 1 0.993 1 1 1 1 1 1 0.962 1 1 1 1 1 0.990 1 1 1 0.996 1 0.608 0.715 1 1 0.944 1 0.999 0.948 0.912 0.991 0.597 0.999 1 0.946 0.960 1 1 1 0.980 1 0.997 1 0.759 1 1 0.994 1 1 0.987 1 1 1 1 1 1 1 0.923 0.652 1 1 1 1 1 1 1 1 1 1 1 0.643 0.783 0.995 1 1 0.433 0.961 0.999 0.817 0.912 1 0.907 0.936 1 0.999 1 0.706 1 0.986 1 0.793 1 0.713 0.848 0.878 1 1 1 0.779 1 0.960 1 0.682 0.679 0.492 1 0.999 0.215 0.922 1 0.890 0.999 0.972 0.959 1 1 0.989 1 0.998 1 0.847 1 1 0.917 0.996 0.997 0.997 0.715 1 0.991 1 0.997 0.761 0.778 1 1 0.554 1 0.991 1 1 0.799 0.993 0.912 0.853 0.774 0.833 0.776 0.980 0.722 1 0.954 0.863 1 0.776 0.673 0.727 0.974 0.994 1 0.984 0.983 1 1 0.861 1 0.999 1 0.730 1 0.823 0.999 0.344 0.714 0.977 0.935 0.713 0.818 0.576 0.928 0.805 0.880
>N3
1 1 0.903 0.999 0.296 0.983 0.967 1 0.239 0.259 1 0.846 0.263 1 0.822 0.998 0.321 0.995 0.944 0.916 0.940 0.892 0.305 0.999 1 1 0.545 1 0.998 1 0.998 1 1 0.998 1 1 1 1 1 1 0.978 1 1 1 1 1 1 0.959 1 1 1 1 1 0.996 1 1 1 0.720 1 0.645 0.677 1 1 0.804 1 0.999 0.979 0.810 0.987 0.620 0.993 1 0.942 0.973 1 1 1 0.982 1 0.997 1 0.786 1 1 0.998 1 1 0.994 1 1 1 1 1 1 1 0.920 0.628 0.999 1 1 1 1 1 1 1 1 1 1 0.665 0.765 0.997 1 0.999 0.408 0.795 1 0.801 0.908 1 0.982 0.978 1 0.998 1 0.704 1 0.990 1 0.774 1 0.734 0.847 0.958 1 1 1 0.808 1 0.796 1 0.656 0.628 0.436 0.993 0.996 0.206 0.902 1 0.904 1 0.938 0.967 1 1 0.985 1 0.999 1 0.459 1 1 0.926 0.960 0.997 0.999 0.711 1 0.991 1 0.806 0.779 0.771 1 0.999 0.552 1 0.995 1 1 0.738 0.991 0.944 0.849 0.771 0.818 0.778 0.990 0.921 1 0.982 0.811 1 0.759 0.663 0.691 0.980 0.990 1 0.993 0.971 1 1 0.869 1 0.995 1 0.687 1 0.802 0.999 0.297 0.689 0.985 0.949 0.724 0.784 0.592 0.924 0.797 0.875
>N4
1 1 0.836 0.994 0.703 0.878 0.963 1 0.478 0.431 1 0.840 0.710 1 0.932 0.999 0.222 0.998 0.917 0.810 0.862 0.603 0.318 0.998 1 0.994 0.277 1 1 1 0.933 1 1 0.957 1 1 0.992 1 1 0.987 0.960 1 1 1 1 1 1 0.626 1 1 1 1 1 0.999 1 1 1 0.714 1 0.630 0.690 1 1 0.754 0.972 0.992 0.968 0.667 0.997 0.650 0.629 1 0.960 0.954 1 1 1 0.956 1 0.966 1 0.756 1 1 1 1 0.999 0.996 1 1 1 1 1 1 1 0.987 0.598 0.979 1 1 1 1 1 1 1 1 1 0.999 0.599 0.846 0.994 1 0.998 0.517 0.784 0.999 0.887 0.952 0.998 0.982 0.995 1 0.954 1 0.631 1 0.987 1 0.762 1 0.690 0.847 0.992 1 1 1 0.796 1 0.705 1 0.579 0.454 0.350 0.529 0.972 0.678 0.982 0.999 0.875 0.989 0.822 0.940 0.999 1 0.998 1 0.999 1 0.561 1 1 0.919 0.897 0.992 0.999 0.896 0.998 0.978 0.998 0.979 0.747 0.956 1 1 0.687 1 0.998 1 1 0.969 0.997 0.927 0.966 0.779 0.264 0.564 0.996 0.996 1 0.984 0.779 0.996 0.401 0.773 0.697 0.959 0.644 1 0.997 0.445 1 1 0.645 1 0.999 0.999 0.663 0.996 0.587 0.999 0.240 0.604 0.960 0.936 0.382 0.819 0.820 0.553 0.558 0.912
>N5
1 0.999 0.883 0.952 0.825 0.588 0.999 1 0.458 0.858 1 0.973 0.877 1 0.937 0.999 0.329 0.979 0.981 0.794 0.751 0.700 0.873 0.990 1 0.998 0.327 1 1 1 0.855 1 1 0.971 1 1 1 1 1 0.999 0.990 1 1 0.999 1 1 1 0.666 1 1 1 1 1 1 1 1 1 0.997 1 0.827 0.982 1 1 0.922 0.992 0.915 0.997 0.976 0.996 0.509 0.284 1 0.896 0.462 1 1 1 0.995 1 0.994 1 0.758 1 1 1 1 0.980 0.990 1 1 1 1 1 1 1 0.994 0.634 0.977 1 1 1 1 1 1 1 1 1 0.982 0.899 0.836 0.965 1 0.998 0.612 0.944 0.999 0.913 0.808 0.964 0.999 0.996 1 0.965 1 0.611 1 0.947 1 0.504 1 0.716 0.768 0.998 1 1 1 0.650 1 0.719 1 0.861 0.440 0.680 0.537 0.999 0.748 0.978 0.996 0.715 0.999 0.968 0.980 0.985 1 0.999 1 0.999 1 0.618 1 0.999 0.889 0.843 0.946 1 0.957 0.975 0.917 1 0.993 0.831 0.998 1 1 0.683 1 0.996 0.990 1 0.996 0.998 0.405 0.993 0.954 0.268 0.946 0.997 1 1 0.929 0.814 1 0.510 0.720 0.513 0.682 0.743 1 0.998 0.330 1 1 0.539 1 1 0.994 0.772 0.926 0.586 0.998 0.245 0.560 0.601 0.805 0.225 0.707 0.802 0.564 0.716 0.847
>N6
1 1 0.964 0.896 0.982 0.605 1 1 0.669 0.997 1 0.995 0.954 1 0.789 1 0.817 1 0.999 0.895 0.871 0.964 0.931 0.991 1 1 0.428 1 1 1 0.986 1 1 0.992 1 1 1 1 1 1 1 1 1 1 1 1 1 0.998 1 1 1 1 1 0.999 1 1 1 1 1 0.865 1 1 1 0.985 1 0.993 1 1 1 0.965 0.505 1 0.958 0.339 1 1 1 1 1 1 0.996 0.974 1 1 1 1 1 0.982 1 1 1 1 1 1 1 0.989 0.998 0.998 1 1 1 0.999 1 1 1 1 1 1 0.996 0.983 0.989 1 0.999 0.867 1 0.992 0.989 0.981 0.998 1 0.939 1 0.987 1 0.491 1 0.998 1 0.739 1 0.652 0.967 0.999 1 1 1 0.699 1 0.979 1 0.979 0.485 0.572 0.999 1 0.537 0.809 0.999 0.817 1 0.998 0.999 0.657 1 1 1 1 1 0.642 1 1 0.845 0.868 0.918 1 0.997 0.954 0.861 1 0.999 0.969 1 1 1 0.998 1 0.997 0.990 1 1 0.999 0.789 0.999 0.973 0.637 0.998 1 1 1 0.923 0.919 1 0.819 0.747 0.552 0.972 0.988 1 0.998 0.701 1 1 0.967 1 1 1 0.995 0.940 0.933 0.998 0.411 0.540 0.404 0.458 0.629 0.799 0.699 0.812 0.939 0.603
>N7
1 1 0.995 0.916 0.988 0.557 1 1 0.762 0.999 1 0.995 0.985 1 0.796 1 0.847 1 1 0.936 0.883 0.967 0.981 0.990 1 1 0.387 1 1 1 0.987 1 1 0.989 1 1 1 1 1 1 1 1 1 1 1 1 1 1 1 1 1 1 1 1 1 1 1 1 1 0.978 1 1 1 0.984 1 0.999 1 1 1 0.978 0.615 1 0.960 0.319 1 1 1 1 1 1 0.995 0.995 1 1 1 1 1 0.996 1 1 1 1 1 1 1 0.998 1 1 1 0.999 0.999 0.998 1 1 1 1 1 1 0.998 0.989 0.998 1 0.998 0.865 1 0.999 0.994 0.994 1 1 0.939 1 0.984 1 0.506 1 0.997 1 0.740 1 0.650 0.990 1 1 1 1 0.717 0.999 0.980 1 0.992 0.582 0.567 1 1 0.499 0.896 0.997 0.819 1 0.999 0.999 0.662 1 1 1 1 1 0.820 1 1 0.884 0.892 0.997 1 0.998 0.890 0.747 1 1 0.985 1 1 1 1 1 0.994 0.999 1 1 0.998 0.888 1 0.950 0.714 0.999 1 1 1 0.928 0.893 1 0.844 0.872 0.528 0.977 0.991 1 0.996 0.934 1 1 0.985 1 1 1 0.999 0.994 0.953 0.995 0.386 0.697 0.900 0.636 0.957 0.790 0.982 0.960 0.981 0.573
>N8
1 1 1 0.995 0.988 0.558 1 1 0.986 0.996 1 0.979 0.995 1 0.996 1 0.841 1 1 0.931 0.867 0.995 0.991 1 1 1 0.326 1 1 1 0.993 1 1 0.909 1 1 1 1 1 1 1 1 1 1 1 1 1 1 1 1 1 1 1 1 1 1 1 1 1 0.999 1 1 1 0.959 1 1 1 1 1 0.981 0.832 1 0.999 0.977 1 1 1 1 1 1 0.971 1 1 1 1 1 1 1 1 1 1 1 1 1 1 1 1 1 1 1 1 1 1 1 1 1 1 1 1 0.990 1 1 1 0.852 1 1 0.999 0.999 1 1 0.999 1 0.974 1 0.637 1 0.981 1 0.805 1 0.676 0.999 1 1 1 1 0.688 1 0.999 1 0.999 0.997 0.539 1 1 0.988 0.997 1 0.888 1 0.999 1 0.997 1 1 1 1 1 0.900 1 1 0.902 0.999 1 1 0.997 0.885 0.781 1 1 0.994 1 1 1 1 1 1 1 1 1 1 0.974 1 0.997 0.966 1 1 1 1 0.531 0.775 1 0.985 0.918 0.969 0.999 0.996 1 1 0.997 1 1 0.997 1 1 1 1 1 0.966 0.997 0.787 0.703 0.956 0.708 0.995 0.655 0.999 0.990 0.993 0.589
>N9
1 1 1 0.999 0.941 0.856 1 1 0.994 0.939 1 0.994 0.976 1 0.999 1 0.953 1 1 0.928 0.958 0.996 0.978 1 1 1 0.347 1 1 1 0.982 1 1 0.905 1 1 1 1 1 0.990 1 1 1 0.998 1 1 1 1 1 1 1 1 1 0.990 1 1 1 1 1 1 1 1 1 0.841 1 1 1 1 1 0.934 0.816 1 1 0.993 1 1 1 1 1 1 0.966 1 1 1 1 1 1 1 1 1 1 1 1 1 1 1 0.995 1 1 1 1 1 1 1 1 1 1 0.990 0.994 0.954 1 1 1 0.742 1 1 0.997 0.998 1 1 1 1 0.873 1 0.813 1 0.995 1 0.793 1 0.497 0.999 1 1 1 1 0.845 1 1 1 0.999 0.999 0.867 1 1 0.997 0.998 1 0.855 1 0.982 1 1 1 1 1 0.994 1 0.877 1 1 0.786 1 1 0.994 0.976 0.983 0.784 1 1 0.995 1 1 1 1 1 1 1 1 1 1 0.945 1 1 0.962 1 1 1 1 0.533 0.726 1 0.979 0.891 0.944 1 0.987 1 1 0.999 1 1 0.996 1 1 1 1 0.996 0.925 0.987 0.741 0.527 0.927 0.612 0.980 0.683 0.995 0.973 0.962 0.879
>N10
1 1 1 1 0.974 1 1 1 0.999 1 1 1 1 1 1 1 1 1 1 1 1 0.954 0.998 1 1 1 1 1 1 1 1 1 1 1 1 1 1 1 1 1 1 1 1 1 1 1 1 1 1 1 1 1 1 1 1 1 1 1 1 1 1 1 1 1 1 1 1 1 1 0.960 0.996 1 1 1 1 1 1 1 1 1 1 1 1 1 1 1 1 1 1 1 1 1 1 1 1 1 1 1 1 1 1 1 1 1 1 1 1 1 1 0.991 1 1 1 0.996 1 1 0.966 1 1 1 1 1 1 1 0.912 1 1 1 1 1 0.999 1 1 1 1 1 1 1 1 1 1 1 1 1 1 1 0.999 1 0.984 1 1 1 1 1 1 1 1 1 1 1 1 0.999 1 1 1 1 1 0.939 1 1 0.996 1 1 1 1 1 1 1 1 1 1 1 1 1 1 1 1 1 1 1 1 1 1 1 1 1 0.997 1 1 1 1 1 1 1 1 1 1 1 1 1 0.998 0.999 1 1 1 1 1 0.462 0.999 1
>N11
1 1 1 1 0.973 1 1 1 1 1 1 1 1 1 1 1 1 1 1 1 1 0.987 1 1 1 1 1 1 1 1 1 1 1 1 1 1 1 1 1 1 1 1 1 1 1 1 1 1 1 1 1 1 1 1 1 1 1 1 1 1 1 1 1 1 1 1 1 1 1 0.959 1 1 1 1 1 1 1 1 1 1 1 1 1 1 1 1 1 1 1 1 1 1 1 1 1 1 1 1 1 1 1 1 1 1 1 1 1 1 1 0.979 1 1 1 0.995 1 1 1 1 1 1 1 1 1 1 0.562 1 1 1 1 1 1 1 1 1 1 1 1 1 1 1 1 1 1 1 1 1 0.999 1 1 1 1 1 1 1 1 1 1 1 1 1 1 1 1 1 1 1 1 0.935 1 1 1 1 1 1 1 1 1 1 1 1 1 1 1 1 1 1 1 1 1 1 1 1 1 1 1 1 1 1 1 1 1 1 1 1 1 1 1 1 1 1 1 1 1 1 1 1 1 0.998 1 1
>N12
1 1 1 1 0.998 1 1 1 1 1 1 1 1 1 1 1 1 1 1 1 0.999 0.986 1 1 1 1 1 1 1 1 1 1 1 1 0.999 1 1 1 1 1 1 1 1 1 1 1 1 1 1 1 1 1 1 1 1 1 1 1 1 1 1 1 1 1 1 1 1 1 1 0.997 1 1 1 1 1 1 1 1 1 1 1 1 1 1 1 1 1 1 1 1 1 1 1 1 1 1 1 1 1 1 1 1 1 1 1 1 1 1 1 0.981 1 1 1 1 1 1 1 1 1 1 1 1 1 1 0.563 1 1 1 1 1 1 1 1 1 1 1 1 1 1 1 1 1 1 1 1 1 0.997 1 1 1 1 1 1 1 1 1 1 1 1 1 1 1 1 1 1 1 1 0.983 1 1 1 1 1 1 1 1 1 1 1 1 1 1 1 1 1 0.999 1 1 1 1 1 1 1 1 1 1 1 1 1 1 1 1 1 1 1 1 0.996 1 1 1 1 1 1 1 1 1 1 1 1 1
>N13
1 0.999 1 1 0.992 1 1 1 0.996 1 1 1 1 1 1 1 1 1 1 1 1 0.730 0.988 0.998 1 1 1 1 1 1 0.998 1 1 1 0.999 1 1 1 1 1 1 1 1 1 1 1 1 1 1 1 1 1 1 1 1 1 1 1 1 1 1 1 1 1 1 1 0.999 1 1 0.957 0.990 1 1 1 1 1 1 1 1 1 1 0.999 1 1 1 1 0.999 1 1 1 1 1 1 1 1 1 1 1 1 1 1 1 1 1 1 1 1 1 1 0.997 1 1 1 0.999 1 1 0.945 0.999 1 1 1 1 1 1 0.991 1 1 1 1 1 0.999 1 1 1 1 1 1 1 1 1 1 1 1 1 1 1 0.995 1 0.981 1 1 1 1 1 1 1 1 1 1 1 1 1 0.994 1 1 1 1 0.997 1 1 0.968 1 1 1 1 1 1 1 1 1 1 0.999 1 1 1 1 1 1 1 1 1 1 1 1 1 1 0.988 1 1 1 1 1 1 1 1 1 1 1 1 1 0.997 0.999 1 1 1 1 1 0.412 1 1
>N14
1 1 1 1 1 1 1 1 1 1 1 1 1 1 1 1 1 1 1 1 1 1 1 1 1 1 1 1 1 1 1 1 1 1 1 1 1 1 1 1 1 1 1 1 1 1 1 1 1 1 1 1 1 1 1 1 1 1 1 1 1 1 1 1 1 1 1 1 1 1 1 1 1 1 1 1 1 1 1 1 1 1 1 1 1 1 1 1 1 1 1 1 1 1 1 1 1 1 1 1 1 1 1 1 1 1 1 1 1 1 1 1 1 1 1 1 1 1 1 1 1 1 1 1 1 1 1 1 1 1 1 1 1 1 1 1 1 1 1 1 1 1 1 1 1 1 1 1 1 1 1 1 1 1 1 1 1 1 1 1 1 1 1 1 1 1 1 1 1 1 1 1 1 1 1 1 1 1 1 1 1 1 1 1 1 1 1 1 1 1 1 1 1 1 1 1 1 1 1 1 1 1 1 1 1 1 1 1 1 1 1 1 1 1 1 1 1 1 1 1
>N15
1 1 1 1 1 1 1 1 1 1 1 1 1 1 1 1 1 1 1 1 1 1 1 1 1 1 1 1 1 1 1 1 1 1 1 1 1 1 1 1 1 1 1 1 1 1 1 1 1 1 1 1 1 1 1 1 1 1 1 1 1 1 1 1 1 1 1 1 1 1 1 1 1 1 1 1 1 1 1 1 1 1 1 1 1 1 1 1 1 1 1 1 1 1 1 1 1 1 1 1 1 1 1 1 1 1 1 1 1 1 1 1 1 1 1 1 1 1 1 1 1 1 1 1 1 1 1 1 1 1 1 1 1 1 1 1 1 1 1 1 1 1 1 1 1 1 1 1 1 1 1 1 1 1 1 1 1 1 1 1 1 1 1 1 1 1 1 1 1 1 1 1 1 1 1 1 1 1 1 1 1 1 1 1 1 1 1 1 1 1 1 1 1 1 1 1 1 1 1 1 1 1 1 1 1 1 1 1 1 1 1 1 1 1 1 1 1 1 1 1
>N16
1 1 0.997 0.994 0.999 0.993 1 1 1 1 1 0.993 1 1 1 1 0.984 1 1 0.964 0.991 0.992 1 1 1 1 0.465 1 1 1 1 1 1 0.998 0.997 1 1 1 1 1 1 1 1 1 1 0.999 1 1 1 0.992 1 1 1 1 1 1 1 1 1 1 1 1 1 1 1 1 1 1 0.998 1 0.995 1 1 1 1 1 1 1 1 0.995 0.930 1 1 1 1 1 1 1 1 1 1 1 1 1 1 1 1 1 1 1 1 1 1 1 1 1 1 1 1 1 1 1 0.996 0.996 1 1 1 1 1 1 1 1 1 1 0.997 1 0.996 1 0.998 1 0.986 1 1 1 1 1 0.981 1 0.997 1 1 1 0.557 1 1 1 1 1 0.997 1 1 0.997 1 1 1 1 1 1 0.998 1 1 0.997 1 1 1 1 0.996 0.998 1 1 0.984 1 1 1 1 1 1 1 1 1 1 0.999 1 1 1 1 1 1 1 0.995 0.997 0.999 1 0.999 0.999 1 0.988 1 1 1 1 1 1 1 1 1 1 1 0.991 1 0.994 0.994 0.999 0.999 1 0.965 1 1 1 0.994
>N17
1 1 0.959 0.983 0.990 0.954 1 1 0.751 0.999 0.985 0.999 0.780 1 0.986 1 0.839 1 0.999 0.943 0.648 0.990 0.936 0.955 1 1 0.644 1 1 1 0.995 1 1 1 1 1 1 1 1 1 1 1 1 0.991 1 1 1 1 1 1 1 1 1 0.964 0.994 1 0.982 1 1 0.980 1 1 1 0.999 1 1 1 1 1 0.995 0.942 1 0.927 0.976 1 1 1 1 1 1 0.957 0.992 1 1 1 1 1 0.622 1 1 0.997 1 1 1 1 0.967 1 1 1 1 1 0.999 1 1 0.998 1 1 1 0.998 0.993 0.859 1 0.999 0.972 1 0.982 0.993 0.980 1 0.999 0.990 1 0.994 1 0.771 1 0.999 1 0.858 1 0.988 0.983 0.919 1 1 1 0.524 1 1 1 0.879 0.990 0.980 1 1 0.710 0.997 1 0.828 1 0.999 1 0.833 1 1 1 1 1 0.840 1 1 0.934 0.983 0.893 1 0.999 0.999 0.992 0.995 0.984 0.860 1 1 1 1 1 0.999 0.985 1 1 0.999 0.988 0.999 0.997 0.484 0.978 0.999 1 0.997 0.979 0.995 0.994 0.859 0.603 0.931 0.998 0.997 1 1 0.975 1 1 0.990 1 1 1 0.996 0.868 0.919 1 0.593 0.987 0.739 0.740 0.946 0.986 0.601 0.988 0.958 0.385
>N18
1 1 0.999 1 0.997 0.993 1 1 0.947 1 1 1 0.344 1 1 1 0.603 1 1 0.909 0.993 0.944 0.868 0.985 1 1 0.995 1 1 1 0.959 1 1 1 1 1 1 1 1 1 1 1 0.997 0.993 1 1 1 1 1 1 1 1 1 0.990 0.999 1 1 1 1 1 1 1 1 1 1 1 1 1 1 0.999 0.889 1 0.978 0.999 1 1 1 1 1 1 1 1 1 1 1 1 1 0.983 1 1 0.999 1 1 1 1 0.998 1 0.994 1 1 1 0.975 1 0.993 0.664 1 1 1 1 0.998 0.997 1 1 0.994 1 0.999 0.998 0.890 1 0.988 0.999 1 0.956 1 0.719 1 1 1 0.998 1 1 0.914 0.999 1 1 0.992 0.972 1 1 1 0.996 1 0.999 1 1 0.702 1 1 0.993 1 1 1 0.802 1 1 1 1 1 0.444 1 1 0.995 0.999 1 1 1 1 0.999 0.994 1 0.993 1 1 1 1 1 1 1 1 1 1 1 1 1 0.987 0.540 1 1 0.997 0.999 0.999 0.994 0.743 0.988 0.918 1 0.999 1 1 0.999 1 1 0.997 1 1 1 0.960 0.999 0.984 1 0.978 1 0.993 0.668 0.872 0.999 0.713 1 0.998 0.735
>N19
1 0.961 0.892 0.996 0.676 0.940 1 1 0.390 0.712 1 0.987 0.890 1 0.997 0.999 0.751 0.990 0.969 0.392 0.919 0.393 0.955 0.798 1 0.954 0.490 1 0.999 1 0.915 1 1 0.901 1 1 1 1 1 1 0.902 1 1 0.882 1 1 1 0.964 1 1 1 1 1 1 1 1 1 1 1 0.886 0.999 1 1 0.993 1 0.991 0.999 0.999 0.941 0.705 0.460 1 0.709 0.764 1 1 1 0.999 1 0.996 1 0.805 1 1 1 1 0.978 0.938 1 1 1 1 1 1 1 0.994 0.567 0.999 1 1 1 1 1 1 1 1 1 0.475 0.984 0.512 0.612 1 0.997 0.369 0.941 0.999 0.824 0.835 0.999 1 0.999 1 0.907 1 0.743 1 0.988 1 0.727 1 0.724 0.965 0.999 1 1 0.992 0.936 1 0.771 1 0.975 0.979 0.969 0.988 1 0.936 0.914 0.946 0.874 0.999 0.986 0.936 1 1 1 1 0.997 1 0.925 0.999 0.995 0.881 0.788 0.996 1 0.793 0.933 0.883 1 0.975 0.711 1 1 1 0.988 1 0.953 0.850 1 0.990 0.998 0.283 0.997 0.994 0.390 0.992 0.974 1 1 0.958 0.436 1 0.888 0.403 0.932 0.886 0.672 1 0.999 0.520 1 1 0.584 1 1 0.724 0.594 0.932 0.829 0.986 0.347 0.643 0.383 0.819 0.378 0.887 0.977 0.498 0.683 0.963
>N20
1 0.993 0.952 0.999 0.924 0.993 1 1 0.584 0.749 1 0.971 0.676 1 1 1 0.900 1 0.631 0.481 0.988 0.425 0.882 0.682 1 0.924 0.648 1 0.984 1 0.452 1 1 0.955 1 1 1 1 1 1 0.543 1 1 0.891 1 1 1 0.996 1 1 1 1 1 1 1 1 1 1 1 0.994 1 1 1 0.999 1 1 1 1 0.965 0.764 0.955 1 0.806 0.995 1 1 1 1 1 0.977 1 0.818 1 1 1 1 0.999 0.997 1 1 1 1 0.992 1 1 0.993 0.603 1 1 1 1 1 1 1 1 1 1 0.557 0.997 0.589 0.971 1 0.996 0.494 0.999 1 0.968 0.599 1 1 0.999 1 0.975 1 0.906 1 1 1 0.973 1 0.572 0.993 1 1 1 1 0.994 0.998 0.987 1 0.994 0.999 0.996 1 1 0.984 0.877 0.998 0.976 0.993 0.964 0.997 1 1 1 1 0.978 1 0.986 1 0.900 0.744 0.798 0.999 1 0.867 0.997 0.999 1 0.996 0.886 1 1 1 1 1 0.998 0.852 1 0.925 0.999 0.905 0.999 0.998 0.818 0.999 0.990 0.994 1 0.997 0.920 0.996 0.972 0.658 0.987 0.987 0.976 1 0.999 0.323 1 1 0.570 1 1 0.686 0.425 0.967 0.957 0.850 0.776 0.387 0.433 0.711 0.953 0.945 0.997 0.829 0.513 0.966
>N21
1 1 0.933 1 0.979 0.999 1 1 0.970 0.996 0.996 0.999 0.670 1 1 1 0.929 1 0.626 0.996 0.999 0.518 0.330 0.992 1 0.804 0.778 1 0.974 1 0.549 1 1 0.998 1 1 1 1 1 1 0.990 1 1 0.999 1 1 1 0.991 1 1 1 1 1 1 1 1 1 1 1 1 1 1 1 1 1 1 1 1 0.993 0.983 0.998 1 0.763 1 1 1 1 1 1 0.999 1 0.994 1 1 1 1 1 1 1 1 1 1 0.998 1 1 0.975 0.990 1 1 1 1 1 1 1 1 1 1 0.988 1 0.512 0.999 1 0.982 0.989 1 1 0.996 0.597 1 1 1 1 0.999 1 0.992 1 1 1 0.997 1 0.604 0.998 1 1 1 1 0.999 0.984 0.999 1 0.999 1 0.999 1 1 0.997 0.998 1 0.996 1 0.998 1 1 1 1 1 0.999 1 0.998 1 0.906 0.722 0.852 1 1 0.842 1 1 1 1 0.953 1 1 1 1 1 1 1 1 0.909 1 0.966 1 1 0.992 1 1 1 1 1 0.989 1 0.986 0.972 0.998 0.999 0.998 1 1 0.619 1 1 0.968 1 1 0.989 0.485 0.998 0.970 0.858 0.783 0.540 0.681 0.968 0.997 0.997 1 0.989 0.625 0.999
>N22
1 1 1 1 0.993 1 1 1 1 1 1 1 0.952 1 1 1 0.893 1 0.999 1 1 0.999 0.996 1 1 0.812 0.998 1 1 1 1 1 1 1 1 1 1 1 1 1 1 1 1 1 1 1 1 0.999 1 1 1 1 1 1 1 1 1 1 1 1 1 1 1 1 1 1 1 1 1 1 1 1 0.999 1 1 1 1 1 1 1 1 1 1 1 1 1 1 1 1 1 1 1 1 1 1 0.998 1 1 1 1 1 1 1 1 1 1 1 1 0.999 0.702 1 1 0.998 1 1 1 1 1 1 1 1 1 1 1 1 1 1 1 1 1 0.994 0.988 1 1 1 1 1 1 1 1 1 1 1 1 1 1 1 1 1 1 1 1 1 1 1 1 1 1 1 1 1 0.994 0.999 1 1 0.997 1 1 1 1 0.999 1 1 1 1 1 1 1 1 0.998 1 0.810 1 1 1 1 0.999 1 1 1 1 1 1 0.978 1 1 1 1 1 0.950 1 1 1 1 1 1 0.998 1 0.999 0.885 0.999 0.862 0.788 0.999 1 1 1 1 0.996 1
>N23
1 1 0.998 1 0.966 1 1 1 0.999 1 0.997 1 0.684 1 1 1 0.997 1 0.998 1 1 0.997 0.320 1 1 0.999 0.990 1 0.996 1 0.999 1 1 1 1 1 1 1 1 1 1 1 1 1 1 1 1 1 1 1 1 1 1 1 1 1 1 1 1 1 1 1 1 1 1 0.998 1 1 0.968 1 1 1 0.995 1 1 1 1 1 1 1 1 1 1 1 1 1 1 1 1 1 1 1 1 1 1 1 1 1 1 1 1 1 1 1 1 1 1 1 1 0.868 1 1 1 1 1 1 1 0.996 1 1 1 1 1 1 1 1 1 1 1 1 0.529 1 1 1 1 1 1 0.997 1 1 1 1 1 1 1 1 1 1 0.997 1 1 1 1 1 1 1 1 1 1 1 0.713 0.932 0.987 1 1 0.998 1 1 1 1 0.999 1 1 1 1 1 1 1 1 0.999 1 0.999 1 1 1 1 1 1 1 1 0.984 1 0.955 1 1 1 1 1 1 0.863 1 1 0.999 1 1 0.998 0.520 1 0.999 0.820 0.960 0.604 0.678 0.998 1 1 1 1 0.537 1
>N24
1 1 1 1 0.999 1 1 1 0.995 1 1 1 0.992 1 1 1 0.999 1 1 1 1 1 0.435 1 1 1 0.999 1 1 1 1 1 1 1 1 1 1 1 1 1 1 1 1 1 1 1 1 1 1 1 1 1 1 1 1 1 1 1 1 1 1 1 1 1 1 1 1 1 0.980 1 1 1 1 1 1 1 1 1 1 1 1 1 1 1 1 1 0.999 1 1 1 1 1 1 1 1 1 1 1 1 1 1 1 1 1 1 1 1 1 1 0.868 1 1 1 0.999 1 1 1 1 1 1 1 1 1 1 1 1 1 1 1 1 0.818 1 0.998 1 1 1 0.997 1 1 1 1 1 1 1 1 1 1 1 0.988 1 1 1 1 1 1 1 1 1 1 1 0.753 0.996 0.999 1 1 1 1 1 1 1 1 1 1 1 1 1 1 1 1 1 1 1 1 1 1 1 1 1 1 1 0.925 1 0.997 1 1 1 1 1 1 0.865 1 1 1 1 1 0.997 0.623 1 1 0.979 0.947 0.564 0.743 0.999 1 1 1 1 0.958 1
>N25
1 1 1 1 1 1 1 1 1 1 1 1 1 1 1 1 1 1 1 1 1 1 1 1 1 1 1 1 1 1 1 1 1 1 1 1 1 1 1 1 1 1 1 1 1 1 1 1 1 1 1 1 1 1 1 1 1 1 1 1 1 1 1 1 1 1 1 1 1 1 1 1 1 1 1 1 1 1 1 1 1 1 1 1 1 1 1 1 1 1 1 1 1 1 1 1 1 1 1 1 1 1 1 1 1 1 1 1 1 1 1 1 1 1 1 1 1 1 1 1 1 1 1 1 1 1 1 1 1 1 0.856 1 1 1 1 1 1 1 1 1 1 1 1 1 1 1 1 1 1 1 1 1 1 1 1 1 1 1 1 1 1 1 1 1 1 1 1 1 1 1 1 1 1 1 1 1 1 1 1 1 1 1 1 1 1 1 1 1 1 1 1 1 1 1 1 1 1 1 1 1 1 1 1 1 1 1 1 1 1 1 1 1 1 1 1 1 1 1 1 1
>N26
1 1 1 1 0.999 0.940 1 1 0.999 1 1 1 0.999 1 1 1 1 1 1 1 1 1 1 1 1 1 1 1 1 1 1 1 1 1 1 1 1 1 1 1 1 1 1 1 1 1 1 1 1 1 1 1 1 1 1 1 1 1 1 1 1 1 1 1 1 1 1 1 1 0.997 1 1 1 1 1 1 1 1 1 1 1 1 1 1 1 1 1 1 1 1 1 1 1 1 1 1 1 1 1 1 1 1 1 1 1 1 1 1 1 1 1 1 1 0.998 1 1 1 1 1 1 1 1 1 1 1 1 1 1 1 1 0.803 1 1 1 1 1 1 1 1 1 1 1 1 1 1 1 0.981 1 1 1 1 1 1 1 1 1 1 1 1 1 1 1 1 1 1 1 1 1 1 1 1 1 0.999 1 1 1 1 1 1 1 1 1 1 1 1 1 1 1 1 1 1 1 1 0.787 1 1 1 1 1 1 1 1 1 1 1 1 0.948 1 1 1 1 0.999 1 1 1 1 1 1 1 1
>N27
1 1 1 1 1 1 1 1 1 1 1 1 1 1 1 1 1 1 1 1 1 1 1 1 1 1 1 1 1 1 1 1 1 1 1 1 1 1 1 1 1 1 1 1 1 1 1 1 1 1 1 1 1 1 1 1 1 1 1 1 1 1 1 1 1 1 1 1 1 1 1 1 1 1 1 1 1 1 1 1 1 1 1 1 1 1 1 1 1 1 1 1 1 1 1 1 1 1 1 1 1 1 1 1 1 1 1 1 1 1 1 1 1 1 1 1 1 1 1 1 1 1 1 1 1 1 1 1 1 1 1 1 1 1 1 1 1 1 1 1 1 1 1 1 1 1 1 1 1 1 1 1 1 1 1 1 1 1 1 1 1 1 1 1 1 1 1 1 1 1 1 1 1 1 1 1 1 1 1 1 1 1 1 1 1 1 1 1 1 1 1 1 1 1 1 1 1 1 1 1 1 1 1 1 1 1 1 1 1 1 1 1 1 1 1 1 1 1 1 1
>N28
1 1 1 1 1 1 1 1 1 1 1 1 1 1 1 1 1 1 1 1 1 1 1 1 1 1 1 1 1 1 1 1 1 1 1 1 1 1 1 1 1 1 1 1 1 1 1 1 1 1 1 1 1 1 1 1 1 1 1 1 1 1 1 1 1 1 1 1 1 1 1 1 1 1 1 1 1 1 1 1 1 1 1 1 1 1 1 1 1 1 1 1 1 1 1 1 1 1 1 1 1 1 1 1 1 1 1 1 1 1 1 1 1 1 1 1 1 1 1 1 1 1 1 1 1 1 1 1 1 1 0.856 1 1 1 1 1 1 1 1 1 1 1 1 1 1 1 1 1 1 1 1 1 1 1 1 1 1 1 1 1 1 1 1 1 1 1 1 1 1 1 1 1 1 1 1 1 1 1 1 1 1 1 1 1 1 1 1 1 1 1 1 1 1 1 1 1 1 1 1 1 1 1 1 1 1 1 1 1 1 1 1 1 1 1 1 1 1 1 1 1
>N29
1 1 1 1 1 1 1 1 1 1 1 1 1 1 1 1 1 1 1 1 1 1 1 1 1 1 1 1 1 1 1 1 1 1 1 1 1 1 1 1 1 1 1 1 1 1 1 1 1 1 1 1 1 1 1 1 1 1 1 1 1 1 1 1 1 1 1 1 1 1 1 1 1 1 1 1 1 1 1 1 1 1 1 1 1 1 1 1 1 1 1 1 1 1 1 1 1 1 1 1 1 1 1 1 1 1 1 1 1 1 1 1 1 1 1 1 1 1 1 1 1 1 1 1 1 1 1 1 1 1 0.856 1 1 1 1 1 1 1 1 1 1 1 1 1 1 1 1 1 1 1 1 1 1 1 1 1 1 1 1 1 1 1 1 1 1 1 1 1 1 1 1 1 1 1 1 1 1 1 1 1 1 1 1 1 1 1 1 1 1 1 1 1 1 1 1 1 1 1 1 1 1 1 1 1 1 1 1 1 1 1 1 1 1 1 1 1 1 1 1 1
>N30
1 0.999 0.615 0.999 0.860 0.994 1 1 0.914 0.778 1 0.994 0.987 1 1 1 0.895 1 0.998 0.953 0.901 0.433 0.998 0.791 1 0.918 0.497 1 1 1 0.997 1 1 0.978 1 1 1 1 1 1 0.913 1 1 0.982 1 1 1 0.967 1 1 1 0.996 1 0.998 1 1 1 1 1 0.738 1 1 1 0.996 1 1 1 1 0.974 0.758 0.387 1 0.964 0.540 1 1 1 0.999 1 0.999 1 0.812 1 1 1 1 1 0.965 1 1 1 1 1 1 1 0.975 0.673 1 1 1 0.999 1 1 1 1 1 1 0.562 0.988 0.959 0.658 1 0.989 0.388 0.548 1 0.616 0.975 1 1 0.999 1 0.955 1 0.913 1 1 1 0.992 1 0.866 0.995 1 1 1 0.994 0.996 1 0.835 1 0.995 0.999 0.996 1 1 0.925 0.976 0.979 0.981 1 0.998 0.977 1 1 1 1 1 1 0.954 0.986 1 0.971 0.898 0.998 1 0.800 0.982 0.888 1 0.977 0.967 1 1 1 1 1 0.991 1 1 0.999 0.996 0.982 0.995 0.998 0.988 0.994 0.999 1 1 0.998 0.949 1 0.902 0.944 0.908 0.949 0.370 1 0.999 0.984 1 1 0.525 1 1 0.995 0.732 0.999 0.877 0.998 0.600 0.961 0.607 0.986 0.730 0.994 0.978 0.772 0.976 0.999
>N31
1 1 0.582 1 0.625 0.998 1 1 0.973 0.687 1 0.927 0.997 1 1 1 0.671 1 0.999 0.995 0.978 0.979 1 0.998 1 0.998 0.383 1 1 1 1 1 1 0.932 1 1 1 1 1 1 0.988 1 1 1 1 1 1 0.951 1 1 1 0.998 1 0.998 1 1 1 1 1 0.751 1 1 1 0.939 1 1 1 1 0.999 0.967 0.776 1 0.872 0.464 1 1 1 0.979 1 1 1 0.989 1 1 1 1 1 0.990 1 1 1 1 1 1 1 0.983 0.481 1 1 1 0.968 1 1 1 1 1 1 0.570 0.557 0.998 0.988 1 0.997 0.994 0.993 1 0.986 0.947 1 1 1 1 0.901 1 0.967 1 0.996 1 0.999 1 0.950 0.998 1 1 1 1 0.999 1 0.986 1 0.998 1 0.999 0.999 0.991 0.635 0.938 1 0.995 1 0.999 0.999 1 1 1 1 1 1 0.992 0.997 1 0.962 0.941 0.949 1 0.674 1 0.989 1 0.994 0.994 1 1 1 1 1 1 1 1 1 0.900 0.999 0.907 0.999 1 0.906 1 1 1 0.999 0.996 1 0.727 0.993 0.960 0.829 0.994 1 0.995 0.999 1 1 0.723 1 1 1 0.958 1 0.981 0.981 0.988 0.920 0.959 0.997 0.483 0.998 0.995 0.761 0.997 1
>N32
1 1 0.991 1 0.562 1 1 1 0.995 0.966 1 0.999 1 1 1 1 0.992 1 1 0.999 0.999 0.999 1 1 1 0.991 0.608 1 1 1 1 1 1 0.999 1 1 1 1 1 1 1 1 1 1 1 1 1 0.947 1 1 1 1 1 1 1 1 1 1 1 0.996 1 1 1 0.999 1 0.993 1 1 1 0.999 0.698 1 0.983 0.893 1 1 1 0.996 1 1 1 1 1 1 1 1 1 0.974 1 1 1 1 1 1 1 0.999 0.860 1 1 1 1 1 1 1 1 1 1 0.995 0.683 1 1 1 1 1 1 1 1 1 1 1 1 1 0.983 1 0.999 1 1 1 1 1 0.941 1 1 1 1 1 1 1 1 1 1 1 1 0.979 0.999 0.582 0.999 1 0.999 0.990 1 1 1 1 1 1 1 1 1 1 1 0.900 0.946 0.999 1 0.995 1 1 1 1 0.999 1 1 1 1 1 1 1 1 1 0.992 1 0.998 1 1 0.998 1 1 1 1 1 1 0.708 0.999 0.998 0.987 1 1 1 1 1 1 0.995 1 1 1 0.998 1 1 1 0.999 0.999 0.957 1 0.560 1 1 0.757 1 1
>N33
1 1 0.973 0.999 0.281 0.989 0.999 1 0.250 0.503 1 0.801 0.276 1 0.532 0.974 0.338 0.982 0.937 0.908 0.917 0.929 0.255 0.997 1 1 0.535 1 0.999 1 1 1 1 0.999 1 1 1 1 1 1 0.993 1 1 1 1 1 1 0.962 1 1 1 1 1 0.990 1 1 1 0.996 1 0.608 0.715 1 1 0.944 1 0.999 0.948 0.912 0.991 0.597 0.999 1 0.946 0.960 1 1 1 0.980 1 0.997 1 0.759 1 1 0.994 1 1 0.987 1 1 1 1 1 1 1 0.923 0.652 1 1 1 1 1 1 1 1 1 1 1 0.643 0.783 0.995 1 1 0.433 0.961 0.999 0.817 0.912 1 0.907 0.936 1 0.999 1 0.706 1 0.986 1 0.793 1 0.713 0.848 0.878 1 1 1 0.779 1 0.960 1 0.682 0.679 0.492 1 0.999 0.215 0.922 1 0.890 0.999 0.972 0.959 1 1 0.989 1 0.998 1 0.847 1 1 0.917 0.996 0.997 0.997 0.715 1 0.991 1 0.997 0.761 0.778 1 1 0.554 1 0.991 1 1 0.799 0.993 0.912 0.853 0.774 0.833 0.776 0.980 0.722 1 0.954 0.863 1 0.776 0.673 0.727 0.974 0.994 1 0.984 0.983 1 1 0.861 1 0.999 1 0.730 1 0.823 0.999 0.344 0.714 0.977 0.935 0.713 0.818 0.576 0.928 0.805 0.880
>N34
1 0.996 0.934 0.934 0.261 0.856 0.999 1 0.250 0.603 1 0.265 0.222 0.972 0.814 0.452 0.309 0.611 0.854 0.729 0.521 0.634 0.250 0.951 1 1 0.597 0.998 0.996 0.999 0.994 1 1 0.994 0.999 1 0.999 1 1 0.997 0.985 1 1 1 1 0.996 0.999 0.621 1 1 1 1 1 0.727 0.999 1 1 0.981 1 0.772 0.513 1 1 0.952 1 0.989 0.785 0.861 0.946 0.599 0.983 1 0.880 0.535 0.999 1 1 0.977 1 0.994 0.999 0.522 1 1 0.987 1 1 0.454 1 1 1 1 1 1 1 0.481 0.405 0.997 1 1 0.999 0.997 1 1 1 1 1 0.996 0.566 0.669 0.817 1 0.989 0.410 0.672 0.987 0.695 0.562 0.999 0.898 0.847 0.999 0.684 1 0.697 0.989 0.974 1 0.622 1 0.583 0.378 0.562 1 1 0.998 0.663 1 0.970 1 0.614 0.507 0.643 0.984 0.998 0.268 0.874 0.961 0.674 0.998 0.696 0.930 0.999 0.999 0.986 1 0.995 0.981 0.877 0.999 0.996 0.592 0.993 0.971 0.982 0.346 0.998 0.803 1 0.993 0.766 0.832 1 1 0.909 1 0.700 0.998 0.999 0.545 0.971 0.929 0.882 0.838 0.856 0.832 0.978 0.640 1 0.798 0.506 0.999 0.777 0.436 0.751 0.955 0.993 1 0.973 0.568 0.999 0.997 0.666 1 0.997 0.965 0.692 0.968 0.737 0.383 0.304 0.648 0.879 0.521 0.501 0.362 0.343 0.861 0.584 0.913
>N35
1 0.998 0.913 0.886 0.337 0.763 1 1 0.329 0.871 1 0.927 0.450 0.965 0.950 0.809 0.301 0.361 0.806 0.628 0.940 0.800 0.343 0.923 1 1 0.671 1 0.999 1 0.999 1 1 0.999 1 1 1 1 1 1 0.993 1 1 1 1 0.999 1 0.934 1 1 1 1 1 0.742 1 1 1 0.969 1 0.978 0.732 1 1 0.953 1 0.996 0.475 0.826 0.927 0.839 0.980 1 0.855 0.648 1 1 1 0.988 1 0.998 1 0.961 1 1 0.976 1 1 0.884 1 1 1 1 1 1 1 0.831 0.372 1 1 1 1 1 1 1 1 1 1 0.993 0.836 0.576 0.725 1 0.995 0.433 0.419 0.985 0.613 0.320 1 0.869 0.780 1 0.810 1 0.706 0.944 0.977 1 0.530 1 0.551 0.575 0.970 1 1 0.999 0.582 1 0.998 1 0.579 0.554 0.770 0.972 1 0.634 0.798 0.948 0.381 1 0.802 0.921 1 1 0.980 1 0.999 0.971 0.966 1 0.999 0.647 0.999 0.945 0.969 0.603 0.998 0.660 1 0.999 0.808 0.869 1 1 0.998 1 0.662 0.999 1 0.936 0.959 0.978 0.944 0.995 0.925 0.911 0.983 0.987 0.999 0.618 0.318 1 0.833 0.740 0.754 0.957 0.999 1 0.947 0.809 1 0.995 0.617 1 0.997 0.945 0.708 0.938 0.719 0.572 0.580 0.607 0.822 0.229 0.851 0.240 0.190 0.829 0.778 0.977
>N36
1 1 0.999 0.999 0.678 0.998 1 1 0.980 0.868 1 1 0.995 1 1 0.598 0.739 0.999 0.619 0.998 1 0.998 0.997 1 1 1 0.991 1 1 1 1 1 1 1 1 1 1 1 1 1 1 1 1 1 1 1 1 1 1 1 1 1 1 0.999 1 1 1 0.999 1 1 0.997 1 1 1 1 1 0.556 0.999 1 0.997 1 1 0.997 0.998 1 1 1 1 1 1 1 1 1 1 1 1 1 0.997 1 1 1 1 1 1 1 0.997 0.995 1 1 1 1 1 1 1 1 1 1 1 0.998 0.991 0.999 1 1 0.998 0.998 1 0.991 0.809 1 1 0.999 1 1 1 0.992 1 1 1 0.994 1 0.995 0.999 1 1 1 1 0.633 1 1 1 0.787 0.996 1 1 1 0.996 0.998 0.997 0.990 1 1 0.901 1 1 1 1 1 0.998 1 1 1 0.997 1 1 1 0.998 1 0.542 1 1 0.998 0.886 1 1 1 1 0.788 1 1 1 0.999 1 0.999 1 0.998 0.999 1 1 1 0.728 0.495 1 0.995 0.999 0.999 0.943 1 1 0.946 0.999 1 0.998 0.791 0.996 1 1 0.821 1 0.395 0.997 0.993 0.650 0.996 0.568 0.997 0.995 0.985 0.949 0.802 1
>N37
1 0.996 0.796 0.874 0.310 0.729 0.999 1 0.428 0.920 1 0.938 0.522 0.965 0.953 0.789 0.293 0.324 0.789 0.570 0.945 0.805 0.329 0.583 1 1 0.750 0.999 0.998 1 0.999 1 1 0.999 0.999 1 1 1 1 0.999 0.990 1 1 0.999 1 0.999 1 0.945 1 1 1 1 1 0.754 1 1 0.999 0.979 1 0.987 0.718 1 1 0.911 1 0.992 0.538 0.836 0.668 0.856 0.912 1 0.882 0.760 1 1 1 0.981 1 0.997 1 0.968 1 0.999 0.907 1 1 0.906 1 1 1 1 1 1 0.999 0.839 0.534 1 1 0.999 1 0.999 1 1 1 1 1 0.966 0.852 0.586 0.599 1 0.991 0.447 0.381 0.960 0.608 0.427 1 0.598 0.792 1 0.792 1 0.737 0.685 0.951 1 0.514 1 0.547 0.744 0.972 1 1 0.983 0.564 1 0.998 1 0.497 0.595 0.758 0.975 0.999 0.608 0.811 0.973 0.389 0.998 0.766 0.898 1 1 0.931 1 0.999 0.974 0.939 1 0.999 0.711 0.999 0.596 0.878 0.552 0.992 0.645 1 0.998 0.848 0.869 1 1 0.999 1 0.659 0.988 1 0.942 0.963 0.975 0.917 0.998 0.913 0.881 0.973 0.996 1 0.641 0.555 1 0.790 0.718 0.681 0.933 0.999 1 0.912 0.796 0.999 0.999 0.668 1 0.992 0.831 0.644 0.361 0.737 0.597 0.567 0.617 0.821 0.198 0.882 0.188 0.220 0.575 0.792 0.977
>N38
1 0.999 0.691 0.845 0.376 0.709 1 1 0.806 0.990 1 0.997 0.601 0.942 0.995 0.725 0.636 0.509 0.737 0.574 0.989 0.794 0.522 0.972 1 1 0.981 1 1 1 0.999 1 1 0.999 1 1 1 1 1 1 0.996 1 1 1 1 0.999 1 0.994 1 1 1 1 1 0.735 1 1 1 0.994 1 0.998 0.807 1 1 0.873 1 0.975 0.494 0.868 0.661 0.940 0.426 1 0.985 0.988 1 1 1 0.975 1 0.998 1 0.954 1 1 0.942 1 1 0.965 1 1 1 1 1 1 1 0.958 0.968 1 1 1 1 1 1 1 1 1 1 0.934 0.966 0.642 0.948 1 0.997 0.542 0.309 0.927 0.663 0.928 1 0.475 0.830 1 0.358 1 0.758 0.986 0.893 1 0.512 1 0.627 0.884 1 1 1 0.993 0.581 1 0.999 1 0.347 0.641 0.743 0.997 1 0.518 0.975 0.997 0.466 1 0.968 0.860 1 1 0.900 1 0.999 0.999 0.891 1 0.999 0.907 1 0.854 0.910 0.917 0.952 0.571 1 0.999 0.944 0.856 1 1 1 1 0.666 0.971 1 0.994 0.931 0.992 0.911 0.999 0.857 0.855 0.929 1 1 0.963 0.896 1 0.745 0.451 0.896 0.915 1 1 0.978 0.781 1 1 0.947 1 0.954 0.994 0.527 0.917 0.888 0.690 0.599 0.669 0.849 0.335 0.959 0.348 0.856 0.923 0.914 0.992
>N39
1 1 0.771 1 0.664 0.883 1 1 0.818 1 1 1 0.999 1 1 0.999 0.998 1 0.999 0.602 1 1 0.998 1 1 1 1 1 1 1 1 1 1 1 1 1 1 1 1 1 1 1 1 1 1 1 1 1 1 1 1 1 1 1 1 1 1 1 1 1 1 1 1 0.999 1 1 1 1 1 1 1 1 1 1 1 1 1 1 1 1 1 0.914 1 1 1 1 1 1 1 1 1 1 1 1 1 1 1 1 1 1 1 1 1 1 1 1 1 0.999 1 0.999 1 1 1 0.999 1 1 0.999 1 1 0.999 1 1 1 1 0.998 1 1 1 0.999 1 0.998 1 1 1 1 1 0.617 1 1 1 0.999 0.999 1 1 1 0.999 1 1 1 1 1 1 1 1 1 1 1 1 0.999 1 1 0.999 1 1 1 1 1 1 1 1 1 1 1 1 1 1 0.999 1 1 1 1 1 1 1 0.999 0.662 1 1 1 1 1 1 0.807 1 1 1 1 1 1 1 1 1 1 1 1 1 0.999 1 0.999 1 0.999 0.998 1 0.999 1 0.999 1 1 0.999 1
>N40
1 1 1 0.999 0.999 0.999 1 1 0.968 1 1 1 0.938 1 1 0.999 0.997 1 0.999 0.999 1 0.999 0.998 1 1 1 1 1 1 1 1 1 1 1 1 1 1 1 1 1 1 1 1 1 1 1 1 1 1 1 1 1 1 0.999 1 1 1 1 1 1 0.999 1 1 1 1 1 0.791 1 1 1 1 1 1 1 1 1 1 1 1 1 1 1 1 1 1 1 1 1 1 1 1 1 1 1 1 1 0.995 1 1 1 1 1 1 1 1 1 1 1 1 0.969 1 1 1 0.975 1 0.999 0.919 1 1 1 1 1 0.846 1 0.999 1 0.996 1 0.998 1 0.928 0.980 1 1 1 1 0.998 1 1 1 1 1 0.999 1 1 0.999 1 1 0.999 1 1 0.999 1 1 1 1 1 1 1 1 1 0.999 1 1 1 1 0.999 0.755 1 1 1 1 0.999 1 1 1 0.999 1 1 1 0.976 0.999 1 1 1 1 1 1 1 1 0.999 0.999 0.999 0.999 0.982 1 0.999 1 1 0.999 1 1 0.993 1 1 1 0.943 1 0.999 0.999 0.999 0.986 0.999 0.961 0.979 0.999 1 1 0.999 1
>N41
1 1 0.994 0.996 0.248 0.986 0.989 1 0.278 0.687 1 0.936 0.485 1 0.951 0.996 0.509 0.887 0.979 0.866 0.975 0.897 0.649 0.967 1 1 0.292 1 1 1 0.999 1 1 0.973 0.981 1 1 1 1 0.999 0.994 1 1 1 1 0.999 1 0.990 1 1 1 1 1 0.941 0.978 1 1 0.995 1 0.583 0.884 1 1 0.929 1 0.997 0.896 0.896 0.953 0.817 0.973 1 0.831 0.978 1 1 1 0.728 1 0.733 1 0.945 0.995 1 0.980 1 0.991 0.935 1 1 1 1 1 1 1 0.978 0.725 1 1 1 0.986 1 1 1 1 1 1 0.978 0.568 0.751 0.995 1 0.996 0.818 0.997 0.967 0.769 0.882 1 0.759 0.851 1 0.995 1 0.392 1 0.918 1 0.731 1 0.243 0.840 0.756 1 1 0.997 0.487 1 0.940 1 0.617 0.856 0.520 0.999 0.993 0.306 0.903 0.995 0.702 0.775 0.989 0.413 0.987 1 0.945 1 0.963 1 0.424 1 0.999 0.865 0.950 0.979 0.999 0.954 0.999 0.983 1 0.998 0.728 0.767 1 1 0.560 1 0.914 1 1 0.778 0.921 0.512 0.678 0.762 0.331 0.454 0.780 0.996 0.998 0.896 0.937 0.695 0.866 0.691 0.963 0.693 0.998 1 0.813 0.995 1 0.995 0.819 1 0.999 0.998 0.201 0.991 0.757 0.974 0.834 0.730 0.892 0.785 0.751 0.902 0.499 0.914 0.757 0.587
