# Supplementary material for: Molecular evolution of cyclin proteins in animals and fungi
Source: BMC Evol Biol. 2011 Jul 28;11:224. doi: 10.1186/1471-2148-11-224 (PMC3162929; doi:10.1186/1471-2148-11-224)
Supplement: Additional file 3 — The packed archive contains FASTA-like text files. Each text file contains space delimited numbers representing reconstruction probabilities of ancestral amino acids in internal tree nodes of A-, B-, D-, and E- cyclin phylogenetic trees for each ancestral sequence. [file 1471-2148-11-224-S3.GZ › cyclinE.ancescon.txt]

>N1
1 0.9999 0.9856 0.9977 0.1264 0.9933 0.9997 1 0.5814 0.4065 1 0.9159 0.3408 0.9997 0.9023 0.9957 0.3614 0.9426 0.9093 0.4625 0.9648 0.8105 0.2862 0.9932 1 1 0.4875 1 0.9984 1 0.9983 1 1 0.9946 0.999 1 1 1 1 0.9983 0.9957 1 1 1 1 0.9996 0.9996 0.9595 0.9996 0.9998 1 1 1 0.9925 0.9992 0.9996 1 0.9934 1 0.6355 0.5682 1 1 0.969 1 0.9998 0.9361 0.7674 0.9947 0.7247 0.9922 1 0.9523 0.9869 1 1 1 0.8722 1 0.5063 1 0.9152 0.9999 1 0.9989 1 0.9996 0.9606 1 1 1 1 1 1 0.9998 0.9418 0.938 1 1 1 0.9993 1 1 1 0.9999 1 1 0.9932 0.7152 0.9109 0.9937 1 0.9962 0.3222 0.9837 0.9946 0.8585 0.8601 1 0.5714 0.9776 1 0.9971 1 0.3383 1 0.8778 1 0.7492 1 0.4566 0.9307 0.9207 1 1 1 0.823 1 0.9631 1 0.6666 0.4394 0.8469 0.9991 0.9999 0.2142 0.7478 0.9975 0.8809 0.5769 0.997 0.6846 0.9975 1 0.9662 1 0.9928 1 0.744 1 0.9999 0.904 0.9908 0.9957 0.9998 0.862 0.9992 0.9983 1 0.9982 0.8626 0.9234 1 1 0.7885 1 0.9528 1 0.9999 0.6489 0.9536 0.7663 0.8787 0.6816 0.5424 0.3676 0.8381 0.9795 1 0.5186 0.9039 0.9944 0.8172 0.7347 0.6914 0.6715 0.9974 1 0.6458 0.9725 1 0.9999 0.9107 1 0.9995 0.999 0.2514 0.9997 0.6885 0.9909 0.3286 0.2569 0.9326 0.8765 0.5812 0.9387 0.395 0.9414 0.5183 0.7409
>N2
1 1 0.9698 0.9991 0.1591 0.9943 0.9999 1 0.5944 0.4466 1 0.9033 0.3014 1 0.5974 0.9956 0.3188 0.9931 0.8891 0.6456 0.9541 0.8244 0.3427 0.9973 1 1 0.6318 1 0.9991 1 0.9999 1 1 0.9999 1 1 1 1 1 1 0.9969 1 1 1 1 1 1 0.9536 1 1 1 1 1 0.9972 1 1 1 0.9924 1 0.666 0.7635 1 1 0.9683 1 0.9995 0.9637 0.7698 0.9983 0.5866 0.9997 1 0.9918 0.9858 1 1 1 0.9938 1 0.9972 1 0.8908 1 1 0.9994 1 1 0.9887 1 1 1 1 1 1 1 0.9361 0.8997 1 1 1 1 1 1 1 1 1 1 1 0.7523 0.9211 0.9962 1 0.9999 0.4955 0.9819 0.9999 0.9187 0.8786 1 0.9272 0.991 1 0.9997 1 0.4782 1 0.997 1 0.7786 1 0.665 0.9352 0.9465 1 1 1 0.9277 1 0.9741 1 0.6935 0.428 0.8668 1 0.9999 0.2553 0.7717 0.9999 0.9691 0.9993 0.9956 0.9065 1 1 0.9917 1 0.9988 1 0.8773 1 1 0.9552 0.9988 1 0.9997 0.7472 1 0.9989 1 0.9983 0.8829 0.9206 1 1 0.7795 1 0.9869 1 1 0.6296 0.9801 0.9221 0.9658 0.721 0.7092 0.5577 0.999 0.736 1 0.9068 0.8763 1 0.8011 0.717 0.5207 0.9871 0.997 1 0.9931 0.9708 1 1 0.9251 1 0.9999 1 0.4297 1 0.7005 0.9992 0.3 0.233 0.9695 0.9455 0.5817 0.9308 0.5808 0.9465 0.5414 0.8066
>N3
1 1 0.9017 0.9997 0.1614 0.9883 0.9699 1 0.5864 0.2137 1 0.9173 0.2853 1 0.8235 0.9995 0.2971 0.9987 0.9014 0.7011 0.9622 0.7959 0.2902 0.9993 1 1 0.6436 1 0.998 1 0.9989 1 1 0.999 1 1 1 1 1 0.9998 0.9837 1 1 1 1 1 1 0.9498 1 1 1 1 1 0.9994 1 1 1 0.7638 1 0.7074 0.8702 1 1 0.8216 0.9999 0.9993 0.9852 0.6066 0.9955 0.6046 0.9952 1 0.9882 0.9935 1 1 0.9999 0.9945 1 0.9976 1 0.9055 1 1 0.9999 1 1 0.9949 1 1 1 1 1 1 1 0.933 0.8738 0.9998 1 1 1 1 1 1 1 1 1 1 0.7716 0.9079 0.998 1 0.9998 0.5079 0.8015 0.9999 0.9084 0.8718 1 0.9788 0.9979 1 0.9995 1 0.4591 1 0.9988 1 0.7643 1 0.6882 0.9347 0.9867 1 1 1 0.945 1 0.8633 1 0.634 0.4148 0.784 0.9955 0.999 0.2972 0.9056 1 0.9747 0.9997 0.9709 0.919 1 1 0.989 1 0.9997 1 0.5347 1 1 0.969 0.9626 1 0.9999 0.7336 1 0.999 1 0.7979 0.8926 0.9126 1 0.9998 0.7775 1 0.9941 1 1 0.4807 0.9864 0.9493 0.9593 0.7162 0.6937 0.5647 0.9997 0.9418 1 0.9632 0.8119 1 0.7958 0.6958 0.5246 0.9887 0.9933 1 0.9982 0.96 1 1 0.9378 1 0.9972 1 0.3916 1 0.6396 0.9997 0.3769 0.2054 0.9821 0.9562 0.592 0.9124 0.6075 0.9413 0.5457 0.7837
>N4
1 0.9999 0.8266 0.9986 0.58 0.8661 0.968 1 0.6046 0.4278 1 0.8842 0.8524 1 0.9307 0.9996 0.2029 0.9995 0.8783 0.6034 0.8875 0.6063 0.4073 0.9991 1 0.996 0.2851 1 0.9997 1 0.9481 1 1 0.9544 1 1 0.9938 1 1 0.9877 0.9524 1 1 1 1 1 1 0.4698 1 1 1 1 1 0.9999 1 1 1 0.76 1 0.7033 0.8942 1 1 0.782 0.9862 0.9784 0.9763 0.5324 0.9994 0.6518 0.4235 1 0.9904 0.9885 1 1 1 0.9779 1 0.9779 1 0.8488 1 1 1 1 0.9997 0.9967 1 1 1 1 1 1 1 0.987 0.8375 0.9863 1 1 1 1 1 1 1 1 1 0.9996 0.7092 0.9543 0.9963 1 0.9992 0.5197 0.7843 0.9998 0.9644 0.9111 0.9993 0.9839 0.9995 1 0.9741 1 0.3568 1 0.9983 1 0.7564 1 0.6313 0.8672 0.9986 1 1 1 0.9365 1 0.7998 1 0.5241 0.2682 0.567 0.5169 0.982 0.6679 0.9923 0.9999 0.9521 0.9901 0.8797 0.8982 0.9994 1 0.999 1 0.9998 1 0.6214 1 0.9999 0.9737 0.9039 0.9993 0.9999 0.8808 0.9993 0.989 0.9994 0.9878 0.8627 0.9349 1 1 0.8565 1 0.9976 0.9998 1 0.9711 0.9983 0.9305 0.993 0.7049 0.2208 0.5581 0.9998 0.9984 1 0.9707 0.6921 0.9958 0.5583 0.7433 0.5319 0.9647 0.4384 1 0.9997 0.6189 1 1 0.8106 1 0.9998 0.9998 0.3786 0.9989 0.4987 0.9995 0.314 0.1756 0.9584 0.9325 0.3166 0.9398 0.8265 0.4678 0.5524 0.7973
>N5
1 0.9997 0.9272 0.9771 0.7199 0.5136 0.9997 1 0.6259 0.8456 1 0.9735 0.9624 1 0.9333 0.9996 0.3931 0.9885 0.9789 0.4975 0.8106 0.6961 0.7895 0.9925 1 0.999 0.1539 1 0.9998 1 0.8413 1 1 0.9666 1 1 0.9999 1 1 0.9994 0.9856 1 1 0.9995 1 1 1 0.5498 1 1 1 1 1 0.9999 1 1 1 0.9969 1 0.9201 0.9892 1 1 0.9459 0.9964 0.4794 0.9989 0.9758 0.9988 0.527 0.168 1 0.9417 0.7417 1 1 1 0.9986 1 0.998 1 0.8288 1 1 1 1 0.9877 0.9894 1 1 1 1 1 1 1 0.9938 0.5156 0.975 1 1 1 1 1 1 1 1 1 0.9917 0.8891 0.9447 0.9721 1 0.9992 0.588 0.9303 0.9995 0.9728 0.709 0.9773 0.9993 0.9984 1 0.9828 1 0.3604 1 0.979 1 0.4532 1 0.6874 0.8033 0.9997 1 1 1 0.82 1 0.821 1 0.9421 0.7685 0.7625 0.522 0.9993 0.7356 0.9904 0.9987 0.8222 0.9995 0.9878 0.9732 0.9838 1 0.9998 1 0.9997 1 0.5647 1 0.9999 0.9562 0.8906 0.983 0.9999 0.9657 0.9856 0.8807 1 0.9973 0.9165 0.9969 1 1 0.8494 1 0.9956 0.9948 1 0.9981 0.9994 0.2752 0.9986 0.9776 0.5022 0.9468 0.9996 1 1 0.892 0.6771 0.9999 0.3992 0.5664 0.7205 0.5972 0.7772 1 0.9998 0.3105 1 1 0.7542 1 1 0.9967 0.5533 0.9502 0.5201 0.9991 0.3185 0.2051 0.5189 0.7536 0.2088 0.7971 0.8169 0.5116 0.8297 0.5629
>N6
1 1 0.9825 0.6511 0.967 0.5265 1 1 0.8165 0.999 1 0.9934 0.9848 1 0.7778 0.9999 0.6302 1 0.9994 0.5337 0.9233 0.9739 0.8772 0.9936 1 1 0.3544 1 1 1 0.9942 1 1 0.9953 1 1 1 1 1 1 1 1 1 1 1 1 1 0.9977 1 1 1 1 1 0.9998 1 1 1 1 1 0.9318 1 1 1 0.9929 1 0.9974 1 0.9998 1 0.9775 0.5814 1 0.9683 0.7085 1 1 1 1 1 1 0.9986 0.9693 1 1 1 1 1 0.9836 1 1 1 1 1 1 1 0.9879 0.9973 0.9975 1 1 0.9999 0.9999 1 1 1 1 1 0.9999 0.9968 0.9964 0.9922 1 0.9992 0.8664 0.9998 0.9928 0.9985 0.9891 0.9989 1 0.9501 1 0.9933 1 0.569 1 0.9997 1 0.7877 1 0.6517 0.9769 0.9996 1 1 1 0.8572 0.9999 0.9871 1 0.9951 0.7619 0.5336 0.9994 1 0.5389 0.8667 0.9995 0.9126 1 0.9998 0.9993 0.6786 1 1 1 1 1 0.7533 1 1 0.9007 0.9368 0.9169 1 0.999 0.9715 0.7958 1 0.9998 0.9906 1 1 1 0.9997 1 0.9968 0.9933 1 0.9999 0.9997 0.5225 0.9999 0.9927 0.7321 0.9978 1 1 1 0.8666 0.8043 1 0.9125 0.7476 0.6763 0.979 0.9832 1 0.9995 0.6837 1 1 0.9897 1 1 1 0.9788 0.9683 0.9571 0.9987 0.4237 0.4638 0.4654 0.4435 0.6768 0.8997 0.6609 0.7821 0.9502 0.5289
>N7
1 1 0.9985 0.7375 0.9786 0.5152 1 1 0.8941 0.9998 1 0.9919 0.9973 1 0.7826 1 0.6608 1 0.9998 0.563 0.9332 0.9775 0.9476 0.9927 1 1 0.4269 1 1 1 0.9953 1 1 0.9943 1 1 1 1 1 1 1 1 1 1 1 1 1 0.9998 1 1 1 1 1 1 1 1 1 1 1 0.992 1 1 1 0.9926 1 0.9998 1 1 1 0.9875 0.6937 1 0.9688 0.7099 1 1 1 1 1 1 0.9985 0.9966 1 1 1 1 1 0.9963 1 1 1 1 1 1 1 0.9981 0.9997 0.9999 1 0.9998 0.9993 0.9993 1 1 1 1 1 1 0.999 0.9979 0.9988 1 0.9981 0.8534 1 0.9991 0.9994 0.9979 1 1 0.953 1 0.9907 1 0.5896 1 0.9994 1 0.7885 1 0.6637 0.9942 1 1 0.9999 1 0.8683 0.9995 0.9871 1 0.9989 0.6834 0.5388 1 1 0.4966 0.9138 0.9986 0.9088 1 0.9999 0.9987 0.684 1 1 1 1 1 0.8817 1 1 0.9257 0.9528 0.9985 1 0.9996 0.9128 0.6052 1 1 0.997 1 1 1 1 1 0.9942 0.9995 1 1 0.9991 0.7205 0.9999 0.9744 0.7834 0.9995 1 1 1 0.8797 0.7706 0.9999 0.9214 0.8513 0.6981 0.9818 0.9843 1 0.9982 0.9368 1 0.9998 0.9975 1 1 1 0.9924 0.9976 0.9762 0.9963 0.4691 0.6097 0.7712 0.6238 0.9488 0.8982 0.9896 0.9149 0.9866 0.5561
>N8
1 1 0.9999 0.9818 0.9826 0.5097 1 1 0.9955 0.9974 1 0.9686 0.9994 1 0.9976 1 0.6485 1 1 0.528 0.9201 0.997 0.9728 0.9999 1 1 0.4088 1 1 1 0.9977 1 1 0.9482 1 1 1 1 1 0.9998 1 1 1 1 1 1 1 1 1 1 1 1 1 0.9998 1 1 1 1 1 0.9999 1 1 1 0.9735 1 1 1 1 1 0.9889 0.9324 1 0.9995 0.991 1 1 1 1 1 1 0.9835 0.9999 1 1 1 1 1 0.9999 1 1 1 1 1 1 1 0.9999 0.9999 1 1 1 1 1 1 1 1 1 1 0.9999 0.9996 0.9969 1 1 0.9997 0.8318 1 1 0.9999 0.9999 1 1 0.9997 1 0.9818 1 0.6872 1 0.9909 1 0.8465 1 0.6948 0.9997 1 1 1 1 0.8451 1 0.9994 1 0.9999 0.9958 0.6328 1 1 0.9787 0.9987 1 0.9438 1 0.9996 0.9999 0.9973 1 1 1 0.9999 1 0.935 1 1 0.9273 0.9998 1 1 0.9991 0.9092 0.8856 1 1 0.9991 1 1 1 1 1 0.9998 1 1 1 1 0.9676 1 0.997 0.9566 1 1 1 1 0.5569 0.7815 1 0.9924 0.8998 0.98 0.9995 0.9942 1 1 0.9983 1 1 0.9998 1 1 1 0.9994 0.9999 0.9833 0.9981 0.8482 0.7016 0.8979 0.7797 0.9925 0.8166 0.9994 0.9804 0.9959 0.6449
>N9
1 1 1 0.9978 0.9327 0.8559 1 1 0.9979 0.9427 1 0.9904 0.9893 1 0.9997 1 0.8298 1 0.9998 0.5316 0.9811 0.9967 0.9507 0.9999 1 1 0.4303 1 1 1 0.987 1 1 0.9457 1 1 1 1 1 0.9921 1 1 1 0.999 1 1 1 1 1 1 1 1 1 0.9932 1 1 1 1 1 1 1 1 1 0.8791 1 1 1 1 1 0.9496 0.9262 1 0.9999 0.9976 1 1 1 1 1 1 0.9809 0.9999 1 1 1 1 1 0.9999 1 1 1 1 1 1 1 0.9999 0.9935 1 1 1 1 1 1 1 1 1 1 0.9932 0.9931 0.971 1 1 0.9999 0.7486 1 1 0.9989 0.9997 1 1 0.9999 1 0.8757 1 0.7168 1 0.9986 1 0.8302 1 0.475 0.9997 1 1 1 1 0.9446 1 0.9999 1 0.9998 0.9996 0.8978 1 1 0.9928 0.9992 1 0.9177 1 0.9895 1 0.9997 1 1 1 0.9949 1 0.9139 1 1 0.768 1 1 0.996 0.9837 0.991 0.8887 1 1 0.9993 1 1 1 1 1 0.9998 1 1 1 0.9999 0.9513 0.9999 0.9998 0.9424 0.9999 1 1 1 0.558 0.7278 1 0.9905 0.8688 0.9641 0.9997 0.9774 1 1 0.9995 1 1 0.9994 1 1 1 0.9984 0.9956 0.9539 0.9888 0.8254 0.5218 0.854 0.7217 0.973 0.8352 0.9978 0.9585 0.9716 0.4707
>N10
1 1 1 1 0.9667 1 1 1 0.9997 1 1 1 1 1 1 1 0.9997 1 1 0.9999 1 0.9528 0.9948 0.9999 1 1 0.9992 1 1 1 0.9996 1 1 1 1 1 1 1 1 1 1 1 1 1 1 1 1 1 1 1 1 1 1 1 1 1 1 1 1 1 1 1 1 1 1 1 1 1 1 0.9663 0.9983 1 1 1 1 1 1 1 1 1 1 1 1 1 1 1 1 1 1 1 1 1 1 1 1 1 1 1 1 1 1 1 1 1 1 1 1 0.9999 1 0.9958 1 1 1 0.9967 1 1 0.9624 0.9999 1 1 1 1 1 1 0.773 1 1 1 0.9999 1 0.9992 1 1 1 1 1 1 1 1 1 1 1 1 1 1 1 0.9995 1 0.9839 1 1 1 1 1 1 1 1 1 1 1 1 0.9996 1 1 1 1 1 0.9768 1 1 0.9986 1 1 1 1 1 1 1 1 1 1 0.9999 1 1 1 1 1 1 1 0.9999 0.9997 1 1 0.9997 1 1 0.9968 1 1 1 1 1 1 1 1 1 1 0.9999 1 1 0.9986 0.9991 0.9996 0.9998 0.9999 0.9999 1 0.7962 0.9996 0.9999
>N11
1 1 1 1 0.965 1 1 1 1 1 1 1 1 1 1 1 1 1 1 1 1 0.9863 0.9999 1 1 1 1 1 1 1 1 1 1 1 1 1 1 1 1 1 1 1 1 1 1 1 1 1 1 1 1 1 1 1 1 1 1 1 1 1 1 1 1 1 1 1 1 1 1 0.9659 1 1 1 1 1 1 1 1 1 1 1 1 1 1 1 1 1 1 1 1 1 1 1 1 1 1 1 1 1 1 1 1 1 1 1 1 1 1 1 0.9878 1 1 1 0.9958 1 1 0.9998 1 1 1 1 1 1 1 0.6253 1 1 1 1 1 1 1 1 1 1 1 1 1 1 1 1 1 1 1 1 1 0.9997 1 0.9998 1 1 1 1 1 1 1 1 1 1 1 1 1 1 1 1 1 1 0.9746 1 1 1 1 1 1 1 1 1 1 1 1 1 1 1 1 1 1 1 1 1 1 1 1 1 1 1 1 1 1 1 1 1 1 1 1 1 1 0.9999 1 1 1 1 1 1 1 1 1 1 0.9991 1 1
>N12
1 1 1 1 0.9959 1 1 1 1 1 1 1 1 1 1 1 1 1 1 1 0.9983 0.9856 1 1 1 1 1 1 1 1 1 1 1 1 0.9997 1 1 1 1 1 1 1 1 1 1 1 1 1 1 1 1 1 1 1 1 1 1 1 1 1 1 1 1 1 1 1 1 1 1 0.9984 1 1 1 1 1 1 1 1 1 1 1 1 1 1 1 1 1 1 1 1 1 1 1 1 1 1 1 1 1 1 1 1 1 1 1 1 1 1 1 0.9895 1 1 1 0.9998 1 1 1 1 1 1 1 1 1 1 0.626 1 1 1 1 1 1 1 1 1 1 1 1 1 1 1 1 1 1 1 1 1 0.9981 1 1 1 1 1 1 1 1 1 1 1 1 1 1 1 1 1 1 1 1 0.9906 1 1 1 1 1 1 1 1 1 1 1 1 1 1 1 1 1 0.999 1 1 1 1 1 1 1 1 1 1 1 1 1 1 1 1 1 1 1 1 0.9938 1 1 1 1 1 1 1 1 1 1 1 1 1
>N13
1 0.9997 1 1 0.9867 1 1 1 0.9969 1 1 1 1 1 1 1 0.9997 1 1 1 1 0.7149 0.9785 0.9958 1 1 0.9992 1 1 0.9999 0.9985 1 1 1 0.9995 1 1 1 1 1 1 1 1 1 1 1 1 1 1 1 1 1 1 1 1 1 1 1 1 1 1 1 1 1 1 1 0.9991 1 1 0.9645 0.9934 1 1 1 1 1 1 1 1 1 1 0.999 1 1 1 1 0.9997 1 1 1 1 1 1 1 1 1 1 1 1 1 1 1 1 1 1 1 1 1 1 0.9991 1 1 1 0.9994 1 1 0.9322 0.9987 1 1 1 1 1 1 0.9851 1 1 1 1 1 0.9995 1 1 1 1 1 1 1 0.9997 1 1 1 1 1 1 1 0.9967 1 0.9816 1 1 1 1 1 1 1 1 1 1 1 1 0.9999 0.9984 1 1 1 1 0.9995 1 1 0.9804 1 1 1 1 1 1 1 1 1 1 0.9995 1 1 1 1 1 1 1 1 0.9999 1 1 0.9999 1 1 0.9896 1 1 1 1 1 1 1 1 1 1 1 1 1 0.9978 0.9994 0.9998 1 1 1 1 0.7341 0.9999 1
>N14
1 1 1 1 1 1 1 1 1 1 1 1 1 1 1 1 1 1 1 1 1 1 1 1 1 1 1 1 1 1 1 1 1 1 1 1 1 1 1 1 1 1 1 1 1 1 1 1 1 1 1 1 1 1 1 1 1 1 1 1 1 1 1 1 1 1 1 1 1 1 1 1 1 1 1 1 1 1 1 1 1 1 1 1 1 1 1 1 1 1 1 1 1 1 1 1 1 1 1 1 1 1 1 1 1 1 1 1 1 1 1 1 1 1 1 1 1 1 1 1 1 1 1 1 1 1 1 1 1 1 1 1 1 1 1 1 1 1 1 1 1 1 1 1 1 1 1 1 1 1 1 1 1 1 1 1 1 1 1 1 1 1 1 1 1 1 1 1 1 1 1 1 1 1 1 1 1 1 1 1 1 1 1 1 1 1 1 1 1 1 1 1 1 1 1 1 1 1 1 1 1 1 1 1 1 1 1 1 1 1 1 1 1 1 1 1 1 1 1 1
>N15
1 1 1 1 1 1 1 1 1 1 1 1 1 1 1 1 1 1 1 1 1 1 1 1 1 1 1 1 1 1 1 1 1 1 1 1 1 1 1 1 1 1 1 1 1 1 1 1 1 1 1 1 1 1 1 1 1 1 1 1 1 1 1 1 1 1 1 1 1 1 1 1 1 1 1 1 1 1 1 1 1 1 1 1 1 1 1 1 1 1 1 1 1 1 1 1 1 1 1 1 1 1 1 1 1 1 1 1 1 1 1 1 1 1 1 1 1 1 1 1 1 1 1 1 1 1 1 1 1 1 1 1 1 1 1 1 1 1 1 1 1 1 1 1 1 1 1 1 1 1 1 1 1 1 1 1 1 1 1 1 1 1 1 1 1 1 1 1 1 1 1 1 1 1 1 1 1 1 1 1 1 1 1 1 1 1 1 1 1 1 1 1 1 1 1 1 1 1 1 1 1 1 1 1 1 1 1 1 1 1 1 1 1 1 1 1 1 1 1 1
>N16
1 1 0.9983 0.9817 0.999 0.9953 1 1 0.9999 1 1 0.9928 1 1 1 1 0.9845 1 1 0.7912 0.9925 0.9927 0.9996 1 1 1 0.5731 1 1 1 1 1 1 0.9982 0.9985 1 1 1 1 1 1 1 1 1 1 0.9995 1 1 1 0.9904 1 1 1 1 1 1 1 1 1 1 1 1 1 0.9999 1 1 1 1 0.9983 0.9998 0.9982 1 1 0.9999 1 1 1 1 1 0.997 0.96 1 1 1 1 1 1 1 1 1 1 1 1 1 1 1 1 1 1 1 1 1 1 1 1 1 1 1 1 0.9999 1 1 0.9955 0.9971 1 1 1 1 1 1 1 1 1 1 0.9985 1 0.9976 1 0.9978 1 0.9892 1 1 1 1 1 0.9861 1 0.9976 1 1 1 0.518 1 1 0.9997 0.9999 1 0.9991 1 1 0.9976 1 1 1 1 1 1 0.9989 1 1 0.9987 1 1 1 1 0.9973 0.9995 1 1 0.9911 1 1 1 1 1 1 1 1 1 1 0.9996 1 1 0.9994 1 1 1 1 0.9969 0.9972 0.9994 1 0.9982 0.9998 1 0.9877 1 1 1 1 1 0.9999 1 1 1 0.9999 1 0.9918 1 0.9975 0.9893 0.9958 0.9991 0.9999 0.8448 1 0.9993 0.9999 0.9965
>N17
1 1 0.9794 0.9846 0.9831 0.9187 1 1 0.6676 0.9998 0.989 0.9985 0.5053 1 0.9907 0.9999 0.7084 1 0.9994 0.7415 0.4056 0.9913 0.9316 0.9627 1 1 0.4726 1 0.9999 1 0.997 1 1 0.9999 1 1 1 1 1 1 1 1 1 0.9962 1 1 1 0.9999 1 1 1 1 1 0.975 0.9938 1 0.9935 1 1 0.9865 1 1 1 0.9998 1 0.9999 0.9999 0.9999 1 0.998 0.8805 1 0.9415 0.9917 1 1 1 1 1 0.9999 0.976 0.9968 1 1 1 1 1 0.5874 1 1 0.9979 1 1 1 1 0.9839 0.9998 1 1 1 1 0.9998 1 1 0.9987 1 1 1 0.999 0.9974 0.8879 1 0.9997 0.9893 0.9999 0.9899 0.9985 0.9937 1 0.9999 0.9883 1 0.9976 1 0.7918 1 0.9999 1 0.8952 1 0.9917 0.9901 0.9338 1 1 1 0.6698 1 0.9998 1 0.9186 0.996 0.9703 1 0.9999 0.7116 0.9989 1 0.9404 1 0.9999 0.9999 0.8503 1 0.9999 1 0.9999 1 0.7627 1 1 0.9487 0.9877 0.907 1 0.9995 0.9997 0.9947 0.9988 0.9898 0.8903 1 1 1 1 1 0.9995 0.988 1 0.9999 0.9998 0.9697 0.9997 0.9997 0.4881 0.9724 0.9999 1 0.9975 0.9748 0.9938 0.9954 0.9308 0.5722 0.9058 0.9988 0.9968 1 0.9999 0.9854 1 1 0.9978 1 1 1 0.9834 0.9132 0.918 0.9998 0.5701 0.9851 0.633 0.8376 0.8997 0.9951 0.3953 0.9794 0.9794 0.3164
>N18
1 1 0.9997 0.9998 0.9946 0.996 1 1 0.9814 1 1 0.9996 0.451 1 0.9999 1 0.4558 1 0.9998 0.7154 0.9939 0.9418 0.8841 0.9855 1 1 0.9887 1 1 1 0.9643 1 1 1 1 1 1 1 1 1 1 1 0.9979 0.9969 1 1 1 1 1 1 1 1 1 0.9933 0.9989 1 1 1 1 0.9999 1 1 1 1 1 1 1 1 1 0.9997 0.784 1 0.9867 0.9999 1 1 1 1 1 1 0.9999 1 1 1 1 1 1 0.9931 1 1 0.9996 1 1 1 1 0.9997 1 0.9974 1 1 1 0.9875 1 0.9968 0.6567 1 1 1 0.9997 0.9992 0.9986 1 0.9999 0.9987 1 0.9999 0.9995 0.9352 1 0.989 0.9998 1 0.968 1 0.7629 1 1 1 0.9972 1 0.9999 0.9352 0.9995 1 1 0.9959 0.9898 1 1 1 0.9989 0.9999 0.9987 1 1 0.6781 1 1 0.9964 1 1 1 0.8196 1 1 1 1 1 0.4952 1 1 0.9979 0.9997 0.9999 1 0.9998 1 0.9998 0.9998 1 0.9979 1 1 1 1 1 0.9999 0.9999 1 1 0.9999 0.9977 0.9999 0.9999 0.9855 0.4657 1 1 0.9977 0.9994 0.9996 0.9981 0.5695 0.9854 0.8944 0.9998 0.9992 1 1 0.9998 1 1 0.9994 1 1 1 0.923 0.9994 0.9734 1 0.9802 0.9998 0.9957 0.7391 0.825 0.9996 0.6691 0.9996 0.9997 0.6898
>N19
1 0.9802 0.9547 0.9992 0.5235 0.9661 1 1 0.339 0.7099 1 0.9821 0.9486 1 0.9979 0.9997 0.7473 0.9924 0.9824 0.3858 0.9394 0.3347 0.8986 0.8111 1 0.9656 0.2456 1 0.9981 1 0.8766 1 1 0.9034 1 1 1 1 1 0.9999 0.8921 1 1 0.884 1 1 1 0.9639 1 1 1 1 1 0.9999 1 1 1 1 1 0.9791 0.9999 1 1 0.9973 1 0.9877 0.9998 0.999 0.9626 0.7167 0.5426 1 0.5365 0.4327 1 1 1 0.9998 1 0.9986 1 0.884 1 1 1 1 0.99 0.9207 1 1 1 1 1 1 1 0.99 0.752 0.9996 1 1 1 1 1 1 1 1 1 0.6393 0.9861 0.7164 0.5909 1 0.9987 0.2138 0.935 0.9998 0.8958 0.7396 0.9996 0.9999 0.9998 1 0.9354 1 0.5532 1 0.9944 1 0.8129 1 0.7047 0.9813 0.9998 1 1 0.994 0.9178 1 0.5205 1 0.9945 0.9922 0.9804 0.9925 0.9998 0.9439 0.9628 0.9638 0.9069 0.9996 0.9956 0.9366 0.9997 1 0.9998 1 0.9983 1 0.905 0.9998 0.9998 0.9458 0.7593 0.9996 0.9999 0.7896 0.9554 0.8094 1 0.987 0.8033 0.9998 1 1 0.9894 1 0.9419 0.8674 1 0.9944 0.9994 0.3155 0.9991 0.9992 0.2969 0.9937 0.9807 0.9999 1 0.9459 0.2294 1 0.8905 0.5169 0.9672 0.9631 0.755 1 0.9999 0.441 1 1 0.809 1 1 0.7793 0.2388 0.9525 0.8786 0.9905 0.3818 0.4257 0.2541 0.7696 0.407 0.8124 0.9792 0.406 0.8155 0.8921
>N20
1 0.997 0.995 0.9998 0.8491 0.9976 1 1 0.6546 0.7463 0.9999 0.9561 0.5949 1 0.9999 0.9998 0.8972 0.9999 0.8584 0.7627 0.9832 0.372 0.8006 0.3803 1 0.9454 0.4047 1 0.9608 1 0.5029 1 1 0.9782 1 1 1 1 1 1 0.5772 1 1 0.8879 1 1 1 0.9969 1 1 1 1 1 1 1 1 1 1 1 0.9993 1 1 1 0.9999 1 0.9995 0.9999 0.9998 0.9897 0.7661 0.9808 1 0.8105 0.9861 1 1 1 0.9999 1 0.9858 1 0.8887 1 1 1 1 0.9999 0.9958 1 1 1 1 0.9962 1 1 0.9881 0.7858 1 1 1 1 1 1 1 1 1 1 0.5972 0.998 0.7601 0.981 1 0.9972 0.6066 0.9993 0.9999 0.9896 0.4973 1 0.9999 0.9999 1 0.9738 1 0.8915 1 1 1 0.9893 1 0.5648 0.9976 0.9999 1 1 1 0.9923 0.9996 0.9734 1 0.999 0.9995 0.9976 0.9998 0.9999 0.9889 0.7495 0.9991 0.9898 0.9933 0.9804 0.9979 1 1 0.9999 1 0.9819 1 0.9887 1 0.9924 0.8146 0.7768 0.9999 1 0.8654 0.9991 0.9954 1 0.9967 0.8693 1 1 1 0.9999 1 0.9974 0.8681 1 0.9391 0.9998 0.9157 0.9996 0.9998 0.7028 0.9991 0.991 0.9966 1 0.9963 0.9437 0.9988 0.9825 0.539 0.9968 0.9986 0.9801 1 0.9999 0.3133 1 1 0.7711 1 1 0.7429 0.412 0.9864 0.979 0.8783 0.8162 0.3534 0.5437 0.5799 0.9611 0.9258 0.9976 0.7968 0.6858 0.9013
>N21
1 1 0.9929 1 0.96 0.9998 1 1 0.9638 0.9973 0.9967 0.9977 0.6731 1 1 1 0.9195 1 0.8629 0.9967 0.9996 0.53 0.3278 0.99 1 0.8079 0.5195 1 0.9458 1 0.7424 1 1 0.9997 1 1 1 1 1 1 0.9907 1 1 0.9997 1 1 1 0.9918 1 1 1 1 1 1 1 1 1 1 1 1 1 1 1 1 1 0.9999 1 1 0.9959 0.9883 0.9995 1 0.7949 0.9997 1 1 1 1 1 0.9997 1 0.9976 1 1 1 1 1 0.9998 1 1 1 1 0.9988 1 1 0.9648 0.9929 1 1 1 1 1 1 1 1 1 1 0.9896 0.9998 0.6664 0.9996 1 0.9832 0.9886 1 1 0.9993 0.4989 1 1 1 1 0.9995 1 0.9903 1 1 1 0.9994 1 0.5907 0.9993 1 1 1 1 0.9993 0.9908 0.9989 1 0.9999 1 0.9997 1 1 0.9986 0.9959 1 0.9991 0.9999 0.9995 0.9999 1 1 1 1 0.9995 1 0.9991 1 0.9919 0.7832 0.7841 1 1 0.8465 1 0.9998 1 1 0.9219 1 1 1 1 1 0.9999 0.9999 1 0.9241 1 0.9753 0.9999 1 0.9915 0.9999 0.9999 1 1 0.9997 0.9935 1 0.9921 0.9682 0.9997 0.9999 0.9986 1 1 0.526 1 1 0.9857 1 1 0.991 0.3447 0.9998 0.9774 0.8862 0.8339 0.4949 0.7745 0.9721 0.9983 0.9955 0.9998 0.9886 0.7939 0.9948
>N22
1 1 1 1 0.9796 1 1 1 0.9995 1 0.9997 1 0.9291 1 1 1 0.8512 1 0.9998 1 1 0.9996 0.9988 1 1 0.8129 0.9971 1 0.9999 1 0.9994 1 1 1 1 1 1 1 1 1 1 1 1 1 1 1 1 0.999 1 1 1 1 1 1 1 1 1 1 1 1 1 1 1 1 1 1 1 1 1 0.9999 1 1 0.9996 1 1 1 1 1 1 1 1 1 1 1 1 1 1 1 1 1 1 1 1 1 1 0.9985 1 1 1 1 1 1 1 1 1 1 1 1 0.999 0.7861 1 1 0.999 0.9999 1 1 1 0.9993 1 1 1 1 1 1 0.9998 1 1 1 1 1 0.9948 0.992 1 1 1 1 1 1 1 1 1 1 1 1 1 0.9999 1 1 1 1 1 1 1 1 1 1 1 1 1 1 1 0.9956 0.9994 1 1 0.9978 1 0.9988 1 1 0.9994 1 1 1 1 1 1 1 1 0.9982 1 0.8376 1 1 1 1 0.9989 1 1 1 0.9999 1 0.9999 0.9731 1 1 1 1 1 0.8888 1 1 0.9999 1 1 1 0.9986 1 0.9984 0.9062 0.9994 0.9109 0.8548 0.9996 1 0.9999 1 0.9999 0.9987 1
>N23
1 1 0.9997 1 0.9539 1 1 1 0.9969 1 0.9974 0.9999 0.6811 1 1 1 0.9978 1 0.9995 1 1 0.9962 0.2644 0.9999 1 0.9996 0.9876 1 0.9951 1 0.9987 1 1 1 1 1 1 1 1 1 0.9999 1 1 1 1 1 1 1 1 1 1 1 1 1 1 1 1 1 1 1 1 1 1 1 1 0.9987 1 1 0.9745 0.9998 1 1 0.9976 1 1 1 1 1 1 1 1 1 1 1 1 1 1 1 1 1 1 1 1 1 1 0.9997 0.9999 1 1 1 1 1 1 1 1 1 1 1 1 0.8191 1 1 0.9999 0.9998 1 1 1 0.9966 1 1 1 1 1 1 0.9996 1 1 1 1 1 0.5245 1 1 1 1 1 0.9996 0.9981 1 1 1 1 1 1 1 0.9999 1 1 0.9991 1 1 1 1 1 1 1 1 1 0.9999 1 0.818 0.9209 0.9873 1 1 0.9985 1 1 1 1 0.9991 1 1 1 1 1 1 1 1 0.9995 1 0.9994 1 1 0.9999 1 1 1 1 1 0.9905 1 0.9665 0.9999 1 1 0.9999 1 1 0.8861 1 1 0.9998 1 1 0.998 0.3923 1 0.9998 0.8493 0.9516 0.6435 0.7511 0.999 0.9999 0.9998 1 0.9998 0.7008 0.9999
>N24
1 1 1 1 0.9975 1 1 1 0.991 1 1 1 0.9927 1 1 1 0.9996 1 1 1 1 0.9999 0.5918 1 1 1 0.9989 1 0.9999 1 1 1 1 1 1 1 1 1 1 1 1 1 1 1 1 1 1 1 1 1 1 1 1 1 1 1 1 1 1 1 1 1 1 1 1 1 1 1 0.9822 1 1 1 1 1 1 1 1 1 1 1 1 1 1 1 1 1 0.9994 1 1 1 1 1 1 1 1 1 1 1 1 1 1 1 1 1 1 1 1 1 1 0.8217 1 1 1 0.999 1 1 1 0.9999 1 1 1 1 1 1 0.9999 1 1 1 1 1 0.8369 1 0.9984 1 1 1 0.996 1 1 1 1 1 1 1 1 0.9999 1 1 0.993 1 1 1 1 1 1 1 1 1 1 1 0.9181 0.9974 0.9994 1 1 1 1 1 1 1 1 1 1 1 1 1 1 1 1 1 1 0.9999 1 1 1 1 1 1 1 1 0.9414 1 0.9982 1 1 1 1 1 1 0.887 1 1 1 1 1 0.997 0.5133 1 1 0.9788 0.9453 0.4633 0.8073 0.9998 1 0.9999 1 1 0.9618 1
>N25
1 1 1 1 0.9975 1 1 1 1 1 1 1 1 1 1 1 1 1 1 1 1 1 1 1 1 1 1 1 1 1 1 1 1 1 1 1 1 1 1 1 1 1 1 1 1 1 1 1 1 1 1 1 1 1 1 1 1 1 1 1 1 1 1 1 1 1 1 1 1 1 1 1 1 1 1 1 1 1 1 1 1 1 1 1 1 1 1 1 1 1 1 1 1 1 1 1 1 1 1 1 1 1 1 1 1 1 1 1 1 1 1 1 1 1 1 1 1 1 1 1 1 1 1 1 1 1 1 1 1 1 0.8724 1 1 1 1 1 1 1 1 1 1 1 1 1 1 1 1 1 1 1 1 1 1 1 1 1 1 1 1 1 1 1 1 1 1 1 1 1 1 1 1 1 1 1 1 1 1 1 1 1 1 1 1 1 1 1 1 1 1 1 1 1 1 1 1 1 1 1 1 1 1 1 1 1 1 1 1 1 1 1 1 1 1 1 1 1 1 1 1 1
>N26
1 0.9999 1 1 0.9946 0.955 1 1 0.9986 1 1 1 0.9983 1 1 1 0.9999 1 1 1 1 1 1 1 1 1 0.9999 1 1 1 1 1 1 1 1 1 1 1 1 1 1 1 1 1 1 1 1 1 1 1 1 1 1 1 1 1 1 1 1 1 1 1 1 1 1 1 1 1 1 0.9978 1 1 1 1 1 1 1 1 1 1 1 1 1 1 1 1 1 1 1 1 1 1 1 1 1 1 1 1 1 1 1 1 1 1 1 1 1 1 1 0.9995 1 1 1 0.998 1 1 0.9998 1 1 1 1 1 1 1 1 1 1 1 1 1 0.8251 1 1 1 1 1 1 1 1 1 1 1 1 1 1 1 0.9927 1 1 1 1 1 1 1 1 1 1 1 1 1 1 1 1 1 1 1 1 1 1 1 1 1 0.9992 1 1 1 1 1 1 1 1 1 1 1 1 1 1 1 1 1 1 1 1 0.8433 1 1 1 1 1 1 1 1 1 1 1 1 0.9773 1 1 1 1 0.9982 1 1 1 1 1 1 1 1
>N27
1 1 1 1 1 1 1 1 1 1 1 1 1 1 1 1 1 1 1 1 1 1 1 1 1 1 1 1 1 1 1 1 1 1 1 1 1 1 1 1 1 1 1 1 1 1 1 1 1 1 1 1 1 1 1 1 1 1 1 1 1 1 1 1 1 1 1 1 1 1 1 1 1 1 1 1 1 1 1 1 1 1 1 1 1 1 1 1 1 1 1 1 1 1 1 1 1 1 1 1 1 1 1 1 1 1 1 1 1 1 1 1 1 1 1 1 1 1 1 1 1 1 1 1 1 1 1 1 1 1 1 1 1 1 1 1 1 1 1 1 1 1 1 1 1 1 1 1 1 1 1 1 1 1 1 1 1 1 1 1 1 1 1 1 1 1 1 1 1 1 1 1 1 1 1 1 1 1 1 1 1 1 1 1 1 1 1 1 1 1 1 1 1 1 1 1 1 1 1 1 1 1 1 1 1 1 1 1 1 1 1 1 1 1 1 1 1 1 1 1
>N28
1 1 1 1 0.9975 1 1 1 1 1 1 1 1 1 1 1 1 1 1 1 1 1 1 1 1 1 1 1 1 1 1 1 1 1 1 1 1 1 1 1 1 1 1 1 1 1 1 1 1 1 1 1 1 1 1 1 1 1 1 1 1 1 1 1 1 1 1 1 1 1 1 1 1 1 1 1 1 1 1 1 1 1 1 1 1 1 1 1 1 1 1 1 1 1 1 1 1 1 1 1 1 1 1 1 1 1 1 1 1 1 1 1 1 1 1 1 1 1 1 1 1 1 1 1 1 1 1 1 1 1 0.8724 1 1 1 1 1 1 1 1 1 1 1 1 1 1 1 1 1 1 1 1 1 1 1 1 1 1 1 1 1 1 1 1 1 1 1 1 1 1 1 1 1 1 1 1 1 1 1 1 1 1 1 1 1 1 1 1 1 1 1 1 1 1 1 1 1 1 1 1 1 1 1 1 1 1 1 1 1 1 1 1 1 1 1 1 1 1 1 1 1
>N29
1 1 1 1 0.9975 1 1 1 1 1 1 1 1 1 1 1 1 1 1 1 1 1 1 1 1 1 1 1 1 1 1 1 1 1 1 1 1 1 1 1 1 1 1 1 1 1 1 1 1 1 1 1 1 1 1 1 1 1 1 1 1 1 1 1 1 1 1 1 1 1 1 1 1 1 1 1 1 1 1 1 1 1 1 1 1 1 1 1 1 1 1 1 1 1 1 1 1 1 1 1 1 1 1 1 1 1 1 1 1 1 1 1 1 1 1 1 1 1 1 1 1 1 1 1 1 1 1 1 1 1 0.8724 1 1 1 1 1 1 1 1 1 1 1 1 1 1 1 1 1 1 1 1 1 1 1 1 1 1 1 1 1 1 1 1 1 1 1 1 1 1 1 1 1 1 1 1 1 1 1 1 1 1 1 1 1 1 1 1 1 1 1 1 1 1 1 1 1 1 1 1 1 1 1 1 1 1 1 1 1 1 1 1 1 1 1 1 1 1 1 1 1
>N30
1 0.9998 0.6105 0.9998 0.8213 0.9981 1 1 0.9206 0.9293 1 0.9896 0.9975 1 0.9999 0.9998 0.8167 0.9999 0.9987 0.9639 0.9218 0.5626 0.9916 0.7575 1 0.9416 0.594 1 0.9999 1 0.9967 1 1 0.9725 1 1 1 1 1 1 0.9057 1 1 0.9927 1 1 1 0.962 1 1 1 0.9962 1 0.9982 1 1 1 1 1 0.9372 1 1 1 0.9985 1 0.9996 0.9999 0.9999 0.9737 0.7596 0.3628 1 0.9415 0.507 1 1 1 0.9997 1 0.9999 1 0.8838 1 1 1 1 0.9999 0.9762 1 1 1 1 1 1 1 0.9649 0.8886 1 1 1 0.9998 1 1 1 1 1 1 0.6492 0.9876 0.7664 0.6265 1 0.9904 0.4727 0.5151 0.9999 0.5801 0.9527 1 0.9999 0.9999 1 0.9654 1 0.7961 1 1 1 0.9905 1 0.8424 0.9982 0.9999 1 1 0.9947 0.994 1 0.6192 1 0.9992 0.9996 0.998 0.9999 0.9999 0.9329 0.9935 0.9852 0.9922 1 0.9997 0.9865 1 1 0.9999 1 0.9999 1 0.9366 0.9913 1 0.9917 0.8356 0.9999 1 0.9602 0.9869 0.8208 1 0.9886 0.9862 1 1 1 0.9999 1 0.991 0.9999 1 0.9997 0.9978 0.9818 0.9976 0.9998 0.9847 0.9949 0.9998 1 1 0.9971 0.9812 1 0.9166 0.9801 0.9431 0.9881 0.3776 1 0.9999 0.9889 1 1 0.7673 1 1 0.9949 0.4945 0.9997 0.9077 0.9989 0.2811 0.9505 0.6352 0.9864 0.8115 0.9943 0.9723 0.6905 0.99 0.9925
>N31
1 1 0.5946 0.9999 0.5548 0.9996 1 1 0.9859 0.9097 1 0.8915 0.9994 1 1 0.9999 0.5648 1 0.9995 0.9978 0.9835 0.9693 0.9983 0.998 1 0.9984 0.4147 1 1 1 0.9999 1 1 0.9386 1 1 1 1 1 1 0.9872 1 1 0.9999 1 1 1 0.985 1 1 1 0.9981 1 0.9984 1 1 1 1 1 0.9234 1 1 1 0.9576 1 0.9997 0.9999 0.9999 0.9995 0.9771 0.8091 1 0.8508 0.5622 1 1 1 0.9726 1 0.9999 1 0.9876 1 1 1 1 1 0.9966 1 1 1 1 1 1 1 0.9879 0.7227 1 1 1 0.98 1 1 1 1 1 1 0.4335 0.6904 0.998 0.9926 1 0.9975 0.9724 0.9977 0.9999 0.9792 0.9201 1 1 0.9999 1 0.7183 1 0.9819 1 0.9972 1 0.9995 1 0.9524 0.9994 0.9999 1 1 1 0.9988 1 0.9942 1 0.9996 0.9998 0.9993 0.9998 0.9865 0.682 0.9752 0.9999 0.9987 0.9995 0.9999 0.9998 1 1 0.9999 1 0.9999 1 0.9861 0.9983 1 0.9847 0.954 0.9901 1 0.9643 0.9999 0.994 1 0.9962 0.9987 1 1 1 1 1 0.9999 1 1 0.9999 0.9142 0.999 0.9303 0.9999 0.9997 0.912 0.9999 1 1 0.9994 0.9994 1 0.6814 0.999 0.9729 0.9224 0.9973 1 0.9957 0.9998 1 1 0.8635 1 1 0.9999 0.9582 1 0.9702 0.9679 0.9594 0.9118 0.887 0.9981 0.702 0.9993 0.9968 0.7522 0.9989 0.9987
>N32
1 1 0.9956 1 0.5174 0.9999 1 1 0.9982 0.9949 1 0.9974 0.9999 1 1 1 0.9902 1 0.9999 0.9998 0.9997 0.9986 0.9998 1 1 0.9928 0.4551 1 1 1 1 1 1 0.9995 1 1 1 1 1 1 0.9998 1 1 1 1 1 1 0.9852 1 1 1 1 1 1 1 1 1 1 1 0.9993 1 1 1 0.9996 1 0.9943 1 1 1 0.9994 0.7626 1 0.9812 0.8062 1 1 1 0.9934 1 1 1 0.9999 1 1 1 1 1 0.9804 1 1 1 1 1 1 1 0.9998 0.6335 1 1 1 0.9999 1 1 1 1 1 1 0.9959 0.6736 1 0.9999 1 1 0.9989 1 1 0.9995 0.9994 1 1 1 1 0.9838 1 0.9997 1 1 1 0.9999 1 0.9478 0.9999 1 1 1 1 0.9998 1 1 1 0.9999 1 0.9999 0.9907 0.9991 0.64 0.9999 1 0.9998 0.9853 1 1 1 1 1 1 1 1 0.9998 1 1 0.9369 0.964 0.9994 1 0.9991 1 0.9999 1 1 0.9999 1 1 1 1 1 1 1 1 1 0.9923 0.9999 0.999 1 1 0.9984 1 1 1 0.9999 1 1 0.6682 0.9999 0.9993 0.9903 1 1 1 1 1 1 0.9991 1 1 1 0.9981 1 0.9991 0.9998 0.9971 0.9989 0.9073 0.9998 0.8521 0.9999 1 0.7441 0.9999 0.9998
>N33
1 1 0.9698 0.9991 0.1591 0.9943 0.9999 1 0.5944 0.4466 1 0.9033 0.3014 1 0.5974 0.9956 0.3188 0.9931 0.8891 0.6456 0.9541 0.8244 0.3427 0.9973 1 1 0.6318 1 0.9991 1 0.9999 1 1 0.9999 1 1 1 1 1 1 0.9969 1 1 1 1 1 1 0.9536 1 1 1 1 1 0.9972 1 1 1 0.9924 1 0.666 0.7635 1 1 0.9683 1 0.9995 0.9637 0.7698 0.9983 0.5866 0.9997 1 0.9918 0.9858 1 1 1 0.9938 1 0.9972 1 0.8908 1 1 0.9994 1 1 0.9887 1 1 1 1 1 1 1 0.9361 0.8997 1 1 1 1 1 1 1 1 1 1 1 0.7523 0.9211 0.9962 1 0.9999 0.4955 0.9819 0.9999 0.9187 0.8786 1 0.9272 0.991 1 0.9997 1 0.4782 1 0.997 1 0.7786 1 0.665 0.9352 0.9465 1 1 1 0.9277 1 0.9741 1 0.6935 0.428 0.8668 1 0.9999 0.2553 0.7717 0.9999 0.9691 0.9993 0.9956 0.9065 1 1 0.9917 1 0.9988 1 0.8773 1 1 0.9552 0.9988 1 0.9997 0.7472 1 0.9989 1 0.9983 0.8829 0.9206 1 1 0.7795 1 0.9869 1 1 0.6296 0.9801 0.9221 0.9658 0.721 0.7092 0.5577 0.999 0.736 1 0.9068 0.8763 1 0.8011 0.717 0.5207 0.9871 0.997 1 0.9931 0.9708 1 1 0.9251 1 0.9999 1 0.4297 1 0.7005 0.9992 0.3 0.233 0.9695 0.9455 0.5817 0.9308 0.5808 0.9465 0.5414 0.8066
>N34
0.9998 0.9975 0.9357 0.9359 0.1997 0.8656 0.9999 1 0.5471 0.4939 1 0.4808 0.2635 0.9806 0.8778 0.3468 0.3057 0.549 0.7429 0.4477 0.3955 0.5015 0.3087 0.9353 1 1 0.6613 0.9987 0.9952 0.9998 0.9962 1 1 0.9971 0.9998 1 0.9991 1 1 0.9977 0.994 1 1 1 1 0.999 0.9998 0.5686 1 1 1 1 1 0.7596 0.9994 1 1 0.9938 1 0.7912 0.8358 1 1 0.9731 1 0.9973 0.8651 0.7556 0.9677 0.6438 0.9939 0.9999 0.9489 0.5614 0.9997 1 1 0.9906 1 0.9955 0.9995 0.5567 1 1 0.9987 1 1 0.5473 1 1 1 1 1 1 1 0.5205 0.6128 0.9984 1 1 0.9992 0.9992 1 1 0.9998 1 1 0.9989 0.5448 0.7675 0.8124 1 0.9932 0.339 0.8525 0.9939 0.7911 0.5222 0.9993 0.9306 0.9553 0.9996 0.8351 1 0.4807 0.994 0.9905 1 0.5999 1 0.5099 0.4966 0.5379 1 1 0.9994 0.8264 1 0.9798 1 0.6435 0.4801 0.7479 0.9924 0.9997 0.2292 0.74 0.9713 0.7698 0.9974 0.6911 0.8554 0.9986 0.9996 0.9866 1 0.9967 0.9965 0.9028 0.9993 0.9981 0.5858 0.9977 0.9926 0.997 0.3947 0.9996 0.8561 1 0.9966 0.8755 0.9629 1 1 0.865 0.9999 0.6294 0.9979 0.9997 0.6414 0.9384 0.9434 0.9636 0.7829 0.7201 0.7152 0.9977 0.6656 1 0.7738 0.4607 0.9993 0.7698 0.4056 0.4941 0.9818 0.9968 1 0.986 0.5361 0.9997 0.9978 0.792 1 0.999 0.9769 0.3448 0.9803 0.6501 0.4275 0.3378 0.2344 0.8512 0.5976 0.4798 0.4481 0.3682 0.9149 0.3866 0.8907
>N35
1 0.999 0.9195 0.8873 0.2895 0.7625 1 1 0.5487 0.7563 1 0.9775 0.2716 0.9785 0.9737 0.3891 0.3456 0.7099 0.6272 0.3182 0.9231 0.8318 0.3715 0.89 1 1 0.7042 0.9999 0.9993 1 0.9997 1 1 0.9998 1 1 1 1 1 0.9998 0.9982 1 1 1 1 1 1 0.9254 1 1 1 1 1 0.772 1 1 1 0.991 1 0.9901 0.9574 1 1 0.9703 1 0.9997 0.6938 0.7461 0.9514 0.8399 0.993 1 0.9309 0.3882 1 1 1 0.9953 1 0.9996 1 0.988 1 1 0.9954 1 1 0.9577 1 1 1 1 1 1 1 0.8713 0.3601 0.9999 1 1 1 1 1 1 1 1 1 0.9979 0.8637 0.6012 0.7183 1 0.9968 0.2304 0.7113 0.9956 0.6876 0.3635 1 0.9207 0.9276 1 0.9229 1 0.4779 0.9592 0.9926 1 0.5882 1 0.4702 0.786 0.9892 1 1 0.9998 0.7504 1 0.9989 1 0.6053 0.5546 0.6702 0.9891 1 0.5441 0.6986 0.9642 0.5129 0.9997 0.7476 0.8155 1 1 0.976 1 0.9997 0.9941 0.9661 1 0.9999 0.6914 0.9999 0.9759 0.9975 0.7179 0.9996 0.6938 1 0.9998 0.8932 0.9772 1 1 0.9979 1 0.686 0.9991 1 0.9741 0.8954 0.988 0.9769 0.9963 0.7984 0.8971 0.9997 0.9924 0.9997 0.5013 0.3398 1 0.8137 0.3931 0.4941 0.9872 0.9999 1 0.9575 0.775 0.9999 0.9965 0.7311 1 0.9996 0.9596 0.4289 0.9593 0.6278 0.4025 0.5399 0.2721 0.773 0.3363 0.787 0.2351 0.3021 0.8952 0.86 0.9909
>N36
1 1 0.9995 0.9996 0.6834 0.9962 1 1 0.9963 0.7758 1 1 0.9912 0.9999 0.9999 0.5132 0.6496 0.9993 0.5085 0.993 0.9995 0.9991 0.9942 0.9997 1 1 0.9849 1 1 1 1 1 1 1 1 1 1 1 1 1 1 1 1 1 1 1 1 0.9997 1 1 1 1 1 0.9995 1 1 1 0.9995 1 1 0.9998 1 1 0.9999 1 1 0.6692 0.9993 0.9999 0.9984 1 1 0.9985 0.9971 1 1 1 1 1 1 1 1 1 1 1 1 1 0.9997 1 1 1 1 1 1 1 0.9993 0.9968 1 1 1 1 1 1 1 1 1 1 1 0.9987 0.9905 0.9989 1 0.9999 0.9992 0.9982 1 0.9936 0.799 1 0.9998 0.9995 1 1 1 0.9965 1 0.9999 1 0.9967 1 0.994 0.9995 1 1 1 1 0.5081 1 1 1 0.769 0.9964 0.9992 0.9997 1 0.9934 0.9964 0.9981 0.9969 1 0.9997 0.8159 1 1 0.9999 1 1 0.9992 0.9998 1 1 0.9971 1 0.9999 1 0.9993 1 0.6131 1 1 0.9992 0.9664 1 1 1 1 0.7997 1 1 1 0.9995 0.9998 0.9998 1 0.9953 0.9996 1 1 0.9998 0.5404 0.5742 1 0.9953 0.9949 0.9966 0.9757 1 1 0.9513 0.9989 1 0.9981 0.8472 0.9967 1 0.9999 0.6676 1 0.5909 0.9977 0.9891 0.6495 0.981 0.6194 0.9944 0.9981 0.9954 0.9591 0.8408 0.9999
>N37
0.9999 0.9979 0.8288 0.8765 0.2549 0.7503 1 1 0.3817 0.8148 1 0.9791 0.3385 0.9789 0.9744 0.3364 0.4247 0.6792 0.5739 0.3639 0.9318 0.8385 0.3946 0.5174 1 0.9996 0.7732 0.9993 0.998 1 0.9996 1 1 0.9997 0.9999 1 1 1 1 0.9998 0.9964 1 1 0.9998 0.9999 0.9999 1 0.9363 1 0.9998 1 0.9999 1 0.7833 1 1 0.9996 0.9974 1 0.9957 0.9423 1 1 0.9288 1 0.9991 0.5453 0.777 0.6683 0.8426 0.9447 1 0.9432 0.5341 1 1 1 0.9887 1 0.9995 1 0.9912 1 0.9997 0.9522 1 1 0.9746 1 1 1 1 1 1 0.9998 0.8852 0.4328 0.9999 1 0.9996 1 1 1 1 1 1 1 0.9854 0.8836 0.5899 0.6737 0.9998 0.9928 0.2299 0.6634 0.9875 0.6802 0.4705 1 0.7725 0.9277 1 0.9116 1 0.5194 0.5577 0.9756 1 0.5815 1 0.4731 0.886 0.9914 1 1 0.9917 0.7318 1 0.999 1 0.5115 0.5914 0.6723 0.9914 0.9998 0.5012 0.7394 0.9856 0.5088 0.9985 0.7173 0.7787 0.9999 1 0.9106 1 0.9995 0.9953 0.9346 1 0.9998 0.754 0.9999 0.4684 0.9765 0.6697 0.9973 0.6754 1 0.9996 0.9226 0.9775 1 1 0.9995 1 0.69 0.9873 0.9996 0.9768 0.8888 0.9853 0.9291 0.999 0.7657 0.8874 0.9992 0.9985 1 0.5395 0.5665 1 0.7638 0.3534 0.5627 0.9652 0.9999 1 0.9249 0.7736 0.9997 0.9995 0.5412 0.9998 0.9976 0.6818 0.4803 0.51 0.6678 0.4662 0.5145 0.3049 0.7667 0.277 0.8119 0.2155 0.4037 0.673 0.8752 0.9935
>N38
1 0.9999 0.7055 0.8554 0.3433 0.7446 1 1 0.8305 0.96 1 0.9998 0.4412 0.9627 0.9984 0.4869 0.8222 0.5927 0.3793 0.7193 0.9896 0.8205 0.5755 0.9327 1 1 0.9869 1 0.9997 1 0.9997 1 1 0.9998 1 1 1 1 1 0.9999 0.9995 1 1 1 1 0.9999 1 0.994 1 1 1 1 1 0.7664 1 1 1 0.9998 1 0.9996 0.9262 1 1 0.8994 1 0.988 0.3507 0.8513 0.5117 0.8842 0.383 1 0.9954 0.9781 1 1 1 0.9743 1 0.9997 1 0.9845 1 1 0.9649 1 1 0.9955 1 1 1 1 1 1 1 0.986 0.9862 1 1 1 1 1 1 1 1 1 1 0.9597 0.9756 0.6067 0.9723 1 0.9982 0.3554 0.5542 0.9784 0.6974 0.9129 1 0.4079 0.9316 1 0.3441 1 0.5824 0.992 0.9366 1 0.5669 1 0.5834 0.9249 0.9999 1 1 0.9961 0.7439 1 0.9997 1 0.3702 0.6613 0.6917 0.9993 1 0.3608 0.9565 0.999 0.5413 0.9998 0.9822 0.7497 1 1 0.8771 1 0.9997 1 0.8961 1 0.9999 0.9468 0.9999 0.4617 0.9929 0.9697 0.9689 0.6053 1 0.9998 0.9815 0.9591 1 1 1 1 0.7077 0.9873 1 0.999 0.8671 0.9965 0.9027 0.9999 0.6863 0.8912 0.991 1 1 0.9371 0.9184 1 0.6966 0.5726 0.9365 0.9452 0.9999 1 0.9782 0.7776 1 1 0.9424 1 0.9713 0.9867 0.6018 0.972 0.9055 0.6551 0.5271 0.4362 0.7793 0.3728 0.9175 0.2787 0.863 0.8004 0.9636 0.9988
>N39
1 1 0.7764 0.9999 0.6962 0.8574 1 1 0.8453 0.9999 1 1 0.9996 1 1 0.9998 0.9996 0.9996 0.9993 0.7412 1 0.9999 0.999 0.9999 1 1 1 1 1 1 1 1 1 1 1 1 1 1 1 1 1 1 1 1 1 1 1 1 1 1 1 1 1 0.9999 1 1 1 1 1 1 1 1 1 0.9996 1 1 0.9999 1 0.9997 0.9998 0.9994 1 1 1 1 1 1 0.9997 1 1 1 0.7063 1 1 1 1 1 1 1 1 1 1 1 1 1 1 1 1 1 1 1 1 1 1 1 1 1 0.9996 0.9999 0.9994 1 1 1 0.9993 0.9996 1 0.9992 0.9999 1 0.9999 0.9997 1 0.9995 1 0.9992 1 0.9998 1 0.9995 1 0.9982 0.9998 1 1 1 1 0.6457 1 1 1 0.9995 0.9996 0.9997 1 1 0.9994 0.9999 1 0.9998 1 1 0.9999 1 1 0.9998 1 1 1 0.9994 1 1 0.9999 1 0.9995 1 1 1 0.9999 1 1 0.9999 1 1 1 1 1 0.9993 1 1 1 0.9997 1 0.9998 1 0.9996 0.5351 1 1 1 0.9999 0.9998 1 0.8112 0.9998 0.9999 1 1 1 1 0.9998 1 1 0.9999 1 0.9998 1 0.9988 1 0.9997 0.9999 0.9987 0.9966 0.9999 0.9994 0.9995 0.9992 0.9997 0.9996 0.9998 1
>N40
1 1 0.9996 0.9994 0.998 0.9989 1 1 0.9687 0.9998 1 1 0.8997 0.9998 1 0.9996 0.9993 0.9996 0.9995 0.9995 1 0.9983 0.9986 0.9999 1 1 1 1 1 1 1 1 1 1 1 1 1 1 1 1 1 1 1 1 1 1 1 1 1 1 1 1 1 0.9996 1 1 1 1 1 1 0.9993 1 1 0.9999 1 0.9999 0.8265 0.9998 0.9998 0.9998 0.999 1 1 1 1 1 1 1 1 1 1 1 1 1 1 1 1 1 1 1 1 1 1 1 1 1 0.9982 1 1 1 1 1 1 1 1 1 1 1 0.9999 0.8749 1 1 1 0.9258 0.9998 0.9999 0.937 0.9998 1 0.9997 1 1 0.9104 1 0.9991 1 0.9978 1 0.999 1 0.924 0.9882 1 1 1 1 0.9995 1 1 1 0.9993 0.9998 0.9999 1 1 0.9994 0.9999 1 0.9996 1 1 0.9994 1 1 0.9999 1 1 1 0.9999 1 1 0.9998 1 0.9997 1 1 0.9996 0.715 1 1 0.9999 0.9995 0.9997 1 1 1 0.9996 1 1 1 0.9532 0.9983 0.9999 1 0.9988 0.9999 1 1 1 0.9999 0.9997 0.9993 0.9982 0.999 0.9872 0.9996 0.9993 1 1 0.9993 1 1 0.9868 1 1 1 0.9327 1 0.9996 0.9997 0.9986 0.9517 0.9982 0.9703 0.9726 0.9995 0.9995 0.9994 0.9998 1
>N41
1 0.9999 0.9934 0.9988 0.3382 0.9935 0.9949 1 0.5935 0.3849 1 0.9567 0.4159 1 0.9806 0.9988 0.4397 0.9231 0.9649 0.5476 0.9889 0.8 0.7381 0.9691 1 1 0.3085 1 0.9995 1 0.9994 1 1 0.9846 0.9903 1 1 1 1 0.9995 0.9988 1 1 1 1 0.9999 1 0.9912 1 1 1 1 1 0.9648 0.9879 1 1 0.9991 1 0.6355 0.8025 1 1 0.9569 1 0.9998 0.9236 0.7659 0.9721 0.8579 0.9853 1 0.9358 0.9956 1 1 1 0.778 1 0.4542 1 0.975 0.9972 1 0.9923 1 0.9943 0.9345 1 1 1 1 1 1 1 0.9777 0.9699 1 1 1 0.9919 1 1 1 1 1 1 0.9843 0.6873 0.8819 0.9974 1 0.9976 0.4433 0.9973 0.9737 0.8184 0.8537 1 0.523 0.9612 1 0.9987 1 0.2312 1 0.952 1 0.7374 1 0.2316 0.9333 0.7808 1 1 0.9983 0.6202 1 0.9526 1 0.6591 0.6379 0.8285 0.9996 0.9983 0.1986 0.7437 0.9943 0.7895 0.6774 0.9988 0.3951 0.9898 1 0.9561 1 0.9615 1 0.4388 1 0.9999 0.8834 0.981 0.9914 0.9998 0.9538 0.9998 0.9981 1 0.9994 0.8378 0.9096 1 1 0.7815 1 0.8938 0.9999 1 0.6788 0.8123 0.5768 0.6314 0.7844 0.222 0.5639 0.7556 0.9986 0.999 0.9156 0.9569 0.8803 0.8594 0.7388 0.8672 0.5506 0.9996 1 0.9032 0.9857 1 0.9966 0.8854 1 0.9999 0.9997 0.2572 0.9959 0.6765 0.9813 0.5431 0.3054 0.8915 0.7831 0.6033 0.9665 0.3736 0.9412 0.5252 0.5033
