# Supplementary material for: Molecular evolution of cyclin proteins in animals and fungi
Source: BMC Evol Biol. 2011 Jul 28;11:224. doi: 10.1186/1471-2148-11-224 (PMC3162929; doi:10.1186/1471-2148-11-224)
Supplement: Additional file 3 — The packed archive contains FASTA-like text files. Each text file contains space delimited numbers representing reconstruction probabilities of ancestral amino acids in internal tree nodes of A-, B-, D-, and E- cyclin phylogenetic trees for each ancestral sequence. [file 1471-2148-11-224-S3.GZ › cyclinE.fastml.txt]

>N1
0.999992 0.994835 0.99415 0.97678 0.424907 0.994562 0.873534 0.999992 0.872929 0.588293 0.996922 0.943014 0.535933 0.992681 0.867501 0.993244 0.576026 0.915338 0.952489 0.537456 0.950624 0.943069 0.419217 0.979174 0.999508 0.999983 0.831505 0.995728 0.994226 0.999982 0.994185 0.996946 0.997511 0.981167 0.960137 0.995767 0.995094 0.998151 0.999992 0.992466 0.96023 0.997328 0.974986 0.999967 0.99732 0.977348 0.9974 0.922572 0.993293 0.998836 0.997511 0.997326 0.995138 0.961257 0.990974 0.993293 0.996571 0.90883 0.998151 0.541021 0.603119 0.998151 0.997511 0.967166 0.993352 0.976163 0.871509 0.53201 0.9445 0.830911 0.99658 0.995481 0.887767 0.978245 0.995767 0.997891 0.994893 0.802174 0.99989 0.476777 0.996632 0.879909 0.987716 0.998109 0.918274 0.996585 0.988305 0.965647 0.997328 0.997328 0.977381 0.997898 0.999983 0.999983 0.993912 0.945912 0.946807 0.996394 0.998139 0.99657 0.995054 0.974551 0.996672 0.998151 0.999312 0.996585 0.999967 0.980439 0.681198 0.966443 0.988776 0.977401 0.993203 0.555918 0.953034 0.985727 0.876982 0.873104 0.995148 0.641518 0.946084 0.995755 0.994435 0.999809 0.285596 0.99495 0.800755 0.999983 0.777164 0.996685 0.873038 0.768158 0.891024 0.999992 0.995766 0.994337 0.897202 0.998623 0.939117 0.997891 0.553587 0.620217 0.879864 0.983648 0.994161 0.609466 0.793595 0.992355 0.890701 0.535062 0.958105 0.690236 0.989491 0.995755 0.9468 0.998151 0.96898 0.999967 0.772611 0.99576 0.998146 0.890607 0.991414 0.955917 0.990454 0.926339 0.993745 0.983943 0.999023 0.966093 0.898802 0.608823 0.996583 0.995062 0.60735 0.996598 0.956701 0.999004 0.998646 0.721699 0.915867 0.57713 0.863258 0.472847 0.811522 0.447854 0.809613 0.793455 0.998687 0.493983 0.936394 0.996633 0.982488 0.73658 0.874077 0.646524 0.99781 0.999967 0.546691 0.986882 0.999992 0.987201 0.875463 0.999982 0.990451 0.993576 0.461855 0.991655 0.740255 0.98908 0.684633 0.398987 0.915506 0.956738 0.949343 0.961064 0.479169 0.956681 0.568786 0.808134
>N2
1 0.996951 0.991305 0.980037 0.513442 0.995128 0.888941 1 0.881271 0.465541 0.999678 0.93271 0.44101 0.996206 0.611038 0.992651 0.544076 0.982239 0.943322 0.595491 0.941975 0.948447 0.45312 0.986838 0.999987 1 0.854261 0.998776 0.99624 0.999995 0.997791 0.999708 0.999532 0.993641 0.981854 0.998834 0.997855 0.999783 1 0.997494 0.967937 0.999426 0.983254 1 0.999416 0.985958 0.999858 0.913421 0.998626 0.999986 0.999532 0.999424 0.997199 0.975419 0.999569 0.998626 0.999385 0.898067 0.999783 0.569171 0.755431 0.999783 0.999532 0.967765 0.995214 0.976652 0.905208 0.531001 0.955215 0.658441 0.999919 0.998571 0.966344 0.977407 0.998833 0.999833 0.997545 0.931896 0.999998 0.928929 0.999361 0.864867 0.997852 0.999593 0.931267 0.999405 0.997927 0.984772 0.999426 0.999426 0.986882 0.999894 1 1 0.998481 0.940689 0.929398 0.998118 0.999634 0.999384 0.999741 0.982662 0.999417 0.999783 0.999996 0.999405 1 0.997565 0.725211 0.969183 0.991851 0.986911 0.998466 0.345059 0.950844 0.99678 0.925552 0.888541 0.997915 0.803299 0.969807 0.998815 0.998045 1 0.517514 0.997629 0.929756 1 0.808398 0.999435 0.947666 0.773699 0.938419 1 0.998832 0.999429 0.943179 0.999192 0.951452 0.999833 0.51554 0.598538 0.890312 0.989814 0.994495 0.635816 0.805237 0.99713 0.959836 0.994433 0.956631 0.90883 0.99921 0.998815 0.974365 0.999783 0.984702 1 0.853773 0.998822 0.999775 0.937255 0.996624 0.974837 0.990708 0.871511 0.99767 0.987481 0.999885 0.965438 0.907545 0.600771 0.999403 0.99728 0.600384 0.999422 0.984834 0.999852 0.999973 0.700138 0.944908 0.911008 0.949957 0.517698 0.927768 0.639806 0.9603 0.507851 0.999991 0.929797 0.918528 0.999998 0.976456 0.720984 0.768495 0.970737 0.997484 1 0.947165 0.986616 1 0.997352 0.888977 0.999995 0.992718 0.998098 0.941452 0.99751 0.739286 0.996822 0.469184 0.366272 0.927128 0.978973 0.95112 0.956008 0.685438 0.958399 0.583376 0.843766
>N3
0.999998 0.997516 0.953002 0.984083 0.467426 0.991817 0.841009 0.999998 0.877025 0.223077 0.999545 0.943769 0.456552 0.99676 0.786956 0.998416 0.517051 0.991552 0.952469 0.625023 0.966059 0.927662 0.475601 0.992908 0.999933 0.999969 0.837234 0.99839 0.994626 0.999996 0.99513 0.999566 0.999265 0.990832 0.982496 0.998426 0.996037 0.999536 0.999998 0.995767 0.945416 0.999178 0.98335 0.999996 0.999172 0.98547 0.999733 0.907765 0.998299 0.999933 0.999265 0.999176 0.997863 0.985963 0.999587 0.998299 0.999108 0.666241 0.999536 0.616048 0.857303 0.999536 0.999265 0.836808 0.989453 0.974839 0.948139 0.532662 0.951604 0.674962 0.998226 0.998333 0.961748 0.985817 0.998426 0.99968 0.994552 0.935459 0.999976 0.932769 0.999019 0.89009 0.997812 0.999451 0.950337 0.999124 0.997602 0.989856 0.999178 0.999178 0.986195 0.999751 0.999996 0.999996 0.998278 0.937077 0.91354 0.996043 0.999476 0.999106 0.999672 0.982753 0.999156 0.999536 0.999976 0.999124 0.999996 0.997705 0.74561 0.964075 0.993941 0.986234 0.998175 0.364346 0.720972 0.997081 0.919956 0.885329 0.996541 0.921408 0.98423 0.998414 0.997884 0.999998 0.502593 0.997687 0.936633 0.999996 0.794847 0.999167 0.952929 0.773711 0.966908 0.999998 0.998421 0.999443 0.947874 0.999409 0.811858 0.99968 0.518562 0.563774 0.82288 0.98104 0.990758 0.459086 0.9058 0.997716 0.962027 0.995687 0.924585 0.919297 0.999052 0.998414 0.969207 0.999536 0.99018 0.999996 0.578536 0.998405 0.999529 0.95083 0.953059 0.976209 0.993387 0.863006 0.997327 0.987848 0.999567 0.756882 0.912211 0.596494 0.999122 0.991918 0.598932 0.999135 0.990113 0.999661 0.999928 0.518204 0.95316 0.949574 0.945417 0.513059 0.921424 0.645566 0.967149 0.864038 0.999975 0.968639 0.87842 0.999987 0.972844 0.697161 0.746808 0.97365 0.995714 0.999996 0.959689 0.980619 0.999998 0.99822 0.90361 0.999996 0.986496 0.998242 0.908571 0.997138 0.678504 0.997762 0.534825 0.349173 0.95826 0.98232 0.952223 0.94694 0.711342 0.958239 0.584802 0.830474
>N4
0.999993 0.996212 0.908513 0.981299 0.932626 0.899079 0.835667 0.999993 0.806706 0.457554 0.998616 0.92679 0.943973 0.996226 0.897154 0.998973 0.387633 0.993869 0.938359 0.53884 0.923921 0.740769 0.40233 0.993671 0.99972 0.995871 0.792954 0.996491 0.997911 0.999985 0.936421 0.998667 0.998059 0.926596 0.979297 0.996502 0.967969 0.998531 0.999993 0.967751 0.911212 0.997987 0.98019 0.999976 0.997985 0.981204 0.999173 0.433856 0.996464 0.99972 0.998059 0.997971 0.997437 0.994575 0.999139 0.996464 0.997669 0.649686 0.998531 0.612375 0.856498 0.998531 0.998059 0.799783 0.893992 0.920424 0.944083 0.713257 0.978225 0.702052 0.433055 0.996797 0.969955 0.977828 0.996502 0.998903 0.995535 0.900253 0.999903 0.896908 0.996592 0.852576 0.996309 0.998676 0.968035 0.997713 0.990603 0.991171 0.997987 0.997987 0.980772 0.999177 0.999984 0.999985 0.996779 0.980055 0.895108 0.958758 0.998685 0.997654 0.999142 0.979096 0.997813 0.998531 0.999903 0.997713 0.999981 0.993977 0.709965 0.983508 0.990155 0.980881 0.99623 0.836915 0.706553 0.995715 0.953247 0.925083 0.98125 0.941735 0.992682 0.996498 0.974217 0.999993 0.391864 0.996273 0.937304 0.999985 0.785963 0.997816 0.933127 0.808401 0.984415 0.999993 0.996464 0.998632 0.929557 0.999071 0.762615 0.998903 0.644582 0.397397 0.637764 0.516447 0.961504 0.891909 0.973531 0.996458 0.941895 0.979624 0.814081 0.89434 0.995064 0.996498 0.989191 0.998531 0.99388 0.999981 0.752532 0.996368 0.998489 0.958901 0.904627 0.968835 0.994941 0.922256 0.99003 0.971445 0.993895 0.959868 0.874202 0.948635 0.997712 0.996021 0.725823 0.997716 0.99291 0.99784 0.999719 0.971121 0.980544 0.947538 0.984767 0.512868 0.446349 0.554593 0.97406 0.963666 0.999902 0.973107 0.827801 0.997914 0.775959 0.722296 0.754091 0.948664 0.419916 0.999981 0.970512 0.56787 0.999993 0.998243 0.817181 0.999985 0.995324 0.995881 0.898465 0.985831 0.524144 0.997164 0.484398 0.30983 0.951779 0.975213 0.747978 0.962013 0.901604 0.885905 0.586331 0.851581
>N5
0.999994 0.992758 0.912161 0.953455 0.966585 0.549765 0.950969 0.999994 0.813983 0.84486 0.998589 0.981434 0.986862 0.996861 0.905485 0.999178 0.579005 0.974837 0.992828 0.398562 0.879796 0.778236 0.958342 0.983877 0.999745 0.998702 0.787797 0.996599 0.998454 0.999986 0.836459 0.998811 0.998126 0.938809 0.981804 0.996601 0.992367 0.998583 0.999994 0.992199 0.956292 0.998072 0.982406 0.999696 0.998071 0.982963 0.999205 0.527045 0.996593 0.999744 0.998126 0.997962 0.997859 0.997438 0.999191 0.996593 0.997644 0.983227 0.998583 0.8862 0.97954 0.998583 0.998126 0.923722 0.954962 0.625528 0.991288 0.985632 0.981727 0.592466 0.269344 0.997012 0.909841 0.703357 0.996601 0.998996 0.996395 0.963376 0.999909 0.958759 0.991522 0.805831 0.996557 0.998747 0.978764 0.997835 0.950065 0.984037 0.998072 0.998072 0.982091 0.999206 0.999979 0.999986 0.997008 0.987617 0.485314 0.940781 0.998749 0.997566 0.999091 0.979544 0.997936 0.998581 0.999908 0.997835 0.999983 0.974752 0.940265 0.978855 0.963924 0.982428 0.995713 0.857812 0.950228 0.994681 0.961471 0.818422 0.904962 0.991532 0.993131 0.9966 0.98094 0.999994 0.38048 0.996549 0.910084 0.999986 0.525588 0.997937 0.935069 0.770307 0.991378 0.999994 0.996413 0.997777 0.840634 0.999007 0.788438 0.998996 0.9327 0.823135 0.850332 0.522713 0.995109 0.916955 0.972842 0.990656 0.847946 0.996059 0.94346 0.9633 0.969589 0.9966 0.995127 0.998583 0.995372 0.999983 0.667919 0.995983 0.998323 0.951761 0.891675 0.926892 0.996231 0.974493 0.950566 0.883219 0.998726 0.98652 0.912076 0.991861 0.997835 0.997513 0.722181 0.997836 0.990523 0.98365 0.999745 0.995226 0.990478 0.358101 0.995293 0.94583 0.467852 0.961051 0.979753 0.985975 0.999907 0.900458 0.830335 0.999964 0.599321 0.550106 0.594557 0.588132 0.88393 0.999983 0.977153 0.313764 0.999994 0.998636 0.787009 0.999986 0.998062 0.986036 0.943819 0.898025 0.545665 0.995569 0.494128 0.314347 0.663249 0.907668 0.634941 0.879711 0.898523 0.890394 0.904494 0.71482
>N6
0.999999 0.999435 0.974794 0.639618 0.998837 0.555984 0.99289 0.999999 0.880644 0.998423 0.998885 0.994085 0.994247 0.999374 0.741233 0.999844 0.876234 0.999317 0.999629 0.525712 0.95529 0.992956 0.975277 0.988379 0.999959 0.999995 0.565991 0.999223 0.999826 0.999998 0.986318 0.999824 0.999615 0.97534 0.99511 0.999223 0.999067 0.999722 0.999999 0.998592 0.999058 0.999603 0.9947 0.999987 0.999603 0.995446 0.999845 0.995209 0.999223 0.999949 0.999615 0.9996 0.999597 0.99823 0.999706 0.999223 0.998382 0.999651 0.999722 0.90581 0.999608 0.999722 0.999615 0.979623 0.999154 0.995331 0.999416 0.99964 0.999317 0.967892 0.5778 0.999383 0.948843 0.686791 0.999223 0.999839 0.999213 0.994209 0.999984 0.993369 0.952806 0.936454 0.999221 0.999754 0.995251 0.99958 0.998477 0.982792 0.999603 0.999603 0.994193 0.999845 0.999998 0.999998 0.999383 0.984963 0.998572 0.993554 0.999754 0.99788 0.998972 0.984916 0.9996 0.999702 0.999963 0.99958 0.999997 0.998781 0.997929 0.999142 0.987924 0.995554 0.996873 0.956814 0.999524 0.986253 0.994031 0.985085 0.99418 0.999179 0.95064 0.999223 0.993003 0.999999 0.592476 0.999221 0.994574 0.999998 0.839686 0.9996 0.825436 0.973412 0.995863 0.999999 0.997993 0.999785 0.863338 0.99896 0.985306 0.999839 0.983041 0.817021 0.585532 0.999434 0.999763 0.812303 0.881456 0.99623 0.923667 0.999778 0.991036 0.997715 0.637352 0.999223 0.999157 0.999722 0.999031 0.999997 0.770417 0.999194 0.999715 0.92883 0.935756 0.961435 0.999139 0.99851 0.921444 0.826235 0.99978 0.99834 0.976715 0.999092 0.99958 0.999568 0.993591 0.99958 0.995068 0.98658 0.999959 0.999655 0.996918 0.41902 0.999484 0.939384 0.636204 0.997293 0.995346 0.998477 0.999929 0.888465 0.921201 0.999993 0.974001 0.822837 0.62622 0.983938 0.99391 0.999997 0.986452 0.632598 0.999999 0.999187 0.990928 0.999998 0.999726 0.999351 0.999018 0.942083 0.974818 0.995992 0.564897 0.601825 0.67192 0.533569 0.528749 0.911617 0.658578 0.953269 0.977638 0.493262
>N7
1 0.99974 0.996861 0.725581 0.999443 0.513602 0.995798 1 0.941317 0.999363 0.999704 0.993278 0.998799 0.99966 0.75046 0.999923 0.911279 0.999728 0.999839 0.557428 0.960141 0.994053 0.993073 0.988014 0.999982 0.999999 0.760765 0.99956 0.999924 0.999999 0.989124 0.999921 0.999797 0.971513 0.996722 0.99956 0.999504 0.999861 1 0.998838 0.999741 0.99979 0.996702 0.999999 0.99979 0.997088 0.999924 0.99855 0.99956 0.999958 0.999797 0.999789 0.999793 0.998981 0.999902 0.99956 0.99947 0.999889 0.999861 0.984489 0.999848 0.999861 0.999797 0.978972 0.999768 0.998793 0.999738 0.999884 0.999752 0.978311 0.687727 0.999663 0.950772 0.689835 0.99956 0.999927 0.999556 0.996594 0.999993 0.995817 0.949785 0.986767 0.99956 0.999873 0.997092 0.999783 0.999456 0.994436 0.99979 0.99979 0.996717 0.999924 0.999999 0.999999 0.999663 0.995615 0.99985 0.998857 0.999873 0.99651 0.997877 0.983705 0.999794 0.999856 0.999991 0.999783 0.999999 0.999282 0.999096 0.999558 0.996585 0.997245 0.995725 0.947935 0.999871 0.996054 0.99648 0.994431 0.998945 0.999591 0.95315 0.99956 0.991411 1 0.616278 0.999559 0.995991 0.999999 0.839286 0.999794 0.779428 0.989287 0.998392 1 0.997047 0.999906 0.871672 0.997866 0.985789 0.999927 0.991531 0.734648 0.588193 0.999979 0.999909 0.788583 0.940568 0.994946 0.920952 0.999912 0.993517 0.997592 0.644914 0.99956 0.999535 0.999861 0.999339 0.999999 0.908477 0.999548 0.999859 0.947088 0.952035 0.999421 0.999448 0.999082 0.854922 0.662931 0.999911 0.999899 0.987198 0.999517 0.999783 0.999779 0.997867 0.999783 0.99314 0.997411 0.999982 0.999841 0.996379 0.703181 0.999746 0.911439 0.668281 0.999054 0.997052 0.99924 0.999987 0.914166 0.907152 0.999943 0.97751 0.939472 0.603991 0.985866 0.993976 0.999999 0.985005 0.949342 1 0.998454 0.996457 0.999999 0.999863 0.999725 0.999745 0.988083 0.985255 0.99324 0.545952 0.906343 0.976069 0.706841 0.978248 0.909142 0.987778 0.99131 0.995407 0.479597
>N8
1 0.999947 0.999714 0.975209 0.999269 0.516304 0.99896 1 0.997986 0.998146 0.99998 0.979637 0.999627 0.999922 0.993608 0.999981 0.908622 0.999947 0.999965 0.536325 0.950659 0.999363 0.996631 0.999438 0.999996 1 0.677275 0.999883 0.999985 1 0.99356 0.999986 0.999951 0.90509 0.998315 0.999883 0.999878 0.999966 1 0.997947 0.999981 0.999949 0.999107 0.999994 0.999949 0.999147 0.999981 0.999847 0.999883 0.99967 0.999951 0.999949 0.999952 0.998849 0.99998 0.999883 0.999935 0.999984 0.999966 0.999327 0.99997 0.999966 0.999951 0.957889 0.999982 0.999901 0.999949 0.999984 0.999912 0.981766 0.976073 0.999922 0.998788 0.994256 0.999883 0.999985 0.999882 0.999165 0.999998 0.998082 0.890159 0.999355 0.999882 0.99997 0.999238 0.99995 0.999929 0.999464 0.999949 0.999949 0.999205 0.999981 1 1 0.999922 0.999621 0.999901 0.999957 0.99997 0.999794 0.999916 0.997445 0.999952 0.999966 0.999998 0.99995 1 0.998925 0.999494 0.999382 0.999753 0.999262 0.999115 0.930373 0.999985 0.999657 0.999056 0.999064 0.999961 0.999916 0.999337 0.999883 0.985111 1 0.751359 0.999882 0.988078 1 0.877407 0.999952 0.776744 0.998293 0.999808 1 0.999774 0.999981 0.857248 0.999915 0.99923 0.999985 0.998354 0.996422 0.684023 1 0.999985 0.993754 0.995842 0.999727 0.948889 0.999985 0.994465 0.999746 0.995179 0.999883 0.99988 0.999966 0.999192 1 0.946902 0.999881 0.999966 0.952111 0.999716 0.999998 0.999399 0.998814 0.849365 0.898173 0.99998 0.999997 0.995079 0.999879 0.99995 0.999949 0.999786 0.99995 0.999373 0.999889 0.999996 0.999968 0.999747 0.967942 0.999945 0.996582 0.991176 0.99988 0.999168 0.999861 0.999998 0.563937 0.826338 0.999998 0.998755 0.959017 0.976538 0.999567 0.997944 1 0.997609 0.997865 1 0.999954 0.999179 1 0.99997 0.999947 0.999981 0.998605 0.989661 0.996124 0.948419 0.912254 0.994358 0.787413 0.998407 0.846842 0.998954 0.998655 0.998751 0.489625
>N9
0.999999 0.9998 0.999849 0.995075 0.988704 0.91269 0.998353 0.999999 0.999048 0.972389 0.999916 0.993201 0.994469 0.999744 0.99791 0.999914 0.980159 0.999815 0.999854 0.537211 0.986615 0.999336 0.990466 0.999638 0.999974 0.999998 0.595905 0.999651 0.999918 0.999998 0.981271 0.999917 0.999816 0.902181 0.997953 0.999651 0.999649 0.999855 0.999999 0.98256 0.999916 0.999813 0.998433 0.998937 0.999813 0.998464 0.999914 0.999713 0.999651 0.999917 0.999816 0.999813 0.99981 0.988897 0.999914 0.999651 0.999796 0.999918 0.999855 0.999665 0.999884 0.999855 0.999816 0.881289 0.999916 0.999784 0.999807 0.999918 0.999882 0.940168 0.97583 0.999744 0.99947 0.997908 0.999651 0.999918 0.999651 0.998431 0.999989 0.997879 0.882145 0.999391 0.999651 0.999884 0.99847 0.999801 0.999791 0.999474 0.999813 0.999813 0.998455 0.999914 0.999998 0.999998 0.999744 0.999547 0.995902 0.99991 0.999884 0.999746 0.999896 0.997572 0.99981 0.999854 0.999989 0.999801 0.999998 0.986034 0.995361 0.990304 0.999738 0.998483 0.999356 0.858278 0.999917 0.999563 0.997675 0.998391 0.999911 0.999742 0.999645 0.999651 0.921063 0.999999 0.805773 0.999651 0.996279 0.999998 0.865657 0.99981 0.478536 0.998028 0.999552 0.999999 0.999613 0.999903 0.936324 0.999896 0.999768 0.999918 0.998032 0.999482 0.953869 0.999998 0.999918 0.998852 0.996764 0.999798 0.926335 0.999918 0.975248 0.999739 0.998823 0.999651 0.99965 0.999855 0.990387 0.999998 0.929676 0.99965 0.999855 0.815252 0.999959 0.999998 0.990988 0.987829 0.96611 0.900706 0.999914 0.999989 0.996064 0.999649 0.999801 0.999801 0.999544 0.999801 0.999436 0.999887 0.999974 0.999884 0.999532 0.957782 0.999811 0.99941 0.98769 0.999727 0.998467 0.999573 0.999989 0.564742 0.77848 0.999999 0.99783 0.946224 0.963146 0.999708 0.99259 0.999998 0.997656 0.999007 0.999999 0.999909 0.99848 0.999998 0.999884 0.9998 0.999916 0.991024 0.970992 0.986078 0.944616 0.711842 0.989755 0.74451 0.992408 0.859454 0.997627 0.994939 0.988026 0.688029
>N10
1 0.999973 0.999999 0.999996 0.977446 0.999967 0.999978 1 0.999874 0.999966 0.999999 0.999991 0.999998 0.999997 0.999997 0.999999 0.999986 0.999998 0.999998 0.999982 0.999992 0.983668 0.999187 0.999868 1 1 0.999949 0.999995 0.999999 0.999998 0.999506 0.999999 0.999998 0.999968 0.999314 0.999995 0.999995 0.999998 1 0.999985 0.999999 0.999997 0.999978 1 0.999997 0.999978 0.999999 0.999997 0.999995 1 0.999998 0.999997 0.999998 0.999995 0.999999 0.999995 0.999997 0.999999 0.999998 0.999998 0.999999 0.999998 0.999998 0.999974 0.999999 0.999997 0.999926 0.999999 0.999999 0.960414 0.999341 0.999997 0.999997 0.999994 0.999995 0.999999 0.999995 0.999979 1 0.999979 0.999826 0.999931 0.999995 0.999999 0.999979 0.999997 0.999916 0.999995 0.999997 0.999997 0.999979 0.999999 1 1 0.999997 0.999995 0.999999 0.999999 0.999999 0.999997 0.999999 0.999977 0.999998 0.999998 1 0.999997 1 0.999784 0.999982 0.998838 0.999997 0.999979 0.999995 0.997811 0.999999 0.999995 0.973523 0.99991 0.999999 0.999997 0.999997 0.999995 0.999986 1 0.824447 0.999995 0.999994 1 0.999938 0.999998 0.999793 0.999978 0.999995 1 0.999995 0.999999 0.999912 0.999999 0.999994 0.999999 0.999978 0.999999 0.999986 1 0.999999 0.999999 0.999275 0.999998 0.984727 0.999999 0.999961 0.999997 0.999997 0.999995 0.999995 0.999998 0.999991 1 0.999929 0.999995 0.999998 0.999641 0.999988 1 0.999992 0.999993 0.999986 0.970064 0.999999 1 0.997432 0.999995 0.999997 0.999997 0.999995 0.999997 0.999995 0.999999 1 0.999999 0.999995 0.999872 0.999997 0.999999 0.999997 0.999992 0.999978 0.999995 1 0.999946 0.999928 1 1 0.999872 0.999956 0.999997 0.998653 1 0.999977 0.999996 1 0.999999 0.999978 1 0.999999 0.999997 0.999999 0.999897 0.999957 0.999993 0.999505 0.999935 0.999945 0.999916 0.999971 0.999941 0.99997 0.874319 0.999807 0.999922
>N11
1 1 1 1 0.977079 0.999999 0.999998 1 0.999998 0.999998 1 1 1 1 1 1 0.999999 1 1 1 0.999993 0.995928 0.999995 0.999999 1 1 0.999999 1 1 1 0.999994 1 1 0.999999 0.999576 1 1 1 1 0.999999 1 1 0.999998 1 1 0.999998 1 1 1 1 1 1 1 1 1 1 1 1 1 1 1 1 1 1 1 1 0.999999 1 1 0.960197 0.999983 1 1 1 1 1 1 0.999998 1 0.999998 0.999998 0.999999 1 1 0.999998 1 0.999999 1 1 1 0.999998 1 1 1 1 1 1 1 1 1 1 0.999998 1 1 1 1 1 0.999997 1 0.99588 1 0.999998 1 0.997334 1 1 0.999798 0.999997 1 1 1 1 1 1 0.709049 1 1 1 0.999999 1 0.999995 0.999998 1 1 1 1 0.999996 1 1 1 0.999998 1 1 1 1 1 0.999554 1 0.999847 1 0.999998 1 1 1 1 1 1 1 0.999997 1 1 0.999991 1 1 1 1 1 0.968505 1 1 0.999928 1 1 1 1 1 1 1 1 1 1 0.999998 1 1 1 0.999978 0.999998 1 1 1 1 1 1 0.999999 0.999998 1 0.999994 1 0.999998 1 1 1 0.999998 1 1 1 0.999994 0.999998 0.999998 1 0.999998 0.999999 0.999999 0.999999 1 0.999999 1 0.99984 0.999998 0.999998
>N12
1 1 1 1 0.999397 1 0.999998 1 0.999999 0.999998 1 0.999999 1 1 1 1 0.999999 1 1 1 0.998809 0.995683 1 1 1 1 0.999999 0.999999 1 1 0.999999 1 1 1 0.998283 0.999999 0.999999 1 1 0.999999 1 1 0.999998 1 1 0.999998 1 1 0.999999 1 1 1 1 1 1 0.999999 1 1 1 1 1 1 1 1 1 1 1 1 1 0.997661 0.999996 1 1 0.999999 0.999999 1 0.999999 0.999998 1 0.999998 0.999999 0.999999 0.999999 1 0.999998 1 1 0.999999 1 1 0.999998 1 1 1 1 0.999999 1 1 1 1 1 0.999998 1 1 1 1 1 0.999999 1 0.996365 1 0.999998 0.999999 0.999903 1 0.999999 0.999989 0.999998 1 1 1 0.999999 1 1 0.709341 0.999999 0.999999 1 0.999999 1 0.999997 0.999998 0.999999 1 0.999999 1 0.999997 1 1 1 0.999998 1 1 1 1 1 0.998262 1 0.999987 1 0.999998 1 1 0.999999 0.999999 1 0.999999 1 0.999998 0.999999 1 0.999997 1 1 0.999999 1 1 0.994474 1 1 0.99999 0.999999 1 1 0.999999 1 0.999999 1 1 1 0.999999 0.999999 1 1 1 0.999174 0.999998 0.999999 1 1 1 1 1 1 0.999998 1 0.999999 1 0.999998 1 1 1 0.999998 1 1 1 0.998898 0.999998 0.999998 1 1 0.999999 1 1 1 1 1 0.999997 1 0.999999
>N13
1 0.999322 0.999997 0.999993 0.997642 0.999987 0.999953 1 0.998438 0.99995 0.999998 0.999986 0.999997 0.999992 0.999993 0.999997 0.999985 0.999994 0.999995 0.999998 0.999995 0.863393 0.994908 0.995885 0.999999 1 0.999979 0.999987 0.999998 0.999823 0.998076 0.999998 0.999994 0.999988 0.997014 0.999987 0.999987 0.999995 1 0.999985 0.999998 0.999993 0.999953 1 0.999993 0.999953 0.999997 0.999992 0.999987 0.999999 0.999994 0.999993 0.999994 0.999995 0.999997 0.999987 0.999993 0.999998 0.999995 0.999996 0.999996 0.999995 0.999994 0.999993 0.999998 0.999993 0.99875 0.999998 0.999997 0.95882 0.996826 0.999992 0.999994 0.999987 0.999987 0.999998 0.999987 0.999954 1 0.999954 0.999958 0.998855 0.999987 0.999996 0.999954 0.999993 0.998655 0.999987 0.999993 0.999993 0.999954 0.999997 1 1 0.999992 0.999987 0.999999 0.999998 0.999996 0.999993 0.999997 0.999952 0.999994 0.999995 1 0.999993 1 0.999949 0.999999 0.999829 0.999993 0.999954 0.999987 0.999684 0.999998 0.999987 0.969269 0.99883 0.999998 0.999992 0.999993 0.999987 0.99999 1 0.988773 0.999987 0.999987 1 0.999973 0.999994 0.999906 0.999953 0.999987 1 0.999987 0.999997 0.999929 0.999997 0.999731 0.999998 0.999953 0.999997 0.999993 1 0.999998 0.999998 0.996977 0.999996 0.982687 0.999998 0.999948 0.999993 0.999993 0.999987 0.999987 0.999995 0.999986 1 0.999937 0.999987 0.999995 0.999861 0.998744 1 0.999987 0.999993 0.999993 0.999276 0.999997 1 0.980475 0.999987 0.999993 0.999993 0.999987 0.999993 0.999987 0.999997 0.999999 0.999996 0.999987 0.999556 0.999993 0.999998 0.999997 0.999991 0.999953 0.999987 1 0.999991 0.999991 1 1 0.999979 0.999946 0.999993 0.995266 1 0.999952 0.999992 1 0.999998 0.999953 1 0.999996 0.999993 0.999998 0.999947 0.999947 0.999993 0.999163 0.999979 0.999983 0.999978 0.999997 0.999988 0.99999 0.852428 0.999961 0.999972
>N14
1 1 1 1 1 1 1 1 1 1 1 1 1 1 1 1 1 1 1 1 1 1 1 1 1 1 1 1 1 1 1 1 1 1 1 1 1 1 1 1 1 1 1 1 1 1 1 1 1 1 1 1 1 1 1 1 1 1 1 1 1 1 1 1 1 1 1 1 1 1 1 1 1 1 1 1 1 1 1 1 1 1 1 1 1 1 1 1 1 1 1 1 1 1 1 1 1 1 1 1 1 1 1 1 1 1 1 1 1 1 1 1 1 1 1 1 1 1 1 1 1 1 1 1 1 1 1 1 1 1 1 1 1 1 1 1 1 1 1 1 1 1 1 1 1 1 1 1 1 1 1 1 1 1 1 1 1 1 1 1 1 1 1 1 1 1 1 1 1 1 1 1 1 1 1 1 1 1 1 1 1 1 1 1 1 1 1 1 1 1 1 1 1 1 1 1 1 1 1 1 1 1 1 1 1 1 1 1 1 1 1 1 1 1 1 1 1 1 1 1
>N15
1 1 1 1 1 1 1 1 1 1 1 1 1 1 1 1 1 1 1 1 1 1 1 1 1 1 1 1 1 1 1 1 1 1 1 1 1 1 1 1 1 1 1 1 1 1 1 1 1 1 1 1 1 1 1 1 1 1 1 1 1 1 1 1 1 1 1 1 1 1 1 1 1 1 1 1 1 1 1 1 1 1 1 1 1 1 1 1 1 1 1 1 1 1 1 1 1 1 1 1 1 1 1 1 1 1 1 1 1 1 1 1 1 1 1 1 1 1 1 1 1 1 1 1 1 1 1 1 1 1 1 1 1 1 1 1 1 1 1 1 1 1 1 1 1 1 1 1 1 1 1 1 1 1 1 1 1 1 1 1 1 1 1 1 1 1 1 1 1 1 1 1 1 1 1 1 1 1 1 1 1 1 1 1 1 1 1 1 1 1 1 1 1 1 1 1 1 1 1 1 1 1 1 1 1 1 1 1 1 1 1 1 1 1 1 1 1 1 1 1
>N16
1 0.999981 0.997964 0.975674 0.999977 0.997446 0.999848 1 0.999943 0.999984 0.999994 0.994312 0.999988 0.999976 0.999893 0.999991 0.99554 0.999982 0.999986 0.760111 0.995466 0.997799 0.999963 0.999974 0.999998 1 0.723168 0.999965 0.999993 1 0.999862 0.999994 0.999982 0.996982 0.991844 0.999965 0.999965 0.999986 1 0.999919 0.999994 0.999982 0.999854 1 0.999982 0.997826 0.999991 0.999975 0.999965 0.957755 0.999982 0.999982 0.999982 0.999971 0.999991 0.999965 0.999981 0.999993 0.999986 0.999979 0.999989 0.999986 0.999982 0.999481 0.999994 0.999981 0.999982 0.999993 0.997497 0.999396 0.999392 0.999976 0.999967 0.99987 0.999965 0.999993 0.999965 0.999858 0.999999 0.991714 0.807807 0.999956 0.999965 0.999989 0.999861 0.999981 0.999981 0.999955 0.999982 0.999982 0.99986 0.999991 1 1 0.999976 0.999959 0.999997 0.999993 0.999989 0.999979 0.999991 0.999797 0.999982 0.999986 0.999999 0.999981 1 0.999967 0.999974 0.999978 0.999978 0.999862 0.995189 0.998931 0.999994 0.99996 0.999855 0.999857 0.999993 0.999976 0.999975 0.999965 0.999933 1 0.999392 0.999965 0.996837 1 0.998292 0.999982 0.996418 0.999828 0.999962 1 0.999963 0.999991 0.990932 0.999991 0.99766 0.999993 0.999827 0.999978 0.628743 1 0.999993 0.999956 0.999759 0.999985 0.99869 0.999993 0.999714 0.997542 0.99994 0.999965 0.999965 0.999986 0.999952 1 0.998769 0.999965 0.999986 0.998776 0.999998 1 0.999958 0.999962 0.996147 0.999198 0.999991 0.999999 0.98928 0.999965 0.999981 0.999981 0.999962 0.999981 0.999952 0.99999 0.999998 0.999989 0.999962 0.999518 0.999982 0.999979 0.999946 0.999976 0.999856 0.999963 0.999999 0.997945 0.999155 0.999673 0.999998 0.999494 0.999497 0.999977 0.994723 1 0.999802 0.99994 1 0.999993 0.999857 1 0.999989 0.999981 0.999994 0.999965 0.995146 0.999929 0.999525 0.999314 0.999859 0.999727 0.999971 0.840551 0.999995 0.999964 0.999971 0.99795
>N17
0.999997 0.999314 0.980199 0.980989 0.999474 0.948723 0.995438 0.999997 0.719971 0.99961 0.935753 0.998603 0.693907 0.999144 0.986918 0.999715 0.892562 0.99938 0.99951 0.706364 0.436397 0.997961 0.977917 0.955362 0.999907 0.999994 0.494142 0.998914 0.999691 0.999994 0.992608 0.999671 0.999392 0.9982 0.995444 0.998914 0.998904 0.999514 0.999997 0.998871 0.99964 0.999382 0.988478 0.995949 0.999382 0.995693 0.999715 0.998949 0.998914 0.999907 0.999392 0.999382 0.999352 0.962446 0.981877 0.998914 0.930168 0.999685 0.999514 0.985257 0.999604 0.999514 0.999392 0.998646 0.999645 0.999162 0.999342 0.999684 0.999624 0.993735 0.960071 0.999145 0.922674 0.99159 0.998914 0.999691 0.998913 0.995364 0.999963 0.995282 0.868117 0.997867 0.998914 0.999608 0.99546 0.999321 0.999268 0.59504 0.999382 0.999382 0.956928 0.999715 0.999994 0.999994 0.999145 0.970088 0.99989 0.999079 0.999608 0.999238 0.999683 0.985216 0.999352 0.998397 0.994862 0.999321 0.999993 0.99931 0.99929 0.999487 0.884647 0.995489 0.998768 0.996172 0.999662 0.973198 0.995347 0.98727 0.99951 0.998468 0.992807 0.998914 0.996875 0.999997 0.811596 0.998914 0.998264 0.999994 0.911652 0.999352 0.998419 0.982435 0.896623 0.999997 0.998854 0.999037 0.746247 0.999682 0.999349 0.999691 0.896054 0.995546 0.986326 0.999991 0.999688 0.618435 0.997194 0.999424 0.958238 0.999689 0.995074 0.999239 0.816594 0.998914 0.998909 0.999514 0.998901 0.999993 0.806793 0.998912 0.999513 0.959729 0.99415 0.950615 0.998908 0.999318 0.996362 0.990532 0.993456 0.96859 0.891813 0.998906 0.999321 0.999321 0.998249 0.999321 0.998662 0.978595 0.999907 0.999602 0.998408 0.991083 0.999375 0.99102 0.577187 0.97975 0.995686 0.998493 0.988191 0.982292 0.996999 0.999136 0.979747 0.744469 0.950338 0.998959 0.999113 0.999993 0.99488 0.984318 0.999997 0.999646 0.995592 0.999994 0.999606 0.999312 0.999153 0.854396 0.952207 0.999214 0.596738 0.996408 0.891089 0.909204 0.881033 0.994504 0.543346 0.995152 0.98441 0.318224
>N18
0.999999 0.99979 0.999216 0.999292 0.999844 0.995694 0.998581 0.999999 0.992062 0.999896 0.999086 0.999628 0.570185 0.999734 0.999637 0.999908 0.460476 0.999805 0.999845 0.692477 0.997269 0.981131 0.960389 0.986525 0.999973 0.999998 0.997844 0.999639 0.999914 0.999998 0.956451 0.999914 0.999806 0.999758 0.998556 0.999639 0.999639 0.999845 0.999999 0.999637 0.999913 0.999802 0.936787 0.991399 0.999802 0.998596 0.999908 0.999727 0.999639 0.999973 0.999806 0.999802 0.9998 0.991508 0.995484 0.999639 0.998738 0.999914 0.999845 0.999689 0.999878 0.999845 0.999806 0.999849 0.999913 0.999786 0.9998 0.999914 0.999897 0.998499 0.92309 0.999734 0.986561 0.999689 0.999639 0.999914 0.999639 0.998552 0.999988 0.998547 0.9972 0.999993 0.999639 0.999878 0.998557 0.99979 0.999789 0.987248 0.999802 0.999802 0.995422 0.999908 0.999998 0.999998 0.999734 0.997588 0.999973 0.989765 0.999878 0.999788 0.999907 0.928818 0.9998 0.975389 0.604508 0.99979 0.999998 0.999799 0.999799 0.999844 0.997331 0.998559 0.999633 0.99948 0.999914 0.99801 0.998551 0.934249 0.999911 0.984338 0.999723 0.999639 0.973577 0.999999 0.800516 0.999639 0.999555 0.999998 0.998198 0.9998 0.999994 0.926533 0.997412 0.999999 0.999637 0.98309 0.989159 0.999907 0.999908 0.999914 0.995175 0.999655 0.999524 0.999998 0.999914 0.60886 0.999772 0.999872 0.995389 0.999914 0.998536 0.999788 0.771373 0.999639 0.999639 0.999845 0.999639 0.999998 0.539761 0.999639 0.999845 0.997301 0.999718 0.999934 0.999639 0.9998 0.999787 0.999304 0.997037 0.999814 0.994847 0.999639 0.99979 0.99979 0.999555 0.99979 0.999629 0.999449 0.999973 0.999878 0.99956 0.999422 0.999802 0.998337 0.995788 0.599169 0.998596 0.999563 0.992573 0.99933 0.999691 0.99825 0.558168 0.995556 0.93897 0.999793 0.999794 0.999998 0.998549 0.999491 0.999999 0.999914 0.998595 0.999998 0.999878 0.99979 0.989879 0.997032 0.987287 0.9998 0.994566 0.999968 0.996987 0.854129 0.850681 0.999575 0.75132 0.999938 0.999666 0.674553
>N19
0.999994 0.942094 0.938208 0.990884 0.892668 0.979288 0.979984 0.999994 0.365951 0.69236 0.998329 0.988688 0.981903 0.997398 0.991566 0.999273 0.938021 0.989562 0.991841 0.436167 0.958844 0.47895 0.986779 0.816815 0.999766 0.970408 0.858475 0.996985 0.995334 0.999987 0.872463 0.99897 0.998326 0.863982 0.985314 0.996985 0.996503 0.998718 0.999994 0.996479 0.849066 0.998286 0.98596 0.940449 0.998286 0.986083 0.999275 0.946327 0.996984 0.999766 0.998326 0.996924 0.998161 0.998289 0.999274 0.996984 0.998059 0.998259 0.998718 0.973809 0.998257 0.998718 0.998326 0.990194 0.99604 0.973386 0.997506 0.998249 0.927696 0.726898 0.63535 0.997424 0.636857 0.557225 0.996985 0.99911 0.996957 0.981179 0.999915 0.970546 0.997467 0.871051 0.996979 0.998892 0.984739 0.998082 0.951001 0.927282 0.998286 0.998286 0.985384 0.999275 0.999538 0.999987 0.997423 0.986338 0.859081 0.994756 0.998892 0.99805 0.999136 0.985377 0.998171 0.998718 0.999915 0.998082 0.999984 0.555999 0.992444 0.768846 0.574839 0.985446 0.994356 0.642567 0.952011 0.996753 0.911928 0.850926 0.987915 0.996861 0.997616 0.996985 0.944241 0.999994 0.596557 0.996978 0.996095 0.999987 0.825075 0.998171 0.935979 0.9582 0.994767 0.999994 0.996963 0.975557 0.957084 0.998452 0.481966 0.99911 0.978605 0.990475 0.991465 0.977235 0.998737 0.990477 0.953565 0.93548 0.924888 0.996952 0.966564 0.927535 0.997148 0.996985 0.996788 0.998718 0.992343 0.999984 0.923501 0.992368 0.995929 0.947727 0.881922 0.987454 0.996932 0.854603 0.903627 0.856482 0.99924 0.96332 0.838798 0.996562 0.998082 0.998042 0.969307 0.998082 0.944457 0.906855 0.999766 0.991361 0.99353 0.362131 0.9974 0.982516 0.316293 0.992795 0.94563 0.988009 0.999915 0.962603 0.374695 0.999988 0.950076 0.724042 0.949579 0.95407 0.873297 0.999984 0.984313 0.403093 0.999994 0.99895 0.83621 0.999987 0.9988 0.76071 0.364339 0.905325 0.904358 0.982077 0.360759 0.38135 0.73816 0.922293 0.604255 0.897919 0.988658 0.467677 0.893162 0.942016
>N20
0.999997 0.988839 0.98857 0.997262 0.977831 0.998297 0.992055 0.999997 0.570632 0.719666 0.995532 0.975137 0.705651 0.998748 0.998575 0.999634 0.983852 0.999673 0.915865 0.84256 0.989726 0.515938 0.961994 0.520078 0.999885 0.951361 0.890738 0.998477 0.965805 0.999993 0.533512 0.999531 0.999167 0.96646 0.992818 0.998477 0.998425 0.999359 0.999997 0.998422 0.650413 0.999149 0.993077 0.944885 0.999149 0.993101 0.999634 0.987832 0.998477 0.999885 0.999167 0.999063 0.999104 0.999401 0.999634 0.998477 0.99906 0.999527 0.999359 0.997946 0.999428 0.999359 0.999167 0.998672 0.999314 0.996354 0.999043 0.999522 0.969856 0.760923 0.991046 0.998751 0.881977 0.994147 0.998477 0.99958 0.998473 0.992181 0.999956 0.952622 0.999036 0.881513 0.998476 0.999457 0.992722 0.999062 0.994298 0.993375 0.999149 0.999149 0.992832 0.999634 0.975743 0.999993 0.998751 0.985094 0.874833 0.998903 0.999457 0.999059 0.999624 0.992973 0.999105 0.999359 0.999956 0.999062 0.999992 0.503122 0.998612 0.791 0.981598 0.992842 0.992265 0.6805 0.998408 0.998451 0.984117 0.64682 0.997551 0.998689 0.999017 0.998477 0.981706 0.999997 0.968767 0.998476 0.999965 0.999993 0.98206 0.999105 0.842862 0.988329 0.997688 0.999997 0.998474 0.998716 0.995457 0.993458 0.971909 0.99958 0.991985 0.998247 0.99889 0.996437 0.999553 0.998555 0.685062 0.994985 0.98634 0.987541 0.950108 0.994382 0.999444 0.998477 0.998454 0.999359 0.971812 0.999992 0.986538 0.998001 0.972408 0.864279 0.884943 0.99692 0.99847 0.904645 0.992721 0.997628 0.999631 0.990752 0.868086 0.998436 0.999062 0.999058 0.997284 0.999062 0.995206 0.908574 0.999885 0.949385 0.997543 0.964082 0.999051 0.99263 0.474184 0.998268 0.976665 0.97176 0.999956 0.996365 0.983443 0.999445 0.996336 0.670091 0.989617 0.994598 0.994159 0.999992 0.992786 0.442015 0.999997 0.99953 0.806062 0.999993 0.999447 0.71922 0.574175 0.972649 0.981838 0.828995 0.944208 0.477646 0.877843 0.711156 0.988108 0.970769 0.998052 0.881405 0.711502 0.948423
>N21
1 0.999852 0.985459 0.999617 0.994534 0.999847 0.998408 1 0.985797 0.997648 0.979923 0.998522 0.640045 0.999789 0.999818 0.999939 0.98429 0.999981 0.918178 0.999244 0.999646 0.664384 0.491274 0.994559 0.999985 0.828355 0.93091 0.999709 0.955911 0.999999 0.723837 0.999947 0.999858 0.998392 0.998565 0.999709 0.999705 0.999894 1 0.999705 0.988646 0.999854 0.998535 0.999876 0.999854 0.998538 0.999939 0.981587 0.999709 0.999985 0.999858 0.99985 0.999857 0.999908 0.999939 0.999709 0.99985 0.999945 0.999894 0.999832 0.999911 0.999894 0.999858 0.999864 0.999939 0.999332 0.999854 0.999945 0.98402 0.989582 0.999736 0.999789 0.873595 0.999834 0.999709 0.999947 0.999709 0.998495 0.999993 0.99525 0.999853 0.996369 0.999709 0.999912 0.998553 0.99985 0.999391 0.999398 0.999854 0.999854 0.998567 0.999939 0.991042 0.999999 0.999789 0.965884 0.997177 0.999841 0.999912 0.99985 0.999938 0.998521 0.999857 0.999894 0.999993 0.99985 0.999999 0.986757 0.99981 0.715133 0.999297 0.998568 0.979769 0.992313 0.999922 0.999707 0.997726 0.648624 0.999634 0.999784 0.999847 0.999709 0.999404 1 0.998503 0.999709 0.999999 0.999999 0.997702 0.999857 0.567159 0.996685 0.999618 1 0.999709 0.999914 0.999479 0.970036 0.998262 0.999947 0.998412 0.999758 0.999872 0.999582 0.999946 0.99982 0.995621 0.999666 0.99758 0.999602 0.995094 0.99961 0.999942 0.999709 0.999708 0.999894 0.99805 0.999999 0.998021 0.999671 0.973782 0.848131 0.882108 0.9996 0.999709 0.891749 0.999542 0.999892 0.999939 0.999613 0.903006 0.999707 0.99985 0.99985 0.999759 0.99985 0.99954 0.999877 0.999985 0.937176 0.999635 0.989427 0.999847 0.998486 0.995191 0.999754 0.998912 0.998165 0.999993 0.999601 0.998843 0.999998 0.998567 0.941865 0.998309 0.999471 0.999587 0.999999 0.998498 0.381869 1 0.999947 0.989432 0.999999 0.999911 0.988775 0.540809 0.997942 0.984945 0.836454 0.950913 0.669372 0.935938 0.990673 0.999428 0.998726 0.999745 0.996036 0.796662 0.997453
>N22
1 0.999999 0.999968 0.999978 0.996777 0.999991 0.999915 1 0.99991 0.999992 0.998077 0.999972 0.908967 0.999986 0.999989 0.999995 0.814772 0.999999 0.999878 0.999998 0.999992 0.999762 0.999317 0.999957 0.999999 0.834177 0.999771 0.999979 0.999898 1 0.999517 0.999996 0.999989 0.999972 0.999919 0.999979 0.999979 0.999991 1 0.999979 0.999925 0.999989 0.999917 1 0.999989 0.999917 0.999995 0.998704 0.999979 0.999999 0.999989 0.999989 0.999989 0.999993 0.999995 0.999979 0.999989 0.999996 0.999991 0.999993 0.999993 0.999991 0.999989 0.999993 0.999996 0.999976 0.999989 0.999996 0.999945 0.999857 0.999994 0.999986 0.999602 0.999996 0.999979 0.999996 0.999979 0.999918 0.999999 0.999888 0.999989 0.999965 0.999979 0.999993 0.999919 0.999989 0.999977 0.999977 0.999989 0.999989 0.999919 0.999995 0.999972 1 0.999986 0.998155 0.999988 0.999989 0.999993 0.999989 0.999995 0.999917 0.999989 0.999991 0.999999 0.999989 1 0.999926 0.99957 0.762085 0.999989 0.999919 0.99826 0.999972 0.999996 0.999979 0.99991 0.999696 0.999978 0.999986 0.999989 0.999979 0.999985 1 0.999982 0.999979 1 1 0.999909 0.999989 0.997913 0.990285 0.999978 1 0.999979 0.999995 0.999977 0.999906 0.99997 0.999996 0.999915 0.999986 0.999991 0.999978 0.999996 0.999989 0.999974 0.999992 0.999909 0.999995 0.999887 0.999988 0.999996 0.999979 0.999979 0.999991 0.999967 1 0.999914 0.999979 0.999928 0.996609 0.999746 0.999978 0.999979 0.998581 0.999991 0.999482 0.999995 0.999988 0.999466 0.999979 0.999989 0.999989 0.999988 0.999989 0.999978 1 0.999999 0.998554 0.999978 0.942865 0.999989 0.999916 0.999972 0.999986 0.997054 0.999969 0.999999 0.999978 0.999987 1 0.999986 0.945919 0.999916 0.999977 0.999988 1 0.999916 0.785622 1 0.999996 0.999894 1 0.999993 0.9999 0.999435 0.999914 0.998783 0.863705 0.999889 0.965388 0.954196 0.999859 0.999984 0.999975 0.999986 0.999968 0.998976 0.999966
>N23
1 0.999998 0.999765 0.999958 0.991918 0.999984 0.999815 1 0.999394 0.999982 0.983741 0.999937 0.644813 0.999973 0.999979 0.999991 0.999699 0.999998 0.999657 0.999995 0.999985 0.998801 0.37665 0.999889 0.999998 0.999545 0.998411 0.999959 0.995132 1 0.998927 0.999993 0.99998 0.999941 0.999828 0.999959 0.999958 0.999984 1 0.999958 0.99979 0.999979 0.99982 1 0.999979 0.99982 0.999991 0.999818 0.999959 0.999998 0.99998 0.999979 0.99998 0.999988 0.999991 0.999959 0.999979 0.999993 0.999984 0.999986 0.999988 0.999984 0.99998 0.999987 0.999993 0.998257 0.99998 0.999993 0.955297 0.999633 0.999989 0.999973 0.997532 0.999992 0.999959 0.999993 0.999959 0.999826 0.999999 0.99973 0.99998 0.999918 0.999959 0.999988 0.999828 0.999979 0.999684 0.999952 0.999979 0.999979 0.999828 0.999991 0.999929 1 0.999973 0.99947 0.99997 0.999979 0.999988 0.999979 0.999991 0.999819 0.99998 0.999984 0.999999 0.999979 1 0.999798 0.999979 0.797781 0.999977 0.999828 0.999701 0.999876 0.999993 0.999958 0.999801 0.996417 0.999957 0.999973 0.999979 0.999959 0.999969 1 0.999958 0.999959 1 1 0.999795 0.99998 0.58769 0.999769 0.999724 1 0.999959 0.999991 0.999763 0.994108 0.999929 0.999993 0.999815 0.999972 0.999984 0.999957 0.999993 0.999979 0.999937 0.999984 0.998452 0.99999 0.999726 0.999975 0.999993 0.999959 0.999958 0.999984 0.999921 1 0.999812 0.999958 0.878323 0.954856 0.995996 0.999957 0.999959 0.998708 0.999982 0.999992 0.999991 0.999976 0.998169 0.999958 0.999979 0.999979 0.999978 0.999979 0.999956 1 0.999998 0.999283 0.999958 0.999602 0.999979 0.999818 0.999932 0.999972 0.99997 0.99993 0.999999 0.999957 0.998212 1 0.990887 0.999846 0.999821 0.999955 0.999975 1 0.999818 0.926114 1 0.999993 0.999751 1 0.999988 0.99779 0.57472 0.999812 0.999711 0.801428 0.962926 0.714087 0.924905 0.999638 0.999968 0.999945 0.999972 0.999916 0.733621 0.99992
>N24
1 1 0.999999 0.999985 0.999679 0.999994 0.999938 1 0.997492 0.999996 0.999721 0.999983 0.997376 0.99999 0.999992 0.999996 0.999933 0.999999 0.999985 0.999999 0.999995 0.99997 0.429481 0.99998 0.999999 0.999978 0.999968 0.999985 0.999863 1 0.999976 0.999998 0.999992 0.999984 0.999941 0.999985 0.999985 0.999994 1 0.999985 0.999975 0.999992 0.999939 1 0.999992 0.999939 0.999996 0.999986 0.999985 0.999999 0.999992 0.999992 0.999993 0.999995 0.999996 0.999985 0.999992 0.999997 0.999994 0.999995 0.999995 0.999994 0.999992 0.999995 0.999998 0.999922 0.999993 0.999997 0.986695 0.999926 0.999997 0.99999 0.999959 0.999998 0.999985 0.999997 0.999985 0.999941 1 0.999933 0.999993 0.999983 0.999985 0.999995 0.999941 0.999992 0.99728 0.999984 0.999992 0.999992 0.999942 0.999996 0.999991 1 0.99999 0.999959 0.999997 0.999992 0.999995 0.999992 0.999996 0.999939 0.999993 0.999994 1 0.999992 1 0.999978 0.999992 0.7987 0.999994 0.999942 0.999971 0.999631 0.999998 0.999985 0.999939 0.999834 0.999984 0.99999 0.999992 0.999985 0.99999 1 0.999991 0.999985 1 1 0.999936 0.999993 0.932818 0.999936 0.997317 1 0.999985 0.999997 0.997975 0.999808 0.999983 0.999997 0.999938 0.99999 0.999994 0.999985 0.999997 0.999992 0.999989 0.999995 0.993312 0.999997 0.999932 0.999992 0.999997 0.999985 0.999985 0.999994 0.999982 1 0.99994 0.999985 0.92885 0.998025 0.999898 0.999985 0.999985 0.999935 0.999995 0.999997 0.999996 0.999992 0.999822 0.999985 0.999992 0.999992 0.999992 0.999992 0.999984 1 0.999999 0.999966 0.999985 0.999922 0.999992 0.999938 0.999988 0.99999 0.999992 0.999984 1 0.999984 0.981162 1 0.999739 0.999994 0.999941 0.999985 0.999992 1 0.999938 0.926251 1 0.999998 0.999935 1 0.999995 0.996488 0.636978 0.999938 0.999933 0.982991 0.957685 0.632114 0.941775 0.999923 0.99999 0.999984 0.99999 0.999987 0.975852 0.999982
>N25
1 1 1 1 0.998763 1 1 1 1 1 1 1 1 1 1 1 1 1 1 1 1 1 1 1 1 1 1 1 1 1 1 1 1 1 1 1 1 1 1 1 1 1 1 1 1 1 1 1 1 1 1 1 1 1 1 1 1 1 1 1 1 1 1 1 1 1 1 1 1 1 1 1 1 1 1 1 1 1 1 1 1 1 1 1 1 1 1 1 1 1 1 1 1 1 1 1 1 1 1 1 1 1 1 1 1 1 1 1 1 1 1 1 1 1 1 1 0.999999 1 1 1 1 1 1 1 1 1 1 1 1 1 0.946067 1 1 1 1 1 1 1 1 1 1 1 1 1 1 1 1 1 1 1 1 1 1 1 1 1 1 1 1 1 1 0.999981 1 1 1 1 1 1 1 1 1 1 1 1 1 1 1 1 1 1 1 1 1 1 1 1 1 1 1 1 1 1 1 1 1 1 1 1 1 1 1 1 1 1 1 1 0.999995 1 0.999993 1 1 1 1 1 1 1 1 1 1 1
>N26
1 0.99963 1 0.999997 0.998083 0.971724 0.999988 1 0.999745 0.999999 0.999999 0.999997 0.999307 0.999998 0.999998 0.999999 0.999988 1 0.999999 1 0.999999 0.999998 0.999988 0.999997 1 0.999997 0.999999 0.999997 0.999998 1 0.999999 0.999999 0.999998 0.999997 0.999989 0.999997 0.999997 0.999999 1 0.999997 0.999997 0.999998 0.999988 1 0.999998 0.999988 0.999999 0.999998 0.999997 1 0.999998 0.999998 0.999998 0.999999 0.999999 0.999997 0.999998 0.999999 0.999999 0.999999 0.999999 0.999999 0.999998 0.999999 0.999999 0.999997 0.999998 0.999999 0.999999 0.997869 0.999999 0.999998 0.999999 0.999999 0.999997 0.999999 0.999997 0.999989 1 0.999989 0.999998 0.999997 0.999997 0.999999 0.999989 0.999998 0.999997 0.999997 0.999998 0.999998 0.999989 0.999999 0.999998 1 0.999998 0.999997 0.999999 0.999998 0.999999 0.999998 0.999999 0.999988 0.999998 0.999999 1 0.999998 1 0.999997 0.999998 0.999905 0.999999 0.999989 0.999997 0.998873 0.999999 0.999997 0.999846 0.999989 0.999997 0.999998 0.999998 0.999997 0.999998 1 0.999998 0.999997 1 1 0.999988 0.999998 0.927174 0.999989 0.999997 1 0.999997 0.999999 0.999997 0.999999 0.999997 0.999999 0.999988 0.999998 0.999999 0.999997 0.999999 0.999998 0.994743 0.999999 0.999989 0.999999 0.999989 0.999998 0.999999 0.999997 0.999997 0.999999 0.999997 1 0.999989 0.999997 0.999998 0.999986 0.999999 0.999997 0.999997 0.999998 0.999999 0.999999 0.999999 0.999998 0.999989 0.999997 0.994528 0.999998 0.999998 0.999998 0.999997 1 1 0.999999 0.999997 0.999989 0.999998 0.999988 0.999998 0.999998 0.999998 0.999997 1 0.999997 0.999998 1 0.999999 0.822292 0.999989 0.999997 0.999998 1 0.999988 0.999999 1 0.999999 0.999988 1 0.999999 0.999988 0.992477 0.999988 0.999987 0.999998 0.999997 0.999616 0.999997 0.999988 0.999998 0.999997 0.999998 0.999998 0.999989 0.999997
>N27
1 1 1 1 1 1 1 1 1 1 1 1 1 1 1 1 1 1 1 1 1 0.999999 1 1 1 1 1 1 1 1 1 1 1 1 1 1 1 1 1 1 1 1 1 1 1 1 1 1 1 1 1 1 1 1 1 1 1 1 1 1 1 1 1 1 1 1 1 1 1 1 1 1 1 1 1 1 1 1 1 1 1 1 1 1 1 1 1 1 1 1 1 1 1 1 1 1 1 1 1 1 1 1 1 1 1 1 1 1 1 1 1 1 1 1 1 1 1 1 1 1 1 1 1 1 1 1 1 1 1 1 1 1 1 1 1 1 1 1 1 1 1 1 1 1 1 1 1 1 1 1 1 1 1 1 1 1 1 1 1 1 1 1 1 1 1 1 1 1 1 1 1 1 1 1 1 1 1 1 1 1 1 1 1 1 1 1 1 1 1 1 1 1 1 1 1 1 1 1 1 1 1 1 1 1 1 1 1 1 1 1 1 1 1 1 1 1 1 1 1 1
>N28
1 1 1 1 0.998763 1 1 1 1 1 1 1 1 1 1 1 1 1 1 1 1 1 1 1 1 1 1 1 1 1 1 1 1 1 1 1 1 1 1 1 1 1 1 1 1 1 1 1 1 1 1 1 1 1 1 1 1 1 1 1 1 1 1 1 1 1 1 1 1 1 1 1 1 1 1 1 1 1 1 1 1 1 1 1 1 1 1 1 1 1 1 1 1 1 1 1 1 1 1 1 1 1 1 1 1 1 1 1 1 1 1 1 1 1 1 1 0.999999 1 1 1 1 1 1 1 1 1 1 1 1 1 0.946068 1 1 1 1 1 1 1 1 1 1 1 1 1 1 1 1 1 1 1 1 1 1 1 1 1 1 1 1 1 1 0.999981 1 1 1 1 1 1 1 1 1 1 1 1 1 1 1 1 1 1 1 1 1 1 1 1 1 1 1 1 1 1 1 1 1 1 1 1 1 1 1 1 1 1 1 1 0.999998 1 0.999993 1 1 1 1 1 1 1 1 1 1 1
>N29
1 1 1 1 0.998724 1 1 1 1 1 1 1 1 1 1 1 1 1 1 1 1 1 1 1 1 1 1 1 1 1 1 1 1 1 1 1 1 1 1 1 1 1 1 1 1 1 1 1 1 1 1 1 1 1 1 1 1 1 1 1 1 1 1 1 1 1 1 1 1 1 1 1 1 1 1 1 1 1 1 1 1 1 1 1 1 1 1 1 1 1 1 1 1 1 1 1 1 1 1 1 1 1 1 1 1 1 1 1 1 1 1 1 1 1 1 1 0.999999 1 1 1 1 1 1 1 1 1 1 1 1 1 0.946067 1 1 1 1 1 1 1 1 1 1 1 1 1 1 1 1 1 1 1 1 1 1 1 1 1 1 1 1 1 1 0.999981 1 1 1 1 1 1 1 1 1 1 1 1 1 1 1 1 1 1 1 1 1 1 1 1 1 1 1 1 1 1 1 1 1 1 1 1 1 1 1 1 1 1 1 1 0.999998 1 0.999993 1 1 1 1 1 1 1 1 1 1 1
>N30
0.999997 0.996654 0.667045 0.99767 0.936252 0.998629 0.993325 0.999997 0.974147 0.95224 0.999547 0.99401 0.999013 0.998896 0.998811 0.999665 0.938453 0.999738 0.999135 0.982417 0.947187 0.523609 0.999047 0.771941 0.999894 0.9472 0.669706 0.998648 0.999432 0.999994 0.993155 0.999585 0.999253 0.961041 0.993826 0.998648 0.99861 0.999419 0.999997 0.998608 0.88088 0.999238 0.994088 0.976376 0.999238 0.994105 0.999666 0.947162 0.998648 0.999894 0.999253 0.982095 0.9992 0.994933 0.999666 0.998648 0.99916 0.999584 0.999419 0.934653 0.999493 0.999419 0.999253 0.994571 0.999427 0.997028 0.999155 0.999581 0.981302 0.757634 0.372339 0.998898 0.971303 0.410589 0.998648 0.999623 0.998646 0.988859 0.999959 0.992209 0.999149 0.877663 0.998648 0.999514 0.993755 0.999161 0.995508 0.964669 0.999238 0.999238 0.993837 0.999666 0.999989 0.999994 0.998898 0.968642 0.931135 0.999055 0.999514 0.999159 0.998441 0.99401 0.9992 0.999419 0.999959 0.999161 0.999992 0.561712 0.992886 0.862503 0.612469 0.993844 0.989513 0.672728 0.385629 0.998629 0.514144 0.978812 0.997961 0.998852 0.999128 0.998648 0.968742 0.999997 0.762417 0.998648 0.999956 0.999994 0.992982 0.9992 0.976162 0.991117 0.997995 0.999997 0.998647 0.985596 0.996413 0.999621 0.498941 0.999623 0.993274 0.998523 0.99907 0.996784 0.99928 0.981351 0.990789 0.980222 0.9892 0.999451 0.991895 0.982159 0.999523 0.998648 0.998631 0.999419 0.998289 0.999992 0.955157 0.965198 0.999271 0.988013 0.904084 0.996018 0.998643 0.975288 0.981472 0.863615 0.999664 0.968575 0.981625 0.998618 0.999161 0.999158 0.997845 0.999161 0.990042 0.999809 0.999894 0.999007 0.992447 0.993183 0.996433 0.993754 0.994159 0.994251 0.993302 0.99738 0.999959 0.997074 0.988352 0.999997 0.954124 0.987701 0.943133 0.982598 0.380538 0.999992 0.991824 0.989035 0.999997 0.999584 0.836442 0.999994 0.999506 0.992399 0.426411 0.996591 0.927217 0.996888 0.462772 0.942862 0.56554 0.995403 0.865608 0.997524 0.988666 0.755374 0.995577 0.995658
>N31
0.999998 0.999437 0.651355 0.998928 0.544178 0.999626 0.996787 0.999998 0.996051 0.93677 0.999773 0.937495 0.999739 0.999379 0.999533 0.999792 0.702629 0.999933 0.999639 0.998554 0.989955 0.989539 0.99977 0.996484 0.999934 0.997251 0.677837 0.999197 0.99978 0.999996 0.999185 0.999774 0.999556 0.914669 0.996705 0.999197 0.999195 0.999646 0.999998 0.999195 0.981476 0.999549 0.99684 0.998404 0.999549 0.996842 0.999792 0.97782 0.999197 0.999934 0.999556 0.991549 0.999533 0.99428 0.999792 0.999197 0.99951 0.999783 0.999646 0.92088 0.999715 0.999646 0.999556 0.943992 0.99977 0.998189 0.999531 0.999783 0.999356 0.975079 0.81981 0.999379 0.920753 0.588784 0.999197 0.999784 0.999197 0.915998 0.999973 0.996605 0.999531 0.987047 0.999197 0.999716 0.9967 0.99951 0.998852 0.98979 0.999549 0.999549 0.996706 0.999792 0.999996 0.999996 0.999379 0.982746 0.793232 0.999543 0.999716 0.99951 0.958719 0.996835 0.999533 0.999646 0.999973 0.99951 0.999995 0.504092 0.72967 0.999741 0.992407 0.996706 0.997396 0.997569 0.995858 0.999196 0.985994 0.959002 0.999167 0.999377 0.999509 0.999197 0.798368 0.999998 0.991192 0.999197 0.996851 0.999996 0.999442 0.999533 0.976012 0.996548 0.998943 0.999998 0.999197 0.999182 0.999115 0.999791 0.991435 0.999784 0.996789 0.999365 0.999637 0.995349 0.984473 0.658728 0.975796 0.999448 0.996474 0.998117 0.99659 0.999163 0.999782 0.999197 0.999196 0.999646 0.999181 0.999995 0.993647 0.991964 0.999642 0.984338 0.985048 0.980515 0.999197 0.973916 0.999478 0.991995 0.999792 0.990661 0.996167 0.999196 0.99951 0.99951 0.999471 0.99951 0.999631 0.999995 0.999934 0.999697 0.902035 0.999643 0.940703 0.996819 0.999887 0.932363 0.99686 0.998913 0.999973 0.999148 0.999276 0.999998 0.687523 0.998644 0.971648 0.911795 0.998803 0.999995 0.97263 0.999344 0.999998 0.999774 0.89873 0.999996 0.999716 0.999662 0.992066 0.999476 0.986496 0.969208 0.995261 0.938253 0.98923 0.999249 0.811871 0.999683 0.998952 0.743324 0.999551 0.999087
>N32
1 0.999927 0.996531 0.999853 0.527818 0.999947 0.999447 1 0.99943 0.996006 0.999975 0.998468 0.999967 0.999907 0.99993 0.999969 0.997986 0.999992 0.999947 0.999844 0.999821 0.999622 0.999974 0.999875 0.999992 0.991547 0.727378 0.999867 0.999974 0.999999 0.999901 0.999975 0.999932 0.998291 0.999454 0.999867 0.999867 0.999947 1 0.999867 0.99937 0.999931 0.99945 0.99984 0.999931 0.99945 0.999969 0.977915 0.999867 0.999992 0.999932 0.999877 0.999932 0.999842 0.999969 0.999867 0.999929 0.999974 0.999947 0.998497 0.999958 0.999947 0.999932 0.998833 0.999975 0.993131 0.999932 0.999974 0.999942 0.998604 0.800257 0.999907 0.989005 0.830666 0.999867 0.999974 0.999867 0.988422 0.999996 0.999449 0.999932 0.999682 0.999867 0.999958 0.999454 0.999929 0.999851 0.975611 0.999931 0.999931 0.999454 0.999969 0.999999 0.999999 0.999907 0.999141 0.682584 0.999931 0.999958 0.999929 0.999338 0.99945 0.999932 0.999947 0.999996 0.999929 0.999999 0.996229 0.705056 0.999999 0.999826 0.999454 0.999958 0.999951 0.999887 0.999867 0.99957 0.99964 0.999865 0.999907 0.999929 0.999867 0.990029 1 0.999841 0.999867 0.999996 0.999999 0.999929 0.999932 0.974192 0.999446 0.999854 1 0.999867 0.999903 0.999864 0.999969 0.999766 0.999974 0.999447 0.999907 0.999947 0.972725 0.999043 0.645129 0.999707 0.999962 0.999443 0.980913 0.999448 0.999924 0.999974 0.999867 0.999867 0.999947 0.999866 0.999999 0.999916 0.999887 0.999947 0.951418 0.990389 0.999834 0.999867 0.998184 0.999963 0.999726 0.999969 0.999731 0.999414 0.999867 0.999929 0.999929 0.999928 0.999929 0.999958 0.999999 0.999992 0.999958 0.990436 0.999957 0.998643 0.999449 0.999991 0.998258 0.999453 0.999852 0.999996 0.999865 0.999926 1 0.682557 0.999846 0.998498 0.989591 0.999996 0.999999 0.998602 0.999927 1 0.999975 0.998488 0.999999 0.999958 0.999974 0.999818 0.999931 0.999579 0.99953 0.999861 0.999885 0.991081 0.999903 0.892521 0.999958 0.999997 0.740709 0.999945 0.999863
>N33
1 0.996951 0.991305 0.980037 0.513442 0.995128 0.888941 1 0.881271 0.465541 0.999678 0.93271 0.44101 0.996206 0.611038 0.992651 0.544076 0.982239 0.943322 0.595491 0.941975 0.948447 0.45312 0.986838 0.999987 1 0.854261 0.998776 0.99624 0.999995 0.997791 0.999708 0.999532 0.993641 0.981854 0.998834 0.997855 0.999783 1 0.997494 0.967937 0.999426 0.983254 1 0.999416 0.985958 0.999858 0.913421 0.998626 0.999986 0.999532 0.999424 0.997199 0.975419 0.999569 0.998626 0.999385 0.898067 0.999783 0.569171 0.755431 0.999783 0.999532 0.967765 0.995214 0.976652 0.905208 0.531001 0.955215 0.658441 0.999919 0.998571 0.966344 0.977407 0.998833 0.999833 0.997545 0.931896 0.999998 0.928929 0.999361 0.864867 0.997852 0.999593 0.931267 0.999405 0.997927 0.984772 0.999426 0.999426 0.986882 0.999894 1 1 0.998481 0.940689 0.929398 0.998118 0.999634 0.999384 0.999741 0.982662 0.999417 0.999783 0.999996 0.999405 1 0.997565 0.725211 0.969183 0.991851 0.986911 0.998466 0.345059 0.950844 0.99678 0.925552 0.888541 0.997915 0.803299 0.969807 0.998815 0.998045 1 0.517514 0.997629 0.929756 1 0.808398 0.999435 0.947666 0.773699 0.938419 1 0.998832 0.999429 0.943179 0.999192 0.951452 0.999833 0.51554 0.598538 0.890312 0.989814 0.994495 0.635816 0.805237 0.99713 0.959836 0.994433 0.956631 0.90883 0.99921 0.998815 0.974365 0.999783 0.984702 1 0.853773 0.998822 0.999775 0.937255 0.996624 0.974837 0.990708 0.871511 0.99767 0.987481 0.999885 0.965438 0.907545 0.600771 0.999403 0.99728 0.600384 0.999422 0.984834 0.999852 0.999973 0.700138 0.944908 0.911008 0.949957 0.517698 0.927768 0.639806 0.9603 0.507851 0.999991 0.929797 0.918528 0.999998 0.976456 0.720984 0.768495 0.970737 0.997484 1 0.947165 0.986616 1 0.997352 0.888977 0.999995 0.992718 0.998098 0.941452 0.99751 0.739286 0.996822 0.469184 0.366272 0.927128 0.978973 0.95112 0.956008 0.685438 0.958399 0.583376 0.843766
>N34
0.999567 0.985118 0.970003 0.896544 0.60145 0.850639 0.905176 0.999939 0.871292 0.68537 0.990411 0.477183 0.325685 0.93412 0.855052 0.313766 0.51168 0.521289 0.743044 0.423328 0.619849 0.726963 0.430926 0.925464 0.99705 0.999852 0.81471 0.986958 0.988622 0.999351 0.989289 0.990863 0.992781 0.98494 0.958211 0.989512 0.98732 0.993976 0.999941 0.987255 0.946687 0.992437 0.959647 0.999578 0.992101 0.962097 0.995163 0.626101 0.989408 0.997302 0.992781 0.992164 0.988867 0.751421 0.995664 0.989408 0.989429 0.873431 0.993976 0.841904 0.795854 0.993976 0.992781 0.970853 0.987705 0.960803 0.824459 0.518926 0.914469 0.63936 0.998749 0.987934 0.918295 0.445411 0.988021 0.992741 0.988844 0.920285 0.999345 0.924697 0.988629 0.629918 0.988985 0.993557 0.885539 0.990003 0.989168 0.571159 0.992437 0.992437 0.960777 0.996654 0.999859 0.999859 0.988721 0.544409 0.665701 0.989881 0.994514 0.989428 0.99575 0.95605 0.98947 0.993976 0.998481 0.990003 0.999229 0.982644 0.548608 0.899393 0.818792 0.960247 0.986242 0.365354 0.851492 0.98076 0.753903 0.412405 0.987002 0.799589 0.927246 0.987847 0.712388 0.999941 0.517919 0.940843 0.92955 0.999852 0.659013 0.990119 0.834121 0.65199 0.585916 0.999941 0.989511 0.975251 0.876982 0.99631 0.956575 0.992741 0.516616 0.514115 0.827778 0.949855 0.994978 0.518577 0.797237 0.947511 0.833542 0.987779 0.660954 0.851419 0.991353 0.987847 0.963805 0.993976 0.980583 0.995609 0.875093 0.988016 0.992479 0.658362 0.996634 0.917315 0.967814 0.474764 0.988102 0.888597 0.996648 0.959535 0.89525 0.670129 0.989954 0.988772 0.819549 0.989049 0.734389 0.992055 0.99587 0.737782 0.89381 0.93829 0.955603 0.629913 0.93359 0.746244 0.94736 0.605046 0.998432 0.834363 0.561146 0.99963 0.971386 0.600037 0.778687 0.958314 0.997964 0.999188 0.919513 0.610742 0.999574 0.962538 0.689994 0.999829 0.985039 0.934985 0.895526 0.940854 0.698422 0.501743 0.405588 0.42998 0.867881 0.543511 0.611125 0.461608 0.375635 0.941347 0.59326 0.908956
>N35
0.999978 0.991218 0.962535 0.840398 0.652751 0.749045 0.94508 0.999984 0.871782 0.880749 0.995054 0.984278 0.481682 0.898359 0.96114 0.392201 0.475124 0.705542 0.658617 0.419683 0.951832 0.911678 0.39966 0.885162 0.998732 0.999961 0.788856 0.991075 0.995495 0.999981 0.995523 0.995368 0.996109 0.993398 0.967459 0.993406 0.99304 0.997235 0.999995 0.993001 0.962137 0.995821 0.967285 0.999946 0.995055 0.968999 0.998534 0.894345 0.993376 0.999219 0.996109 0.995163 0.994458 0.811331 0.998566 0.993376 0.993358 0.860469 0.997235 0.984142 0.91087 0.997235 0.996109 0.972401 0.992841 0.970418 0.629024 0.515405 0.901242 0.822256 0.998793 0.992871 0.903659 0.478801 0.993275 0.996786 0.993196 0.938279 0.999898 0.956365 0.994692 0.991997 0.993239 0.995037 0.852879 0.994633 0.994362 0.884429 0.995821 0.995821 0.968489 0.998634 0.999988 0.999988 0.992484 0.827281 0.465593 0.995336 0.99708 0.993358 0.998584 0.966337 0.993477 0.997235 0.99987 0.994633 0.999976 0.980428 0.91951 0.770409 0.740762 0.967343 0.991121 0.43556 0.743029 0.981267 0.681622 0.531295 0.992993 0.791417 0.896994 0.993208 0.804985 0.999995 0.526833 0.864097 0.949132 0.999961 0.582829 0.994841 0.804956 0.805618 0.970947 0.999995 0.993406 0.967218 0.818668 0.998565 0.985915 0.996786 0.497188 0.443138 0.788291 0.940745 0.999382 0.492328 0.741154 0.927254 0.586269 0.994755 0.617515 0.8059 0.996614 0.993208 0.9599 0.997235 0.991098 0.992829 0.960105 0.993273 0.997097 0.792177 0.999792 0.875941 0.956661 0.72571 0.985566 0.798498 0.998632 0.979069 0.902009 0.726534 0.994534 0.994231 0.975872 0.994658 0.733026 0.991573 0.998632 0.951458 0.855433 0.985089 0.975592 0.967924 0.962145 0.908999 0.960282 0.952093 0.996858 0.502874 0.406835 0.999992 0.977418 0.774955 0.780388 0.964512 0.999969 0.999975 0.887963 0.82832 0.999955 0.949115 0.659856 0.999842 0.984349 0.903269 0.855399 0.89992 0.657115 0.61181 0.838399 0.709182 0.825393 0.448803 0.891506 0.286168 0.285938 0.935447 0.913004 0.980329
>N36
0.999999 0.999665 0.999631 0.999015 0.828498 0.998032 0.997653 0.999999 0.998479 0.881875 0.999835 0.999989 0.997959 0.99938 0.9996 0.500498 0.564745 0.999072 0.581657 0.998696 0.999615 0.999638 0.998819 0.999273 0.999957 0.999997 0.996359 0.999498 0.999849 0.999997 0.999724 0.999837 0.999729 0.999677 0.997972 0.999518 0.999514 0.999787 0.999999 0.999514 0.997941 0.999721 0.998005 0.999997 0.999715 0.998033 0.999877 0.998855 0.999517 0.999959 0.999729 0.999717 0.9997 0.999174 0.999877 0.999517 0.99968 0.998453 0.999787 0.999793 0.99748 0.999787 0.999729 0.999741 0.999511 0.99914 0.623276 0.99906 0.99937 0.996747 0.999996 0.999597 0.998412 0.99841 0.999517 0.999856 0.999515 0.997661 0.999984 0.997822 0.999702 0.999991 0.999516 0.999803 0.996776 0.999689 0.999686 0.996984 0.999721 0.999721 0.997988 0.999878 0.999997 0.999997 0.999596 0.997321 0.997534 0.999716 0.99982 0.999679 0.999877 0.997993 0.999694 0.999787 0.999984 0.999689 0.999997 0.999594 0.999244 0.997001 0.998572 0.997981 0.999498 0.999195 0.997454 0.999408 0.993289 0.867799 0.999514 0.99889 0.998961 0.999516 0.999679 0.999999 0.998143 0.998754 0.998948 0.999997 0.995509 0.999703 0.997812 0.999573 0.999938 0.999999 0.999518 0.999694 0.635033 0.999877 0.99977 0.999856 0.813524 0.998021 0.999829 0.998988 0.999983 0.996833 0.998258 0.997406 0.994799 0.999844 0.99823 0.809055 0.999855 0.999516 0.999263 0.999787 0.999493 0.996852 0.999488 0.999517 0.999787 0.998703 0.999984 0.998307 0.999164 0.998665 0.99971 0.757769 0.999878 0.999224 0.99927 0.794757 0.999688 0.999685 0.999563 0.999689 0.844331 0.999838 0.999957 0.999534 0.9991 0.999649 0.999589 0.999532 0.999207 0.999239 0.997937 0.999011 0.99869 0.617415 0.472179 0.999999 0.999585 0.998928 0.998132 0.962625 0.999997 0.999997 0.908793 0.998778 0.999999 0.994753 0.849293 0.993698 0.999697 0.999229 0.894843 0.999431 0.738009 0.997993 0.999201 0.812783 0.998934 0.514826 0.998805 0.998595 0.997236 0.978379 0.89877 0.999715
>N37
0.999822 0.987324 0.897726 0.831427 0.605286 0.738107 0.946649 0.999775 0.739585 0.914289 0.992921 0.98546 0.600108 0.892435 0.963468 0.349414 0.426303 0.683251 0.614332 0.482718 0.955774 0.916926 0.394903 0.490369 0.996637 0.999562 0.744991 0.986564 0.992897 0.999964 0.994351 0.993178 0.994746 0.991733 0.963243 0.991545 0.991301 0.996042 0.999985 0.991275 0.956576 0.994404 0.963355 0.999497 0.992227 0.964659 0.997925 0.90753 0.991525 0.997804 0.994746 0.992299 0.99256 0.819952 0.997939 0.991525 0.989303 0.890101 0.996042 0.989536 0.884878 0.996042 0.994746 0.933571 0.99115 0.96 0.470496 0.572799 0.616311 0.824904 0.986017 0.990952 0.919677 0.602369 0.991469 0.995172 0.991396 0.921638 0.99978 0.955281 0.99275 0.994037 0.991425 0.991343 0.755373 0.992631 0.992429 0.90435 0.994404 0.994404 0.963988 0.997975 0.999966 0.999966 0.989274 0.838305 0.394247 0.994065 0.996018 0.989303 0.997951 0.962671 0.989359 0.996042 0.99977 0.992631 0.999927 0.958935 0.931034 0.764002 0.715278 0.960946 0.987038 0.467478 0.678157 0.96754 0.642043 0.49939 0.991274 0.616472 0.899507 0.991423 0.79256 0.999985 0.598289 0.515046 0.932764 0.999585 0.58332 0.992844 0.806852 0.861057 0.97677 0.999985 0.991545 0.905096 0.800032 0.997929 0.985612 0.995172 0.538943 0.47012 0.79306 0.947487 0.998587 0.528208 0.764111 0.954501 0.584245 0.991876 0.580258 0.763849 0.995049 0.991423 0.904543 0.996042 0.989907 0.994377 0.921216 0.991467 0.99596 0.847428 0.999735 0.284325 0.903891 0.696085 0.974426 0.786516 0.997974 0.977131 0.917898 0.730764 0.992453 0.99233 0.980761 0.992668 0.736553 0.969703 0.996731 0.954667 0.851435 0.984497 0.941763 0.976171 0.955345 0.901609 0.952901 0.960161 0.998655 0.52721 0.835407 0.999984 0.955717 0.754164 0.714953 0.944103 0.999961 0.999926 0.835343 0.826297 0.999635 0.959624 0.81284 0.999432 0.9736 0.726503 0.739949 0.61199 0.684857 0.528923 0.835795 0.72435 0.824797 0.484833 0.915118 0.297614 0.278488 0.6677 0.919276 0.983164
>N38
0.999986 0.995066 0.822791 0.818447 0.422701 0.740779 0.971522 0.999985 0.903086 0.982813 0.996851 0.999737 0.657661 0.854279 0.993406 0.480748 0.923081 0.62418 0.423896 0.801 0.990363 0.906535 0.504404 0.96259 0.999267 0.999967 0.978766 0.993823 0.99745 0.999978 0.996768 0.996915 0.99685 0.995759 0.975891 0.994676 0.994623 0.997614 0.99999 0.994617 0.974814 0.996707 0.97675 0.99996 0.996401 0.97717 0.998706 0.979753 0.994671 0.999443 0.99685 0.996452 0.996077 0.802655 0.998707 0.994671 0.995469 0.958069 0.997614 0.997399 0.862449 0.997614 0.99685 0.903531 0.994577 0.937277 0.429363 0.688377 0.527711 0.879771 0.491758 0.994775 0.985533 0.985049 0.994665 0.997752 0.994638 0.893484 0.999857 0.973635 0.996128 0.989089 0.994645 0.996928 0.880221 0.995969 0.99592 0.960934 0.996707 0.996707 0.976121 0.998713 0.999978 0.999978 0.994624 0.960612 0.980323 0.99663 0.997753 0.995469 0.998709 0.976566 0.995608 0.997614 0.999856 0.995969 0.99997 0.919325 0.987133 0.792103 0.966372 0.975656 0.993914 0.631692 0.58508 0.950393 0.63956 0.943862 0.994618 0.52159 0.918503 0.994653 0.375253 0.99999 0.64965 0.923954 0.911817 0.999967 0.567731 0.996144 0.879175 0.903351 0.998857 0.99999 0.994676 0.978088 0.813528 0.998704 0.995081 0.997752 0.568779 0.513229 0.810618 0.981985 0.99979 0.641904 0.977544 0.990006 0.618088 0.997254 0.958686 0.737551 0.997728 0.994653 0.864494 0.997614 0.994283 0.999834 0.887809 0.994664 0.997601 0.959072 0.999853 0.523449 0.955361 0.964153 0.927773 0.728342 0.998712 0.988325 0.965069 0.725397 0.995509 0.995895 0.993787 0.995985 0.759809 0.950788 0.999282 0.991671 0.849704 0.994933 0.926538 0.993085 0.92633 0.908208 0.938599 0.984726 0.999781 0.960444 0.978735 0.999986 0.919629 0.689102 0.916931 0.930469 0.999975 0.99997 0.946472 0.828775 0.999982 0.989872 0.976024 0.999963 0.928396 0.980703 0.480214 0.948948 0.93172 0.54282 0.851966 0.781339 0.844457 0.580981 0.973291 0.335057 0.965188 0.973026 0.969091 0.995126
>N39
1 0.99997 0.867029 0.999781 0.774799 0.813788 0.999783 1 0.901185 0.999936 0.999988 1 0.999773 0.999794 0.999975 0.999707 0.999861 0.999652 0.99961 0.814954 0.999982 0.999954 0.999698 0.999968 0.999996 1 0.999994 0.99995 0.999988 1 0.999974 0.999988 0.999974 0.999971 0.999798 0.999951 0.999951 0.99998 1 0.999951 0.999797 0.999973 0.999797 1 0.999973 0.999798 0.999988 0.999941 0.999951 0.999996 0.999974 0.999973 0.999973 0.999872 0.999988 0.999951 0.999971 0.999755 0.99998 0.999987 0.999681 0.99998 0.999974 0.999497 0.999951 0.999884 0.9998 0.999807 0.999732 0.999867 0.999732 0.999962 0.999961 0.999992 0.999951 0.999988 0.999951 0.999404 0.999998 0.999793 0.999973 0.662854 0.999951 0.999982 0.999664 0.999971 0.999971 0.99976 0.999973 0.999973 0.999799 0.999988 1 1 0.999962 0.999782 0.999993 0.999973 0.999983 0.999971 0.999988 0.999797 0.999972 0.99998 0.999998 0.999971 1 0.999354 0.999961 0.99984 0.999952 0.999798 0.99995 0.999729 0.999629 0.999893 0.999494 0.999904 0.999951 0.999683 0.999798 0.999951 0.999791 1 0.999657 0.999747 0.999735 1 0.999347 0.999973 0.999634 0.999882 0.999998 1 0.999951 0.999994 0.55923 0.999988 0.999986 0.999988 0.999233 0.99966 0.999754 0.999927 0.999998 0.999864 0.999959 0.999973 0.999759 0.999988 0.999948 0.999813 0.999988 0.999951 0.999382 0.99998 0.99995 1 0.99937 0.999951 0.99998 0.999773 0.999998 0.999468 0.999942 0.99997 0.999908 0.999951 0.999988 0.999935 0.999771 0.999572 0.999971 0.999971 0.999968 0.999971 0.999058 0.999904 0.999996 0.999969 0.999775 0.999971 0.999739 0.999968 0.999795 0.593349 0.999778 0.999929 0.999998 0.999923 0.999961 1 0.943301 0.999858 0.999748 0.999924 1 1 0.999943 0.999791 1 0.999981 0.999951 1 0.99961 0.999969 0.999566 0.999778 0.999728 0.999954 0.999904 0.999796 0.99999 0.999771 0.999925 0.999707 0.999947 0.999976 0.999786 0.999983
>N40
1 0.999955 0.99952 0.999322 0.9994 0.999395 0.999679 1 0.971511 0.999906 0.99998 1 0.906232 0.999314 0.999963 0.999649 0.999783 0.99958 0.999476 0.99972 0.999971 0.999327 0.999547 0.999948 0.999994 1 0.99999 0.999927 0.999981 1 0.999961 0.99998 0.999961 0.999956 0.999696 0.999929 0.999929 0.99997 1 0.999929 0.999695 0.99996 0.9997 1 0.99996 0.999702 0.999982 0.999911 0.999929 0.999995 0.999961 0.99996 0.999959 0.999347 0.999982 0.999929 0.999956 0.999636 0.99997 0.99998 0.999148 0.99997 0.999961 0.999893 0.999929 0.999846 0.850418 0.999612 0.999712 0.9995 0.999777 0.999943 0.999941 0.999988 0.999929 0.999981 0.999929 0.999544 0.999998 0.999688 0.999959 0.999998 0.999929 0.999973 0.999501 0.999957 0.999957 0.999645 0.99996 0.99996 0.999697 0.999982 1 1 0.999943 0.999671 0.996541 0.99996 0.999975 0.999956 0.999982 0.9997 0.999958 0.99997 0.999998 0.999957 1 0.99985 0.999942 0.801252 0.999927 0.999697 0.999927 0.956043 0.999792 0.999598 0.83082 0.999858 0.999929 0.999794 0.999864 0.999929 0.911794 1 0.999793 0.999614 0.990491 1 0.998892 0.999959 0.669684 0.986318 0.999997 1 0.999929 0.99999 0.99932 0.999982 0.999977 0.999981 0.999396 0.999778 0.999844 0.999886 0.999998 0.999754 0.99994 0.999959 0.999536 0.999981 0.999921 0.999301 0.999981 0.999929 0.999758 0.99997 0.999928 1 0.999828 0.999929 0.99997 0.999664 0.999998 0.999758 0.999912 0.999953 0.999413 0.810638 0.999982 0.999898 0.999661 0.999377 0.996652 0.999957 0.999953 0.999957 0.999278 0.999849 0.999994 0.999954 0.963342 0.998895 0.999905 0.999952 0.999785 0.999861 0.999934 0.999889 0.999998 0.999887 0.999942 0.999637 0.999532 0.999387 0.988256 0.99977 0.999746 1 0.999913 0.999314 1 0.999969 0.994175 1 0.99986 0.999953 0.882582 0.99967 0.99959 0.999559 0.9996 0.95098 0.999788 0.983794 0.983333 0.99971 0.99992 0.999962 0.999684 0.999974
>N41
0.999987 0.994322 0.995662 0.979929 0.407986 0.994815 0.842211 0.999987 0.875394 0.626202 0.995991 0.97151 0.556759 0.992708 0.950374 0.997319 0.65559 0.881678 0.987304 0.883982 0.988411 0.936022 0.863913 0.955541 0.999354 0.999973 0.823378 0.994062 0.99561 0.999973 0.994946 0.996006 0.996434 0.965028 0.927709 0.994083 0.993714 0.997247 0.999987 0.992621 0.964511 0.996274 0.972253 0.99996 0.99627 0.974262 0.997953 0.975376 0.993064 0.999211 0.996434 0.996274 0.994623 0.925058 0.961734 0.993064 0.995294 0.942869 0.997247 0.543979 0.747596 0.997247 0.996434 0.955599 0.992787 0.979267 0.859056 0.538351 0.917374 0.905852 0.994016 0.994065 0.871867 0.988919 0.994083 0.997165 0.993609 0.692637 0.999826 0.339296 0.995434 0.947032 0.966457 0.997416 0.89462 0.995302 0.968704 0.945535 0.996274 0.996274 0.972639 0.998191 0.999973 0.999973 0.993484 0.972828 0.963463 0.995748 0.997433 0.995294 0.980392 0.971988 0.995457 0.997247 0.999725 0.995302 0.99996 0.961218 0.665138 0.953358 0.992416 0.972651 0.993 0.90038 0.992143 0.961443 0.850301 0.87056 0.993747 0.718299 0.924041 0.994076 0.995643 0.999973 0.275832 0.993641 0.967782 0.999973 0.764988 0.995464 0.286544 0.774899 0.733023 0.999987 0.994082 0.9836 0.762723 0.998322 0.930093 0.997165 0.571252 0.806109 0.872882 0.984043 0.985989 0.55309 0.796266 0.986833 0.833711 0.644482 0.962979 0.406183 0.976013 0.994076 0.930624 0.997247 0.929532 0.99996 0.45939 0.994079 0.997245 0.877497 0.984053 0.946289 0.991285 0.965938 0.995293 0.983911 0.998505 0.973755 0.879228 0.602481 0.995301 0.994445 0.597586 0.99531 0.91195 0.998496 0.999091 0.734239 0.807687 0.512846 0.589703 0.687477 0.260165 0.474338 0.68872 0.917468 0.989264 0.903146 0.972444 0.860493 0.988474 0.73788 0.940037 0.503383 0.999819 0.99996 0.779536 0.991578 0.999987 0.971931 0.848202 0.999973 0.993524 0.993938 0.327535 0.980924 0.765735 0.980313 0.937963 0.366808 0.911528 0.913856 0.950147 0.979118 0.525062 0.957772 0.576396 0.578853
