# Supplementary material for: Molecular evolution of cyclin proteins in animals and fungi
Source: BMC Evol Biol. 2011 Jul 28;11:224. doi: 10.1186/1471-2148-11-224 (PMC3162929; doi:10.1186/1471-2148-11-224)
Supplement: Additional file 4 — The packed archive contains amino acid replacement matrices (in PAML format) for A-, B-, D-, and E- cyclin protein families. Each matrix file contains additional information for INDELIBLE simulations: the proportion of invariable sites; the shape parameter for the gamma distribution; the number of categories for use in the discrete gamma approximation. [file 1471-2148-11-224-S4.GZ › cyclinB.dat]

0.001734  
0.015706  0.015082  
0.000000  0.000438  0.034516  
0.018678  0.011022  0.005910  0.000001  
0.005999  0.016669  0.021446  0.005928  0.007355  
0.007208  0.003278  0.014999  0.064239  0.002465  0.044458  
0.044154  0.000001  0.027954  0.011519  0.025976  0.022757  0.002856  
0.006686  0.018464  0.030370  0.021682  0.006006  0.051770  0.000577  0.000001  
0.001162  0.002187  0.002440  0.000879  0.018252  0.000001  0.000359  0.000001  0.000001  
0.000211  0.003971  0.001662  0.001032  0.010623  0.003987  0.000223  0.000139  0.007672  0.027801  
0.007684  0.083309  0.022009  0.005174  0.008861  0.024288  0.016351  0.003359  0.016436  0.002193  0.003068  
0.007513  0.005207  0.003041  0.000001  0.011376  0.008861  0.001178  0.010173  0.000001  0.031916  0.032723  0.006177  
0.000744  0.004545  0.006001  0.000001  0.025905  0.003706  0.000394  0.000001  0.003052  0.012657  0.014347  0.002833  0.006180  
0.011318  0.001935  0.000001  0.000957  0.008225  0.013925  0.007027  0.004202  0.006846  0.001995  0.001562  0.003416  0.002993  0.000001  
0.050611  0.010484  0.040599  0.009916  0.067297  0.015110  0.005182  0.038466  0.011671  0.011145  0.000246  0.011382  0.004437  0.000001  0.027344  
0.023513  0.005208  0.020034  0.010449  0.010535  0.007536  0.006794  0.028566  0.004561  0.011309  0.002775  0.011677  0.012304  0.005431  0.007583  0.049909  
0.000003  0.000004  0.000045  0.000907  0.014090  0.005863  0.000271  0.000001  0.000001  0.000000  0.001407  0.003860  0.005560  0.009359  0.006332  0.000000  0.004344  
0.003991  0.000001  0.006918  0.000001  0.005758  0.000001  0.000677  0.009728  0.045501  0.000776  0.000000  0.002531  0.006666  0.061676  0.000001  0.004492  0.003261  0.008584  
0.013232  0.001403  0.010469  0.002787  0.026515  0.000001  0.003482  0.001516  0.000001  0.095120  0.013525  0.000574  0.024030  0.007777  0.005938  0.000000  0.028368  0.000003  0.000000  

  0.0832201086956515  0.0526494565217389  0.0266077898550724  0.0493093297101445  0.0137567934782608  0.0374207427536230  0.0594429347826082  0.0259284420289854  0.0280230978260868  0.0679913949275366  0.1306046195652175  0.0522531702898549  0.0400815217391306  0.0484601449275367  0.0327785326086955  0.0622735507246372  0.0504415760869564  0.0117753623188421  0.0600656702898557  0.0669157608695654

// pinv: 0.014; alpha: 1.443; ngamcat: 12
