# Supplementary material for: Molecular evolution of cyclin proteins in animals and fungi
Source: BMC Evol Biol. 2011 Jul 28;11:224. doi: 10.1186/1471-2148-11-224 (PMC3162929; doi:10.1186/1471-2148-11-224)
Supplement: Additional file 5 — The packed archive contains MS Excel 2007 files. Each file represents the data on expected and observed number of amino acid replacements on each branch of the A-, B-, D-, and E- cyclin protein trees with probabilities p of its observation according to the stationary and homogeneous Markov model of protein evolution. These Excel files also contain the phylogenetic trees with ancestral node labels. [file 1471-2148-11-224-S5.GZ]

Archive with 4 entries (4 files):
- cyclinA_aa_changes.xlsx
- cyclinB_aa_changes.xlsx
- cyclinD_aa_changes.xlsx
- cyclinE_aa_changes.xlsx
