# Supplementary material for: Molecular evolution of cyclin proteins in animals and fungi
Source: BMC Evol Biol. 2011 Jul 28;11:224. doi: 10.1186/1471-2148-11-224 (PMC3162929; doi:10.1186/1471-2148-11-224)
Supplement: Additional file 5 — The packed archive contains MS Excel 2007 files. Each file represents the data on expected and observed number of amino acid replacements on each branch of the A-, B-, D-, and E- cyclin protein trees with probabilities p of its observation according to the stationary and homogeneous Markov model of protein evolution. These Excel files also contain the phylogenetic trees with ancestral node labels. [file 1471-2148-11-224-S5.GZ › cyclinA_aa_changes.xlsx]

## Sheet: ancescon
Branches	N10_N11			N10_S227-N			N11_N12			N11_N13			N12_S229-N			N12_S236-N			N13_S225-N			N13_S226-N			N14_S285-N			N14_S51-N			N15_N16			N15_S213-N			N16_N17			N16_S230-N			N17_N18			N17_N32			N18_N19
Amino acid replacement type	Expected(Simulated)	Observed	p-value	Expected(Simulated)	Observed	p-value	Expected(Simulated)	Observed	p-value	Expected(Simulated)	Observed	p-value	Expected(Simulated)	Observed	p-value	Expected(Simulated)	Observed	p-value	Expected(Simulated)	Observed	p-value	Expected(Simulated)	Observed	p-value	Expected(Simulated)	Observed	p-value	Expected(Simulated)	Observed	p-value	Expected(Simulated)	Observed	p-value	Expected(Simulated)	Observed	p-value	Expected(Simulated)	Observed	p-value	Expected(Simulated)	Observed	p-value	Expected(Simulated)	Observed	p-value	Expected(Simulated)	Observed	p-value	Expected(Simulated)
CA	169	0	-	291	0	-	312	1	0.29372	109	0	-	178	0	-	96	0	-	145	0	-	122	1	0.12602	418	0	-	476	0	-	45	0	-	185	2	0.01802	138	1	0.15822	324	0	-	147	0	-	173	0	-	0
CD	28	0	-	62	0	-	53	0	-	12	0	-	28	0	-	13	0	-	24	0	-	14	0	-	114	0	-	122	0	-	2	0	-	22	0	-	13	0	-	44	0	-	33	0	-	25	0	-	0
CN	52	0	-	89	0	-	92	1	0.09634	34	0	-	48	0	-	26	0	-	36	0	-	38	0	-	143	0	-	157	0	-	10	0	-	63	0	-	24	0	-	100	0	-	53	0	-	63	1	0.07	0
CR	34	0	-	87	0	-	93	0	-	34	0	-	45	0	-	29	0	-	44	0	-	34	0	-	127	1	0.1106	156	0	-	13	0	-	61	0	-	42	0	-	93	0	-	38	0	-	46	0	-	0
DA	37	0	-	130	0	-	135	1	0.1377	20	0	-	27	0	-	10	0	-	36	0	-	21	0	-	333	0	-	428	1	0.39204	1	0	-	46	0	-	11	0	-	199	0	-	40	0	-	65	0	-	0
DN	84	2	0.00374	188	0	-	185	3	0.00086	76	0	-	102	0	-	63	1	0.04746	72	0	-	77	0	-	285	0	-	298	0	-	20	0	-	131	0	-	78	0	-	218	1	0.22606	100	0	-	130	0	-	0
DR	84	0	-	187	0	-	194	0	-	75	0	-	92	0	-	50	0	-	78	0	-	80	0	-	324	0	-	420	0	-	17	0	-	110	0	-	77	0	-	254	1	0.2626	101	0	-	133	0	-	0
EA	21	0	-	94	1	0.10902	101	0	-	11	0	-	18	0	-	6	0	-	24	0	-	13	0	-	292	0	-	446	2	0.09434	2	0	-	25	1	0.02916	5	0	-	130	1	0.14216	29	0	-	36	1	0.0401	0
EC	8	0	-	20	0	-	34	0	-	6	0	-	5	0	-	3	0	-	6	0	-	4	0	-	61	0	-	109	0	-	0	0	-	10	0	-	2	0	-	28	0	-	4	0	-	9	0	-	0
ED	503	2	0.10728	1090	2	0.39396	1048	2	0.32274	362	0	-	486	3	0.02322	284	0	-	536	1	0.42438	433	0	-	1622	3	0.19448	1766	5	0.05538	105	0	-	673	0	-	408	1	0.39654	1173	1	0.75392	552	1	0.42352	711	1	0.56236	0
EN	138	0	-	251	0	-	218	1	0.21258	86	0	-	119	0	-	82	0	-	123	0	-	104	0	-	365	1	0.28574	438	1	0.39818	46	0	-	162	0	-	118	0	-	278	0	-	142	0	-	186	0	-	0
EQ	339	1	0.31392	670	1	0.56636	651	0	-	256	0	-	338	0	-	208	0	-	319	0	-	265	0	-	988	1	0.60276	1144	1	0.73604	75	0	-	407	0	-	251	0	-	717	1	0.5752	337	0	-	465	0	-	0
ER	129	0	-	266	0	-	269	0	-	88	0	-	100	0	-	57	0	-	100	0	-	81	0	-	446	0	-	560	1	0.47962	17	0	-	158	0	-	71	0	-	281	1	0.2844	128	0	-	151	0	-	0
FA	41	0	-	98	0	-	123	0	-	27	0	-	32	0	-	23	0	-	31	0	-	40	0	-	218	0	-	300	0	-	6	0	-	55	0	-	27	0	-	135	1	0.14854	45	0	-	64	0	-	0
FC	82	0	-	149	0	-	163	0	-	60	0	-	76	0	-	45	0	-	69	0	-	57	0	-	196	0	-	196	2	0.0215	18	0	-	81	0	-	74	0	-	172	0	-	104	0	-	109	0	-	0
FD	2	0	-	27	0	-	18	0	-	3	0	-	12	0	-	5	0	-	11	0	-	14	0	-	57	0	-	86	0	-	3	0	-	16	0	-	5	0	-	25	0	-	6	0	-	13	0	-	0
FE	7	0	-	26	0	-	33	0	-	1	0	-	8	0	-	4	0	-	10	0	-	4	0	-	98	0	-	183	0	-	0	0	-	10	0	-	3	0	-	33	0	-	8	0	-	8	0	-	0
FG	5	0	-	27	0	-	25	0	-	3	0	-	1	0	-	1	0	-	9	0	-	5	0	-	69	0	-	112	0	-	0	0	-	7	0	-	2	0	-	41	0	-	3	0	-	12	0	-	0
FH	124	1	0.13128	244	1	0.2596	231	0	-	115	0	-	144	0	-	69	0	-	136	0	-	112	0	-	346	0	-	386	0	-	34	0	-	172	0	-	107	0	-	269	0	-	132	0	-	174	0	-	0
FI	185	0	-	372	0	-	379	0	-	136	0	-	183	0	-	109	2	0.00306	171	0	-	166	0	-	556	0	-	561	1	0.47878	44	0	-	237	0	-	127	1	0.14472	399	0	-	195	0	-	262	0	-	0
FK	14	0	-	46	0	-	51	0	-	4	0	-	11	0	-	4	0	-	9	0	-	4	0	-	114	0	-	210	0	-	1	0	-	16	0	-	3	0	-	69	0	-	9	0	-	22	0	-	0
FL	336	0	-	651	0	-	685	0	-	251	0	-	360	0	-	197	1	0.14592	335	0	-	268	0	-	1118	10	0	1367	3	0.2095	66	0	-	406	0	-	253	1	0.26852	793	1	0.61078	364	1	0.30612	463	0	-	0
FM	19	0	-	54	0	-	67	0	-	17	0	-	16	0	-	15	0	-	26	0	-	20	0	-	118	0	-	153	0	-	3	0	-	29	0	-	9	0	-	73	0	-	29	0	-	29	0	-	0
FN	10	0	-	34	0	-	35	0	-	0	0	-	12	0	-	2	0	-	12	0	-	8	0	-	90	0	-	128	0	-	1	0	-	15	0	-	9	0	-	53	0	-	7	0	-	26	0	-	0
FQ	25	0	-	75	0	-	68	1	0.07198	12	0	-	25	0	-	8	0	-	30	0	-	15	0	-	131	0	-	216	0	-	1	0	-	31	0	-	16	0	-	80	0	-	28	0	-	31	0	-	0
FR	24	0	-	62	0	-	52	0	-	15	0	-	24	0	-	11	0	-	29	0	-	22	0	-	102	0	-	168	0	-	7	0	-	44	0	-	17	0	-	93	1	0.10622	42	0	-	36	0	-	0
GA	444	0	-	827	0	-	854	1	0.61484	343	0	-	455	0	-	276	0	-	458	1	0.37516	396	0	-	1079	1	0.63252	1168	2	0.39112	124	0	-	570	1	0.47752	357	1	0.35408	923	1	0.66576	502	2	0.08864	673	0	-	0
GC	55	0	-	104	0	-	92	0	-	40	0	-	52	0	-	28	0	-	52	0	-	43	0	-	147	0	-	147	0	-	12	0	-	50	0	-	32	0	-	119	0	-	61	0	-	65	0	-	0
GD	104	0	-	232	1	0.24626	259	1	0.24844	109	0	-	122	0	-	58	0	-	120	0	-	120	0	-	349	0	-	415	1	0.3778	20	0	-	152	0	-	89	0	-	261	0	-	114	0	-	174	1	0.18248	0
GE	77	0	-	174	0	-	178	0	-	53	0	-	90	0	-	37	0	-	79	0	-	64	0	-	270	0	-	337	1	0.32154	27	0	-	108	0	-	61	0	-	173	0	-	84	0	-	96	0	-	0
GN	143	0	-	241	0	-	233	0	-	94	0	-	134	0	-	90	0	-	139	0	-	95	0	-	294	0	-	318	0	-	25	0	-	149	0	-	116	0	-	254	1	0.26336	117	0	-	182	0	-	0
GQ	14	0	-	50	1	0.06002	54	1	0.05808	5	0	-	7	0	-	3	0	-	11	0	-	8	0	-	126	0	-	168	0	-	0	0	-	15	0	-	4	0	-	74	1	0.08088	9	0	-	20	0	-	0
GR	31	0	-	57	0	-	51	0	-	9	0	-	38	0	-	17	0	-	25	0	-	22	0	-	118	0	-	159	0	-	7	0	-	29	0	-	15	0	-	77	0	-	29	0	-	36	0	-	0
HA	75	0	-	179	0	-	185	0	-	62	0	-	94	0	-	38	0	-	92	0	-	65	0	-	313	0	-	364	0	-	16	0	-	91	0	-	56	1	0.06558	192	0	-	78	0	-	111	0	-	0
HC	140	0	-	212	0	-	219	0	-	130	0	-	146	0	-	70	0	-	128	0	-	100	0	-	232	0	-	270	0	-	41	0	-	151	0	-	93	0	-	216	0	-	139	0	-	166	0	-	0
HD	17	0	-	53	0	-	53	0	-	13	1	0.01178	18	0	-	8	0	-	9	0	-	6	0	-	111	0	-	159	0	-	1	0	-	19	0	-	8	0	-	62	0	-	18	0	-	36	0	-	0
HE	67	0	-	172	1	0.19264	170	0	-	53	0	-	70	0	-	43	0	-	82	0	-	68	0	-	246	0	-	325	1	0.31638	22	0	-	123	0	-	63	1	0.07488	206	0	-	82	0	-	110	0	-	0
HG	31	0	-	61	0	-	56	0	-	27	0	-	14	0	-	17	0	-	22	0	-	23	0	-	80	0	-	136	0	-	3	0	-	32	0	-	23	0	-	68	0	-	38	0	-	31	0	-	0
HN	44	0	-	98	0	-	101	0	-	31	0	-	56	0	-	20	0	-	56	0	-	46	0	-	159	0	-	182	0	-	6	0	-	69	0	-	33	0	-	118	1	0.12836	55	0	-	70	1	0.0764	0
HQ	387	0	-	673	1	0.56872	713	0	-	321	0	-	426	0	-	276	0	-	431	0	-	350	0	-	821	0	-	815	0	-	115	0	-	507	0	-	315	1	0.3226	710	0	-	438	0	-	523	0	-	0
HR	45	0	-	106	0	-	100	0	-	43	0	-	48	0	-	17	0	-	38	0	-	25	1	0.0278	195	0	-	231	2	0.02984	3	0	-	49	0	-	33	0	-	106	0	-	40	0	-	55	2	0.00208	0
IA	50	0	-	170	0	-	165	0	-	34	0	-	49	0	-	9	0	-	52	0	-	25	0	-	435	0	-	601	0	-	4	0	-	72	0	-	29	0	-	233	0	-	40	0	-	89	0	-	0
IC	133	1	0.13406	201	0	-	156	0	-	83	0	-	119	0	-	56	0	-	116	0	-	108	0	-	244	0	-	256	0	-	31	0	-	131	0	-	80	0	-	213	0	-	121	1	0.11326	150	0	-	0
ID	3	0	-	16	0	-	27	0	-	6	0	-	2	0	-	3	0	-	3	0	-	3	0	-	65	0	-	122	0	-	0	0	-	9	0	-	2	0	-	21	0	-	4	0	-	6	0	-	0
IE	21	0	-	66	0	-	81	0	-	19	0	-	26	0	-	17	0	-	21	0	-	20	0	-	164	0	-	227	0	-	1	0	-	39	0	-	16	0	-	79	0	-	34	0	-	40	0	-	0
IG	4	0	-	28	0	-	31	0	-	1	0	-	5	0	-	1	0	-	3	0	-	4	0	-	70	0	-	128	0	-	0	0	-	10	0	-	3	0	-	25	0	-	3	0	-	12	0	-	0
IH	49	0	-	116	0	-	106	0	-	38	0	-	56	0	-	32	0	-	53	0	-	45	0	-	185	0	-	198	0	-	9	0	-	77	0	-	51	0	-	140	0	-	55	0	-	71	0	-	0
IN	29	0	-	68	0	-	81	1	0.08684	22	0	-	28	0	-	21	0	-	30	0	-	30	0	-	123	0	-	159	0	-	6	0	-	55	0	-	23	0	-	83	0	-	26	0	-	42	0	-	0
IQ	44	0	-	124	0	-	114	0	-	29	0	-	47	0	-	25	0	-	28	0	-	28	0	-	201	0	-	249	0	-	6	0	-	55	0	-	36	0	-	91	0	-	50	0	-	76	0	-	0
IR	29	0	-	75	0	-	74	0	-	12	0	-	21	0	-	10	0	-	20	0	-	19	0	-	176	0	-	229	0	-	3	0	-	30	0	-	13	0	-	86	0	-	23	0	-	50	0	-	0
KA	219	0	-	401	1	0.38814	437	0	-	172	0	-	193	0	-	86	0	-	194	0	-	153	0	-	717	1	0.49056	806	1	0.6101	40	0	-	272	0	-	141	0	-	445	1	0.4112	211	0	-	247	1	0.2516	0
KC	29	0	-	69	0	-	58	0	-	16	0	-	24	0	-	15	0	-	14	0	-	17	0	-	123	0	-	151	1	0.1576	3	0	-	31	0	-	16	0	-	80	0	-	19	0	-	29	0	-	0
KD	113	0	-	258	1	0.27466	217	0	-	80	0	-	86	0	-	50	0	-	99	1	0.0968	87	0	-	368	0	-	506	2	0.11446	22	0	-	145	0	-	71	0	-	235	0	-	94	0	-	142	0	-	0
KE	96	0	-	242	1	0.25836	215	0	-	62	0	-	83	0	-	46	0	-	98	0	-	76	0	-	433	0	-	626	1	0.5153	24	0	-	122	0	-	58	0	-	249	0	-	78	0	-	116	0	-	0
KG	64	0	-	154	1	0.17302	148	1	0.15102	52	0	-	69	0	-	33	0	-	61	0	-	58	0	-	283	0	-	321	0	-	21	0	-	91	0	-	57	1	0.06772	220	1	0.22576	80	0	-	105	0	-	0
KH	128	0	-	245	1	0.26036	259	0	-	109	0	-	153	1	0.17988	88	0	-	139	0	-	109	0	-	361	0	-	422	0	-	34	0	-	191	0	-	118	0	-	284	0	-	126	0	-	174	0	-	0
KI	100	0	-	181	0	-	174	0	-	70	0	-	84	0	-	56	0	-	90	0	-	86	0	-	328	0	-	358	1	0.34082	24	0	-	121	0	-	57	0	-	224	0	-	66	0	-	111	0	-	0
KL	113	0	-	287	0	-	309	0	-	94	0	-	101	0	-	49	0	-	121	0	-	81	1	0.08678	602	1	0.42872	823	0	-	20	0	-	168	1	0.17024	82	0	-	337	0	-	128	0	-	162	0	-	0
KN	89	0	-	185	2	0.02308	186	1	0.18638	65	0	-	79	0	-	45	0	-	63	0	-	57	1	0.05956	305	1	0.24634	377	0	-	21	0	-	101	0	-	58	0	-	216	1	0.22602	74	0	-	108	0	-	0
KQ	269	0	-	537	2	0.14188	562	0	-	201	1	0.16758	262	0	-	154	0	-	257	0	-	221	0	-	775	0	-	939	0	-	64	0	-	337	1	0.31946	201	1	0.22158	610	2	0.16292	265	0	-	353	0	-	0
KR	669	0	-	1252	1	0.7891	1266	1	0.76068	592	1	0.42664	730	0	-	411	0	-	684	2	0.1523	590	1	0.48734	1693	2	0.4658	1696	3	0.31044	175	0	-	824	2	0.23826	487	1	0.4544	1375	0	-	674	1	0.4941	876	1	0.63904	0
LA	126	0	-	377	0	-	384	0	-	118	0	-	143	0	-	75	0	-	145	0	-	95	0	-	860	2	0.19142	1199	2	0.40142	32	0	-	223	0	-	115	0	-	464	0	-	150	0	-	214	0	-	0
LC	47	0	-	104	0	-	108	0	-	16	0	-	54	0	-	21	0	-	42	0	-	33	0	-	227	0	-	288	0	-	11	0	-	75	0	-	39	0	-	134	0	-	52	0	-	60	0	-	0
LD	8	0	-	46	0	-	51	0	-	9	0	-	10	0	-	7	0	-	8	0	-	8	0	-	134	1	0.11936	251	0	-	0	0	-	21	0	-	3	0	-	58	0	-	10	0	-	24	0	-	0
LE	57	0	-	126	0	-	159	0	-	18	0	-	41	0	-	21	0	-	46	0	-	27	0	-	330	0	-	518	1	0.45576	7	0	-	71	0	-	37	0	-	163	0	-	57	0	-	79	0	-	0
LG	18	0	-	74	0	-	70	0	-	17	0	-	21	0	-	10	0	-	25	0	-	15	0	-	179	0	-	256	0	-	3	0	-	29	0	-	9	0	-	81	0	-	21	0	-	24	0	-	0
LH	117	0	-	245	0	-	260	0	-	96	0	-	117	0	-	70	0	-	105	0	-	105	0	-	433	0	-	548	3	0.02508	27	0	-	159	0	-	99	0	-	327	0	-	113	0	-	161	0	-	0
LI	599	2	0.1405	1164	1	0.76606	1254	3	0.16232	451	0	-	586	0	-	322	0	-	543	0	-	453	0	-	1898	2	0.53086	2291	5	0.12644	128	0	-	798	1	0.597	447	0	-	1344	1	0.79526	627	1	0.46552	761	4	0.01168	0
LN	94	0	-	223	1	0.24222	206	0	-	90	0	-	96	0	-	59	0	-	99	0	-	100	0	-	374	1	0.29642	470	0	-	18	0	-	140	0	-	94	0	-	265	0	-	105	0	-	146	0	-	0
LQ	148	1	0.15	320	0	-	376	0	-	113	0	-	144	1	0.16416	79	0	-	128	0	-	107	0	-	591	0	-	839	0	-	32	0	-	172	2	0.01624	132	1	0.15012	370	1	0.35686	161	1	0.14746	194	0	-	0
LR	98	0	-	332	0	-	295	0	-	97	0	-	128	0	-	64	0	-	152	0	-	100	0	-	567	1	0.40954	721	3	0.05114	26	0	-	170	0	-	107	0	-	377	0	-	129	0	-	207	0	-	0
MA	148	0	-	228	0	-	258	0	-	88	0	-	155	0	-	86	0	-	142	0	-	101	0	-	375	2	0.04808	480	0	-	24	0	-	148	1	0.15504	98	0	-	304	0	-	125	0	-	163	0	-	0
MC	11	0	-	19	0	-	18	0	-	2	0	-	4	0	-	0	0	-	2	0	-	4	0	-	42	0	-	65	0	-	0	0	-	7	0	-	5	0	-	26	0	-	2	0	-	10	0	-	0
MD	6	0	-	20	0	-	14	0	-	4	0	-	2	0	-	1	0	-	2	0	-	1	0	-	51	0	-	86	0	-	0	0	-	7	0	-	0	0	-	18	0	-	0	0	-	3	0	-	0
ME	17	0	-	51	0	-	41	0	-	19	0	-	23	0	-	10	0	-	21	0	-	18	0	-	101	0	-	140	0	-	3	0	-	33	0	-	16	0	-	48	0	-	27	0	-	17	0	-	0
MG	3	0	-	8	0	-	20	0	-	3	0	-	4	0	-	1	0	-	5	0	-	3	0	-	69	0	-	81	0	-	0	0	-	4	0	-	5	0	-	24	0	-	6	0	-	3	0	-	0
MH	46	0	-	69	0	-	62	0	-	25	0	-	27	0	-	27	1	0.02124	34	0	-	32	0	-	104	0	-	111	0	-	6	0	-	42	0	-	22	0	-	61	0	-	32	0	-	41	0	-	0
MI	207	0	-	353	0	-	380	1	0.34694	181	0	-	196	2	0.02448	111	0	-	192	0	-	169	1	0.16892	511	1	0.37768	534	0	-	46	0	-	241	0	-	170	0	-	425	0	-	209	0	-	289	1	0.2857	0
MK	12	0	-	51	0	-	55	0	-	5	1	0.00426	13	0	-	2	0	-	7	0	-	5	0	-	115	0	-	183	0	-	1	0	-	15	0	-	5	0	-	58	0	-	13	0	-	23	0	-	0
ML	655	1	0.52534	1266	1	0.79618	1265	2	0.4108	532	0	-	651	2	0.2007	366	0	-	638	0	-	514	4	0.00242	1790	4	0.08544	1889	3	0.37432	165	0	-	858	1	0.62034	500	0	-	1423	1	0.81626	612	0	-	826	1	0.6174	0
MN	8	0	-	38	0	-	25	0	-	5	0	-	5	0	-	3	0	-	5	0	-	11	0	-	82	0	-	112	0	-	0	0	-	15	0	-	8	0	-	42	0	-	11	0	-	2	0	-	0
MQ	14	0	-	49	0	-	46	0	-	16	0	-	11	0	-	4	0	-	13	0	-	10	0	-	114	0	-	157	0	-	0	0	-	23	0	-	20	0	-	66	1	0.07598	20	0	-	29	0	-	0
MR	89	0	-	177	0	-	178	0	-	99	0	-	92	0	-	58	0	-	87	0	-	94	0	-	279	0	-	283	1	0.27506	16	0	-	118	0	-	84	0	-	215	0	-	113	0	-	150	0	-	0
NA	86	0	-	297	0	-	279	0	-	47	0	-	71	0	-	27	0	-	72	0	-	62	0	-	470	0	-	641	0	-	8	0	-	116	0	-	60	0	-	303	0	-	78	0	-	148	0	-	0
NR	133	0	-	218	0	-	242	0	-	113	0	-	129	0	-	73	0	-	138	0	-	123	0	-	339	0	-	330	0	-	25	0	-	187	0	-	103	0	-	256	0	-	149	0	-	178	0	-	0
PA	154	0	-	419	0	-	469	0	-	124	1	0.11108	167	1	0.19296	91	0	-	182	0	-	156	0	-	794	0	-	926	0	-	36	0	-	237	0	-	136	0	-	471	1	0.42644	191	1	0.17292	276	0	-	0
PC	13	0	-	60	0	-	47	0	-	18	0	-	19	0	-	11	0	-	28	0	-	12	0	-	102	0	-	152	0	-	3	0	-	30	0	-	17	0	-	66	1	0.07688	22	0	-	36	0	-	0
PD	14	0	-	31	0	-	38	0	-	8	0	-	6	0	-	2	0	-	13	0	-	6	0	-	121	0	-	184	0	-	0	0	-	18	0	-	2	0	-	54	1	0.06148	13	0	-	17	0	-	0
PE	7	0	-	36	0	-	38	0	-	3	1	0.00288	8	0	-	2	0	-	6	0	-	2	0	-	111	0	-	183	1	0.19246	0	0	-	9	0	-	3	0	-	32	0	-	9	0	-	12	0	-	0
PF	6	0	-	14	0	-	6	0	-	3	0	-	1	0	-	0	0	-	4	0	-	1	0	-	35	0	-	92	0	-	0	0	-	7	0	-	1	0	-	13	0	-	5	0	-	2	0	-	0
PG	14	0	-	74	0	-	52	0	-	6	0	-	12	0	-	3	0	-	15	0	-	4	0	-	150	0	-	222	0	-	1	0	-	18	0	-	9	0	-	85	0	-	15	1	0.01472	27	0	-	0
PH	10	0	-	49	0	-	38	0	-	4	0	-	10	0	-	4	0	-	15	0	-	4	0	-	110	1	0.09698	154	0	-	0	0	-	16	0	-	6	0	-	56	0	-	12	0	-	17	0	-	0
PI	55	0	-	100	0	-	76	0	-	38	0	-	24	0	-	25	0	-	30	0	-	29	0	-	174	0	-	225	0	-	5	0	-	63	0	-	31	0	-	109	1	0.12044	43	0	-	58	0	-	0
PK	40	0	-	93	0	-	83	1	0.08884	30	0	-	40	0	-	15	0	-	34	0	-	24	0	-	247	0	-	319	0	-	7	0	-	52	0	-	22	0	-	146	0	-	36	0	-	71	0	-	0
PL	53	0	-	139	0	-	128	0	-	50	0	-	45	0	-	30	0	-	53	0	-	39	0	-	327	0	-	499	1	0.44134	10	0	-	84	0	-	36	0	-	176	0	-	58	0	-	100	0	-	0
PM	18	0	-	54	0	-	51	0	-	17	0	-	17	0	-	4	0	-	17	0	-	18	0	-	106	0	-	131	0	-	5	0	-	27	0	-	16	0	-	66	0	-	19	0	-	23	0	-	0
PN	32	1	0.03592	101	0	-	90	0	-	9	0	-	23	0	-	12	0	-	26	0	-	26	0	-	205	0	-	253	0	-	2	0	-	37	0	-	14	0	-	122	0	-	36	0	-	53	0	-	0
PQ	119	0	-	217	0	-	225	0	-	87	0	-	115	0	-	62	0	-	126	0	-	96	0	-	328	0	-	433	0	-	27	0	-	153	1	0.15848	79	0	-	233	1	0.24002	95	0	-	143	0	-	0
PR	48	0	-	87	0	-	105	0	-	27	0	-	44	0	-	19	0	-	33	0	-	25	0	-	164	0	-	247	0	-	9	0	-	56	0	-	36	0	-	122	0	-	57	0	-	52	0	-	0
QA	135	0	-	267	0	-	270	0	-	93	0	-	98	0	-	72	0	-	117	0	-	99	1	0.10358	497	0	-	600	0	-	23	0	-	162	0	-	97	1	0.11356	309	1	0.30358	120	0	-	163	0	-	0
QC	11	0	-	56	0	-	43	0	-	10	0	-	15	0	-	5	0	-	13	0	-	6	0	-	107	0	-	135	0	-	0	0	-	21	0	-	6	0	-	67	0	-	19	0	-	22	0	-	0
QD	103	0	-	239	0	-	233	1	0.2264	74	0	-	110	0	-	74	1	0.05704	115	0	-	93	0	-	425	0	-	485	0	-	22	0	-	151	0	-	67	0	-	308	0	-	115	0	-	147	0	-	0
QN	157	1	0.16026	297	0	-	323	0	-	171	0	-	188	0	-	89	1	0.06772	180	0	-	150	0	-	418	0	-	427	1	0.38702	55	0	-	223	1	0.221	128	0	-	333	0	-	202	1	0.18304	228	0	-	0
QR	280	0	-	560	0	-	597	0	-	218	1	0.1843	312	0	-	162	0	-	271	0	-	248	0	-	759	0	-	905	0	-	69	0	-	359	0	-	246	1	0.25994	584	0	-	293	0	-	405	1	0.3744	0
RA	25	0	-	103	0	-	83	0	-	11	0	-	14	0	-	7	0	-	18	0	-	14	0	-	255	0	-	392	0	-	0	0	-	33	0	-	10	0	-	130	0	-	21	0	-	28	0	-	0
SA	1465	1	0.81528	2427	4	0.35638	2386	5	0.12108	1237	0	-	1507	2	0.57892	865	2	0.14424	1441	2	0.43148	1249	0	-	2854	1	0.9353	2834	4	0.41702	424	0	-	1765	2	0.5898	1155	2	0.41912	2656	5	0.20018	1492	0	-	1896	3	0.37028	0
SC	257	0	-	395	1	0.39224	412	1	0.3693	202	0	-	287	2	0.05048	164	0	-	263	1	0.23624	229	0	-	493	1	0.36742	501	0	-	75	0	-	318	1	0.29966	221	0	-	471	0	-	278	0	-	342	1	0.3254	0
SD	211	0	-	390	0	-	412	0	-	176	0	-	217	0	-	140	0	-	201	0	-	167	0	-	618	0	-	725	1	0.56896	44	0	-	290	0	-	172	0	-	498	1	0.44092	218	0	-	289	1	0.28516	0
SE	59	0	-	169	1	0.18992	167	0	-	52	0	-	51	0	-	38	0	-	57	0	-	49	0	-	330	0	-	546	0	-	4	0	-	78	0	-	42	0	-	185	0	-	53	0	-	93	1	0.10188	0
SF	24	0	-	77	0	-	60	0	-	13	0	-	24	1	0.03056	11	0	-	23	0	-	13	0	-	157	0	-	257	0	-	4	0	-	38	0	-	15	0	-	99	0	-	36	0	-	50	1	0.0568	0
SG	364	0	-	671	2	0.20416	671	0	-	281	1	0.23114	372	0	-	224	0	-	336	2	0.04564	277	2	0.03608	865	1	0.55096	894	0	-	103	0	-	441	1	0.39498	298	0	-	730	1	0.5764	372	0	-	504	0	-	0
SH	157	0	-	305	0	-	252	0	-	130	0	-	165	0	-	117	0	-	184	0	-	140	0	-	427	0	-	419	0	-	55	0	-	213	1	0.21278	128	0	-	335	1	0.32638	181	0	-	210	0	-	0
SI	29	0	-	102	0	-	101	0	-	13	0	-	28	0	-	9	0	-	25	0	-	10	0	-	241	0	-	372	0	-	2	0	-	40	0	-	11	0	-	126	1	0.13616	33	0	-	64	0	-	0
SK	205	0	-	408	0	-	361	0	-	138	1	0.1206	185	1	0.2131	106	0	-	164	0	-	132	0	-	573	0	-	752	0	-	42	0	-	249	0	-	157	0	-	463	1	0.41644	203	0	-	267	0	-	0
SL	139	0	-	327	1	0.33316	343	0	-	111	0	-	126	0	-	85	0	-	126	0	-	123	0	-	654	1	0.45718	904	0	-	27	0	-	181	0	-	107	0	-	372	0	-	156	0	-	213	0	-	0
SM	95	1	0.09924	183	0	-	164	0	-	66	0	-	87	0	-	48	0	-	81	0	-	75	0	-	253	0	-	294	0	-	16	0	-	107	0	-	68	0	-	193	0	-	105	0	-	119	0	-	0
SN	658	0	-	1011	4	0.0369	1020	1	0.67902	550	1	0.39984	703	3	0.05824	451	0	-	689	0	-	570	0	-	1024	0	-	1021	1	0.69318	167	1	0.0939	826	1	0.60812	536	0	-	982	3	0.10788	680	0	-	817	1	0.61166	0
SP	541	2	0.12406	923	0	-	919	1	0.6455	432	1	0.32936	505	0	-	314	0	-	479	0	-	429	0	-	1201	2	0.3078	1273	0	-	136	0	-	658	0	-	426	1	0.41106	985	2	0.32424	520	2	0.09154	625	0	-	0
SQ	75	0	-	212	0	-	219	0	-	45	0	-	62	0	-	31	0	-	64	0	-	55	0	-	406	0	-	453	1	0.40746	14	1	0.00738	106	0	-	57	0	-	247	0	-	81	0	-	117	1	0.12636	0
SR	30	0	-	119	0	-	129	1	0.1328	18	0	-	26	0	-	12	0	-	24	0	-	20	0	-	255	0	-	369	0	-	2	0	-	50	0	-	18	0	-	116	0	-	26	0	-	61	0	-	0
TA	688	1	0.54036	1286	1	0.80348	1261	1	0.75924	534	0	-	653	1	0.56816	365	0	-	599	1	0.4591	498	0	-	1850	2	0.51668	2008	1	0.9045	149	0	-	772	0	-	518	0	-	1423	1	0.81892	690	0	-	873	2	0.26498	0
TC	75	0	-	126	0	-	145	0	-	36	0	-	60	0	-	29	0	-	55	1	0.05386	39	0	-	221	0	-	279	1	0.27596	14	0	-	82	0	-	43	0	-	145	0	-	55	0	-	79	0	-	0
TD	110	0	-	224	1	0.24364	223	0	-	71	0	-	112	0	-	59	0	-	105	0	-	87	0	-	420	0	-	532	1	0.4572	25	0	-	145	0	-	91	0	-	280	0	-	110	0	-	146	0	-	0
TE	65	1	0.07238	166	0	-	146	0	-	52	0	-	47	0	-	25	0	-	60	0	-	60	0	-	362	0	-	509	1	0.44504	11	0	-	89	0	-	59	0	-	199	0	-	64	0	-	92	0	-	0
TF	4	0	-	43	0	-	48	0	-	9	0	-	10	0	-	4	0	-	17	0	-	5	0	-	137	0	-	210	0	-	1	0	-	19	0	-	8	0	-	73	1	0.07972	8	0	-	16	0	-	0
TG	30	0	-	155	0	-	128	0	-	23	0	-	24	0	-	10	0	-	31	0	-	18	0	-	280	0	-	374	0	-	2	0	-	49	0	-	12	0	-	153	0	-	28	0	-	54	0	-	0
TH	50	0	-	98	0	-	107	0	-	36	0	-	34	0	-	23	0	-	52	0	-	30	0	-	190	0	-	293	0	-	3	0	-	53	0	-	26	0	-	123	0	-	50	0	-	86	0	-	0
TI	199	0	-	430	0	-	423	1	0.37606	162	1	0.14034	185	0	-	128	0	-	218	0	-	175	0	-	600	0	-	712	1	0.55948	65	0	-	261	0	-	149	0	-	412	1	0.38268	200	0	-	253	0	-	0
TK	169	1	0.1678	370	0	-	356	0	-	149	0	-	180	3	0.00166	115	0	-	188	0	-	137	1	0.13744	576	0	-	735	1	0.57156	42	0	-	246	0	-	115	1	0.1333	399	0	-	176	0	-	256	0	-	0
TL	32	0	-	182	0	-	190	0	-	22	0	-	46	0	-	22	0	-	28	0	-	28	0	-	486	0	-	761	2	0.21454	1	0	-	63	0	-	10	0	-	224	1	0.23236	37	0	-	62	1	0.06946	0
TM	132	0	-	254	1	0.27244	258	0	-	86	0	-	123	0	-	64	0	-	112	0	-	110	0	-	383	1	0.30174	397	0	-	32	0	-	174	1	0.17562	89	0	-	258	1	0.25924	127	0	-	150	0	-	0
TN	415	0	-	685	1	0.57002	643	1	0.51732	341	0	-	402	1	0.40498	261	0	-	362	3	0.00546	321	0	-	845	1	0.54902	897	1	0.64662	101	0	-	430	0	-	305	0	-	712	1	0.57078	408	1	0.337	502	1	0.44142	0
TP	209	0	-	462	0	-	445	2	0.08614	161	0	-	198	0	-	102	0	-	220	0	-	147	1	0.14836	748	0	-	891	3	0.0838	48	0	-	279	2	0.0391	163	0	-	520	0	-	215	0	-	293	0	-	0
TQ	76	0	-	194	0	-	203	1	0.20142	45	1	0.0417	63	0	-	35	0	-	62	0	-	41	0	-	341	1	0.2694	456	0	-	14	0	-	92	0	-	55	0	-	215	1	0.22166	69	0	-	100	0	-	0
TR	33	0	-	115	0	-	132	0	-	22	0	-	34	0	-	20	0	-	32	0	-	26	0	-	282	0	-	395	0	-	8	0	-	46	0	-	21	0	-	136	0	-	30	0	-	55	0	-	0
TS	587	0	-	1047	2	0.37272	1102	2	0.34512	452	1	0.34392	540	1	0.4994	365	0	-	583	1	0.4495	493	2	0.10336	1514	0	-	1646	2	0.57078	128	0	-	721	3	0.04554	456	0	-	1184	0	-	615	0	-	797	1	0.60226	0
VA	664	0	-	1216	2	0.44444	1212	0	-	533	0	-	659	0	-	387	0	-	667	0	-	533	0	-	1627	3	0.19354	1906	2	0.65106	152	0	-	778	0	-	531	0	-	1391	1	0.81028	742	2	0.16684	874	0	-	0
VC	15	0	-	41	0	-	62	0	-	13	0	-	18	0	-	3	0	-	19	0	-	8	0	-	130	0	-	194	1	0.20184	0	0	-	19	0	-	9	0	-	71	0	-	13	0	-	27	0	-	0
VD	9	0	-	36	0	-	45	0	-	5	0	-	11	0	-	8	0	-	6	0	-	10	0	-	141	0	-	198	0	-	0	0	-	17	0	-	4	0	-	59	0	-	5	0	-	24	0	-	0
VE	112	0	-	215	0	-	226	0	-	76	0	-	111	0	-	60	0	-	114	0	-	88	2	0.00374	425	2	0.06006	498	0	-	18	0	-	132	0	-	94	0	-	244	0	-	123	0	-	165	0	-	0
VF	126	0	-	223	0	-	265	0	-	84	0	-	125	0	-	78	0	-	93	0	-	93	0	-	415	0	-	521	0	-	18	0	-	148	0	-	72	0	-	275	0	-	107	0	-	158	0	-	0
VG	20	0	-	82	0	-	71	0	-	12	0	-	18	0	-	2	0	-	17	0	-	14	0	-	160	0	-	241	0	-	2	0	-	33	0	-	11	0	-	80	0	-	28	0	-	35	0	-	0
VH	14	0	-	58	0	-	51	0	-	9	0	-	15	0	-	6	0	-	12	0	-	9	0	-	142	0	-	216	0	-	1	0	-	21	0	-	7	0	-	67	0	-	12	0	-	22	0	-	0
VI	918	2	0.27158	1672	4	0.15192	1675	2	0.55852	761	0	-	855	2	0.29106	581	0	-	861	1	0.58988	768	0	-	2152	4	0.14176	2284	2	0.74362	231	0	-	1148	2	0.37288	712	0	-	1835	1	0.88856	992	2	0.25696	1209	0	-	0
VK	19	0	-	112	0	-	103	0	-	10	0	-	20	0	-	8	0	-	19	0	-	9	0	-	271	0	-	380	0	-	5	0	-	31	0	-	12	0	-	136	0	-	24	0	-	42	0	-	0
VL	444	0	-	1068	0	-	998	2	0.3037	358	0	-	453	1	0.44072	209	0	-	436	0	-	322	0	-	1767	4	0.08336	2279	6	0.04766	80	0	-	567	2	0.13416	349	1	0.35374	1272	3	0.18664	467	0	-	626	1	0.52098	0
VM	152	0	-	317	2	0.05968	283	1	0.26656	105	0	-	157	0	-	72	0	-	135	0	-	105	0	-	466	1	0.3569	582	2	0.14552	37	0	-	185	0	-	102	0	-	324	0	-	152	1	0.13842	190	0	-	0
VN	21	0	-	66	0	-	45	0	-	3	0	-	14	0	-	6	0	-	8	0	-	4	0	-	149	0	-	226	0	-	0	0	-	18	0	-	4	0	-	77	1	0.08806	10	0	-	39	0	-	0
VP	37	0	-	120	0	-	97	0	-	20	0	-	39	0	-	20	0	-	29	0	-	19	0	-	260	0	-	334	1	0.3178	9	0	-	51	0	-	25	0	-	152	0	-	31	0	-	49	0	-	0
VQ	101	0	-	241	1	0.25758	235	0	-	83	0	-	87	0	-	58	0	-	98	0	-	89	1	0.09666	393	0	-	545	0	-	24	0	-	144	0	-	73	0	-	247	0	-	103	0	-	159	0	-	0
VR	105	0	-	237	1	0.2531	244	0	-	93	0	-	100	0	-	55	0	-	106	0	-	92	0	-	387	0	-	449	0	-	26	0	-	142	0	-	86	0	-	240	0	-	131	0	-	145	0	-	0
VS	106	0	-	284	0	-	275	0	-	73	0	-	81	0	-	56	0	-	99	0	-	73	0	-	533	0	-	709	1	0.56154	15	0	-	133	0	-	72	0	-	285	0	-	95	0	-	139	0	-	0
VT	154	1	0.15736	377	0	-	358	1	0.3296	106	0	-	141	0	-	73	0	-	139	2	0.00818	138	0	-	650	1	0.45568	793	0	-	26	0	-	208	0	-	115	0	-	430	0	-	169	1	0.15226	220	0	-	0
VW	1	0	-	8	0	-	4	0	-	3	0	-	0	0	-	0	0	-	1	0	-	0	0	-	17	0	-	25	0	-	0	0	-	3	0	-	1	0	-	3	0	-	1	0	-	6	0	-	0
VY	15	0	-	54	0	-	68	0	-	6	0	-	12	0	-	3	0	-	7	0	-	10	0	-	193	0	-	296	0	-	0	0	-	21	0	-	4	0	-	77	0	-	9	1	0.00894	17	0	-	0
WA	2	0	-	16	0	-	9	0	-	3	0	-	2	0	-	0	0	-	2	0	-	0	0	-	30	0	-	47	0	-	0	0	-	2	0	-	3	0	-	12	0	-	2	0	-	4	0	-	0
WC	0	0	-	2	0	-	2	0	-	0	0	-	2	0	-	0	0	-	0	0	-	0	0	-	4	0	-	8	0	-	0	0	-	0	0	-	0	0	-	2	0	-	1	0	-	0	0	-	0
WD	0	0	-	1	0	-	1	0	-	1	0	-	0	0	-	0	0	-	2	0	-	0	0	-	3	0	-	19	0	-	0	0	-	2	0	-	1	0	-	2	0	-	2	0	-	3	0	-	0
WE	0	0	-	0	0	-	2	0	-	1	0	-	1	0	-	1	0	-	0	0	-	0	0	-	10	0	-	11	0	-	0	0	-	0	0	-	0	0	-	2	0	-	2	0	-	1	0	-	0
WF	1	0	-	3	0	-	2	0	-	0	0	-	1	0	-	0	0	-	1	0	-	0	0	-	13	0	-	11	0	-	0	0	-	1	0	-	0	0	-	1	0	-	0	0	-	2	0	-	0
WG	1	0	-	3	0	-	3	0	-	0	0	-	0	0	-	0	0	-	3	0	-	0	0	-	5	0	-	10	0	-	0	0	-	0	0	-	0	0	-	4	0	-	1	0	-	1	0	-	0
WH	0	0	-	2	0	-	4	0	-	0	0	-	0	0	-	0	0	-	0	0	-	2	0	-	2	0	-	9	0	-	0	0	-	1	0	-	0	0	-	1	0	-	0	0	-	1	0	-	0
WI	1	0	-	1	0	-	3	0	-	0	0	-	0	0	-	1	0	-	3	0	-	1	0	-	15	0	-	24	0	-	0	0	-	3	0	-	0	0	-	9	0	-	0	0	-	0	0	-	0
WK	2	0	-	4	0	-	4	0	-	0	0	-	1	0	-	0	0	-	0	0	-	0	0	-	9	0	-	13	0	-	0	0	-	1	0	-	0	0	-	1	0	-	1	0	-	1	0	-	0
WL	17	0	-	62	0	-	46	0	-	19	0	-	20	0	-	8	0	-	15	0	-	17	0	-	107	0	-	140	1	0.14996	1	0	-	25	0	-	14	0	-	71	0	-	17	0	-	36	0	-	0
WM	41	0	-	50	0	-	55	0	-	23	0	-	28	0	-	15	0	-	20	0	-	15	0	-	74	0	-	79	0	-	9	0	-	17	0	-	19	0	-	56	0	-	29	0	-	28	0	-	0
WN	3	0	-	1	0	-	6	0	-	0	0	-	1	0	-	0	0	-	0	0	-	1	0	-	8	0	-	13	0	-	0	0	-	1	0	-	1	0	-	6	0	-	1	0	-	2	0	-	0
WP	0	0	-	5	0	-	3	0	-	0	0	-	1	0	-	0	0	-	1	0	-	1	0	-	8	0	-	21	0	-	0	0	-	0	0	-	1	0	-	7	0	-	1	0	-	0	0	-	0
WQ	0	0	-	4	0	-	2	0	-	0	0	-	0	0	-	0	0	-	0	0	-	1	0	-	2	0	-	6	0	-	0	0	-	2	0	-	0	0	-	3	0	-	1	0	-	2	0	-	0
WR	1	0	-	2	0	-	1	0	-	0	0	-	1	0	-	1	0	-	1	0	-	0	0	-	7	0	-	13	0	-	1	0	-	1	0	-	0	0	-	3	0	-	1	0	-	1	0	-	0
WS	30	0	-	48	0	-	49	0	-	15	0	-	17	0	-	21	0	-	24	0	-	22	0	-	73	0	-	85	1	0.09302	5	0	-	30	0	-	18	0	-	51	0	-	21	0	-	35	0	-	0
WT	1	0	-	6	0	-	5	0	-	0	0	-	0	0	-	0	0	-	1	0	-	1	0	-	25	0	-	32	0	-	1	0	-	1	0	-	0	0	-	6	0	-	2	0	-	2	0	-	0
YA	18	0	-	82	0	-	83	0	-	14	0	-	14	0	-	7	0	-	17	0	-	15	0	-	227	0	-	416	0	-	5	0	-	27	0	-	11	0	-	82	0	-	18	0	-	25	0	-	0
YC	11	0	-	50	0	-	64	0	-	6	1	0.00518	16	0	-	4	1	0.00328	18	0	-	11	0	-	107	0	-	156	1	0.1651	1	0	-	14	0	-	4	0	-	63	0	-	17	0	-	26	0	-	0
YD	6	0	-	31	0	-	40	0	-	6	0	-	8	0	-	0	0	-	7	0	-	6	0	-	90	0	-	162	0	-	0	0	-	7	0	-	4	0	-	41	0	-	4	0	-	11	0	-	0
YE	86	0	-	178	0	-	176	0	-	55	0	-	64	0	-	33	0	-	64	0	-	67	0	-	312	1	0.25086	419	0	-	13	0	-	77	0	-	62	0	-	204	0	-	76	0	-	106	0	-	0
YF	842	1	0.61598	1684	3	0.34998	1578	2	0.52326	638	1	0.45184	804	0	-	452	0	-	829	1	0.57196	734	0	-	2358	3	0.37962	2449	5	0.15462	198	1	0.11212	1157	0	-	680	1	0.57174	1830	3	0.36104	869	2	0.21418	1169	2	0.39014	0
YG	70	0	-	128	0	-	120	0	-	49	0	-	52	0	-	42	0	-	56	0	-	54	0	-	200	0	-	260	0	-	18	0	-	85	0	-	48	0	-	139	0	-	68	0	-	73	0	-	0
YH	212	0	-	386	0	-	388	0	-	133	0	-	171	0	-	118	0	-	199	2	0.0168	158	0	-	546	0	-	555	0	-	53	0	-	235	0	-	136	0	-	397	2	0.07822	180	0	-	241	2	0.032	0
YI	19	0	-	81	1	0.09568	71	0	-	10	0	-	17	0	-	5	0	-	13	0	-	8	0	-	198	0	-	317	0	-	0	0	-	33	0	-	13	0	-	104	0	-	18	0	-	34	0	-	0
YK	65	0	-	176	0	-	156	0	-	52	0	-	58	0	-	33	0	-	63	0	-	45	0	-	315	0	-	371	0	-	14	0	-	81	0	-	41	0	-	196	0	-	69	0	-	104	0	-	0
YL	80	0	-	275	0	-	279	1	0.26644	64	0	-	81	0	-	38	0	-	99	0	-	70	0	-	619	0	-	928	1	0.66176	16	0	-	94	0	-	65	0	-	357	0	-	86	0	-	118	0	-	0
YM	2	0	-	25	0	-	19	0	-	2	0	-	3	0	-	0	0	-	6	0	-	5	0	-	86	0	-	114	0	-	0	0	-	7	0	-	1	0	-	29	0	-	5	0	-	11	0	-	0
YN	124	1	0.1269	230	2	0.03278	228	0	-	105	0	-	125	0	-	75	0	-	107	0	-	104	0	-	316	1	0.25704	353	1	0.3345	31	0	-	155	0	-	113	0	-	255	0	-	145	0	-	177	0	-	0
YP	0	0	-	16	0	-	21	0	-	4	0	-	4	0	-	4	0	-	4	0	-	3	0	-	97	0	-	118	0	-	1	0	-	7	0	-	1	0	-	30	0	-	1	0	-	15	0	-	0
YQ	20	0	-	80	0	-	75	0	-	15	0	-	20	0	-	7	0	-	14	0	-	7	0	-	180	0	-	283	0	-	1	0	-	25	0	-	15	0	-	118	0	-	23	0	-	31	0	-	0
YR	33	0	-	94	0	-	79	0	-	31	0	-	31	0	-	18	0	-	37	0	-	31	0	-	162	0	-	243	1	0.2467	3	0	-	53	0	-	18	0	-	90	0	-	25	0	-	44	0	-	0
YS	60	0	-	148	0	-	183	0	-	52	0	-	48	0	-	44	0	-	48	0	-	49	0	-	313	0	-	417	0	-	13	0	-	82	1	0.0878	45	1	0.05486	161	0	-	57	0	-	82	0	-	0
YT	67	0	-	158	0	-	189	0	-	59	0	-	62	0	-	38	0	-	77	0	-	49	0	-	317	0	-	447	1	0.4024	15	0	-	90	0	-	47	0	-	206	0	-	70	0	-	91	0	-	0
YW	1	0	-	2	0	-	2	0	-	1	0	-	2	0	-	0	0	-	0	0	-	0	0	-	8	0	-	19	0	-	0	0	-	3	0	-	1	0	-	4	0	-	0	0	-	3	0	-	0
[truncated: 224 more columns]

## Sheet: fastml
Branches	N10_N11			N10_Tribolium_castaneum_661369			N11_N12			N11_N13			N12_Drosophila_melanogaster_Dmel_CG5940			N12_Drosophila_grimshawi_Dgri_GH16723			N13_Aedes_aegypti_AaeL_AAEL000672			N13_Anopheles_gambiae_AgaP_AGAP012413			N14_Caenorhabditis_elegans_ZK507.6			N14_Brugia_malayi_Bm1_12035			N15_N16			N15_Branchiostoma_floridae_BRAFLDRAFT_69715			N16_N17			N16_Ciona_intestinalis_100176577			N17_N18			N17_N32			N18_N19
Amino acid replacement type	Expected(Simulated)	Observed	p-value	Expected(Simulated)	Observed	p-value	Expected(Simulated)	Observed	p-value	Expected(Simulated)	Observed	p-value	Expected(Simulated)	Observed	p-value	Expected(Simulated)	Observed	p-value	Expected(Simulated)	Observed	p-value	Expected(Simulated)	Observed	p-value	Expected(Simulated)	Observed	p-value	Expected(Simulated)	Observed	p-value	Expected(Simulated)	Observed	p-value	Expected(Simulated)	Observed	p-value	Expected(Simulated)	Observed	p-value	Expected(Simulated)	Observed	p-value	Expected(Simulated)	Observed	p-value	Expected(Simulated)	Observed	p-value	Expected(Simulated)
CA	169	0	-	291	0	-	312	1	0.28498	109	0	-	178	0	-	96	0	-	145	0	-	122	1	0.122	418	0	-	476	0	-	45	0	-	185	2	0.0195	138	1	0.15526	324	0	-	147	0	-	173	0	-	0
CD	28	0	-	62	0	-	53	0	-	12	0	-	28	0	-	13	0	-	24	0	-	14	0	-	114	0	-	122	0	-	2	0	-	22	0	-	13	0	-	44	0	-	33	0	-	25	0	-	0
CN	52	0	-	89	0	-	92	1	0.09238	34	0	-	48	0	-	26	0	-	36	0	-	38	0	-	143	0	-	157	0	-	10	0	-	63	0	-	24	0	-	100	0	-	53	0	-	63	1	0.06258	0
CR	34	0	-	87	0	-	93	0	-	34	0	-	45	0	-	29	0	-	44	0	-	34	0	-	127	1	0.10996	156	0	-	13	0	-	61	0	-	42	0	-	93	0	-	38	0	-	46	0	-	0
DA	37	0	-	130	0	-	135	0	-	20	0	-	27	0	-	10	0	-	36	0	-	21	0	-	333	0	-	428	1	0.36846	1	0	-	46	0	-	11	0	-	199	0	-	40	0	-	65	0	-	0
DN	84	1	0.07022	188	0	-	185	2	0.01814	76	0	-	102	0	-	63	1	0.06566	72	0	-	77	1	0.07604	285	0	-	298	0	-	20	0	-	131	0	-	78	0	-	218	1	0.21384	100	0	-	130	0	-	0
DR	84	0	-	187	0	-	194	0	-	75	0	-	92	0	-	50	0	-	78	0	-	80	0	-	324	0	-	420	0	-	17	0	-	110	0	-	77	0	-	254	1	0.24806	101	0	-	133	0	-	0
EA	21	0	-	94	0	-	101	0	-	11	0	-	18	0	-	6	0	-	24	0	-	13	0	-	292	0	-	446	1	0.3848	2	0	-	25	0	-	5	0	-	130	1	0.13338	29	0	-	36	1	0.0371	0
EC	8	0	-	20	0	-	34	0	-	6	0	-	5	0	-	3	0	-	6	0	-	4	0	-	61	0	-	109	0	-	0	0	-	10	0	-	2	0	-	28	0	-	4	0	-	9	0	-	0
ED	503	0	-	1090	2	0.38978	1048	0	-	362	1	0.28636	486	2	0.09784	284	1	0.26776	536	1	0.44786	433	0	-	1622	4	0.06066	1766	4	0.12614	105	0	-	673	0	-	408	1	0.39684	1173	1	0.73322	552	1	0.41408	711	1	0.51946	0
EN	138	0	-	251	0	-	218	0	-	86	1	0.07642	119	0	-	82	0	-	123	0	-	104	0	-	365	1	0.28608	438	2	0.08284	46	0	-	162	0	-	118	0	-	278	0	-	142	0	-	186	0	-	0
EQ	339	1	0.25062	670	1	0.56564	651	0	-	256	0	-	338	0	-	208	0	-	319	0	-	265	0	-	988	1	0.59742	1144	1	0.71136	75	0	-	407	0	-	251	0	-	717	1	0.55812	337	1	0.27384	465	0	-	0
ER	129	0	-	266	0	-	269	0	-	88	0	-	100	0	-	57	0	-	100	0	-	81	0	-	446	0	-	560	0	-	17	0	-	158	0	-	71	0	-	281	0	-	128	0	-	151	0	-	0
FA	41	0	-	98	0	-	123	0	-	27	0	-	32	0	-	23	0	-	31	0	-	40	0	-	218	0	-	300	0	-	6	0	-	55	0	-	27	0	-	135	1	0.14154	45	0	-	64	0	-	0
FC	82	0	-	149	0	-	163	0	-	60	0	-	76	0	-	45	0	-	69	0	-	57	0	-	196	0	-	196	2	0.0194	18	0	-	81	0	-	74	0	-	172	0	-	104	0	-	109	0	-	0
FD	2	0	-	27	0	-	18	0	-	3	0	-	12	0	-	5	0	-	11	0	-	14	0	-	57	0	-	86	0	-	3	0	-	16	0	-	5	0	-	25	0	-	6	0	-	13	0	-	0
FE	7	0	-	26	0	-	33	0	-	1	0	-	8	0	-	4	0	-	10	0	-	4	0	-	98	0	-	183	0	-	0	0	-	10	0	-	3	0	-	33	0	-	8	0	-	8	0	-	0
FG	5	0	-	27	0	-	25	0	-	3	0	-	1	0	-	1	0	-	9	0	-	5	0	-	69	0	-	112	0	-	0	0	-	7	0	-	2	0	-	41	0	-	3	0	-	12	0	-	0
FH	124	1	0.0969	244	1	0.26148	231	0	-	115	0	-	144	0	-	69	0	-	136	0	-	112	0	-	346	0	-	386	0	-	34	0	-	172	0	-	107	0	-	269	0	-	132	0	-	174	0	-	0
FI	185	0	-	372	0	-	379	0	-	136	0	-	183	0	-	109	2	0.00648	171	0	-	166	0	-	556	0	-	561	1	0.453	44	0	-	237	0	-	127	1	0.14552	399	0	-	195	0	-	262	0	-	0
FK	14	0	-	46	0	-	51	0	-	4	0	-	11	0	-	4	0	-	9	0	-	4	0	-	114	0	-	210	0	-	1	0	-	16	0	-	3	0	-	69	0	-	9	0	-	22	0	-	0
FL	336	0	-	651	0	-	685	0	-	251	0	-	360	0	-	197	1	0.20002	335	0	-	268	0	-	1118	9	0	1367	3	0.1805	66	0	-	406	0	-	253	1	0.26816	793	1	0.58928	364	1	0.29278	463	0	-	0
FM	19	0	-	54	0	-	67	0	-	17	0	-	16	0	-	15	0	-	26	0	-	20	0	-	118	0	-	153	0	-	3	0	-	29	0	-	9	0	-	73	0	-	29	0	-	29	0	-	0
FN	10	0	-	34	0	-	35	0	-	0	0	-	12	0	-	2	0	-	12	0	-	8	0	-	90	0	-	128	0	-	1	0	-	15	0	-	9	0	-	53	0	-	7	0	-	26	0	-	0
FQ	25	0	-	75	0	-	68	0	-	12	0	-	25	0	-	8	0	-	30	0	-	15	0	-	131	0	-	216	0	-	1	0	-	31	0	-	16	0	-	80	0	-	28	0	-	31	0	-	0
FR	24	0	-	62	0	-	52	0	-	15	0	-	24	0	-	11	0	-	29	0	-	22	0	-	102	0	-	168	0	-	7	0	-	44	0	-	17	0	-	93	1	0.0989	42	0	-	36	0	-	0
GA	444	0	-	827	0	-	854	1	0.60518	343	0	-	455	0	-	276	0	-	458	1	0.39996	396	0	-	1079	1	0.62936	1168	2	0.3587	124	0	-	570	1	0.48178	357	1	0.35656	923	1	0.64396	502	2	0.08082	673	0	-	0
GC	55	0	-	104	0	-	92	0	-	40	0	-	52	0	-	28	0	-	52	0	-	43	0	-	147	0	-	147	0	-	12	0	-	50	0	-	32	0	-	119	0	-	61	0	-	65	0	-	0
GD	104	0	-	232	1	0.24966	259	1	0.2428	109	0	-	122	0	-	58	0	-	120	0	-	120	0	-	349	0	-	415	1	0.36178	20	0	-	152	0	-	89	0	-	261	0	-	114	0	-	174	1	0.16304	0
GE	77	0	-	174	0	-	178	0	-	53	0	-	90	0	-	37	0	-	79	0	-	64	0	-	270	0	-	337	0	-	27	0	-	108	0	-	61	0	-	173	0	-	84	0	-	96	0	-	0
GN	143	0	-	241	0	-	233	0	-	94	0	-	134	0	-	90	0	-	139	0	-	95	0	-	294	0	-	318	1	0.28918	25	0	-	149	0	-	116	0	-	254	1	0.25002	117	0	-	182	0	-	0
GQ	14	0	-	50	1	0.05924	54	1	0.05556	5	0	-	7	0	-	3	0	-	11	0	-	8	0	-	126	0	-	168	0	-	0	0	-	15	0	-	4	0	-	74	1	0.07918	9	0	-	20	0	-	0
GR	31	0	-	57	0	-	51	0	-	9	0	-	38	0	-	17	0	-	25	0	-	22	0	-	118	0	-	159	0	-	7	0	-	29	0	-	15	0	-	77	0	-	29	0	-	36	0	-	0
HA	75	0	-	179	0	-	185	0	-	62	0	-	94	0	-	38	0	-	92	0	-	65	0	-	313	0	-	364	1	0.32278	16	0	-	91	0	-	56	1	0.06772	192	0	-	78	0	-	111	0	-	0
HC	140	0	-	212	0	-	219	0	-	130	0	-	146	0	-	70	0	-	128	0	-	100	0	-	232	0	-	270	0	-	41	0	-	151	0	-	93	0	-	216	0	-	139	0	-	166	0	-	0
HD	17	0	-	53	0	-	53	0	-	13	1	0.01218	18	0	-	8	0	-	9	0	-	6	0	-	111	0	-	159	0	-	1	0	-	19	0	-	8	0	-	62	0	-	18	0	-	36	0	-	0
HE	67	0	-	172	0	-	170	0	-	53	0	-	70	0	-	43	0	-	82	0	-	68	0	-	246	0	-	325	0	-	22	0	-	123	0	-	63	1	0.07332	206	0	-	82	0	-	110	0	-	0
HG	31	0	-	61	0	-	56	0	-	27	0	-	14	0	-	17	0	-	22	0	-	23	0	-	80	0	-	136	0	-	3	0	-	32	0	-	23	0	-	68	0	-	38	0	-	31	0	-	0
HN	44	0	-	98	0	-	101	0	-	31	0	-	56	0	-	20	0	-	56	0	-	46	0	-	159	0	-	182	1	0.17844	6	0	-	69	0	-	33	0	-	118	1	0.12218	55	0	-	70	0	-	0
HQ	387	0	-	673	1	0.56826	713	0	-	321	0	-	426	0	-	276	0	-	431	0	-	350	0	-	821	0	-	815	1	0.58816	115	0	-	507	0	-	315	0	-	710	0	-	438	1	0.34258	523	0	-	0
HR	45	0	-	106	0	-	100	0	-	43	0	-	48	0	-	17	0	-	38	0	-	25	1	0.02698	195	0	-	231	2	0.02636	3	0	-	49	0	-	33	0	-	106	0	-	40	0	-	55	0	-	0
IA	50	0	-	170	0	-	165	0	-	34	0	-	49	0	-	9	0	-	52	0	-	25	0	-	435	0	-	601	0	-	4	0	-	72	0	-	29	0	-	233	0	-	40	0	-	89	0	-	0
IC	133	1	0.10664	201	0	-	156	0	-	83	0	-	119	0	-	56	0	-	116	0	-	108	0	-	244	0	-	256	0	-	31	0	-	131	0	-	80	0	-	213	0	-	121	1	0.10814	150	0	-	0
ID	3	0	-	16	0	-	27	0	-	6	0	-	2	0	-	3	0	-	3	0	-	3	0	-	65	0	-	122	0	-	0	0	-	9	0	-	2	0	-	21	0	-	4	0	-	6	0	-	0
IE	21	0	-	66	0	-	81	0	-	19	0	-	26	0	-	17	0	-	21	0	-	20	0	-	164	0	-	227	0	-	1	0	-	39	0	-	16	0	-	79	0	-	34	0	-	40	0	-	0
IG	4	0	-	28	0	-	31	0	-	1	0	-	5	0	-	1	0	-	3	0	-	4	0	-	70	0	-	128	0	-	0	0	-	10	0	-	3	0	-	25	0	-	3	0	-	12	0	-	0
IH	49	0	-	116	0	-	106	0	-	38	0	-	56	0	-	32	0	-	53	0	-	45	0	-	185	0	-	198	0	-	9	0	-	77	0	-	51	0	-	140	0	-	55	0	-	71	0	-	0
IN	29	0	-	68	0	-	81	1	0.0839	22	0	-	28	0	-	21	0	-	30	0	-	30	0	-	123	0	-	159	0	-	6	0	-	55	0	-	23	0	-	83	0	-	26	0	-	42	0	-	0
IQ	44	0	-	124	0	-	114	0	-	29	0	-	47	0	-	25	0	-	28	0	-	28	0	-	201	0	-	249	0	-	6	0	-	55	0	-	36	0	-	91	0	-	50	0	-	76	0	-	0
IR	29	0	-	75	0	-	74	0	-	12	0	-	21	0	-	10	0	-	20	0	-	19	0	-	176	0	-	229	0	-	3	0	-	30	0	-	13	0	-	86	0	-	23	0	-	50	0	-	0
KA	219	0	-	401	1	0.38978	437	0	-	172	0	-	193	0	-	86	0	-	194	0	-	153	0	-	717	1	0.48632	806	1	0.58112	40	0	-	272	0	-	141	0	-	445	1	0.39264	211	0	-	247	1	0.21964	0
KC	29	0	-	69	0	-	58	0	-	16	0	-	24	0	-	15	0	-	14	0	-	17	0	-	123	0	-	151	1	0.15156	3	0	-	31	0	-	16	0	-	80	0	-	19	0	-	29	0	-	0
KD	113	0	-	258	1	0.27086	217	0	-	80	0	-	86	0	-	50	0	-	99	0	-	87	0	-	368	0	-	506	2	0.10158	22	0	-	145	0	-	71	0	-	235	0	-	94	0	-	142	0	-	0
KE	96	0	-	242	2	0.03686	215	1	0.20506	62	0	-	83	0	-	46	0	-	98	0	-	76	0	-	433	0	-	626	1	0.49274	24	0	-	122	0	-	58	0	-	249	0	-	78	0	-	116	0	-	0
KG	64	0	-	154	1	0.17422	148	1	0.14738	52	0	-	69	0	-	33	0	-	61	0	-	58	0	-	283	0	-	321	0	-	21	1	0.021	91	0	-	57	0	-	220	0	-	80	0	-	105	0	-	0
KH	128	0	-	245	1	0.26108	259	0	-	109	0	-	153	1	0.15122	88	0	-	139	0	-	109	0	-	361	0	-	422	0	-	34	0	-	191	0	-	118	0	-	284	0	-	126	0	-	174	0	-	0
KI	100	0	-	181	0	-	174	0	-	70	0	-	84	0	-	56	0	-	90	0	-	86	0	-	328	0	-	358	1	0.32	24	0	-	121	0	-	57	0	-	224	0	-	66	0	-	111	0	-	0
KL	113	0	-	287	0	-	309	0	-	94	0	-	101	0	-	49	0	-	121	0	-	81	1	0.08112	602	0	-	823	0	-	20	0	-	168	1	0.17458	82	0	-	337	0	-	128	0	-	162	0	-	0
KN	89	0	-	185	2	0.02188	186	1	0.18136	65	0	-	79	0	-	45	0	-	63	1	0.06838	57	1	0.05894	305	1	0.24398	377	0	-	21	0	-	101	0	-	58	0	-	216	0	-	74	0	-	108	0	-	0
KQ	269	0	-	537	1	0.48212	562	0	-	201	1	0.17014	262	0	-	154	0	-	257	0	-	221	0	-	775	0	-	939	0	-	64	0	-	337	1	0.32252	201	1	0.2218	610	2	0.1472	265	0	-	353	0	-	0
KR	669	0	-	1252	1	0.7931	1266	1	0.7458	592	1	0.42492	730	0	-	411	0	-	684	2	0.17334	590	1	0.46404	1693	2	0.46268	1696	5	0.0362	175	0	-	824	2	0.24448	487	0	-	1375	0	-	674	1	0.47816	876	1	0.59408	0
LA	126	0	-	377	0	-	384	0	-	118	0	-	143	0	-	75	0	-	145	0	-	95	0	-	860	1	0.54876	1199	2	0.37154	32	0	-	223	0	-	115	0	-	464	0	-	150	0	-	214	0	-	0
LC	47	0	-	104	0	-	108	0	-	16	0	-	54	0	-	21	0	-	42	0	-	33	0	-	227	0	-	288	0	-	11	0	-	75	0	-	39	0	-	134	0	-	52	0	-	60	0	-	0
LD	8	0	-	46	0	-	51	0	-	9	0	-	10	0	-	7	0	-	8	0	-	8	0	-	134	0	-	251	0	-	0	0	-	21	0	-	3	0	-	58	0	-	10	0	-	24	0	-	0
LE	57	0	-	126	0	-	159	0	-	18	0	-	41	0	-	21	0	-	46	0	-	27	0	-	330	0	-	518	0	-	7	0	-	71	0	-	37	0	-	163	0	-	57	0	-	79	0	-	0
LG	18	0	-	74	0	-	70	0	-	17	0	-	21	0	-	10	0	-	25	0	-	15	0	-	179	0	-	256	0	-	3	0	-	29	0	-	9	0	-	81	0	-	21	0	-	24	0	-	0
LH	117	0	-	245	0	-	260	0	-	96	0	-	117	0	-	70	0	-	105	0	-	105	0	-	433	0	-	548	1	0.44536	27	0	-	159	0	-	99	0	-	327	0	-	113	0	-	161	0	-	0
LI	599	2	0.08872	1164	1	0.76848	1254	3	0.1477	451	0	-	586	0	-	322	0	-	543	0	-	453	0	-	1898	2	0.52222	2291	5	0.1003	128	0	-	798	1	0.61084	447	0	-	1344	0	-	627	1	0.45126	761	4	0.007	0
LN	94	0	-	223	1	0.24054	206	0	-	90	0	-	96	0	-	59	0	-	99	0	-	100	0	-	374	0	-	470	0	-	18	0	-	140	0	-	94	0	-	265	0	-	105	0	-	146	0	-	0
LQ	148	1	0.1165	320	0	-	376	0	-	113	0	-	144	1	0.14546	79	0	-	128	0	-	107	0	-	591	1	0.42082	839	0	-	32	0	-	172	2	0.01676	132	1	0.15018	370	1	0.3414	161	1	0.14248	194	0	-	0
LR	98	0	-	332	0	-	295	0	-	97	0	-	128	0	-	64	0	-	152	0	-	100	0	-	567	1	0.40902	721	1	0.53764	26	0	-	170	0	-	107	0	-	377	0	-	129	0	-	207	0	-	0
MA	148	0	-	228	1	0.24454	258	0	-	88	0	-	155	0	-	86	0	-	142	0	-	101	0	-	375	2	0.04576	480	0	-	24	0	-	148	1	0.16138	98	0	-	304	0	-	125	0	-	163	0	-	0
MC	11	0	-	19	0	-	18	0	-	2	0	-	4	0	-	0	0	-	2	0	-	4	0	-	42	0	-	65	0	-	0	0	-	7	0	-	5	0	-	26	0	-	2	0	-	10	0	-	0
MD	6	0	-	20	0	-	14	0	-	4	0	-	2	0	-	1	0	-	2	0	-	1	0	-	51	0	-	86	0	-	0	0	-	7	0	-	0	0	-	18	0	-	0	0	-	3	0	-	0
ME	17	0	-	51	0	-	41	0	-	19	0	-	23	0	-	10	0	-	21	0	-	18	0	-	101	0	-	140	0	-	3	0	-	33	0	-	16	0	-	48	0	-	27	0	-	17	0	-	0
MG	3	0	-	8	0	-	20	0	-	3	0	-	4	0	-	1	0	-	5	0	-	3	0	-	69	0	-	81	0	-	0	0	-	4	0	-	5	0	-	24	0	-	6	0	-	3	0	-	0
MH	46	0	-	69	0	-	62	0	-	25	0	-	27	0	-	27	1	0.0289	34	0	-	32	0	-	104	0	-	111	0	-	6	0	-	42	0	-	22	0	-	61	0	-	32	0	-	41	0	-	0
MI	207	0	-	353	0	-	380	1	0.3313	181	0	-	196	1	0.19342	111	1	0.1173	192	1	0.1906	169	0	-	511	1	0.37628	534	0	-	46	0	-	241	0	-	170	0	-	425	0	-	209	0	-	289	1	0.25872	0
MK	12	0	-	51	0	-	55	0	-	5	1	0.00478	13	0	-	2	0	-	7	0	-	5	0	-	115	0	-	183	0	-	1	0	-	15	0	-	5	0	-	58	0	-	13	0	-	23	0	-	0
ML	655	0	-	1266	1	0.79752	1265	3	0.15282	532	0	-	651	2	0.15282	366	0	-	638	1	0.5119	514	3	0.01594	1790	3	0.22494	1889	3	0.33382	165	0	-	858	1	0.6376	500	0	-	1423	1	0.8017	612	0	-	826	1	0.5752	0
MN	8	0	-	38	0	-	25	0	-	5	0	-	5	0	-	3	0	-	5	0	-	11	0	-	82	0	-	112	0	-	0	0	-	15	0	-	8	0	-	42	0	-	11	0	-	2	0	-	0
MQ	14	0	-	49	0	-	46	0	-	16	0	-	11	0	-	4	0	-	13	0	-	10	0	-	114	0	-	157	0	-	0	0	-	23	0	-	20	0	-	66	1	0.07146	20	0	-	29	0	-	0
MR	89	0	-	177	0	-	178	0	-	99	0	-	92	0	-	58	0	-	87	0	-	94	0	-	279	0	-	283	1	0.25954	16	0	-	118	0	-	84	0	-	215	0	-	113	0	-	150	0	-	0
NA	86	0	-	297	0	-	279	0	-	47	0	-	71	0	-	27	0	-	72	0	-	62	0	-	470	0	-	641	0	-	8	0	-	116	0	-	60	0	-	303	0	-	78	0	-	148	0	-	0
NR	133	0	-	218	0	-	242	0	-	113	0	-	129	0	-	73	0	-	138	0	-	123	0	-	339	0	-	330	0	-	25	0	-	187	0	-	103	0	-	256	0	-	149	0	-	178	0	-	0
PA	154	1	0.11886	419	0	-	469	0	-	124	0	-	167	1	0.16542	91	0	-	182	0	-	156	0	-	794	0	-	926	0	-	36	0	-	237	0	-	136	0	-	471	1	0.40524	191	1	0.167	276	0	-	0
PC	13	0	-	60	0	-	47	0	-	18	0	-	19	0	-	11	0	-	28	0	-	12	0	-	102	0	-	152	0	-	3	0	-	30	0	-	17	0	-	66	1	0.07152	22	0	-	36	0	-	0
PD	14	0	-	31	0	-	38	0	-	8	0	-	6	0	-	2	0	-	13	0	-	6	0	-	121	0	-	184	0	-	0	0	-	18	0	-	2	0	-	54	1	0.05854	13	0	-	17	0	-	0
PE	7	1	0.00604	36	0	-	38	0	-	3	0	-	8	0	-	2	0	-	6	0	-	2	0	-	111	0	-	183	0	-	0	0	-	9	0	-	3	0	-	32	0	-	9	0	-	12	0	-	0
PF	6	0	-	14	0	-	6	0	-	3	0	-	1	0	-	0	0	-	4	0	-	1	0	-	35	0	-	92	0	-	0	0	-	7	0	-	1	0	-	13	0	-	5	0	-	2	0	-	0
PG	14	0	-	74	0	-	52	0	-	6	0	-	12	0	-	3	0	-	15	0	-	4	0	-	150	0	-	222	0	-	1	0	-	18	0	-	9	0	-	85	0	-	15	1	0.01332	27	0	-	0
PH	10	0	-	49	0	-	38	0	-	4	0	-	10	0	-	4	0	-	15	0	-	4	0	-	110	1	0.09584	154	0	-	0	0	-	16	0	-	6	0	-	56	0	-	12	0	-	17	0	-	0
PI	55	0	-	100	0	-	76	0	-	38	0	-	24	0	-	25	0	-	30	0	-	29	0	-	174	0	-	225	0	-	5	0	-	63	0	-	31	0	-	109	1	0.11562	43	0	-	58	0	-	0
PK	40	0	-	93	0	-	83	0	-	30	0	-	40	0	-	15	0	-	34	0	-	24	0	-	247	0	-	319	0	-	7	0	-	52	0	-	22	0	-	146	0	-	36	0	-	71	0	-	0
PL	53	0	-	139	0	-	128	0	-	50	0	-	45	0	-	30	0	-	53	0	-	39	0	-	327	0	-	499	1	0.41664	10	0	-	84	0	-	36	0	-	176	0	-	58	0	-	100	0	-	0
PM	18	0	-	54	0	-	51	0	-	17	0	-	17	0	-	4	0	-	17	0	-	18	0	-	106	0	-	131	0	-	5	0	-	27	0	-	16	0	-	66	0	-	19	0	-	23	0	-	0
PN	32	0	-	101	0	-	90	0	-	9	0	-	23	0	-	12	0	-	26	0	-	26	0	-	205	0	-	253	0	-	2	0	-	37	0	-	14	0	-	122	0	-	36	0	-	53	0	-	0
PQ	119	0	-	217	0	-	225	0	-	87	0	-	115	0	-	62	0	-	126	0	-	96	0	-	328	0	-	433	0	-	27	0	-	153	1	0.1642	79	0	-	233	1	0.22884	95	0	-	143	0	-	0
PR	48	0	-	87	0	-	105	0	-	27	0	-	44	0	-	19	0	-	33	0	-	25	0	-	164	0	-	247	0	-	9	0	-	56	0	-	36	0	-	122	0	-	57	0	-	52	0	-	0
QA	135	0	-	267	0	-	270	0	-	93	0	-	98	0	-	72	0	-	117	0	-	99	1	0.09762	497	0	-	600	0	-	23	0	-	162	1	0.16654	97	1	0.11092	309	1	0.29026	120	0	-	163	1	0.14694	0
QC	11	0	-	56	0	-	43	0	-	10	0	-	15	0	-	5	0	-	13	0	-	6	0	-	107	0	-	135	0	-	0	0	-	21	0	-	6	0	-	67	0	-	19	0	-	22	0	-	0
QD	103	0	-	239	0	-	233	1	0.21918	74	0	-	110	0	-	74	1	0.0766	115	0	-	93	0	-	425	0	-	485	0	-	22	0	-	151	0	-	67	0	-	308	0	-	115	0	-	147	0	-	0
QN	157	0	-	297	0	-	323	0	-	171	0	-	188	0	-	89	1	0.09236	180	0	-	150	0	-	418	0	-	427	1	0.3667	55	0	-	223	1	0.22488	128	0	-	333	0	-	202	0	-	228	0	-	0
QR	280	0	-	560	0	-	597	0	-	218	1	0.18224	312	0	-	162	0	-	271	0	-	248	0	-	759	1	0.50348	905	0	-	69	0	-	359	1	0.33774	246	1	0.26164	584	0	-	293	0	-	405	0	-	0
RA	25	0	-	103	0	-	83	0	-	11	0	-	14	0	-	7	0	-	18	0	-	14	0	-	255	0	-	392	0	-	0	0	-	33	0	-	10	0	-	130	0	-	21	0	-	28	0	-	0
SA	1465	1	0.71802	2427	4	0.356	2386	6	0.03894	1237	0	-	1507	2	0.49398	865	2	0.24258	1441	2	0.4753	1249	0	-	2854	1	0.93054	2834	4	0.36562	424	0	-	1765	2	0.61546	1155	2	0.41728	2656	5	0.1774	1492	0	-	1896	2	0.584	0
SC	257	0	-	395	1	0.38922	412	1	0.35938	202	0	-	287	2	0.03862	164	0	-	263	1	0.25424	229	0	-	493	1	0.36602	501	0	-	75	0	-	318	1	0.31102	221	0	-	471	0	-	278	0	-	342	1	0.29786	0
SD	211	0	-	390	1	0.3842	412	1	0.35744	176	0	-	217	0	-	140	0	-	201	0	-	167	0	-	618	1	0.43352	725	0	-	44	0	-	290	0	-	172	0	-	498	1	0.42412	218	0	-	289	0	-	0
SE	59	0	-	169	0	-	167	0	-	52	0	-	51	0	-	38	0	-	57	0	-	49	0	-	330	1	0.26292	546	1	0.44382	4	0	-	78	0	-	42	0	-	185	0	-	53	0	-	93	0	-	0
SF	24	0	-	77	0	-	60	0	-	13	0	-	24	1	0.02616	11	0	-	23	0	-	13	0	-	157	0	-	257	0	-	4	0	-	38	0	-	15	0	-	99	0	-	36	0	-	50	0	-	0
SG	364	0	-	671	2	0.20338	671	0	-	281	1	0.22736	372	0	-	224	0	-	336	2	0.0513	277	2	0.03418	865	0	-	894	1	0.62148	103	0	-	441	1	0.40174	298	0	-	730	1	0.562	372	0	-	504	0	-	0
SH	157	0	-	305	0	-	252	0	-	130	0	-	165	0	-	117	0	-	184	0	-	140	0	-	427	0	-	419	0	-	55	0	-	213	1	0.21866	128	0	-	335	1	0.31004	181	0	-	210	0	-	0
SI	29	0	-	102	0	-	101	0	-	13	0	-	28	0	-	9	0	-	25	0	-	10	0	-	241	0	-	372	0	-	2	0	-	40	0	-	11	0	-	126	1	0.12922	33	0	-	64	0	-	0
SK	205	0	-	408	0	-	361	0	-	138	1	0.12112	185	1	0.1835	106	0	-	164	0	-	132	0	-	573	0	-	752	0	-	42	0	-	249	0	-	157	0	-	463	2	0.09556	203	0	-	267	0	-	0
SL	139	0	-	327	1	0.33328	343	0	-	111	0	-	126	0	-	85	0	-	126	0	-	123	0	-	654	0	-	904	0	-	27	0	-	181	0	-	107	0	-	372	0	-	156	0	-	213	1	0.19908	0
SM	95	1	0.07582	183	0	-	164	0	-	66	0	-	87	0	-	48	0	-	81	0	-	75	0	-	253	0	-	294	0	-	16	0	-	107	0	-	68	0	-	193	0	-	105	0	-	119	0	-	0
SN	658	1	0.43052	1011	3	0.12822	1020	1	0.66624	550	0	-	703	2	0.17544	451	1	0.39612	689	0	-	570	0	-	1024	0	-	1021	1	0.67036	167	1	0.15212	826	0	-	536	0	-	982	3	0.09782	680	0	-	817	2	0.2017	0
SP	541	1	0.373	923	1	0.68578	919	0	-	432	1	0.33106	505	0	-	314	0	-	479	0	-	429	0	-	1201	1	0.66728	1273	0	-	136	0	-	658	0	-	426	2	0.0963	985	2	0.30272	520	2	0.08624	625	0	-	0
SQ	75	0	-	212	0	-	219	0	-	45	0	-	62	0	-	31	0	-	64	0	-	55	0	-	406	0	-	453	1	0.38728	14	1	0.01338	106	0	-	57	1	0.06786	247	0	-	81	1	0.0741	117	1	0.11184	0
SR	30	0	-	119	0	-	129	1	0.1273	18	0	-	26	0	-	12	0	-	24	0	-	20	0	-	255	0	-	369	0	-	2	0	-	50	0	-	18	0	-	116	0	-	26	0	-	61	0	-	0
TA	688	1	0.44518	1286	2	0.47348	1261	1	0.74478	534	0	-	653	0	-	365	1	0.33604	599	1	0.48804	498	0	-	1850	1	0.81954	2008	1	0.8894	149	0	-	772	0	-	518	0	-	1423	1	0.80068	690	0	-	873	1	0.59652	0
TC	75	0	-	126	0	-	145	0	-	36	0	-	60	0	-	29	0	-	55	1	0.05756	39	0	-	221	0	-	279	1	0.26044	14	0	-	82	0	-	43	0	-	145	0	-	55	0	-	79	0	-	0
TD	110	0	-	224	1	0.24332	223	0	-	71	0	-	112	0	-	59	0	-	105	0	-	87	0	-	420	0	-	532	1	0.43494	25	0	-	145	0	-	91	0	-	280	0	-	110	0	-	146	0	-	0
TE	65	0	-	166	0	-	146	0	-	52	0	-	47	0	-	25	0	-	60	0	-	60	0	-	362	0	-	509	1	0.42292	11	0	-	89	0	-	59	0	-	199	0	-	64	0	-	92	0	-	0
TF	4	0	-	43	0	-	48	0	-	9	0	-	10	0	-	4	0	-	17	0	-	5	0	-	137	0	-	210	0	-	1	0	-	19	0	-	8	0	-	73	1	0.07818	8	0	-	16	0	-	0
TG	30	0	-	155	0	-	128	0	-	23	0	-	24	0	-	10	0	-	31	0	-	18	0	-	280	0	-	374	0	-	2	0	-	49	0	-	12	0	-	153	0	-	28	0	-	54	0	-	0
TH	50	0	-	98	0	-	107	0	-	36	0	-	34	0	-	23	0	-	52	0	-	30	0	-	190	0	-	293	0	-	3	0	-	53	0	-	26	0	-	123	0	-	50	0	-	86	0	-	0
TI	199	0	-	430	0	-	423	1	0.36254	162	1	0.13926	185	0	-	128	0	-	218	0	-	175	0	-	600	0	-	712	1	0.53772	65	0	-	261	0	-	149	1	0.17002	412	1	0.37054	200	0	-	253	0	-	0
TK	169	1	0.1361	370	0	-	356	0	-	149	0	-	180	3	0.00092	115	0	-	188	0	-	137	1	0.13466	576	0	-	735	1	0.54914	42	0	-	246	1	0.24722	115	0	-	399	1	0.35832	176	0	-	256	0	-	0
TL	32	0	-	182	0	-	190	0	-	22	0	-	46	0	-	22	0	-	28	0	-	28	0	-	486	0	-	761	0	-	1	0	-	63	0	-	10	0	-	224	1	0.2204	37	0	-	62	1	0.06106	0
TM	132	0	-	254	1	0.27082	258	0	-	86	0	-	123	0	-	64	0	-	112	0	-	110	0	-	383	2	0.04934	397	0	-	32	0	-	174	1	0.1784	89	0	-	258	1	0.24972	127	0	-	150	1	0.13836	0
TN	415	0	-	685	1	0.57266	643	1	0.4988	341	0	-	402	1	0.35336	261	0	-	362	3	0.00712	321	0	-	845	1	0.54038	897	1	0.617	101	0	-	430	0	-	305	0	-	712	1	0.55576	408	1	0.32304	502	0	-	0
TP	209	0	-	462	1	0.43574	445	2	0.08018	161	0	-	198	0	-	102	0	-	220	0	-	147	1	0.14326	748	1	0.49654	891	2	0.24604	48	0	-	279	2	0.04144	163	0	-	520	0	-	215	0	-	293	0	-	0
TQ	76	0	-	194	0	-	203	1	0.1942	45	1	0.0402	63	0	-	35	0	-	62	0	-	41	0	-	341	1	0.27038	456	0	-	14	0	-	92	1	0.10212	55	0	-	215	0	-	69	0	-	100	0	-	0
TR	33	0	-	115	0	-	132	0	-	22	0	-	34	0	-	20	0	-	32	0	-	26	0	-	282	0	-	395	0	-	8	0	-	46	0	-	21	0	-	136	0	-	30	0	-	55	0	-	0
TS	587	0	-	1047	1	0.73104	1102	3	0.1104	452	1	0.34466	540	1	0.44992	365	0	-	583	1	0.4793	493	2	0.09472	1514	0	-	1646	3	0.25724	128	0	-	721	3	0.05172	456	0	-	1184	0	-	615	1	0.4478	797	0	-	0
VA	664	0	-	1216	1	0.78306	1212	0	-	533	0	-	659	0	-	387	0	-	667	0	-	533	0	-	1627	5	0.01712	1906	2	0.61286	152	0	-	778	0	-	531	1	0.48214	1391	1	0.79212	742	1	0.51312	874	0	-	0
VC	15	0	-	41	0	-	62	0	-	13	0	-	18	0	-	3	0	-	19	0	-	8	0	-	130	0	-	194	1	0.18856	0	0	-	19	0	-	9	0	-	71	0	-	13	0	-	27	0	-	0
VD	9	0	-	36	0	-	45	0	-	5	0	-	11	0	-	8	0	-	6	0	-	10	0	-	141	1	0.1235	198	0	-	0	0	-	17	0	-	4	0	-	59	0	-	5	0	-	24	0	-	0
VE	112	0	-	215	0	-	226	0	-	76	0	-	111	0	-	60	0	-	114	0	-	88	2	0.0035	425	1	0.32202	498	0	-	18	0	-	132	0	-	94	0	-	244	0	-	123	0	-	165	0	-	0
VF	126	0	-	223	0	-	265	0	-	84	0	-	125	0	-	78	0	-	93	0	-	93	0	-	415	1	0.31744	521	0	-	18	0	-	148	0	-	72	0	-	275	0	-	107	0	-	158	0	-	0
VG	20	0	-	82	0	-	71	0	-	12	0	-	18	0	-	2	0	-	17	0	-	14	0	-	160	0	-	241	0	-	2	0	-	33	0	-	11	0	-	80	0	-	28	0	-	35	0	-	0
VH	14	0	-	58	0	-	51	0	-	9	0	-	15	0	-	6	0	-	12	0	-	9	0	-	142	0	-	216	0	-	1	0	-	21	0	-	7	0	-	67	0	-	12	0	-	22	0	-	0
VI	918	1	0.5468	1672	4	0.15248	1675	2	0.53426	761	0	-	855	2	0.23716	581	0	-	861	1	0.6268	768	0	-	2152	4	0.13676	2284	2	0.70886	231	0	-	1148	1	0.7398	712	0	-	1835	1	0.87408	992	1	0.61508	1209	1	0.71484	0
VK	19	0	-	112	0	-	103	0	-	10	0	-	20	0	-	8	0	-	19	0	-	9	0	-	271	1	0.21838	380	0	-	5	0	-	31	0	-	12	0	-	136	0	-	24	0	-	42	0	-	0
VL	444	0	-	1068	0	-	998	2	0.2866	358	0	-	453	1	0.38968	209	0	-	436	0	-	322	0	-	1767	1	0.80674	2279	3	0.44292	80	1	0.0758	567	2	0.13852	349	0	-	1272	3	0.16998	467	0	-	626	1	0.48004	0
VM	152	0	-	317	2	0.05834	283	1	0.2582	105	0	-	157	0	-	72	0	-	135	0	-	105	0	-	466	1	0.34818	582	2	0.13008	37	0	-	185	0	-	102	0	-	324	0	-	152	1	0.13388	190	0	-	0
VN	21	0	-	66	0	-	45	0	-	3	0	-	14	0	-	6	0	-	8	0	-	4	0	-	149	0	-	226	0	-	0	0	-	18	0	-	4	0	-	77	1	0.08232	10	0	-	39	0	-	0
VP	37	0	-	120	0	-	97	0	-	20	0	-	39	0	-	20	0	-	29	0	-	19	0	-	260	0	-	334	1	0.30146	9	0	-	51	0	-	25	0	-	152	0	-	31	0	-	49	0	-	0
VQ	101	0	-	241	1	0.2591	235	0	-	83	0	-	87	0	-	58	0	-	98	0	-	89	1	0.08942	393	1	0.3034	545	0	-	24	0	-	144	0	-	73	0	-	247	0	-	103	0	-	159	0	-	0
VR	105	0	-	237	1	0.25542	244	0	-	93	0	-	100	0	-	55	0	-	106	0	-	92	0	-	387	0	-	449	0	-	26	0	-	142	0	-	86	0	-	240	0	-	131	0	-	145	0	-	0
VS	106	0	-	284	0	-	275	0	-	73	0	-	81	0	-	56	0	-	99	0	-	73	0	-	533	0	-	709	1	0.5389	15	0	-	133	0	-	72	0	-	285	0	-	95	0	-	139	0	-	0
VT	154	1	0.12132	377	0	-	358	1	0.31686	106	0	-	141	0	-	73	0	-	139	2	0.01056	138	0	-	650	1	0.4479	793	1	0.57668	26	0	-	208	0	-	115	0	-	430	0	-	169	1	0.14808	220	0	-	0
VW	1	0	-	8	0	-	4	0	-	3	0	-	0	0	-	0	0	-	1	0	-	0	0	-	17	0	-	25	0	-	0	0	-	3	0	-	1	0	-	3	0	-	1	0	-	6	0	-	0
VY	15	0	-	54	0	-	68	0	-	6	0	-	12	0	-	3	0	-	7	0	-	10	0	-	193	0	-	296	0	-	0	0	-	21	0	-	4	0	-	77	0	-	9	0	-	17	0	-	0
WA	2	0	-	16	0	-	9	0	-	3	0	-	2	0	-	0	0	-	2	0	-	0	0	-	30	0	-	47	0	-	0	0	-	2	0	-	3	0	-	12	0	-	2	0	-	4	0	-	0
WC	0	0	-	2	0	-	2	0	-	0	0	-	2	0	-	0	0	-	0	0	-	0	0	-	4	0	-	8	0	-	0	0	-	0	0	-	0	0	-	2	0	-	1	0	-	0	0	-	0
WD	0	0	-	1	0	-	1	0	-	1	0	-	0	0	-	0	0	-	2	0	-	0	0	-	3	0	-	19	0	-	0	0	-	2	0	-	1	0	-	2	0	-	2	0	-	3	0	-	0
WE	0	0	-	0	0	-	2	0	-	1	0	-	1	0	-	1	0	-	0	0	-	0	0	-	10	0	-	11	0	-	0	0	-	0	0	-	0	0	-	2	0	-	2	0	-	1	0	-	0
WF	1	0	-	3	0	-	2	0	-	0	0	-	1	0	-	0	0	-	1	0	-	0	0	-	13	0	-	11	0	-	0	0	-	1	0	-	0	0	-	1	0	-	0	0	-	2	0	-	0
WG	1	0	-	3	0	-	3	0	-	0	0	-	0	0	-	0	0	-	3	0	-	0	0	-	5	0	-	10	0	-	0	0	-	0	0	-	0	0	-	4	0	-	1	0	-	1	0	-	0
WH	0	0	-	2	0	-	4	0	-	0	0	-	0	0	-	0	0	-	0	0	-	2	0	-	2	0	-	9	0	-	0	0	-	1	0	-	0	0	-	1	0	-	0	0	-	1	0	-	0
WI	1	0	-	1	0	-	3	0	-	0	0	-	0	0	-	1	0	-	3	0	-	1	0	-	15	0	-	24	0	-	0	0	-	3	0	-	0	0	-	9	0	-	0	0	-	0	0	-	0
WK	2	0	-	4	0	-	4	0	-	0	0	-	1	0	-	0	0	-	0	0	-	0	0	-	9	0	-	13	0	-	0	0	-	1	0	-	0	0	-	1	0	-	1	0	-	1	0	-	0
WL	17	0	-	62	0	-	46	0	-	19	0	-	20	0	-	8	0	-	15	0	-	17	0	-	107	0	-	140	1	0.13802	1	0	-	25	0	-	14	0	-	71	0	-	17	0	-	36	0	-	0
WM	41	0	-	50	0	-	55	0	-	23	0	-	28	0	-	15	0	-	20	0	-	15	0	-	74	0	-	79	0	-	9	0	-	17	0	-	19	0	-	56	0	-	29	0	-	28	0	-	0
WN	3	0	-	1	0	-	6	0	-	0	0	-	1	0	-	0	0	-	0	0	-	1	0	-	8	0	-	13	0	-	0	0	-	1	0	-	1	0	-	6	0	-	1	0	-	2	0	-	0
WP	0	0	-	5	0	-	3	0	-	0	0	-	1	0	-	0	0	-	1	0	-	1	0	-	8	0	-	21	0	-	0	0	-	0	0	-	1	0	-	7	0	-	1	0	-	0	0	-	0
WQ	0	0	-	4	0	-	2	0	-	0	0	-	0	0	-	0	0	-	0	0	-	1	0	-	2	0	-	6	0	-	0	0	-	2	0	-	0	0	-	3	0	-	1	0	-	2	0	-	0
WR	1	0	-	2	0	-	1	0	-	0	0	-	1	0	-	1	0	-	1	0	-	0	0	-	7	0	-	13	0	-	1	0	-	1	0	-	0	0	-	3	0	-	1	0	-	1	0	-	0
WS	30	0	-	48	0	-	49	0	-	15	0	-	17	0	-	21	0	-	24	0	-	22	0	-	73	0	-	85	1	0.0871	5	0	-	30	0	-	18	0	-	51	0	-	21	0	-	35	0	-	0
WT	1	0	-	6	0	-	5	0	-	0	0	-	0	0	-	0	0	-	1	0	-	1	0	-	25	0	-	32	0	-	1	0	-	1	0	-	0	0	-	6	0	-	2	0	-	2	0	-	0
YA	18	0	-	82	0	-	83	0	-	14	0	-	14	0	-	7	0	-	17	0	-	15	0	-	227	0	-	416	0	-	5	0	-	27	0	-	11	0	-	82	0	-	18	0	-	25	0	-	0
YC	11	0	-	50	0	-	64	0	-	6	1	0.00576	16	0	-	4	1	0.0043	18	0	-	11	0	-	107	0	-	156	1	0.1553	1	0	-	14	0	-	4	0	-	63	0	-	17	0	-	26	0	-	0
YD	6	0	-	31	0	-	40	0	-	6	0	-	8	0	-	0	0	-	7	0	-	6	0	-	90	0	-	162	0	-	0	0	-	7	0	-	4	0	-	41	0	-	4	0	-	11	0	-	0
YE	86	0	-	178	1	0.19708	176	0	-	55	0	-	64	0	-	33	0	-	64	0	-	67	0	-	312	1	0.2535	419	0	-	13	0	-	77	0	-	62	0	-	204	0	-	76	0	-	106	0	-	0
YF	842	0	-	1684	3	0.3439	1578	2	0.50484	638	2	0.11432	804	0	-	452	0	-	829	1	0.60186	734	0	-	2358	3	0.36778	2449	5	0.12506	198	1	0.17872	1157	0	-	680	1	0.5756	1830	3	0.33432	869	1	0.56896	1169	2	0.33542	0
YG	70	0	-	128	0	-	120	0	-	49	0	-	52	0	-	42	0	-	56	0	-	54	0	-	200	0	-	260	0	-	18	0	-	85	0	-	48	0	-	139	0	-	68	0	-	73	0	-	0
YH	212	1	0.1637	386	0	-	388	0	-	133	0	-	171	0	-	118	0	-	199	2	0.0203	158	0	-	546	0	-	555	0	-	53	0	-	235	0	-	136	1	0.15786	397	2	0.0736	180	0	-	241	1	0.21962	0
YI	19	0	-	81	1	0.09428	71	0	-	10	0	-	17	0	-	5	0	-	13	0	-	8	0	-	198	0	-	317	0	-	0	0	-	33	0	-	13	0	-	104	0	-	18	0	-	34	0	-	0
YK	65	0	-	176	0	-	156	0	-	52	0	-	58	0	-	33	0	-	63	0	-	45	0	-	315	0	-	371	0	-	14	0	-	81	0	-	41	0	-	196	0	-	69	0	-	104	0	-	0
YL	80	0	-	275	0	-	279	1	0.25756	64	0	-	81	0	-	38	0	-	99	0	-	70	0	-	619	0	-	928	0	-	16	0	-	94	0	-	65	0	-	357	0	-	86	0	-	118	0	-	0
YM	2	0	-	25	0	-	19	0	-	2	0	-	3	0	-	0	0	-	6	0	-	5	0	-	86	0	-	114	0	-	0	0	-	7	0	-	1	0	-	29	0	-	5	0	-	11	0	-	0
YN	124	1	0.09926	230	2	0.03422	228	0	-	105	0	-	125	0	-	75	0	-	107	0	-	104	0	-	316	1	0.25182	353	1	0.3179	31	0	-	155	0	-	113	0	-	255	0	-	145	0	-	177	0	-	0
YP	0	0	-	16	0	-	21	0	-	4	0	-	4	0	-	4	0	-	4	0	-	3	0	-	97	0	-	118	0	-	1	0	-	7	0	-	1	0	-	30	0	-	1	0	-	15	0	-	0
YQ	20	0	-	80	0	-	75	1	0.07748	15	0	-	20	0	-	7	0	-	14	0	-	7	0	-	180	0	-	283	0	-	1	0	-	25	0	-	15	0	-	118	0	-	23	0	-	31	0	-	0
YR	33	0	-	94	0	-	79	0	-	31	0	-	31	0	-	18	0	-	37	0	-	31	0	-	162	0	-	243	1	0.22874	3	0	-	53	0	-	18	0	-	90	0	-	25	0	-	44	0	-	0
YS	60	0	-	148	0	-	183	0	-	52	0	-	48	0	-	44	0	-	48	0	-	49	0	-	313	0	-	417	1	0.3623	13	0	-	82	1	0.09114	45	1	0.05462	161	0	-	57	0	-	82	0	-	0
YT	67	0	-	158	0	-	189	0	-	59	0	-	62	0	-	38	0	-	77	0	-	49	0	-	317	0	-	447	1	0.38492	15	0	-	90	0	-	47	0	-	206	0	-	70	0	-	91	0	-	0
YW	1	0	-	2	0	-	2	0	-	1	0	-	2	0	-	0	0	-	0	0	-	0	0	-	8	0	-	19	0	-	0	0	-	3	0	-	1	0	-	4	0	-	0	0	-	3	0	-	0
[truncated: 224 more columns]

## Sheet: aaml
Branches	N10_N11			N10_Tribolium_castaneum_661369			N11_N12			N11_N13			N12_Drosophila_melanogaster_Dmel_CG5940			N12_Drosophila_grimshawi_Dgri_GH16723			N13_Aedes_aegypti_AaeL_AAEL000672			N13_Anopheles_gambiae_AgaP_AGAP012413			N14_Caenorhabditis_elegans_ZK507.6			N14_Brugia_malayi_Bm1_12035			N15_N16			N15_Branchiostoma_floridae_BRAFLDRAFT_69715			N16_N17			N16_Ciona_intestinalis_100176577			N17_N18			N17_N32			N18_N19
Amino acid replacement type	Expected(Simulated)	Observed	p-value	Expected(Simulated)	Observed	p-value	Expected(Simulated)	Observed	p-value	Expected(Simulated)	Observed	p-value	Expected(Simulated)	Observed	p-value	Expected(Simulated)	Observed	p-value	Expected(Simulated)	Observed	p-value	Expected(Simulated)	Observed	p-value	Expected(Simulated)	Observed	p-value	Expected(Simulated)	Observed	p-value	Expected(Simulated)	Observed	p-value	Expected(Simulated)	Observed	p-value	Expected(Simulated)	Observed	p-value	Expected(Simulated)	Observed	p-value	Expected(Simulated)	Observed	p-value	Expected(Simulated)	Observed	p-value	Expected(Simulated)
CA	169	0	-	291	0	-	312	1	0.293	109	0	-	178	0	-	96	0	-	145	0	-	122	1	0.1281	418	0	-	476	0	-	45	0	-	185	2	0.02294	138	0	-	324	0	-	147	0	-	173	0	-	0
CD	28	0	-	62	0	-	53	0	-	12	0	-	28	0	-	13	0	-	24	0	-	14	0	-	114	0	-	122	0	-	2	0	-	22	0	-	13	0	-	44	0	-	33	0	-	25	0	-	0
CN	52	0	-	89	0	-	92	1	0.09644	34	0	-	48	0	-	26	0	-	36	0	-	38	0	-	143	0	-	157	1	0.15498	10	0	-	63	1	0.07526	24	0	-	100	0	-	53	0	-	63	1	0.06972	0
CR	34	0	-	87	0	-	93	0	-	34	0	-	45	0	-	29	0	-	44	0	-	34	0	-	127	1	0.1033	156	0	-	13	0	-	61	0	-	42	0	-	93	0	-	38	0	-	46	0	-	0
DA	37	0	-	130	0	-	135	0	-	20	0	-	27	0	-	10	0	-	36	0	-	21	0	-	333	0	-	428	1	0.37074	1	0	-	46	0	-	11	0	-	199	0	-	40	0	-	65	0	-	0
DN	84	1	0.08898	188	0	-	185	1	0.18708	76	1	0.07676	102	0	-	63	1	0.0513	72	0	-	77	0	-	285	0	-	298	0	-	20	0	-	131	0	-	78	0	-	218	1	0.22072	100	0	-	130	0	-	0
DR	84	0	-	187	0	-	194	0	-	75	0	-	92	0	-	50	0	-	78	0	-	80	0	-	324	0	-	420	1	0.36766	17	0	-	110	0	-	77	0	-	254	1	0.25314	101	0	-	133	0	-	0
EA	21	0	-	94	0	-	101	0	-	11	0	-	18	0	-	6	0	-	24	0	-	13	0	-	292	0	-	446	0	-	2	0	-	25	0	-	5	0	-	130	1	0.13984	29	0	-	36	0	-	0
EC	8	0	-	20	0	-	34	0	-	6	0	-	5	0	-	3	0	-	6	0	-	4	0	-	61	0	-	109	0	-	0	0	-	10	0	-	2	0	-	28	0	-	4	0	-	9	0	-	0
ED	503	0	-	1090	2	0.39592	1048	0	-	362	1	0.31162	486	2	0.11706	284	1	0.21948	536	1	0.42538	433	0	-	1622	3	0.16636	1766	5	0.04274	105	0	-	673	0	-	408	1	0.37032	1173	1	0.73926	552	1	0.46416	711	1	0.56358	0
EN	138	0	-	251	0	-	218	1	0.21478	86	0	-	119	0	-	82	0	-	123	0	-	104	0	-	365	1	0.26968	438	1	0.37526	46	0	-	162	0	-	118	0	-	278	0	-	142	0	-	186	0	-	0
EQ	339	1	0.31498	670	1	0.5748	651	0	-	256	0	-	338	0	-	208	0	-	319	0	-	265	0	-	988	1	0.57528	1144	0	-	75	0	-	407	0	-	251	0	-	717	0	-	337	1	0.31846	465	0	-	0
ER	129	0	-	266	0	-	269	0	-	88	0	-	100	0	-	57	0	-	100	0	-	81	0	-	446	0	-	560	1	0.45198	17	0	-	158	0	-	71	0	-	281	1	0.27334	128	0	-	151	0	-	0
FA	41	0	-	98	0	-	123	0	-	27	0	-	32	0	-	23	0	-	31	0	-	40	0	-	218	0	-	300	0	-	6	0	-	55	0	-	27	0	-	135	0	-	45	0	-	64	0	-	0
FC	82	0	-	149	0	-	163	0	-	60	0	-	76	0	-	45	0	-	69	0	-	57	0	-	196	1	0.15684	196	1	0.19314	18	0	-	81	0	-	74	0	-	172	0	-	104	0	-	109	0	-	0
FD	2	0	-	27	0	-	18	0	-	3	0	-	12	0	-	5	0	-	11	0	-	14	0	-	57	0	-	86	0	-	3	0	-	16	0	-	5	0	-	25	0	-	6	0	-	13	0	-	0
FE	7	0	-	26	0	-	33	0	-	1	0	-	8	0	-	4	0	-	10	0	-	4	0	-	98	0	-	183	0	-	0	0	-	10	0	-	3	0	-	33	0	-	8	0	-	8	0	-	0
FG	5	0	-	27	0	-	25	0	-	3	0	-	1	0	-	1	0	-	9	0	-	5	0	-	69	0	-	112	0	-	0	0	-	7	0	-	2	0	-	41	1	0.04628	3	0	-	12	0	-	0
FH	124	1	0.13018	244	1	0.26426	231	0	-	115	0	-	144	0	-	69	0	-	136	0	-	112	0	-	346	0	-	386	0	-	34	0	-	172	0	-	107	0	-	269	1	0.26326	132	0	-	174	1	0.18208	0
FI	185	0	-	372	1	0.37348	379	0	-	136	0	-	183	0	-	109	2	0.00448	171	0	-	166	0	-	556	0	-	561	2	0.1235	44	0	-	237	0	-	127	1	0.13222	399	0	-	195	0	-	262	0	-	0
FK	14	0	-	46	0	-	51	0	-	4	0	-	11	0	-	4	0	-	9	0	-	4	0	-	114	0	-	210	0	-	1	0	-	16	0	-	3	0	-	69	0	-	9	0	-	22	0	-	0
FL	336	0	-	651	0	-	685	0	-	251	0	-	360	0	-	197	1	0.15682	335	0	-	268	0	-	1118	8	0	1367	3	0.183	66	0	-	406	0	-	253	1	0.24584	793	1	0.59294	364	1	0.33976	463	0	-	0
FM	19	0	-	54	0	-	67	0	-	17	0	-	16	0	-	15	0	-	26	0	-	20	0	-	118	0	-	153	0	-	3	0	-	29	0	-	9	0	-	73	0	-	29	0	-	29	0	-	0
FN	10	0	-	34	0	-	35	0	-	0	0	-	12	0	-	2	0	-	12	0	-	8	0	-	90	0	-	128	0	-	1	0	-	15	0	-	9	0	-	53	0	-	7	0	-	26	0	-	0
FQ	25	0	-	75	0	-	68	1	0.071	12	0	-	25	0	-	8	0	-	30	0	-	15	0	-	131	0	-	216	0	-	1	0	-	31	0	-	16	0	-	80	0	-	28	0	-	31	0	-	0
FR	24	0	-	62	0	-	52	0	-	15	0	-	24	0	-	11	0	-	29	0	-	22	0	-	102	0	-	168	0	-	7	0	-	44	0	-	17	0	-	93	1	0.10056	42	0	-	36	0	-	0
GA	444	0	-	827	0	-	854	2	0.2446	343	0	-	455	0	-	276	0	-	458	1	0.37556	396	0	-	1079	1	0.6102	1168	2	0.35678	124	0	-	570	1	0.51634	357	2	0.05934	923	0	-	502	1	0.43224	673	1	0.5436	0
GC	55	0	-	104	0	-	92	0	-	40	0	-	52	0	-	28	0	-	52	0	-	43	0	-	147	0	-	147	0	-	12	0	-	50	0	-	32	1	0.03512	119	0	-	61	0	-	65	0	-	0
GD	104	0	-	232	1	0.25502	259	1	0.25054	109	0	-	122	0	-	58	0	-	120	0	-	120	0	-	349	0	-	415	1	0.36216	20	0	-	152	0	-	89	0	-	261	0	-	114	0	-	174	1	0.18276	0
GE	77	0	-	174	0	-	178	0	-	53	0	-	90	0	-	37	0	-	79	0	-	64	0	-	270	0	-	337	1	0.3047	27	0	-	108	0	-	61	0	-	173	0	-	84	0	-	96	0	-	0
GN	143	0	-	241	1	0.26258	233	0	-	94	0	-	134	0	-	90	0	-	139	0	-	95	0	-	294	0	-	318	0	-	25	0	-	149	0	-	116	0	-	254	1	0.2556	117	0	-	182	0	-	0
GQ	14	0	-	50	0	-	54	1	0.05794	5	0	-	7	0	-	3	0	-	11	0	-	8	0	-	126	0	-	168	0	-	0	0	-	15	0	-	4	0	-	74	1	0.07966	9	0	-	20	0	-	0
GR	31	0	-	57	0	-	51	0	-	9	0	-	38	0	-	17	0	-	25	0	-	22	0	-	118	0	-	159	0	-	7	0	-	29	0	-	15	0	-	77	0	-	29	0	-	36	0	-	0
HA	75	0	-	179	0	-	185	0	-	62	0	-	94	0	-	38	0	-	92	0	-	65	0	-	313	0	-	364	0	-	16	0	-	91	0	-	56	1	0.05924	192	0	-	78	0	-	111	1	0.11914	0
HC	140	0	-	212	0	-	219	0	-	130	0	-	146	0	-	70	0	-	128	0	-	100	0	-	232	0	-	270	0	-	41	0	-	151	0	-	93	1	0.09708	216	0	-	139	0	-	166	0	-	0
HD	17	0	-	53	0	-	53	0	-	13	1	0.01314	18	0	-	8	0	-	9	0	-	6	0	-	111	0	-	159	0	-	1	0	-	19	0	-	8	0	-	62	0	-	18	0	-	36	0	-	0
HE	67	0	-	172	0	-	170	0	-	53	0	-	70	0	-	43	0	-	82	0	-	68	0	-	246	0	-	325	0	-	22	0	-	123	0	-	63	0	-	206	0	-	82	1	0.08826	110	0	-	0
HG	31	0	-	61	0	-	56	0	-	27	0	-	14	0	-	17	0	-	22	0	-	23	0	-	80	0	-	136	0	-	3	0	-	32	0	-	23	0	-	68	0	-	38	0	-	31	0	-	0
HN	44	1	0.04768	98	0	-	101	0	-	31	0	-	56	0	-	20	0	-	56	0	-	46	0	-	159	0	-	182	0	-	6	0	-	69	0	-	33	0	-	118	1	0.12608	55	0	-	70	0	-	0
HQ	387	0	-	673	1	0.57244	713	0	-	321	0	-	426	0	-	276	0	-	431	0	-	350	0	-	821	0	-	815	0	-	115	0	-	507	0	-	315	1	0.2943	710	0	-	438	0	-	523	1	0.45394	0
HR	45	0	-	106	0	-	100	0	-	43	0	-	48	0	-	17	0	-	38	0	-	25	1	0.02688	195	1	0.156	231	1	0.219	3	0	-	49	0	-	33	0	-	106	0	-	40	0	-	55	2	0.00164	0
IA	50	0	-	170	0	-	165	0	-	34	0	-	49	0	-	9	0	-	52	0	-	25	0	-	435	0	-	601	0	-	4	0	-	72	0	-	29	0	-	233	0	-	40	0	-	89	0	-	0
IC	133	1	0.13828	201	0	-	156	0	-	83	0	-	119	0	-	56	0	-	116	0	-	108	0	-	244	0	-	256	1	0.24102	31	0	-	131	0	-	80	0	-	213	0	-	121	1	0.12996	150	0	-	0
ID	3	0	-	16	0	-	27	0	-	6	0	-	2	0	-	3	0	-	3	0	-	3	0	-	65	0	-	122	0	-	0	0	-	9	0	-	2	0	-	21	0	-	4	0	-	6	0	-	0
IE	21	0	-	66	0	-	81	0	-	19	0	-	26	0	-	17	0	-	21	0	-	20	0	-	164	0	-	227	0	-	1	0	-	39	0	-	16	0	-	79	0	-	34	0	-	40	0	-	0
IG	4	0	-	28	0	-	31	0	-	1	0	-	5	0	-	1	0	-	3	0	-	4	0	-	70	0	-	128	0	-	0	0	-	10	0	-	3	0	-	25	0	-	3	0	-	12	0	-	0
IH	49	0	-	116	0	-	106	0	-	38	0	-	56	0	-	32	0	-	53	0	-	45	0	-	185	0	-	198	0	-	9	0	-	77	0	-	51	0	-	140	0	-	55	0	-	71	0	-	0
IN	29	0	-	68	0	-	81	1	0.0847	22	0	-	28	0	-	21	0	-	30	0	-	30	0	-	123	0	-	159	0	-	6	0	-	55	0	-	23	0	-	83	0	-	26	0	-	42	0	-	0
IQ	44	0	-	124	0	-	114	0	-	29	0	-	47	0	-	25	0	-	28	0	-	28	0	-	201	0	-	249	0	-	6	0	-	55	0	-	36	0	-	91	0	-	50	0	-	76	0	-	0
IR	29	0	-	75	0	-	74	0	-	12	0	-	21	0	-	10	0	-	20	0	-	19	0	-	176	0	-	229	0	-	3	0	-	30	0	-	13	0	-	86	0	-	23	0	-	50	0	-	0
KA	219	0	-	401	1	0.39332	437	0	-	172	0	-	193	0	-	86	0	-	194	0	-	153	0	-	717	1	0.4612	806	1	0.58214	40	0	-	272	0	-	141	0	-	445	1	0.39678	211	0	-	247	1	0.25136	0
KC	29	0	-	69	0	-	58	0	-	16	0	-	24	0	-	15	0	-	14	0	-	17	0	-	123	0	-	151	1	0.14856	3	0	-	31	0	-	16	0	-	80	0	-	19	0	-	29	0	-	0
KD	113	0	-	258	1	0.27712	217	0	-	80	0	-	86	0	-	50	0	-	99	1	0.09404	87	0	-	368	0	-	506	1	0.42496	22	0	-	145	0	-	71	0	-	235	0	-	94	0	-	142	0	-	0
KE	96	0	-	242	1	0.26172	215	0	-	62	0	-	83	0	-	46	0	-	98	0	-	76	0	-	433	0	-	626	1	0.49136	24	0	-	122	0	-	58	0	-	249	0	-	78	0	-	116	0	-	0
KG	64	0	-	154	1	0.17702	148	1	0.15168	52	0	-	69	0	-	33	0	-	61	0	-	58	0	-	283	0	-	321	0	-	21	0	-	91	0	-	57	0	-	220	1	0.22234	80	0	-	105	0	-	0
KH	128	0	-	245	2	0.03974	259	0	-	109	0	-	153	1	0.17184	88	0	-	139	0	-	109	0	-	361	0	-	422	1	0.36812	34	0	-	191	0	-	118	0	-	284	0	-	126	0	-	174	0	-	0
KI	100	0	-	181	0	-	174	0	-	70	1	0.0708	84	0	-	56	0	-	90	0	-	86	0	-	328	0	-	358	1	0.32106	24	0	-	121	0	-	57	0	-	224	0	-	66	0	-	111	0	-	0
KL	113	0	-	287	0	-	309	0	-	94	0	-	101	0	-	49	0	-	121	0	-	81	1	0.08614	602	0	-	823	0	-	20	0	-	168	1	0.1959	82	0	-	337	0	-	128	0	-	162	0	-	0
KN	89	1	0.09402	185	2	0.0224	186	1	0.18578	65	0	-	79	0	-	45	0	-	63	0	-	57	1	0.0589	305	2	0.02822	377	0	-	21	0	-	101	0	-	58	0	-	216	1	0.2184	74	0	-	108	0	-	0
KQ	269	0	-	537	1	0.49132	562	0	-	201	1	0.1879	262	0	-	154	0	-	257	0	-	221	0	-	775	0	-	939	0	-	64	0	-	337	1	0.34712	201	1	0.20336	610	2	0.15574	265	0	-	353	0	-	0
KR	669	0	-	1252	1	0.79848	1266	1	0.75762	592	1	0.46406	730	0	-	411	0	-	684	2	0.14908	590	1	0.48144	1693	2	0.42918	1696	4	0.11164	175	0	-	824	2	0.27934	487	0	-	1375	0	-	674	1	0.5385	876	2	0.26802	0
LA	126	0	-	377	0	-	384	0	-	118	0	-	143	0	-	75	0	-	145	0	-	95	0	-	860	1	0.52444	1199	2	0.371	32	0	-	223	0	-	115	0	-	464	0	-	150	0	-	214	0	-	0
LC	47	0	-	104	0	-	108	0	-	16	0	-	54	0	-	21	0	-	42	0	-	33	0	-	227	0	-	288	0	-	11	0	-	75	0	-	39	0	-	134	0	-	52	0	-	60	0	-	0
LD	8	0	-	46	0	-	51	0	-	9	0	-	10	0	-	7	0	-	8	0	-	8	0	-	134	0	-	251	0	-	0	0	-	21	0	-	3	0	-	58	0	-	10	0	-	24	0	-	0
LE	57	0	-	126	0	-	159	0	-	18	0	-	41	0	-	21	0	-	46	0	-	27	0	-	330	0	-	518	0	-	7	0	-	71	0	-	37	0	-	163	0	-	57	0	-	79	0	-	0
LG	18	0	-	74	0	-	70	0	-	17	0	-	21	0	-	10	0	-	25	0	-	15	0	-	179	0	-	256	0	-	3	0	-	29	0	-	9	0	-	81	0	-	21	0	-	24	0	-	0
LH	117	0	-	245	0	-	260	0	-	96	0	-	117	0	-	70	0	-	105	0	-	105	0	-	433	0	-	548	2	0.1164	27	0	-	159	0	-	99	0	-	327	0	-	113	0	-	161	0	-	0
LI	599	2	0.14546	1164	1	0.7708	1254	4	0.05068	451	0	-	586	0	-	322	0	-	543	0	-	453	0	-	1898	2	0.4907	2291	4	0.2338	128	0	-	798	1	0.64438	447	0	-	1344	1	0.79088	627	1	0.50934	761	4	0.01102	0
LN	94	1	0.09746	223	1	0.24824	206	0	-	90	0	-	96	0	-	59	0	-	99	0	-	100	0	-	374	0	-	470	0	-	18	0	-	140	0	-	94	0	-	265	0	-	105	0	-	146	0	-	0
LQ	148	0	-	320	0	-	376	0	-	113	0	-	144	1	0.1627	79	0	-	128	0	-	107	0	-	591	0	-	839	0	-	32	0	-	172	2	0.02056	132	1	0.13744	370	1	0.34124	161	1	0.16518	194	0	-	0
LR	98	0	-	332	0	-	295	0	-	97	0	-	128	0	-	64	0	-	152	0	-	100	0	-	567	1	0.38668	721	1	0.54404	26	0	-	170	0	-	107	0	-	377	0	-	129	0	-	207	0	-	0
MA	148	0	-	228	0	-	258	0	-	88	0	-	155	0	-	86	0	-	142	0	-	101	0	-	375	1	0.27708	480	0	-	24	0	-	148	1	0.16622	98	0	-	304	0	-	125	0	-	163	0	-	0
MC	11	0	-	19	0	-	18	0	-	2	0	-	4	0	-	0	0	-	2	0	-	4	0	-	42	0	-	65	0	-	0	0	-	7	0	-	5	0	-	26	0	-	2	0	-	10	0	-	0
MD	6	0	-	20	0	-	14	0	-	4	0	-	2	0	-	1	0	-	2	0	-	1	0	-	51	0	-	86	0	-	0	0	-	7	0	-	0	0	-	18	0	-	0	0	-	3	0	-	0
ME	17	0	-	51	0	-	41	0	-	19	0	-	23	0	-	10	0	-	21	0	-	18	0	-	101	1	0.08442	140	0	-	3	0	-	33	0	-	16	0	-	48	0	-	27	0	-	17	0	-	0
MG	3	0	-	8	0	-	20	0	-	3	0	-	4	0	-	1	0	-	5	0	-	3	0	-	69	0	-	81	0	-	0	0	-	4	0	-	5	0	-	24	0	-	6	0	-	3	0	-	0
MH	46	0	-	69	0	-	62	0	-	25	0	-	27	0	-	27	1	0.02248	34	0	-	32	0	-	104	0	-	111	0	-	6	0	-	42	0	-	22	0	-	61	0	-	32	0	-	41	0	-	0
MI	207	0	-	353	0	-	380	1	0.34426	181	0	-	196	2	0.02462	111	0	-	192	0	-	169	1	0.17318	511	1	0.35824	534	0	-	46	0	-	241	0	-	170	0	-	425	0	-	209	0	-	289	1	0.285	0
MK	12	0	-	51	0	-	55	0	-	5	0	-	13	0	-	2	0	-	7	0	-	5	0	-	115	0	-	183	0	-	1	0	-	15	0	-	5	0	-	58	0	-	13	0	-	23	0	-	0
ML	655	1	0.51974	1266	1	0.80254	1265	1	0.7546	532	0	-	651	2	0.1892	366	0	-	638	0	-	514	4	0.0018	1790	3	0.19798	1889	3	0.3299	165	0	-	858	1	0.66726	500	0	-	1423	1	0.80538	612	0	-	826	1	0.61834	0
MN	8	0	-	38	0	-	25	0	-	5	0	-	5	0	-	3	0	-	5	0	-	11	0	-	82	0	-	112	0	-	0	0	-	15	0	-	8	0	-	42	0	-	11	0	-	2	0	-	0
MQ	14	0	-	49	0	-	46	0	-	16	0	-	11	0	-	4	0	-	13	0	-	10	0	-	114	0	-	157	0	-	0	0	-	23	0	-	20	0	-	66	1	0.07398	20	0	-	29	0	-	0
MR	89	0	-	177	0	-	178	0	-	99	0	-	92	0	-	58	0	-	87	0	-	94	0	-	279	0	-	283	1	0.26526	16	0	-	118	0	-	84	0	-	215	0	-	113	0	-	150	0	-	0
NA	86	0	-	297	1	0.31538	279	1	0.26534	47	0	-	71	0	-	27	0	-	72	0	-	62	0	-	470	0	-	641	0	-	8	0	-	116	0	-	60	0	-	303	0	-	78	0	-	148	0	-	0
NR	133	0	-	218	0	-	242	0	-	113	0	-	129	0	-	73	0	-	138	0	-	123	0	-	339	0	-	330	0	-	25	0	-	187	0	-	103	0	-	256	0	-	149	0	-	178	0	-	0
PA	154	0	-	419	0	-	469	0	-	124	1	0.1213	167	1	0.1842	91	0	-	182	0	-	156	0	-	794	0	-	926	1	0.63426	36	0	-	237	0	-	136	0	-	471	1	0.41014	191	1	0.19616	276	0	-	0
PC	13	0	-	60	0	-	47	0	-	18	0	-	19	0	-	11	0	-	28	0	-	12	0	-	102	0	-	152	0	-	3	0	-	30	0	-	17	0	-	66	1	0.07268	22	0	-	36	0	-	0
PD	14	0	-	31	0	-	38	0	-	8	0	-	6	0	-	2	0	-	13	0	-	6	0	-	121	0	-	184	0	-	0	0	-	18	0	-	2	0	-	54	1	0.06164	13	0	-	17	0	-	0
PE	7	0	-	36	0	-	38	0	-	3	0	-	8	0	-	2	0	-	6	0	-	2	0	-	111	0	-	183	1	0.17874	0	0	-	9	0	-	3	0	-	32	0	-	9	0	-	12	0	-	0
PF	6	0	-	14	0	-	6	0	-	3	0	-	1	0	-	0	0	-	4	0	-	1	0	-	35	0	-	92	0	-	0	0	-	7	0	-	1	0	-	13	0	-	5	0	-	2	0	-	0
PG	14	0	-	74	0	-	52	0	-	6	0	-	12	0	-	3	0	-	15	0	-	4	0	-	150	0	-	222	0	-	1	0	-	18	0	-	9	0	-	85	0	-	15	0	-	27	0	-	0
PH	10	0	-	49	0	-	38	0	-	4	0	-	10	0	-	4	0	-	15	0	-	4	0	-	110	1	0.08934	154	0	-	0	0	-	16	0	-	6	0	-	56	0	-	12	0	-	17	0	-	0
PI	55	0	-	100	0	-	76	0	-	38	0	-	24	0	-	25	0	-	30	0	-	29	0	-	174	0	-	225	0	-	5	0	-	63	0	-	31	0	-	109	0	-	43	0	-	58	0	-	0
PK	40	0	-	93	0	-	83	1	0.08572	30	0	-	40	0	-	15	0	-	34	0	-	24	0	-	247	0	-	319	0	-	7	0	-	52	0	-	22	0	-	146	0	-	36	0	-	71	0	-	0
PL	53	0	-	139	0	-	128	0	-	50	0	-	45	0	-	30	0	-	53	0	-	39	0	-	327	0	-	499	1	0.41324	10	0	-	84	0	-	36	0	-	176	0	-	58	0	-	100	0	-	0
PM	18	0	-	54	0	-	51	0	-	17	0	-	17	0	-	4	0	-	17	0	-	18	0	-	106	0	-	131	0	-	5	0	-	27	0	-	16	0	-	66	0	-	19	0	-	23	0	-	0
PN	32	0	-	101	0	-	90	0	-	9	0	-	23	0	-	12	0	-	26	0	-	26	0	-	205	0	-	253	0	-	2	0	-	37	0	-	14	0	-	122	0	-	36	0	-	53	0	-	0
PQ	119	0	-	217	0	-	225	0	-	87	0	-	115	0	-	62	0	-	126	0	-	96	0	-	328	0	-	433	0	-	27	0	-	153	1	0.17438	79	0	-	233	1	0.23088	95	0	-	143	0	-	0
PR	48	0	-	87	0	-	105	0	-	27	0	-	44	0	-	19	0	-	33	0	-	25	0	-	164	0	-	247	0	-	9	0	-	56	0	-	36	0	-	122	0	-	57	0	-	52	0	-	0
QA	135	0	-	267	0	-	270	0	-	93	0	-	98	0	-	72	0	-	117	0	-	99	1	0.10188	497	0	-	600	0	-	23	0	-	162	1	0.18416	97	1	0.1008	309	1	0.29844	120	0	-	163	0	-	0
QC	11	0	-	56	0	-	43	0	-	10	0	-	15	0	-	5	0	-	13	0	-	6	0	-	107	0	-	135	0	-	0	0	-	21	0	-	6	0	-	67	0	-	19	0	-	22	0	-	0
QD	103	0	-	239	0	-	233	1	0.22722	74	0	-	110	0	-	74	1	0.06484	115	0	-	93	0	-	425	0	-	485	0	-	22	0	-	151	0	-	67	0	-	308	0	-	115	0	-	147	0	-	0
QN	157	0	-	297	0	-	323	0	-	171	0	-	188	0	-	89	1	0.0728	180	0	-	150	0	-	418	0	-	427	1	0.36782	55	1	0.03178	223	1	0.24306	128	1	0.13314	333	1	0.31442	202	0	-	228	0	-	0
QR	280	0	-	560	0	-	597	0	-	218	1	0.20304	312	0	-	162	0	-	271	0	-	248	0	-	759	0	-	905	0	-	69	0	-	359	0	-	246	1	0.24302	584	0	-	293	1	0.28514	405	1	0.37794	0
RA	25	0	-	103	0	-	83	0	-	11	0	-	14	0	-	7	0	-	18	0	-	14	0	-	255	0	-	392	0	-	0	0	-	33	0	-	10	0	-	130	0	-	21	0	-	28	0	-	0
SA	1465	1	0.81326	2427	5	0.18926	2386	5	0.12196	1237	0	-	1507	3	0.27766	865	1	0.53636	1441	2	0.42944	1249	0	-	2854	3	0.44584	2834	5	0.18862	424	0	-	1765	2	0.66196	1155	1	0.73312	2656	5	0.17888	1492	0	-	1896	2	0.64618	0
SC	257	0	-	395	1	0.39108	412	1	0.36664	202	0	-	287	2	0.04698	164	0	-	263	1	0.23878	229	0	-	493	0	-	501	2	0.10146	75	0	-	318	0	-	221	0	-	471	0	-	278	1	0.26708	342	0	-	0
SD	211	0	-	390	0	-	412	1	0.3665	176	1	0.16528	217	0	-	140	0	-	201	0	-	167	0	-	618	1	0.41092	725	0	-	44	0	-	290	0	-	172	0	-	498	1	0.4317	218	0	-	289	0	-	0
SE	59	0	-	169	0	-	167	0	-	52	0	-	51	0	-	38	0	-	57	0	-	49	0	-	330	0	-	546	0	-	4	0	-	78	0	-	42	0	-	185	0	-	53	0	-	93	0	-	0
SF	24	0	-	77	0	-	60	0	-	13	0	-	24	1	0.02774	11	0	-	23	0	-	13	0	-	157	0	-	257	0	-	4	0	-	38	0	-	15	0	-	99	0	-	36	0	-	50	1	0.0563	0
SG	364	1	0.3326	671	2	0.20796	671	0	-	281	0	-	372	0	-	224	0	-	336	2	0.04322	277	2	0.03822	865	0	-	894	1	0.62136	103	0	-	441	1	0.43074	298	0	-	730	1	0.56726	372	1	0.34242	504	2	0.1126	0
SH	157	0	-	305	0	-	252	0	-	130	0	-	165	0	-	117	0	-	184	0	-	140	0	-	427	0	-	419	0	-	55	0	-	213	3	0.00264	128	1	0.13434	335	0	-	181	0	-	210	0	-	0
SI	29	0	-	102	0	-	101	0	-	13	0	-	28	0	-	9	0	-	25	0	-	10	0	-	241	0	-	372	0	-	2	0	-	40	0	-	11	0	-	126	2	0.00942	33	0	-	64	0	-	0
SK	205	0	-	408	0	-	361	0	-	138	0	-	185	0	-	106	1	0.08882	164	0	-	132	0	-	573	0	-	752	0	-	42	0	-	249	0	-	157	1	0.16364	463	1	0.41098	203	0	-	267	0	-	0
SL	139	0	-	327	1	0.33902	343	0	-	111	0	-	126	0	-	85	0	-	126	0	-	123	0	-	654	0	-	904	0	-	27	0	-	181	0	-	107	0	-	372	0	-	156	0	-	213	0	-	0
SM	95	1	0.10044	183	0	-	164	0	-	66	0	-	87	0	-	48	0	-	81	0	-	75	0	-	253	0	-	294	0	-	16	0	-	107	0	-	68	0	-	193	0	-	105	0	-	119	0	-	0
SN	658	0	-	1011	3	0.1326	1020	2	0.31252	550	2	0.10906	703	3	0.0535	451	0	-	689	0	-	570	0	-	1024	1	0.5912	1021	1	0.67064	167	1	0.09642	826	1	0.64814	536	0	-	982	3	0.10138	680	0	-	817	2	0.23826	0
SP	541	2	0.12174	923	1	0.68874	919	1	0.64742	432	1	0.36454	505	0	-	314	0	-	479	0	-	429	0	-	1201	2	0.27596	1273	0	-	136	0	-	658	1	0.5697	426	0	-	985	2	0.30968	520	2	0.11568	625	0	-	0
SQ	75	0	-	212	0	-	219	0	-	45	0	-	62	0	-	31	0	-	64	0	-	55	0	-	406	0	-	453	1	0.38846	14	0	-	106	0	-	57	0	-	247	0	-	81	0	-	117	2	0.00748	0
SR	30	0	-	119	0	-	129	1	0.13308	18	0	-	26	0	-	12	0	-	24	0	-	20	0	-	255	0	-	369	0	-	2	0	-	50	0	-	18	0	-	116	0	-	26	0	-	61	0	-	0
TA	688	1	0.54166	1286	2	0.48696	1261	1	0.7581	534	0	-	653	1	0.55362	365	0	-	599	1	0.45962	498	0	-	1850	1	0.79866	2008	1	0.8862	149	0	-	772	0	-	518	0	-	1423	1	0.80658	690	0	-	873	2	0.26548	0
TC	75	0	-	126	0	-	145	0	-	36	0	-	60	0	-	29	0	-	55	1	0.05334	39	0	-	221	0	-	279	0	-	14	0	-	82	0	-	43	0	-	145	0	-	55	0	-	79	0	-	0
TD	110	0	-	224	1	0.24808	223	0	-	71	0	-	112	0	-	59	0	-	105	0	-	87	0	-	420	0	-	532	1	0.43684	25	0	-	145	0	-	91	0	-	280	0	-	110	0	-	146	0	-	0
TE	65	0	-	166	0	-	146	0	-	52	0	-	47	0	-	25	0	-	60	0	-	60	0	-	362	0	-	509	2	0.10156	11	0	-	89	0	-	59	0	-	199	0	-	64	0	-	92	0	-	0
TF	4	0	-	43	0	-	48	0	-	9	0	-	10	0	-	4	0	-	17	0	-	5	0	-	137	0	-	210	0	-	1	0	-	19	0	-	8	0	-	73	1	0.08158	8	0	-	16	0	-	0
TG	30	0	-	155	0	-	128	0	-	23	0	-	24	0	-	10	0	-	31	0	-	18	0	-	280	0	-	374	0	-	2	0	-	49	0	-	12	0	-	153	0	-	28	0	-	54	0	-	0
TH	50	0	-	98	0	-	107	0	-	36	0	-	34	0	-	23	0	-	52	0	-	30	0	-	190	0	-	293	0	-	3	0	-	53	0	-	26	0	-	123	0	-	50	0	-	86	0	-	0
TI	199	0	-	430	0	-	423	1	0.37786	162	1	0.15548	185	0	-	128	0	-	218	0	-	175	0	-	600	0	-	712	1	0.53914	65	0	-	261	0	-	149	0	-	412	1	0.37382	200	0	-	253	0	-	0
TK	169	1	0.169	370	0	-	356	0	-	149	0	-	180	3	0.00142	115	0	-	188	0	-	137	1	0.13904	576	1	0.3919	735	0	-	42	0	-	246	1	0.26488	115	0	-	399	1	0.36724	176	0	-	256	0	-	0
TL	32	0	-	182	0	-	190	0	-	22	0	-	46	0	-	22	0	-	28	0	-	28	0	-	486	0	-	761	0	-	1	0	-	63	0	-	10	0	-	224	1	0.22668	37	0	-	62	0	-	0
TM	132	0	-	254	1	0.2799	258	0	-	86	0	-	123	0	-	64	0	-	112	0	-	110	0	-	383	1	0.28122	397	1	0.34846	32	0	-	174	1	0.19696	89	0	-	258	1	0.25448	127	0	-	150	1	0.16026	0
TN	415	1	0.37474	685	2	0.21476	643	2	0.16012	341	0	-	402	1	0.39118	261	0	-	362	2	0.0534	321	1	0.29792	845	0	-	897	1	0.6225	101	0	-	430	1	0.41942	305	0	-	712	1	0.55822	408	2	0.07678	502	1	0.43746	0
TP	209	0	-	462	0	-	445	2	0.08722	161	0	-	198	0	-	102	0	-	220	0	-	147	1	0.14844	748	0	-	891	3	0.07322	48	0	-	279	2	0.04646	163	0	-	520	0	-	215	0	-	293	0	-	0
TQ	76	0	-	194	0	-	203	1	0.20282	45	1	0.04534	63	0	-	35	0	-	62	0	-	41	0	-	341	1	0.25316	456	0	-	14	0	-	92	0	-	55	0	-	215	0	-	69	0	-	100	0	-	0
TR	33	0	-	115	0	-	132	0	-	22	0	-	34	0	-	20	0	-	32	0	-	26	0	-	282	0	-	395	0	-	8	0	-	46	0	-	21	0	-	136	0	-	30	0	-	55	0	-	0
TS	587	0	-	1047	1	0.7358	1102	2	0.34314	452	1	0.37562	540	1	0.4886	365	0	-	583	1	0.44926	493	2	0.10292	1514	0	-	1646	2	0.52592	128	0	-	721	3	0.06192	456	0	-	1184	0	-	615	0	-	797	0	-	0
VA	664	0	-	1216	2	0.45258	1212	0	-	533	0	-	659	0	-	387	0	-	667	0	-	533	0	-	1627	5	0.0123	1906	2	0.61222	152	0	-	778	0	-	531	0	-	1391	1	0.79676	742	2	0.20256	874	0	-	0
VC	15	0	-	41	0	-	62	0	-	13	0	-	18	0	-	3	0	-	19	0	-	8	0	-	130	0	-	194	0	-	0	0	-	19	0	-	9	0	-	71	0	-	13	0	-	27	0	-	0
VD	9	0	-	36	0	-	45	0	-	5	0	-	11	0	-	8	0	-	6	0	-	10	0	-	141	1	0.11646	198	0	-	0	0	-	17	0	-	4	0	-	59	0	-	5	0	-	24	0	-	0
VE	112	0	-	215	0	-	226	0	-	76	0	-	111	0	-	60	0	-	114	1	0.1104	88	1	0.09396	425	1	0.31078	498	0	-	18	0	-	132	0	-	94	0	-	244	0	-	123	0	-	165	0	-	0
VF	126	0	-	223	0	-	265	0	-	84	0	-	125	0	-	78	0	-	93	0	-	93	0	-	415	1	0.29832	521	0	-	18	0	-	148	0	-	72	0	-	275	0	-	107	0	-	158	0	-	0
VG	20	0	-	82	0	-	71	0	-	12	0	-	18	0	-	2	0	-	17	0	-	14	0	-	160	0	-	241	0	-	2	0	-	33	0	-	11	0	-	80	0	-	28	0	-	35	0	-	0
VH	14	0	-	58	0	-	51	0	-	9	0	-	15	0	-	6	0	-	12	0	-	9	0	-	142	0	-	216	1	0.20662	1	0	-	21	0	-	7	0	-	67	0	-	12	0	-	22	0	-	0
VI	918	2	0.27276	1672	5	0.05988	1675	2	0.5547	761	0	-	855	2	0.28296	581	0	-	861	1	0.58696	768	0	-	2152	3	0.28164	2284	2	0.70722	231	0	-	1148	2	0.42272	712	0	-	1835	1	0.88226	992	2	0.30634	1209	0	-	0
VK	19	0	-	112	0	-	103	0	-	10	0	-	20	0	-	8	0	-	19	0	-	9	0	-	271	1	0.20954	380	0	-	5	0	-	31	0	-	12	0	-	136	0	-	24	0	-	42	0	-	0
VL	444	0	-	1068	0	-	998	2	0.30608	358	0	-	453	1	0.42834	209	0	-	436	0	-	322	0	-	1767	1	0.78664	2279	3	0.44376	80	0	-	567	2	0.1565	349	1	0.331	1272	3	0.1782	467	0	-	626	1	0.51912	0
VM	152	0	-	317	1	0.33112	283	1	0.2701	105	0	-	157	0	-	72	0	-	135	0	-	105	0	-	466	1	0.32988	582	2	0.12982	37	0	-	185	0	-	102	0	-	324	0	-	152	1	0.15888	190	0	-	0
VN	21	0	-	66	0	-	45	0	-	3	0	-	14	0	-	6	0	-	8	0	-	4	0	-	149	0	-	226	0	-	0	0	-	18	0	-	4	0	-	77	1	0.08334	10	0	-	39	0	-	0
VP	37	0	-	120	0	-	97	0	-	20	1	0.02078	39	0	-	20	0	-	29	0	-	19	0	-	260	0	-	334	0	-	9	0	-	51	0	-	25	0	-	152	0	-	31	0	-	49	0	-	0
VQ	101	0	-	241	1	0.2619	235	0	-	83	0	-	87	0	-	58	0	-	98	0	-	89	1	0.09388	393	1	0.28588	545	0	-	24	0	-	144	0	-	73	0	-	247	0	-	103	0	-	159	0	-	0
VR	105	0	-	237	1	0.26118	244	0	-	93	0	-	100	0	-	55	0	-	106	0	-	92	0	-	387	0	-	449	0	-	26	0	-	142	0	-	86	0	-	240	0	-	131	0	-	145	0	-	0
VS	106	0	-	284	0	-	275	0	-	73	0	-	81	0	-	56	0	-	99	0	-	73	0	-	533	0	-	709	1	0.53662	15	0	-	133	0	-	72	0	-	285	0	-	95	0	-	139	0	-	0
VT	154	1	0.15934	377	0	-	358	1	0.32652	106	0	-	141	0	-	73	0	-	139	2	0.00862	138	0	-	650	1	0.43096	793	1	0.57714	26	0	-	208	0	-	115	0	-	430	0	-	169	1	0.1749	220	0	-	0
VW	1	0	-	8	0	-	4	0	-	3	0	-	0	0	-	0	0	-	1	0	-	0	0	-	17	0	-	25	0	-	0	0	-	3	0	-	1	0	-	3	0	-	1	0	-	6	0	-	0
VY	15	0	-	54	0	-	68	0	-	6	0	-	12	0	-	3	0	-	7	0	-	10	0	-	193	0	-	296	0	-	0	0	-	21	0	-	4	0	-	77	0	-	9	0	-	17	0	-	0
WA	2	0	-	16	0	-	9	0	-	3	0	-	2	0	-	0	0	-	2	0	-	0	0	-	30	0	-	47	0	-	0	0	-	2	0	-	3	0	-	12	0	-	2	0	-	4	0	-	0
WC	0	0	-	2	0	-	2	0	-	0	0	-	2	0	-	0	0	-	0	0	-	0	0	-	4	0	-	8	0	-	0	0	-	0	0	-	0	0	-	2	0	-	1	0	-	0	0	-	0
WD	0	0	-	1	0	-	1	0	-	1	0	-	0	0	-	0	0	-	2	0	-	0	0	-	3	0	-	19	0	-	0	0	-	2	0	-	1	0	-	2	0	-	2	0	-	3	0	-	0
WE	0	0	-	0	0	-	2	0	-	1	0	-	1	0	-	1	0	-	0	0	-	0	0	-	10	0	-	11	0	-	0	0	-	0	0	-	0	0	-	2	0	-	2	0	-	1	0	-	0
WF	1	0	-	3	0	-	2	0	-	0	0	-	1	0	-	0	0	-	1	0	-	0	0	-	13	0	-	11	0	-	0	0	-	1	0	-	0	0	-	1	0	-	0	0	-	2	0	-	0
WG	1	0	-	3	0	-	3	0	-	0	0	-	0	0	-	0	0	-	3	0	-	0	0	-	5	0	-	10	0	-	0	0	-	0	0	-	0	0	-	4	0	-	1	0	-	1	0	-	0
WH	0	0	-	2	0	-	4	0	-	0	0	-	0	0	-	0	0	-	0	0	-	2	0	-	2	0	-	9	0	-	0	0	-	1	0	-	0	0	-	1	0	-	0	0	-	1	0	-	0
WI	1	0	-	1	0	-	3	0	-	0	0	-	0	0	-	1	0	-	3	0	-	1	0	-	15	0	-	24	0	-	0	0	-	3	0	-	0	0	-	9	0	-	0	0	-	0	0	-	0
WK	2	0	-	4	0	-	4	0	-	0	0	-	1	0	-	0	0	-	0	0	-	0	0	-	9	0	-	13	0	-	0	0	-	1	0	-	0	0	-	1	0	-	1	0	-	1	0	-	0
WL	17	0	-	62	0	-	46	0	-	19	0	-	20	0	-	8	0	-	15	0	-	17	0	-	107	0	-	140	1	0.14036	1	0	-	25	0	-	14	0	-	71	0	-	17	0	-	36	0	-	0
WM	41	0	-	50	0	-	55	0	-	23	0	-	28	0	-	15	0	-	20	0	-	15	0	-	74	0	-	79	0	-	9	0	-	17	0	-	19	0	-	56	0	-	29	0	-	28	0	-	0
WN	3	0	-	1	0	-	6	0	-	0	0	-	1	0	-	0	0	-	0	0	-	1	0	-	8	0	-	13	0	-	0	0	-	1	0	-	1	0	-	6	0	-	1	0	-	2	0	-	0
WP	0	0	-	5	0	-	3	0	-	0	0	-	1	0	-	0	0	-	1	0	-	1	0	-	8	0	-	21	0	-	0	0	-	0	0	-	1	0	-	7	0	-	1	0	-	0	0	-	0
WQ	0	0	-	4	0	-	2	0	-	0	0	-	0	0	-	0	0	-	0	0	-	1	0	-	2	0	-	6	0	-	0	0	-	2	0	-	0	0	-	3	0	-	1	0	-	2	0	-	0
WR	1	0	-	2	0	-	1	0	-	0	0	-	1	0	-	1	0	-	1	0	-	0	0	-	7	0	-	13	0	-	1	0	-	1	0	-	0	0	-	3	0	-	1	0	-	1	0	-	0
WS	30	0	-	48	0	-	49	0	-	15	0	-	17	0	-	21	0	-	24	0	-	22	0	-	73	0	-	85	1	0.08936	5	0	-	30	0	-	18	0	-	51	0	-	21	0	-	35	0	-	0
WT	1	0	-	6	0	-	5	0	-	0	0	-	0	0	-	0	0	-	1	0	-	1	0	-	25	0	-	32	0	-	1	0	-	1	0	-	0	0	-	6	0	-	2	0	-	2	0	-	0
YA	18	0	-	82	0	-	83	0	-	14	0	-	14	0	-	7	0	-	17	0	-	15	0	-	227	0	-	416	1	0.36356	5	0	-	27	0	-	11	0	-	82	0	-	18	0	-	25	0	-	0
YC	11	0	-	50	0	-	64	0	-	6	1	0.00612	16	0	-	4	1	0.00314	18	0	-	11	0	-	107	0	-	156	0	-	1	0	-	14	0	-	4	0	-	63	0	-	17	0	-	26	0	-	0
YD	6	0	-	31	0	-	40	0	-	6	0	-	8	0	-	0	0	-	7	0	-	6	0	-	90	0	-	162	0	-	0	0	-	7	0	-	4	0	-	41	0	-	4	0	-	11	0	-	0
YE	86	0	-	178	1	0.20442	176	0	-	55	0	-	64	0	-	33	0	-	64	0	-	67	0	-	312	1	0.23528	419	0	-	13	0	-	77	0	-	62	0	-	204	0	-	76	0	-	106	0	-	0
YF	842	2	0.2379	1684	3	0.35572	1578	2	0.52462	638	1	0.48522	804	0	-	452	0	-	829	1	0.57374	734	0	-	2358	2	0.61022	2449	6	0.0489	198	1	0.11434	1157	0	-	680	1	0.5364	1830	2	0.61902	869	3	0.07082	1169	1	0.74588	0
YG	70	0	-	128	0	-	120	0	-	49	0	-	52	0	-	42	0	-	56	0	-	54	0	-	200	0	-	260	0	-	18	0	-	85	0	-	48	0	-	139	0	-	68	0	-	73	0	-	0
YH	212	1	0.21274	386	0	-	388	0	-	133	0	-	171	0	-	118	0	-	199	2	0.0185	158	0	-	546	0	-	555	0	-	53	0	-	235	0	-	136	0	-	397	2	0.07498	180	0	-	241	1	0.24294	0
YI	19	0	-	81	0	-	71	0	-	10	0	-	17	0	-	5	0	-	13	0	-	8	0	-	198	0	-	317	0	-	0	0	-	33	0	-	13	0	-	104	0	-	18	0	-	34	0	-	0
YK	65	0	-	176	0	-	156	0	-	52	0	-	58	0	-	33	0	-	63	0	-	45	0	-	315	0	-	371	0	-	14	0	-	81	0	-	41	0	-	196	0	-	69	0	-	104	0	-	0
YL	80	0	-	275	0	-	279	1	0.26814	64	0	-	81	0	-	38	0	-	99	0	-	70	0	-	619	0	-	928	0	-	16	0	-	94	0	-	65	0	-	357	0	-	86	0	-	118	0	-	0
YM	2	0	-	25	0	-	19	0	-	2	0	-	3	0	-	0	0	-	6	0	-	5	0	-	86	0	-	114	0	-	0	0	-	7	0	-	1	0	-	29	0	-	5	0	-	11	0	-	0
YN	124	1	0.13034	230	2	0.03288	228	0	-	105	0	-	125	0	-	75	0	-	107	0	-	104	0	-	316	0	-	353	1	0.31626	31	0	-	155	0	-	113	0	-	255	0	-	145	0	-	177	0	-	0
YP	0	0	-	16	0	-	21	0	-	4	0	-	4	0	-	4	0	-	4	0	-	3	0	-	97	0	-	118	0	-	1	0	-	7	0	-	1	0	-	30	0	-	1	0	-	15	0	-	0
YQ	20	0	-	80	0	-	75	0	-	15	0	-	20	0	-	7	0	-	14	0	-	7	0	-	180	0	-	283	0	-	1	0	-	25	0	-	15	0	-	118	0	-	23	0	-	31	0	-	0
YR	33	0	-	94	0	-	79	0	-	31	0	-	31	0	-	18	0	-	37	0	-	31	0	-	162	0	-	243	1	0.23084	3	0	-	53	0	-	18	0	-	90	0	-	25	0	-	44	0	-	0
YS	60	0	-	148	0	-	183	0	-	52	0	-	48	0	-	44	0	-	48	0	-	49	0	-	313	0	-	417	0	-	13	0	-	82	0	-	45	0	-	161	0	-	57	0	-	82	0	-	0
YT	67	0	-	158	0	-	189	0	-	59	0	-	62	0	-	38	0	-	77	0	-	49	0	-	317	0	-	447	1	0.3797	15	0	-	90	0	-	47	0	-	206	0	-	70	0	-	91	0	-	0
YW	1	0	-	2	0	-	2	0	-	1	0	-	2	0	-	0	0	-	0	0	-	0	0	-	8	0	-	19	0	-	0	0	-	3	0	-	1	0	-	4	0	-	0	0	-	3	0	-	0
[truncated: 224 more columns]
