# Supplementary material for: Molecular evolution of cyclin proteins in animals and fungi
Source: BMC Evol Biol. 2011 Jul 28;11:224. doi: 10.1186/1471-2148-11-224 (PMC3162929; doi:10.1186/1471-2148-11-224)
Supplement: Additional file 5 — The packed archive contains MS Excel 2007 files. Each file represents the data on expected and observed number of amino acid replacements on each branch of the A-, B-, D-, and E- cyclin protein trees with probabilities p of its observation according to the stationary and homogeneous Markov model of protein evolution. These Excel files also contain the phylogenetic trees with ancestral node labels. [file 1471-2148-11-224-S5.GZ › cyclinB_aa_changes.xlsx]

## Sheet: ancescon
Branches	N10_N11			N10_S113-N			N11_N12			N11_N13			N12_S116-N			N12_S122-N			N13_N14			N13_N15			N14_S119-N			N14_S120-N			N15_N16			N15_S115-N			N16_N17			N16_S121-N			N17_S117-N			N17_S118-N			N18_S114-N
Amino acid replacement type	Expected(Simulated)	Observed	p-value	Expected(Simulated)	Observed	p-value	Expected(Simulated)	Observed	p-value	Expected(Simulated)	Observed	p-value	Expected(Simulated)	Observed	p-value	Expected(Simulated)	Observed	p-value	Expected(Simulated)	Observed	p-value	Expected(Simulated)	Observed	p-value	Expected(Simulated)	Observed	p-value	Expected(Simulated)	Observed	p-value	Expected(Simulated)	Observed	p-value	Expected(Simulated)	Observed	p-value	Expected(Simulated)	Observed	p-value	Expected(Simulated)	Observed	p-value	Expected(Simulated)	Observed	p-value	Expected(Simulated)	Observed	p-value	Expected(Simulated)
CA	124	0	-	115	1	0.10624	50	0	-	50	0	-	15	0	-	8	0	-	34	0	-	31	0	-	0	0	-	0	0	-	6	0	-	66	0	-	7	0	-	119	0	-	25	0	-	41	0	-	125
CD	2	0	-	4	0	-	1	0	-	0	0	-	1	0	-	0	0	-	1	0	-	0	0	-	0	0	-	0	0	-	0	0	-	1	0	-	0	0	-	4	0	-	0	0	-	0	0	-	1
CN	18	0	-	20	0	-	6	0	-	6	0	-	5	0	-	1	0	-	2	0	-	1	0	-	0	0	-	0	0	-	1	0	-	5	0	-	0	0	-	15	0	-	4	0	-	3	0	-	12
CR	43	0	-	28	0	-	16	0	-	12	0	-	4	0	-	6	0	-	9	0	-	16	0	-	0	0	-	0	0	-	0	0	-	28	0	-	4	0	-	38	0	-	7	0	-	23	0	-	36
DA	34	0	-	36	0	-	9	0	-	5	0	-	2	0	-	0	0	-	4	0	-	3	0	-	0	0	-	0	0	-	0	0	-	20	0	-	0	0	-	31	0	-	0	0	-	4	1	0.00434	40
DN	221	1	0.22682	226	0	-	109	0	-	88	1	0.07962	48	0	-	21	0	-	71	1	0.0716	66	0	-	0	0	-	0	0	-	11	0	-	145	0	-	9	0	-	192	0	-	40	0	-	97	0	-	238
DR	24	0	-	20	0	-	5	0	-	5	0	-	4	0	-	1	0	-	2	0	-	1	0	-	0	0	-	0	0	-	0	0	-	14	0	-	0	0	-	20	0	-	1	0	-	3	0	-	26
EA	227	0	-	209	0	-	113	0	-	69	0	-	42	0	-	14	0	-	58	0	-	41	0	-	0	0	-	0	0	-	8	0	-	128	1	0.12262	14	0	-	162	0	-	35	0	-	91	0	-	233
EC	15	0	-	18	0	-	9	0	-	5	0	-	3	0	-	1	0	-	3	0	-	2	0	-	0	0	-	0	0	-	0	0	-	8	0	-	1	0	-	19	0	-	2	0	-	8	0	-	11
ED	981	0	-	937	0	-	455	4	0.00108	342	0	-	230	0	-	98	0	-	314	0	-	242	0	-	0	0	-	0	0	-	30	0	-	603	0	-	71	0	-	861	1	0.63334	184	1	0.21044	455	1	0.38526	1028
EN	130	0	-	129	0	-	50	0	-	55	1	0.05162	31	0	-	11	0	-	35	0	-	33	0	-	0	0	-	0	0	-	7	0	-	87	0	-	2	0	-	116	0	-	23	0	-	68	0	-	148
EQ	504	1	0.44318	505	1	0.38372	210	0	-	163	0	-	134	0	-	43	0	-	159	0	-	115	0	-	0	0	-	0	0	-	16	0	-	307	0	-	30	0	-	438	0	-	93	0	-	240	0	-	569
ER	98	0	-	76	0	-	30	0	-	29	0	-	8	0	-	4	0	-	18	0	-	15	0	-	0	0	-	0	0	-	1	0	-	43	0	-	5	0	-	82	0	-	11	0	-	25	0	-	97
FA	41	0	-	32	0	-	5	0	-	3	0	-	1	0	-	2	0	-	6	0	-	7	0	-	0	0	-	0	0	-	0	0	-	19	0	-	0	0	-	27	0	-	3	0	-	6	0	-	30
FC	84	0	-	68	0	-	31	0	-	31	0	-	29	0	-	14	0	-	22	0	-	25	0	-	0	0	-	0	0	-	4	0	-	47	0	-	9	0	-	67	0	-	20	0	-	45	0	-	101
FD	3	0	-	2	0	-	1	0	-	1	0	-	0	0	-	0	0	-	0	0	-	0	0	-	0	0	-	0	0	-	0	0	-	1	1	0.00106	0	0	-	1	0	-	1	0	-	1	0	-	9
FE	15	0	-	10	0	-	0	0	-	3	0	-	2	0	-	0	0	-	3	0	-	1	0	-	0	0	-	0	0	-	0	0	-	4	0	-	2	0	-	8	0	-	3	0	-	2	0	-	13
FG	9	0	-	4	0	-	3	0	-	1	0	-	0	0	-	0	0	-	0	0	-	0	0	-	0	0	-	0	0	-	0	0	-	1	0	-	0	0	-	6	0	-	0	0	-	1	0	-	12
FH	40	0	-	42	0	-	14	0	-	8	0	-	6	0	-	0	0	-	4	0	-	5	0	-	0	0	-	0	0	-	0	0	-	22	0	-	1	0	-	46	0	-	7	0	-	18	0	-	46
FI	221	0	-	226	0	-	103	0	-	81	0	-	67	0	-	21	0	-	54	0	-	44	0	-	0	0	-	0	0	-	7	0	-	139	0	-	15	0	-	206	0	-	47	0	-	84	0	-	223
FK	44	0	-	46	0	-	8	0	-	16	0	-	3	0	-	4	0	-	11	0	-	6	0	-	0	0	-	0	0	-	1	0	-	24	0	-	3	0	-	43	0	-	5	0	-	13	0	-	50
FL	481	0	-	461	1	0.3589	213	0	-	186	0	-	114	0	-	52	0	-	152	0	-	103	0	-	0	0	-	0	0	-	24	0	-	299	1	0.25912	29	0	-	477	0	-	98	0	-	206	0	-	525
FM	91	0	-	81	0	-	24	0	-	24	0	-	13	0	-	5	0	-	14	0	-	14	0	-	0	0	-	0	0	-	2	0	-	47	0	-	4	0	-	64	0	-	14	0	-	35	0	-	91
FN	50	0	-	45	1	0.04248	18	0	-	13	0	-	9	0	-	6	0	-	10	0	-	9	0	-	0	0	-	0	0	-	2	0	-	28	0	-	5	0	-	29	0	-	6	0	-	21	0	-	43
FQ	48	0	-	52	0	-	12	0	-	16	0	-	10	0	-	2	0	-	9	0	-	6	0	-	0	0	-	0	0	-	0	0	-	24	0	-	2	0	-	32	0	-	8	0	-	10	0	-	39
FR	67	0	-	81	0	-	26	0	-	10	0	-	11	0	-	7	0	-	17	0	-	14	0	-	0	0	-	0	0	-	3	0	-	34	0	-	4	0	-	62	0	-	11	0	-	22	0	-	81
GA	473	1	0.4256	479	0	-	218	0	-	182	1	0.15718	115	1	0.11526	57	1	0.06934	128	0	-	134	0	-	0	0	-	0	0	-	18	0	-	342	1	0.29256	33	0	-	430	0	-	76	1	0.09558	189	0	-	489
GC	49	0	-	44	0	-	18	0	-	19	0	-	12	0	-	2	1	0.00282	16	0	-	12	0	-	0	0	-	0	0	-	2	0	-	26	0	-	5	0	-	37	0	-	10	0	-	17	0	-	44
GD	69	1	0.0792	89	0	-	31	0	-	29	0	-	24	0	-	7	0	-	19	0	-	31	0	-	0	0	-	0	0	-	4	0	-	42	0	-	5	0	-	70	0	-	17	0	-	32	0	-	96
GE	32	0	-	42	0	-	22	0	-	15	0	-	9	0	-	0	0	-	14	0	-	10	0	-	0	0	-	0	0	-	2	0	-	19	0	-	1	0	-	37	0	-	6	0	-	17	0	-	36
GN	94	0	-	108	0	-	36	0	-	33	0	-	20	0	-	5	0	-	36	0	-	16	0	-	0	0	-	0	0	-	1	0	-	55	0	-	10	0	-	73	0	-	20	0	-	48	0	-	96
GQ	118	0	-	105	0	-	48	0	-	38	0	-	26	0	-	13	0	-	30	0	-	26	0	-	0	0	-	0	0	-	1	0	-	63	0	-	12	0	-	104	0	-	28	0	-	44	0	-	95
GR	9	0	-	6	0	-	0	0	-	0	0	-	0	0	-	0	0	-	3	0	-	0	0	-	0	0	-	0	0	-	0	0	-	6	0	-	0	0	-	9	0	-	0	0	-	4	0	-	18
HA	108	0	-	109	0	-	34	0	-	37	1	0.03466	16	0	-	9	0	-	23	0	-	19	0	-	0	0	-	0	0	-	0	0	-	50	0	-	6	0	-	91	0	-	15	0	-	30	0	-	100
HC	10	0	-	19	0	-	10	0	-	8	0	-	2	0	-	0	0	-	5	0	-	3	0	-	0	0	-	0	0	-	0	0	-	5	0	-	0	0	-	13	0	-	2	0	-	4	0	-	18
HD	150	0	-	167	0	-	71	0	-	57	0	-	41	0	-	8	0	-	45	0	-	35	0	-	0	0	-	0	0	-	7	0	-	99	0	-	10	0	-	146	0	-	24	0	-	65	0	-	136
HE	31	0	-	24	0	-	11	0	-	2	0	-	3	0	-	0	0	-	0	0	-	1	0	-	0	0	-	0	0	-	0	0	-	4	0	-	0	0	-	29	0	-	2	0	-	7	0	-	35
HG	11	0	-	10	0	-	1	0	-	1	0	-	0	0	-	0	0	-	1	0	-	0	0	-	0	0	-	0	0	-	0	0	-	4	0	-	0	0	-	4	0	-	1	0	-	2	0	-	12
HN	98	0	-	118	0	-	62	0	-	35	0	-	17	0	-	12	0	-	40	0	-	28	0	-	0	0	-	0	0	-	6	0	-	62	0	-	5	0	-	98	1	0.10732	20	0	-	43	0	-	119
HQ	253	2	0.03416	280	0	-	123	0	-	99	0	-	46	1	0.04682	33	0	-	88	0	-	71	1	0.06478	0	0	-	0	0	-	16	0	-	189	0	-	22	0	-	231	0	-	57	0	-	119	1	0.11766	262
HR	139	0	-	169	0	-	62	0	-	50	1	0.0484	35	0	-	10	0	-	33	0	-	41	0	-	0	0	-	0	0	-	4	0	-	87	1	0.08548	8	0	-	137	0	-	24	0	-	56	1	0.05766	143
IA	94	0	-	100	0	-	26	0	-	23	0	-	18	0	-	2	0	-	24	0	-	14	0	-	0	0	-	0	0	-	3	0	-	37	0	-	3	0	-	83	0	-	7	0	-	25	0	-	100
IC	74	0	-	98	0	-	40	0	-	34	0	-	17	0	-	6	0	-	27	0	-	20	0	-	0	0	-	0	0	-	3	0	-	56	0	-	6	0	-	69	0	-	13	0	-	36	1	0.03774	107
ID	23	0	-	29	0	-	5	0	-	4	0	-	4	0	-	0	0	-	8	0	-	2	0	-	0	0	-	0	0	-	2	0	-	7	0	-	0	0	-	27	0	-	7	0	-	7	0	-	24
IE	30	0	-	25	0	-	3	0	-	7	0	-	1	0	-	0	0	-	3	0	-	5	0	-	0	0	-	0	0	-	1	0	-	13	0	-	0	0	-	19	0	-	2	0	-	4	0	-	26
IG	11	0	-	14	0	-	0	0	-	3	0	-	1	0	-	1	0	-	1	0	-	1	0	-	0	0	-	0	0	-	0	0	-	1	0	-	0	0	-	11	0	-	0	0	-	2	0	-	10
IH	10	0	-	9	0	-	0	0	-	0	0	-	0	0	-	0	0	-	1	0	-	0	0	-	0	0	-	0	0	-	0	0	-	2	0	-	0	0	-	6	0	-	1	0	-	3	0	-	8
IN	44	0	-	29	0	-	12	0	-	14	0	-	8	0	-	2	0	-	8	0	-	7	0	-	0	0	-	0	0	-	1	0	-	15	0	-	1	0	-	27	0	-	2	0	-	12	0	-	45
IQ	12	0	-	21	0	-	2	0	-	0	0	-	0	0	-	0	0	-	0	0	-	1	0	-	0	0	-	0	0	-	0	0	-	6	0	-	0	0	-	13	0	-	0	0	-	0	0	-	24
IR	55	0	-	53	0	-	23	0	-	20	0	-	5	0	-	5	0	-	12	0	-	9	0	-	0	0	-	0	0	-	0	0	-	36	0	-	2	0	-	35	0	-	7	0	-	17	0	-	54
KA	183	0	-	173	0	-	89	0	-	65	1	0.06108	33	0	-	21	0	-	58	1	0.058	32	0	-	0	0	-	0	0	-	9	0	-	105	0	-	10	0	-	163	0	-	32	0	-	70	0	-	202
KC	43	0	-	24	0	-	15	0	-	14	0	-	3	0	-	1	0	-	13	0	-	5	0	-	0	0	-	0	0	-	3	0	-	30	0	-	4	0	-	27	0	-	4	0	-	13	0	-	36
KD	85	0	-	92	0	-	40	0	-	22	0	-	14	0	-	6	0	-	28	0	-	20	0	-	0	0	-	0	0	-	2	0	-	43	0	-	5	0	-	84	0	-	15	0	-	39	0	-	105
KE	290	1	0.28868	290	0	-	109	0	-	94	0	-	52	0	-	23	0	-	94	0	-	86	0	-	0	0	-	0	0	-	7	0	-	159	0	-	20	0	-	231	0	-	41	0	-	111	0	-	289
KG	29	0	-	42	0	-	14	0	-	16	0	-	11	0	-	2	0	-	12	0	-	2	0	-	0	0	-	0	0	-	2	0	-	17	0	-	3	0	-	37	0	-	3	0	-	10	0	-	34
KH	116	0	-	138	0	-	61	0	-	59	0	-	27	0	-	14	0	-	25	0	-	38	0	-	0	0	-	0	0	-	5	0	-	76	0	-	4	0	-	112	0	-	24	0	-	62	0	-	130
KI	57	0	-	48	0	-	17	0	-	11	0	-	10	0	-	6	0	-	11	0	-	11	0	-	0	0	-	0	0	-	1	0	-	29	0	-	0	0	-	51	0	-	5	0	-	27	0	-	74
KL	129	0	-	143	1	0.12792	48	0	-	42	0	-	25	0	-	8	0	-	37	0	-	33	0	-	0	0	-	0	0	-	4	0	-	75	0	-	8	0	-	100	0	-	19	0	-	68	0	-	143
KN	146	0	-	178	0	-	61	0	-	75	0	-	37	0	-	22	0	-	52	0	-	31	0	-	0	0	-	0	0	-	9	0	-	88	0	-	10	0	-	139	0	-	24	0	-	73	0	-	163
KQ	249	0	-	209	1	0.18456	107	0	-	87	0	-	51	0	-	30	0	-	79	0	-	68	0	-	0	0	-	0	0	-	12	0	-	155	0	-	17	0	-	222	0	-	46	0	-	110	0	-	250
KR	1113	1	0.7339	1095	2	0.28082	521	0	-	434	0	-	270	0	-	118	0	-	371	0	-	280	0	-	0	0	-	0	0	-	48	0	-	681	1	0.50018	72	0	-	978	0	-	176	0	-	511	0	-	1220
LA	49	0	-	59	0	-	15	0	-	5	0	-	3	0	-	1	0	-	7	0	-	3	0	-	0	0	-	0	0	-	0	0	-	19	0	-	0	0	-	36	0	-	5	0	-	16	0	-	54
LC	115	0	-	79	0	-	53	0	-	37	0	-	26	0	-	9	0	-	26	0	-	25	0	-	0	0	-	0	0	-	4	0	-	71	0	-	4	0	-	98	0	-	21	0	-	50	1	0.05186	99
LD	46	0	-	47	0	-	15	0	-	10	0	-	9	0	-	4	0	-	13	0	-	16	0	-	0	0	-	0	0	-	1	0	-	16	0	-	4	0	-	39	0	-	6	0	-	21	0	-	56
LE	27	2	0.00022	20	0	-	10	0	-	5	0	-	1	0	-	1	0	-	6	0	-	3	0	-	0	0	-	0	0	-	0	0	-	14	0	-	0	0	-	22	0	-	0	0	-	1	0	-	32
LG	15	0	-	21	0	-	1	0	-	1	0	-	0	0	-	0	0	-	3	0	-	1	0	-	0	0	-	0	0	-	0	0	-	8	0	-	0	0	-	9	0	-	1	0	-	4	0	-	10
LH	136	0	-	143	0	-	56	0	-	58	0	-	26	0	-	21	0	-	43	0	-	35	0	-	0	0	-	0	0	-	6	0	-	82	0	-	5	0	-	123	1	0.13292	18	0	-	66	0	-	163
LI	1319	1	0.79196	1305	1	0.72432	529	0	-	460	0	-	253	0	-	125	0	-	354	0	-	307	0	-	0	0	-	0	0	-	40	0	-	726	1	0.52652	91	0	-	1154	3	0.1428	239	1	0.27152	533	0	-	1297
LN	37	0	-	42	0	-	12	0	-	13	0	-	2	0	-	3	0	-	10	0	-	5	0	-	0	0	-	0	0	-	0	0	-	16	0	-	1	0	-	32	0	-	12	0	-	13	0	-	51
LQ	112	0	-	136	0	-	40	0	-	45	0	-	25	0	-	11	0	-	28	0	-	23	0	-	0	0	-	0	0	-	5	0	-	53	0	-	6	0	-	80	0	-	19	0	-	46	0	-	130
LR	162	0	-	165	0	-	61	0	-	43	0	-	28	0	-	11	0	-	47	1	0.04822	20	0	-	0	0	-	0	0	-	12	0	-	100	0	-	5	0	-	131	0	-	43	0	-	48	0	-	180
MA	151	0	-	149	0	-	78	0	-	34	0	-	28	0	-	13	0	-	44	0	-	35	0	-	0	0	-	0	0	-	4	0	-	83	0	-	8	0	-	125	0	-	30	0	-	68	0	-	150
MC	40	0	-	27	0	-	17	0	-	14	0	-	6	0	-	4	0	-	6	0	-	5	0	-	0	0	-	0	0	-	3	0	-	23	0	-	2	0	-	41	0	-	8	0	-	8	0	-	39
MD	11	0	-	6	0	-	0	0	-	0	0	-	0	0	-	0	0	-	1	0	-	0	0	-	0	0	-	0	0	-	0	0	-	2	0	-	0	0	-	7	0	-	0	0	-	0	0	-	8
ME	25	0	-	24	0	-	12	0	-	6	0	-	0	0	-	2	0	-	6	0	-	2	0	-	0	0	-	0	0	-	2	0	-	16	0	-	0	0	-	23	0	-	0	0	-	14	0	-	32
MG	49	0	-	48	0	-	18	0	-	18	0	-	16	0	-	9	0	-	15	0	-	7	0	-	0	0	-	0	0	-	1	0	-	32	0	-	5	0	-	49	0	-	11	0	-	26	0	-	47
MH	8	0	-	6	0	-	0	0	-	1	0	-	0	0	-	0	0	-	2	0	-	0	0	-	0	0	-	0	0	-	0	0	-	3	0	-	0	0	-	7	0	-	1	0	-	1	0	-	13
MI	437	1	0.39932	431	0	-	201	0	-	170	0	-	103	0	-	44	0	-	128	0	-	108	0	-	0	0	-	0	0	-	20	0	-	232	1	0.21016	31	0	-	378	0	-	80	0	-	196	0	-	470
MK	64	0	-	72	0	-	27	0	-	21	0	-	12	0	-	6	0	-	20	0	-	18	0	-	0	0	-	0	0	-	4	0	-	42	0	-	7	0	-	76	0	-	8	0	-	39	0	-	81
ML	822	2	0.24662	866	1	0.57168	378	1	0.33372	305	0	-	172	1	0.16682	82	0	-	244	0	-	226	0	-	0	0	-	0	0	-	27	0	-	503	0	-	49	0	-	783	2	0.22468	158	0	-	372	1	0.32724	911
MN	13	0	-	28	0	-	9	0	-	3	0	-	6	0	-	4	0	-	9	0	-	3	0	-	0	0	-	0	0	-	2	0	-	12	0	-	1	0	-	17	0	-	2	0	-	7	0	-	21
MQ	67	0	-	57	0	-	30	0	-	18	0	-	18	0	-	5	0	-	24	0	-	23	0	-	0	0	-	0	0	-	2	0	-	32	0	-	1	0	-	56	0	-	11	0	-	25	0	-	83
MR	56	0	-	52	0	-	20	0	-	22	0	-	17	0	-	6	0	-	15	0	-	15	0	-	0	0	-	0	0	-	1	0	-	27	0	-	2	0	-	62	0	-	8	0	-	23	0	-	70
NA	205	0	-	197	0	-	80	0	-	53	0	-	34	0	-	8	0	-	53	0	-	36	0	-	0	0	-	0	0	-	4	0	-	110	0	-	19	0	-	164	0	-	25	0	-	98	0	-	183
NR	121	0	-	135	0	-	49	0	-	40	0	-	22	0	-	9	0	-	28	0	-	28	0	-	0	0	-	0	0	-	7	0	-	68	0	-	7	0	-	74	0	-	16	0	-	53	0	-	131
PA	205	0	-	220	0	-	79	0	-	67	0	-	38	0	-	16	0	-	43	0	-	44	0	-	0	0	-	0	0	-	8	0	-	109	0	-	6	0	-	157	0	-	17	1	0.02198	70	0	-	208
PC	20	0	-	28	0	-	7	0	-	5	0	-	5	0	-	2	0	-	7	0	-	3	0	-	0	0	-	0	0	-	1	0	-	14	0	-	2	0	-	16	0	-	3	0	-	5	0	-	31
PD	19	0	-	20	0	-	4	0	-	3	0	-	3	0	-	1	0	-	1	0	-	6	0	-	0	0	-	0	0	-	0	0	-	3	0	-	0	0	-	17	0	-	3	0	-	1	0	-	15
PE	73	0	-	89	0	-	37	0	-	23	0	-	14	1	0.01474	8	0	-	26	0	-	16	0	-	0	0	-	0	0	-	7	0	-	45	0	-	6	0	-	66	0	-	10	0	-	25	0	-	90
PF	1	0	-	4	0	-	0	0	-	2	0	-	0	0	-	0	0	-	0	0	-	0	0	-	0	0	-	0	0	-	0	0	-	1	0	-	0	0	-	0	0	-	0	0	-	0	0	-	2
PG	30	0	-	32	1	0.0309	7	0	-	1	0	-	3	0	-	5	0	-	5	0	-	6	0	-	0	0	-	0	0	-	2	0	-	11	0	-	1	0	-	31	0	-	1	0	-	13	0	-	23
PH	28	0	-	34	0	-	13	0	-	12	0	-	6	0	-	2	0	-	12	0	-	5	0	-	0	0	-	0	0	-	3	0	-	14	0	-	3	0	-	25	0	-	4	0	-	13	0	-	32
PI	34	0	-	35	0	-	17	0	-	11	0	-	7	0	-	3	0	-	8	0	-	9	0	-	0	0	-	0	0	-	1	0	-	13	0	-	4	0	-	32	0	-	7	0	-	9	0	-	54
PK	34	0	-	45	0	-	11	0	-	11	0	-	3	0	-	1	0	-	6	0	-	9	0	-	0	0	-	0	0	-	2	0	-	23	0	-	1	0	-	39	0	-	8	0	-	14	0	-	43
PL	43	0	-	44	0	-	14	0	-	15	0	-	7	0	-	5	0	-	15	0	-	8	0	-	0	0	-	0	0	-	1	0	-	20	0	-	1	0	-	40	0	-	7	0	-	15	0	-	52
PM	29	0	-	29	0	-	8	0	-	5	0	-	7	0	-	0	0	-	6	0	-	2	0	-	0	0	-	0	0	-	0	0	-	13	0	-	2	0	-	20	0	-	8	0	-	8	0	-	26
PN	6	0	-	7	0	-	3	0	-	1	0	-	0	0	-	0	0	-	0	0	-	0	0	-	0	0	-	0	0	-	0	0	-	5	0	-	0	0	-	7	0	-	0	0	-	0	0	-	15
PQ	93	0	-	81	0	-	31	1	0.033	35	0	-	23	0	-	5	0	-	18	0	-	27	0	-	0	0	-	0	0	-	0	0	-	66	0	-	5	0	-	91	1	0.09928	13	0	-	40	0	-	110
PR	33	0	-	28	0	-	6	0	-	5	1	0.00506	4	0	-	1	0	-	1	0	-	8	0	-	0	0	-	0	0	-	0	0	-	12	0	-	2	0	-	18	0	-	8	0	-	6	0	-	19
QA	126	1	0.1369	110	1	0.10362	62	0	-	36	1	0.03346	23	0	-	9	0	-	23	0	-	27	0	-	0	0	-	0	0	-	4	0	-	72	0	-	12	0	-	116	1	0.12314	16	0	-	51	0	-	147
QC	29	0	-	19	0	-	6	0	-	4	0	-	8	0	-	2	0	-	4	0	-	5	0	-	0	0	-	0	0	-	0	0	-	12	0	-	0	0	-	15	0	-	3	0	-	9	0	-	17
QD	91	0	-	71	0	-	27	0	-	26	0	-	12	0	-	7	0	-	16	0	-	17	0	-	0	0	-	0	0	-	1	0	-	59	0	-	5	0	-	89	0	-	12	0	-	37	0	-	97
QN	103	0	-	130	0	-	53	0	-	48	0	-	30	0	-	9	0	-	31	0	-	24	0	-	0	0	-	0	0	-	6	0	-	61	0	-	10	0	-	109	0	-	15	0	-	50	0	-	110
QR	171	0	-	201	0	-	96	1	0.0947	85	0	-	31	0	-	13	0	-	54	0	-	37	0	-	0	0	-	0	0	-	6	0	-	105	0	-	8	0	-	152	0	-	24	0	-	78	0	-	217
RA	80	0	-	82	0	-	31	0	-	24	0	-	14	0	-	3	0	-	18	0	-	8	0	-	0	0	-	0	0	-	1	0	-	27	0	-	1	0	-	57	0	-	13	0	-	22	0	-	88
SA	1266	2	0.43152	1182	1	0.6883	588	1	0.46826	451	0	-	302	0	-	129	0	-	395	2	0.0604	335	0	-	0	0	-	0	0	-	67	0	-	801	2	0.19072	98	0	-	1135	6	0.00148	244	0	-	565	0	-	1296
SC	201	1	0.20716	272	0	-	132	0	-	93	0	-	75	0	-	23	0	-	78	0	-	66	0	-	0	0	-	0	0	-	11	0	-	143	0	-	17	0	-	222	1	0.22542	59	0	-	115	0	-	275
SD	162	0	-	204	0	-	59	1	0.0606	61	0	-	37	0	-	16	0	-	48	0	-	52	0	-	0	0	-	0	0	-	7	0	-	98	0	-	13	0	-	145	0	-	27	0	-	65	0	-	173
SE	147	0	-	137	0	-	41	0	-	29	0	-	20	0	-	9	0	-	27	0	-	28	0	-	0	0	-	0	0	-	7	0	-	56	0	-	8	0	-	114	0	-	26	0	-	52	0	-	146
SF	15	0	-	16	0	-	5	0	-	3	0	-	2	0	-	0	0	-	1	0	-	0	0	-	0	0	-	0	0	-	0	0	-	9	0	-	0	0	-	9	0	-	0	0	-	7	0	-	28
SG	305	0	-	308	1	0.25678	145	0	-	120	0	-	74	0	-	35	0	-	89	0	-	70	0	-	0	0	-	0	0	-	14	0	-	205	0	-	16	0	-	256	0	-	57	0	-	161	0	-	337
SH	120	1	0.13054	114	0	-	39	0	-	47	0	-	16	0	-	11	0	-	24	0	-	23	0	-	0	0	-	0	0	-	6	0	-	64	0	-	12	0	-	100	0	-	18	0	-	50	0	-	124
SI	228	0	-	238	0	-	104	0	-	104	0	-	48	0	-	24	0	-	73	0	-	47	0	-	0	0	-	0	0	-	9	0	-	151	0	-	16	0	-	216	0	-	34	0	-	96	0	-	230
SK	205	1	0.2113	204	0	-	81	0	-	76	0	-	45	0	-	19	0	-	64	0	-	48	0	-	0	0	-	0	0	-	10	0	-	131	0	-	12	0	-	184	0	-	29	0	-	85	0	-	209
SL	54	0	-	46	0	-	14	0	-	2	0	-	8	0	-	1	0	-	6	0	-	5	0	-	0	0	-	0	0	-	0	0	-	22	0	-	1	0	-	35	0	-	3	0	-	14	0	-	61
SM	82	0	-	74	0	-	26	0	-	17	0	-	13	0	-	9	0	-	14	0	-	12	0	-	0	0	-	0	0	-	2	0	-	46	0	-	5	0	-	71	0	-	11	0	-	29	0	-	88
SN	311	0	-	308	0	-	141	0	-	111	0	-	85	0	-	26	0	-	123	0	-	87	0	-	0	0	-	0	0	-	10	0	-	196	0	-	24	0	-	284	0	-	62	0	-	176	0	-	345
SP	287	0	-	272	1	0.23358	116	0	-	101	0	-	66	0	-	25	0	-	88	0	-	69	0	-	0	0	-	0	0	-	10	0	-	163	0	-	10	0	-	236	0	-	51	0	-	119	0	-	293
SQ	167	1	0.1762	196	0	-	63	0	-	77	0	-	35	0	-	16	0	-	54	0	-	40	0	-	0	0	-	0	0	-	9	0	-	105	0	-	12	0	-	160	0	-	26	0	-	87	1	0.08722	221
SR	191	0	-	177	0	-	94	0	-	68	0	-	31	0	-	13	0	-	54	0	-	49	0	-	0	0	-	0	0	-	10	0	-	107	0	-	8	0	-	170	0	-	30	0	-	84	0	-	188
TA	508	0	-	555	1	0.41812	210	1	0.2013	185	0	-	113	0	-	42	0	-	165	2	0.01186	121	0	-	0	0	-	0	0	-	27	0	-	294	0	-	29	0	-	464	2	0.09762	97	0	-	231	0	-	563
TC	43	0	-	49	0	-	18	0	-	12	0	-	5	0	-	6	0	-	13	0	-	9	0	-	0	0	-	0	0	-	1	0	-	16	0	-	2	0	-	41	0	-	12	0	-	14	0	-	50
TD	149	0	-	139	1	0.12358	62	0	-	55	0	-	30	0	-	14	0	-	26	0	-	21	0	-	0	0	-	0	0	-	6	0	-	72	0	-	8	0	-	123	0	-	21	0	-	66	0	-	162
TE	116	0	-	140	1	0.12616	48	0	-	42	0	-	23	0	-	8	0	-	23	0	-	37	0	-	0	0	-	0	0	-	9	0	-	66	0	-	8	0	-	121	0	-	26	0	-	44	0	-	141
TF	76	0	-	64	0	-	35	0	-	13	0	-	14	0	-	4	0	-	23	0	-	15	0	-	0	0	-	0	0	-	0	0	-	54	0	-	5	0	-	67	0	-	15	0	-	40	0	-	86
TG	183	0	-	205	0	-	82	1	0.08102	60	0	-	42	0	-	20	0	-	46	0	-	49	0	-	0	0	-	0	0	-	7	0	-	108	0	-	11	0	-	166	0	-	40	0	-	64	0	-	187
TH	37	0	-	50	0	-	9	0	-	22	0	-	6	0	-	3	0	-	12	0	-	9	0	-	0	0	-	0	0	-	3	0	-	24	0	-	1	0	-	24	0	-	9	0	-	13	0	-	63
TI	216	0	-	262	0	-	106	0	-	82	0	-	41	0	-	24	0	-	64	0	-	43	0	-	0	0	-	0	0	-	9	0	-	119	0	-	10	0	-	201	1	0.20712	55	0	-	89	0	-	261
TK	177	0	-	167	0	-	57	0	-	62	0	-	44	0	-	19	0	-	56	0	-	36	0	-	0	0	-	0	0	-	8	0	-	82	0	-	8	0	-	162	0	-	23	0	-	63	0	-	175
TL	138	0	-	150	0	-	57	0	-	27	0	-	24	0	-	15	0	-	32	0	-	16	0	-	0	0	-	0	0	-	3	0	-	65	0	-	1	0	-	95	0	-	20	0	-	51	0	-	144
TM	129	0	-	131	0	-	46	0	-	55	0	-	38	0	-	8	0	-	47	0	-	34	0	-	0	0	-	0	0	-	4	0	-	64	0	-	4	0	-	105	0	-	26	0	-	45	0	-	133
TN	135	0	-	125	0	-	64	0	-	70	0	-	30	0	-	11	0	-	42	0	-	35	0	-	0	0	-	0	0	-	6	0	-	94	0	-	4	0	-	129	1	0.13886	25	0	-	68	0	-	133
TP	90	0	-	67	0	-	27	0	-	28	0	-	16	0	-	7	0	-	19	0	-	17	0	-	0	0	-	0	0	-	2	0	-	55	0	-	4	0	-	64	0	-	9	0	-	36	0	-	99
TQ	71	0	-	89	0	-	31	0	-	22	0	-	19	0	-	4	0	-	20	0	-	15	0	-	0	0	-	0	0	-	0	0	-	47	0	-	1	0	-	67	0	-	5	0	-	22	0	-	89
TR	79	0	-	111	0	-	32	0	-	21	0	-	12	0	-	9	0	-	24	0	-	22	0	-	0	0	-	0	0	-	4	0	-	42	0	-	4	0	-	75	0	-	19	0	-	32	0	-	99
TS	694	1	0.559	710	0	-	312	0	-	300	0	-	168	1	0.16434	87	0	-	241	1	0.22188	224	2	0.017	0	0	-	0	0	-	37	0	-	463	0	-	59	0	-	652	0	-	119	1	0.13836	335	0	-	754
VA	358	1	0.34288	400	0	-	178	0	-	153	0	-	86	0	-	34	0	-	122	0	-	78	0	-	0	0	-	0	0	-	13	0	-	215	0	-	27	0	-	309	0	-	64	0	-	156	0	-	369
VC	127	0	-	108	1	0.0966	57	0	-	44	0	-	28	0	-	12	0	-	31	0	-	21	0	-	0	0	-	0	0	-	6	0	-	82	0	-	9	0	-	109	0	-	27	0	-	53	0	-	122
VD	55	0	-	68	0	-	17	0	-	14	0	-	6	0	-	3	0	-	19	0	-	13	0	-	0	0	-	0	0	-	3	0	-	35	0	-	3	0	-	43	0	-	8	0	-	15	0	-	54
VE	82	0	-	77	0	-	29	0	-	30	0	-	18	0	-	4	0	-	24	0	-	19	0	-	0	0	-	0	0	-	3	0	-	38	0	-	4	0	-	65	0	-	20	0	-	37	0	-	70
VF	151	1	0.16108	172	0	-	53	0	-	52	0	-	32	0	-	13	0	-	35	0	-	30	0	-	0	0	-	0	0	-	4	0	-	94	1	0.091	7	0	-	124	1	0.1313	26	0	-	63	0	-	161
VG	27	0	-	34	0	-	7	0	-	7	0	-	3	0	-	0	0	-	8	0	-	5	0	-	0	0	-	0	0	-	4	0	-	14	0	-	1	0	-	21	0	-	2	0	-	5	0	-	26
VH	9	0	-	12	0	-	0	0	-	2	0	-	1	0	-	0	0	-	0	0	-	1	0	-	0	0	-	0	0	-	0	0	-	2	0	-	0	0	-	8	0	-	0	0	-	4	0	-	11
VI	1911	1	0.90126	1937	1	0.85686	883	0	-	781	1	0.53484	469	1	0.39604	202	1	0.22302	629	0	-	520	1	0.40172	0	0	-	0	0	-	90	2	0.00794	1286	5	0.00728	138	1	0.08764	1721	3	0.31138	377	1	0.39788	901	3	0.0637	2044
VK	21	0	-	26	0	-	6	0	-	4	0	-	10	0	-	1	0	-	7	0	-	3	0	-	0	0	-	0	0	-	1	0	-	11	0	-	0	0	-	23	0	-	1	0	-	5	0	-	43
VL	758	2	0.21746	718	1	0.50258	316	0	-	250	0	-	151	0	-	68	0	-	185	0	-	144	0	-	0	0	-	0	0	-	22	0	-	437	0	-	31	0	-	604	1	0.50082	124	0	-	266	0	-	816
VM	356	1	0.34246	320	1	0.26682	147	0	-	120	0	-	77	0	-	34	0	-	102	0	-	87	0	-	0	0	-	0	0	-	18	0	-	234	0	-	17	0	-	302	0	-	57	0	-	142	0	-	336
VN	91	0	-	80	0	-	45	0	-	31	0	-	25	0	-	8	0	-	30	0	-	28	0	-	0	0	-	0	0	-	7	0	-	53	0	-	1	0	-	90	0	-	20	0	-	37	0	-	88
VP	77	0	-	67	0	-	25	0	-	25	0	-	17	0	-	7	0	-	13	0	-	20	0	-	0	0	-	0	0	-	0	0	-	45	0	-	2	0	-	60	0	-	6	0	-	28	0	-	80
VQ	3	0	-	14	1	0.01314	4	0	-	0	0	-	0	0	-	0	0	-	0	0	-	0	0	-	0	0	-	0	0	-	0	0	-	5	0	-	0	0	-	13	0	-	0	0	-	1	0	-	16
VR	38	0	-	39	0	-	18	0	-	13	0	-	7	0	-	2	0	-	12	0	-	7	0	-	0	0	-	0	0	-	2	0	-	19	0	-	0	0	-	26	0	-	9	0	-	17	0	-	42
VS	67	0	-	66	0	-	12	0	-	4	0	-	3	0	-	3	0	-	9	0	-	5	0	-	0	0	-	0	0	-	0	0	-	23	0	-	2	0	-	69	0	-	2	0	-	11	0	-	72
VT	443	0	-	433	2	0.06324	196	0	-	168	0	-	86	0	-	47	0	-	132	0	-	105	0	-	0	0	-	0	0	-	19	0	-	265	0	-	33	0	-	395	0	-	90	0	-	189	0	-	470
VW	2	0	-	0	0	-	0	0	-	0	0	-	0	0	-	0	0	-	0	0	-	0	0	-	0	0	-	0	0	-	0	0	-	0	0	-	0	0	-	3	0	-	0	0	-	0	0	-	5
VY	26	0	-	19	0	-	8	0	-	2	0	-	2	0	-	0	0	-	2	0	-	0	0	-	0	0	-	0	0	-	0	0	-	5	0	-	0	0	-	15	0	-	1	0	-	5	0	-	13
WA	2	0	-	2	0	-	0	0	-	0	0	-	0	0	-	0	0	-	1	0	-	0	0	-	0	0	-	0	0	-	0	0	-	4	0	-	0	0	-	0	0	-	0	0	-	0	0	-	0
WC	8	0	-	10	0	-	1	0	-	1	0	-	4	0	-	0	0	-	2	0	-	5	0	-	0	0	-	0	0	-	0	0	-	5	0	-	2	0	-	10	0	-	4	0	-	5	0	-	11
WD	4	0	-	5	0	-	1	0	-	0	0	-	0	0	-	0	0	-	1	0	-	0	0	-	0	0	-	0	0	-	0	0	-	2	0	-	0	0	-	1	0	-	1	0	-	1	0	-	5
WE	1	0	-	5	0	-	1	0	-	2	0	-	1	0	-	0	0	-	0	0	-	0	0	-	0	0	-	0	0	-	0	0	-	0	0	-	0	0	-	0	0	-	0	0	-	0	0	-	4
WF	35	0	-	35	0	-	18	0	-	11	0	-	7	0	-	4	0	-	10	0	-	7	0	-	0	0	-	0	0	-	0	0	-	15	0	-	3	0	-	38	0	-	4	0	-	8	0	-	39
WG	0	0	-	1	0	-	0	0	-	0	0	-	0	0	-	0	0	-	0	0	-	0	0	-	0	0	-	0	0	-	0	0	-	0	0	-	0	0	-	0	0	-	0	0	-	0	0	-	0
WH	1	0	-	1	0	-	0	0	-	0	0	-	0	0	-	0	0	-	0	0	-	0	0	-	0	0	-	0	0	-	0	0	-	0	0	-	0	0	-	0	0	-	0	0	-	0	0	-	2
WI	2	0	-	3	0	-	1	0	-	1	0	-	1	0	-	0	0	-	0	0	-	1	0	-	0	0	-	0	0	-	0	0	-	0	0	-	0	0	-	0	0	-	0	0	-	0	0	-	1
WK	13	0	-	14	0	-	5	0	-	3	0	-	6	0	-	2	0	-	2	0	-	2	0	-	0	0	-	0	0	-	0	0	-	13	0	-	0	0	-	11	0	-	2	0	-	6	0	-	15
WL	9	0	-	15	0	-	4	0	-	7	0	-	1	0	-	0	0	-	3	0	-	3	0	-	0	0	-	0	0	-	2	0	-	10	0	-	1	0	-	9	0	-	1	0	-	6	0	-	18
WM	13	0	-	15	0	-	5	0	-	3	0	-	2	0	-	3	0	-	7	0	-	2	0	-	0	0	-	0	0	-	1	0	-	6	0	-	0	0	-	15	0	-	3	0	-	5	0	-	15
WN	0	0	-	0	0	-	0	0	-	0	0	-	0	0	-	0	0	-	0	0	-	0	0	-	0	0	-	0	0	-	0	0	-	1	0	-	0	0	-	1	0	-	0	0	-	0	0	-	1
WP	17	0	-	17	0	-	5	0	-	7	0	-	3	0	-	2	0	-	2	0	-	1	0	-	0	0	-	0	0	-	1	0	-	7	0	-	2	0	-	19	0	-	3	0	-	9	0	-	15
WQ	14	0	-	19	0	-	8	0	-	5	0	-	0	0	-	0	0	-	3	0	-	3	0	-	0	0	-	0	0	-	0	0	-	15	0	-	0	0	-	12	0	-	3	0	-	5	0	-	20
WR	1	0	-	3	0	-	0	0	-	0	0	-	0	0	-	0	0	-	0	0	-	0	0	-	0	0	-	0	0	-	0	0	-	0	0	-	0	0	-	1	0	-	0	0	-	0	0	-	2
WS	1	0	-	6	0	-	0	0	-	0	0	-	0	0	-	0	0	-	0	0	-	0	0	-	0	0	-	0	0	-	0	0	-	2	0	-	0	0	-	2	0	-	0	0	-	0	0	-	3
WT	18	0	-	12	0	-	9	0	-	5	0	-	4	0	-	1	0	-	3	0	-	2	0	-	0	0	-	0	0	-	0	0	-	7	0	-	0	0	-	15	0	-	0	0	-	5	0	-	12
YA	114	0	-	122	0	-	44	0	-	47	0	-	23	0	-	14	0	-	32	0	-	35	0	-	0	0	-	0	0	-	3	0	-	63	0	-	6	0	-	97	1	0.10502	19	0	-	43	0	-	140
YC	30	0	-	24	0	-	12	0	-	7	0	-	9	0	-	1	0	-	5	0	-	8	0	-	0	0	-	0	0	-	1	0	-	11	0	-	2	0	-	28	0	-	5	0	-	11	0	-	31
YD	11	0	-	21	1	0.01954	3	0	-	0	0	-	2	0	-	0	0	-	2	0	-	2	0	-	0	0	-	0	0	-	0	0	-	5	0	-	0	0	-	11	0	-	1	0	-	2	0	-	12
YE	17	0	-	22	0	-	9	0	-	6	0	-	5	0	-	0	0	-	8	0	-	6	0	-	0	0	-	0	0	-	0	0	-	10	0	-	0	0	-	22	0	-	2	0	-	5	0	-	12
YF	944	2	0.29966	970	0	-	408	0	-	328	0	-	202	0	-	89	0	-	269	0	-	213	1	0.1872	0	0	-	0	0	-	37	0	-	535	0	-	50	0	-	822	0	-	191	0	-	415	1	0.35776	1034
YG	77	0	-	82	0	-	32	0	-	20	0	-	27	0	-	12	0	-	20	0	-	17	0	-	0	0	-	0	0	-	1	0	-	41	0	-	8	0	-	85	0	-	9	0	-	37	0	-	84
YH	368	1	0.34622	356	0	-	175	1	0.1669	141	0	-	84	0	-	34	0	-	118	0	-	87	1	0.07898	0	0	-	0	0	-	13	0	-	238	0	-	21	0	-	311	0	-	71	0	-	160	0	-	413
YI	35	0	-	31	0	-	8	0	-	9	0	-	2	0	-	0	0	-	1	0	-	4	0	-	0	0	-	0	0	-	0	0	-	21	0	-	0	0	-	30	0	-	4	0	-	14	0	-	44
YK	48	0	-	39	0	-	23	0	-	15	0	-	9	0	-	6	0	-	15	0	-	10	0	-	0	0	-	0	0	-	2	0	-	23	0	-	2	0	-	61	0	-	8	0	-	19	0	-	60
YL	51	0	-	53	0	-	12	0	-	10	0	-	1	0	-	0	0	-	5	0	-	4	0	-	0	0	-	0	0	-	0	0	-	23	0	-	0	0	-	34	0	-	2	0	-	10	0	-	57
YM	94	0	-	88	0	-	37	0	-	30	0	-	16	0	-	5	0	-	26	0	-	12	0	-	0	0	-	0	0	-	5	0	-	59	0	-	6	0	-	78	0	-	15	0	-	47	0	-	83
YN	75	0	-	75	0	-	17	0	-	29	0	-	16	0	-	6	0	-	16	0	-	17	0	-	0	0	-	0	0	-	2	0	-	33	0	-	3	0	-	49	0	-	14	0	-	23	0	-	65
YP	5	0	-	7	0	-	2	0	-	0	0	-	0	0	-	0	0	-	1	0	-	0	0	-	0	0	-	0	0	-	0	0	-	2	0	-	0	0	-	4	0	-	0	0	-	1	0	-	11
YQ	25	0	-	23	0	-	8	0	-	1	0	-	0	0	-	0	0	-	0	0	-	1	0	-	0	0	-	0	0	-	0	0	-	5	0	-	0	0	-	19	0	-	0	0	-	6	0	-	23
YR	6	0	-	15	0	-	0	0	-	4	0	-	1	0	-	0	0	-	0	0	-	3	0	-	0	0	-	0	0	-	0	0	-	5	0	-	0	0	-	12	0	-	0	0	-	3	0	-	20
YS	83	0	-	101	0	-	46	0	-	37	0	-	26	0	-	10	0	-	26	0	-	24	0	-	0	0	-	0	0	-	2	0	-	51	0	-	6	0	-	97	0	-	16	0	-	27	0	-	109
YT	64	0	-	69	0	-	20	0	-	26	0	-	14	0	-	5	0	-	18	0	-	13	0	-	0	0	-	0	0	-	5	0	-	38	0	-	3	0	-	59	0	-	11	0	-	22	0	-	66
YW	42	0	-	38	0	-	10	0	-	8	0	-	8	0	-	3	0	-	14	0	-	6	0	-	0	0	-	0	0	-	2	0	-	22	0	-	2	0	-	31	0	-	3	0	-	12	0	-	45
[truncated: 530 more columns]

## Sheet: fastml
Branches	N10_N11			N10_Schizosaccharomyces_pombe_SPBC582.03			N11_N12			N11_N13			N12_Aspergillus_nidulans_AN3648.2			N12_Neosartorya_fischeri_NFIA_104100			N13_N14			N13_N15			N14_Sclerotinia_sclerotiorum_SS1G_06752			N14_Botryotinia_fuckeliana_BC1G_03287			N15_N16			N15_Fusarium_graminearum_FG01291.1			N16_N17			N16_Magnaporthe_grisea_MGG_05646			N17_Neurospora_crassa_NCU02758			N17_Podospora_anserina_PODANSg2116			N18_Malassezia_globosa_MGL_2582
Amino acid replacement type	Expected(Simulated)	Observed	p-value	Expected(Simulated)	Observed	p-value	Expected(Simulated)	Observed	p-value	Expected(Simulated)	Observed	p-value	Expected(Simulated)	Observed	p-value	Expected(Simulated)	Observed	p-value	Expected(Simulated)	Observed	p-value	Expected(Simulated)	Observed	p-value	Expected(Simulated)	Observed	p-value	Expected(Simulated)	Observed	p-value	Expected(Simulated)	Observed	p-value	Expected(Simulated)	Observed	p-value	Expected(Simulated)	Observed	p-value	Expected(Simulated)	Observed	p-value	Expected(Simulated)	Observed	p-value	Expected(Simulated)	Observed	p-value	Expected(Simulated)
CA	124	0	-	115	1	0.113	50	0	-	50	0	-	15	0	-	8	0	-	34	0	-	31	0	-	0	0	-	0	0	-	6	0	-	66	0	-	7	0	-	119	0	-	25	0	-	41	0	-	125
CD	2	0	-	4	0	-	1	0	-	0	0	-	1	0	-	0	0	-	1	0	-	0	0	-	0	0	-	0	0	-	0	0	-	1	0	-	0	0	-	4	0	-	0	0	-	0	0	-	1
CN	18	0	-	20	0	-	6	0	-	6	0	-	5	0	-	1	0	-	2	0	-	1	0	-	0	0	-	0	0	-	1	0	-	5	0	-	0	0	-	15	0	-	4	0	-	3	0	-	12
CR	43	0	-	28	0	-	16	0	-	12	0	-	4	0	-	6	0	-	9	0	-	16	0	-	0	0	-	0	0	-	0	0	-	28	0	-	4	0	-	38	0	-	7	0	-	23	0	-	36
DA	34	0	-	36	0	-	9	0	-	5	0	-	2	0	-	0	0	-	4	0	-	3	0	-	0	0	-	0	0	-	0	0	-	20	0	-	0	0	-	31	0	-	0	0	-	4	1	0.00408	40
DN	221	0	-	226	0	-	109	0	-	88	1	0.06948	48	0	-	21	0	-	71	1	0.08086	66	0	-	0	0	-	0	0	-	11	0	-	145	0	-	9	0	-	192	0	-	40	0	-	97	0	-	238
DR	24	0	-	20	0	-	5	0	-	5	0	-	4	0	-	1	0	-	2	0	-	1	0	-	0	0	-	0	0	-	0	0	-	14	0	-	0	0	-	20	0	-	1	0	-	3	0	-	26
EA	227	0	-	209	0	-	113	0	-	69	0	-	42	0	-	14	0	-	58	0	-	41	0	-	0	0	-	0	0	-	8	0	-	128	1	0.1257	14	0	-	162	0	-	35	0	-	91	0	-	233
EC	15	0	-	18	0	-	9	0	-	5	0	-	3	0	-	1	0	-	3	0	-	2	0	-	0	0	-	0	0	-	0	0	-	8	0	-	1	0	-	19	0	-	2	0	-	8	0	-	11
ED	981	0	-	937	0	-	455	4	0.00066	342	0	-	230	0	-	98	0	-	314	0	-	242	0	-	0	0	-	0	0	-	30	0	-	603	0	-	71	0	-	861	1	0.6345	184	1	0.21068	455	1	0.3861	1028
EN	130	0	-	129	0	-	50	0	-	55	1	0.04568	31	0	-	11	0	-	35	0	-	33	0	-	0	0	-	0	0	-	7	0	-	87	0	-	2	0	-	116	0	-	23	0	-	68	0	-	148
EQ	504	1	0.4114	505	1	0.4113	210	0	-	163	0	-	134	0	-	43	0	-	159	0	-	115	0	-	0	0	-	0	0	-	16	0	-	307	0	-	30	0	-	438	0	-	93	0	-	240	0	-	569
ER	98	0	-	76	0	-	30	0	-	29	0	-	8	0	-	4	0	-	18	0	-	15	0	-	0	0	-	0	0	-	1	0	-	43	0	-	5	0	-	82	0	-	11	0	-	25	0	-	97
FA	41	0	-	32	0	-	5	0	-	3	0	-	1	0	-	2	0	-	6	0	-	7	0	-	0	0	-	0	0	-	0	0	-	19	0	-	0	0	-	27	0	-	3	0	-	6	0	-	30
FC	84	0	-	68	0	-	31	0	-	31	0	-	29	0	-	14	0	-	22	0	-	25	0	-	0	0	-	0	0	-	4	0	-	47	0	-	9	0	-	67	0	-	20	0	-	45	0	-	101
FD	3	0	-	2	0	-	1	0	-	1	0	-	0	0	-	0	0	-	0	0	-	0	0	-	0	0	-	0	0	-	0	0	-	1	1	0.00132	0	0	-	1	0	-	1	0	-	1	0	-	9
FE	15	0	-	10	0	-	0	0	-	3	0	-	2	0	-	0	0	-	3	0	-	1	0	-	0	0	-	0	0	-	0	0	-	4	0	-	2	0	-	8	0	-	3	0	-	2	0	-	13
FG	9	0	-	4	0	-	3	0	-	1	0	-	0	0	-	0	0	-	0	0	-	0	0	-	0	0	-	0	0	-	0	0	-	1	0	-	0	0	-	6	0	-	0	0	-	1	0	-	12
FH	40	0	-	42	0	-	14	0	-	8	0	-	6	0	-	0	0	-	4	0	-	5	0	-	0	0	-	0	0	-	0	0	-	22	0	-	1	0	-	46	0	-	7	0	-	18	0	-	46
FI	221	0	-	226	0	-	103	0	-	81	0	-	67	0	-	21	0	-	54	0	-	44	0	-	0	0	-	0	0	-	7	0	-	139	0	-	15	0	-	206	0	-	47	0	-	84	0	-	223
FK	44	0	-	46	0	-	8	0	-	16	0	-	3	0	-	4	0	-	11	0	-	6	0	-	0	0	-	0	0	-	1	0	-	24	0	-	3	0	-	43	0	-	5	0	-	13	0	-	50
FL	481	0	-	461	1	0.3808	213	0	-	186	0	-	114	0	-	52	0	-	152	0	-	103	0	-	0	0	-	0	0	-	24	0	-	299	1	0.27408	29	0	-	477	0	-	98	0	-	206	0	-	525
FM	91	0	-	81	0	-	24	0	-	24	0	-	13	0	-	5	0	-	14	0	-	14	0	-	0	0	-	0	0	-	2	0	-	47	0	-	4	0	-	64	0	-	14	0	-	35	0	-	91
FN	50	0	-	45	1	0.04548	18	0	-	13	0	-	9	0	-	6	0	-	10	0	-	9	0	-	0	0	-	0	0	-	2	0	-	28	0	-	5	0	-	29	0	-	6	0	-	21	0	-	43
FQ	48	0	-	52	0	-	12	0	-	16	0	-	10	0	-	2	0	-	9	0	-	6	0	-	0	0	-	0	0	-	0	0	-	24	0	-	2	0	-	32	0	-	8	0	-	10	0	-	39
FR	67	0	-	81	0	-	26	0	-	10	0	-	11	0	-	7	0	-	17	0	-	14	0	-	0	0	-	0	0	-	3	0	-	34	0	-	4	0	-	62	0	-	11	0	-	22	0	-	81
GA	473	1	0.3958	479	0	-	218	0	-	182	1	0.14388	115	1	0.11588	57	1	0.06788	128	0	-	134	0	-	0	0	-	0	0	-	18	0	-	342	1	0.3096	33	0	-	430	0	-	76	1	0.09192	189	0	-	489
GC	49	0	-	44	0	-	18	0	-	19	0	-	12	0	-	2	1	0.00254	16	0	-	12	0	-	0	0	-	0	0	-	2	0	-	26	0	-	5	0	-	37	0	-	10	0	-	17	0	-	44
GD	69	1	0.07066	89	0	-	31	0	-	29	0	-	24	0	-	7	0	-	19	0	-	31	0	-	0	0	-	0	0	-	4	0	-	42	0	-	5	0	-	70	0	-	17	0	-	32	0	-	96
GE	32	0	-	42	0	-	22	0	-	15	0	-	9	0	-	0	0	-	14	0	-	10	0	-	0	0	-	0	0	-	2	0	-	19	0	-	1	0	-	37	0	-	6	0	-	17	0	-	36
GN	94	0	-	108	0	-	36	0	-	33	0	-	20	0	-	5	0	-	36	0	-	16	0	-	0	0	-	0	0	-	1	0	-	55	0	-	10	0	-	73	0	-	20	0	-	48	0	-	96
GQ	118	0	-	105	0	-	48	0	-	38	0	-	26	0	-	13	0	-	30	0	-	26	0	-	0	0	-	0	0	-	1	0	-	63	0	-	12	0	-	104	0	-	28	0	-	44	0	-	95
GR	9	0	-	6	0	-	0	0	-	0	0	-	0	0	-	0	0	-	3	0	-	0	0	-	0	0	-	0	0	-	0	0	-	6	0	-	0	0	-	9	0	-	0	0	-	4	0	-	18
HA	108	0	-	109	0	-	34	0	-	37	1	0.0306	16	0	-	9	0	-	23	0	-	19	0	-	0	0	-	0	0	-	0	0	-	50	0	-	6	0	-	91	0	-	15	0	-	30	0	-	100
HC	10	0	-	19	0	-	10	0	-	8	0	-	2	0	-	0	0	-	5	0	-	3	0	-	0	0	-	0	0	-	0	0	-	5	0	-	0	0	-	13	0	-	2	0	-	4	0	-	18
HD	150	0	-	167	0	-	71	0	-	57	0	-	41	0	-	8	0	-	45	0	-	35	0	-	0	0	-	0	0	-	7	0	-	99	0	-	10	0	-	146	0	-	24	0	-	65	0	-	136
HE	31	0	-	24	0	-	11	0	-	2	0	-	3	0	-	0	0	-	0	0	-	1	0	-	0	0	-	0	0	-	0	0	-	4	0	-	0	0	-	29	0	-	2	0	-	7	0	-	35
HG	11	0	-	10	0	-	1	0	-	1	0	-	0	0	-	0	0	-	1	0	-	0	0	-	0	0	-	0	0	-	0	0	-	4	0	-	0	0	-	4	0	-	1	0	-	2	0	-	12
HN	98	0	-	118	0	-	62	0	-	35	0	-	17	0	-	12	0	-	40	0	-	28	0	-	0	0	-	0	0	-	6	0	-	62	0	-	5	0	-	98	1	0.10692	20	0	-	43	0	-	119
HQ	253	1	0.22974	280	0	-	123	0	-	99	0	-	46	1	0.04604	33	0	-	88	0	-	71	1	0.0665	0	0	-	0	0	-	16	0	-	189	0	-	22	0	-	231	0	-	57	0	-	119	1	0.1205	262
HR	139	0	-	169	0	-	62	0	-	50	1	0.0398	35	0	-	10	0	-	33	0	-	41	0	-	0	0	-	0	0	-	4	0	-	87	1	0.0913	8	0	-	137	0	-	24	0	-	56	1	0.05814	143
IA	94	0	-	100	0	-	26	0	-	23	0	-	18	0	-	2	0	-	24	0	-	14	0	-	0	0	-	0	0	-	3	0	-	37	0	-	3	0	-	83	0	-	7	0	-	25	0	-	100
IC	74	0	-	98	0	-	40	0	-	34	0	-	17	0	-	6	0	-	27	0	-	20	0	-	0	0	-	0	0	-	3	0	-	56	0	-	6	0	-	69	0	-	13	0	-	36	1	0.0362	107
ID	23	0	-	29	0	-	5	0	-	4	0	-	4	0	-	0	0	-	8	0	-	2	0	-	0	0	-	0	0	-	2	0	-	7	0	-	0	0	-	27	0	-	7	0	-	7	0	-	24
IE	30	0	-	25	0	-	3	0	-	7	0	-	1	0	-	0	0	-	3	0	-	5	0	-	0	0	-	0	0	-	1	0	-	13	0	-	0	0	-	19	0	-	2	0	-	4	0	-	26
IG	11	0	-	14	0	-	0	0	-	3	0	-	1	0	-	1	0	-	1	0	-	1	0	-	0	0	-	0	0	-	0	0	-	1	0	-	0	0	-	11	0	-	0	0	-	2	0	-	10
IH	10	0	-	9	0	-	0	0	-	0	0	-	0	0	-	0	0	-	1	0	-	0	0	-	0	0	-	0	0	-	0	0	-	2	0	-	0	0	-	6	0	-	1	0	-	3	0	-	8
IN	44	0	-	29	0	-	12	0	-	14	0	-	8	0	-	2	0	-	8	0	-	7	0	-	0	0	-	0	0	-	1	0	-	15	0	-	1	0	-	27	0	-	2	0	-	12	0	-	45
IQ	12	0	-	21	0	-	2	0	-	0	0	-	0	0	-	0	0	-	0	0	-	1	0	-	0	0	-	0	0	-	0	0	-	6	0	-	0	0	-	13	0	-	0	0	-	0	0	-	24
IR	55	0	-	53	0	-	23	0	-	20	0	-	5	0	-	5	0	-	12	0	-	9	0	-	0	0	-	0	0	-	0	0	-	36	0	-	2	0	-	35	0	-	7	0	-	17	0	-	54
KA	183	0	-	173	0	-	89	0	-	65	1	0.05374	33	0	-	21	0	-	58	1	0.06578	32	0	-	0	0	-	0	0	-	9	0	-	105	0	-	10	0	-	163	0	-	32	0	-	70	0	-	202
KC	43	0	-	24	0	-	15	0	-	14	0	-	3	0	-	1	0	-	13	0	-	5	0	-	0	0	-	0	0	-	3	0	-	30	0	-	4	0	-	27	0	-	4	0	-	13	0	-	36
KD	85	0	-	92	0	-	40	0	-	22	0	-	14	0	-	6	0	-	28	0	-	20	0	-	0	0	-	0	0	-	2	0	-	43	0	-	5	0	-	84	0	-	15	0	-	39	0	-	105
KE	290	1	0.2665	290	0	-	109	0	-	94	0	-	52	0	-	23	0	-	94	0	-	86	0	-	0	0	-	0	0	-	7	0	-	159	0	-	20	0	-	231	0	-	41	0	-	111	0	-	289
KG	29	0	-	42	0	-	14	0	-	16	0	-	11	0	-	2	0	-	12	0	-	2	0	-	0	0	-	0	0	-	2	0	-	17	0	-	3	0	-	37	0	-	3	0	-	10	0	-	34
KH	116	0	-	138	0	-	61	0	-	59	0	-	27	0	-	14	0	-	25	0	-	38	0	-	0	0	-	0	0	-	5	0	-	76	0	-	4	0	-	112	0	-	24	0	-	62	0	-	130
KI	57	0	-	48	0	-	17	0	-	11	0	-	10	0	-	6	0	-	11	0	-	11	0	-	0	0	-	0	0	-	1	0	-	29	0	-	0	0	-	51	0	-	5	0	-	27	0	-	74
KL	129	0	-	143	1	0.13794	48	0	-	42	0	-	25	0	-	8	0	-	37	0	-	33	0	-	0	0	-	0	0	-	4	0	-	75	0	-	8	0	-	100	0	-	19	0	-	68	0	-	143
KN	146	0	-	178	0	-	61	0	-	75	0	-	37	0	-	22	0	-	52	0	-	31	0	-	0	0	-	0	0	-	9	0	-	88	0	-	10	0	-	139	0	-	24	0	-	73	0	-	163
KQ	249	0	-	209	1	0.19582	107	0	-	87	0	-	51	0	-	30	0	-	79	0	-	68	0	-	0	0	-	0	0	-	12	0	-	155	0	-	17	0	-	222	0	-	46	0	-	110	0	-	250
KR	1113	1	0.69522	1095	1	0.68278	521	0	-	434	0	-	270	0	-	118	0	-	371	0	-	280	0	-	0	0	-	0	0	-	48	0	-	681	1	0.52496	72	0	-	978	0	-	176	0	-	511	0	-	1220
LA	49	0	-	59	0	-	15	0	-	5	0	-	3	0	-	1	0	-	7	0	-	3	0	-	0	0	-	0	0	-	0	0	-	19	0	-	0	0	-	36	0	-	5	0	-	16	0	-	54
LC	115	0	-	79	0	-	53	0	-	37	0	-	26	0	-	9	0	-	26	0	-	25	0	-	0	0	-	0	0	-	4	0	-	71	0	-	4	0	-	98	0	-	21	0	-	50	1	0.05074	99
LD	46	0	-	47	0	-	15	0	-	10	0	-	9	0	-	4	0	-	13	0	-	16	0	-	0	0	-	0	0	-	1	0	-	16	0	-	4	0	-	39	0	-	6	0	-	21	0	-	56
LE	27	2	0.0004	20	0	-	10	0	-	5	0	-	1	0	-	1	0	-	6	0	-	3	0	-	0	0	-	0	0	-	0	0	-	14	0	-	0	0	-	22	0	-	0	0	-	1	0	-	32
LG	15	0	-	21	0	-	1	0	-	1	0	-	0	0	-	0	0	-	3	0	-	1	0	-	0	0	-	0	0	-	0	0	-	8	0	-	0	0	-	9	0	-	1	0	-	4	0	-	10
LH	136	0	-	143	0	-	56	0	-	58	0	-	26	0	-	21	0	-	43	0	-	35	0	-	0	0	-	0	0	-	6	0	-	82	0	-	5	0	-	123	1	0.13108	18	0	-	66	0	-	163
LI	1319	1	0.75732	1305	1	0.74478	529	0	-	460	0	-	253	0	-	125	0	-	354	0	-	307	0	-	0	0	-	0	0	-	40	0	-	726	1	0.55058	91	0	-	1154	3	0.14354	239	1	0.27148	533	0	-	1297
LN	37	0	-	42	0	-	12	0	-	13	0	-	2	0	-	3	0	-	10	0	-	5	0	-	0	0	-	0	0	-	0	0	-	16	0	-	1	0	-	32	0	-	12	0	-	13	0	-	51
LQ	112	0	-	136	0	-	40	0	-	45	0	-	25	0	-	11	0	-	28	0	-	23	0	-	0	0	-	0	0	-	5	0	-	53	0	-	6	0	-	80	0	-	19	0	-	46	0	-	130
LR	162	0	-	165	0	-	61	0	-	43	0	-	28	0	-	11	0	-	47	1	0.05428	20	0	-	0	0	-	0	0	-	12	0	-	100	0	-	5	0	-	131	0	-	43	0	-	48	0	-	180
MA	151	0	-	149	0	-	78	0	-	34	0	-	28	0	-	13	0	-	44	0	-	35	0	-	0	0	-	0	0	-	4	0	-	83	0	-	8	0	-	125	0	-	30	0	-	68	0	-	150
MC	40	0	-	27	0	-	17	0	-	14	0	-	6	0	-	4	0	-	6	0	-	5	0	-	0	0	-	0	0	-	3	0	-	23	0	-	2	0	-	41	0	-	8	0	-	8	0	-	39
MD	11	0	-	6	0	-	0	0	-	0	0	-	0	0	-	0	0	-	1	0	-	0	0	-	0	0	-	0	0	-	0	0	-	2	0	-	0	0	-	7	0	-	0	0	-	0	0	-	8
ME	25	0	-	24	0	-	12	0	-	6	0	-	0	0	-	2	0	-	6	0	-	2	0	-	0	0	-	0	0	-	2	0	-	16	0	-	0	0	-	23	0	-	0	0	-	14	0	-	32
MG	49	0	-	48	0	-	18	0	-	18	0	-	16	0	-	9	0	-	15	0	-	7	0	-	0	0	-	0	0	-	1	0	-	32	0	-	5	0	-	49	0	-	11	0	-	26	0	-	47
MH	8	1	0.00784	6	0	-	0	0	-	1	0	-	0	0	-	0	0	-	2	0	-	0	0	-	0	0	-	0	0	-	0	0	-	3	0	-	0	0	-	7	0	-	1	0	-	1	0	-	13
MI	437	1	0.36842	431	0	-	201	0	-	170	0	-	103	0	-	44	0	-	128	0	-	108	0	-	0	0	-	0	0	-	20	0	-	232	1	0.22164	31	0	-	378	0	-	80	0	-	196	0	-	470
MK	64	0	-	72	0	-	27	0	-	21	0	-	12	0	-	6	0	-	20	0	-	18	0	-	0	0	-	0	0	-	4	0	-	42	0	-	7	0	-	76	0	-	8	0	-	39	0	-	81
ML	822	2	0.20904	866	1	0.59956	378	1	0.32794	305	0	-	172	1	0.1685	82	0	-	244	0	-	226	0	-	0	0	-	0	0	-	27	0	-	503	0	-	49	0	-	783	2	0.22284	158	0	-	372	1	0.3316	911
MN	13	0	-	28	0	-	9	0	-	3	0	-	6	0	-	4	0	-	9	0	-	3	0	-	0	0	-	0	0	-	2	0	-	12	0	-	1	0	-	17	0	-	2	0	-	7	0	-	21
MQ	67	0	-	57	1	0.05542	30	0	-	18	0	-	18	0	-	5	0	-	24	0	-	23	0	-	0	0	-	0	0	-	2	0	-	32	0	-	1	0	-	56	0	-	11	0	-	25	0	-	83
MR	56	0	-	52	0	-	20	0	-	22	0	-	17	0	-	6	0	-	15	0	-	15	0	-	0	0	-	0	0	-	1	0	-	27	0	-	2	0	-	62	0	-	8	0	-	23	0	-	70
NA	205	0	-	197	0	-	80	0	-	53	0	-	34	0	-	8	0	-	53	0	-	36	0	-	0	0	-	0	0	-	4	0	-	110	0	-	19	0	-	164	0	-	25	0	-	98	0	-	183
NR	121	0	-	135	0	-	49	0	-	40	0	-	22	0	-	9	0	-	28	0	-	28	0	-	0	0	-	0	0	-	7	0	-	68	0	-	7	0	-	74	0	-	16	0	-	53	0	-	131
PA	205	0	-	220	0	-	79	0	-	67	0	-	38	0	-	16	0	-	43	0	-	44	0	-	0	0	-	0	0	-	8	0	-	109	0	-	6	0	-	157	0	-	17	1	0.02042	70	0	-	208
PC	20	0	-	28	0	-	7	0	-	5	0	-	5	0	-	2	0	-	7	0	-	3	0	-	0	0	-	0	0	-	1	0	-	14	0	-	2	0	-	16	0	-	3	0	-	5	0	-	31
PD	19	0	-	20	0	-	4	0	-	3	0	-	3	0	-	1	0	-	1	0	-	6	0	-	0	0	-	0	0	-	0	0	-	3	0	-	0	0	-	17	0	-	3	0	-	1	0	-	15
PE	73	0	-	89	0	-	37	0	-	23	0	-	14	1	0.01474	8	0	-	26	0	-	16	0	-	0	0	-	0	0	-	7	0	-	45	0	-	6	0	-	66	0	-	10	0	-	25	0	-	90
PF	1	0	-	4	0	-	0	0	-	2	0	-	0	0	-	0	0	-	0	0	-	0	0	-	0	0	-	0	0	-	0	0	-	1	0	-	0	0	-	0	0	-	0	0	-	0	0	-	2
PG	30	0	-	32	1	0.03122	7	0	-	1	0	-	3	0	-	5	0	-	5	0	-	6	0	-	0	0	-	0	0	-	2	0	-	11	0	-	1	0	-	31	0	-	1	0	-	13	0	-	23
PH	28	0	-	34	0	-	13	0	-	12	0	-	6	0	-	2	0	-	12	0	-	5	0	-	0	0	-	0	0	-	3	0	-	14	0	-	3	0	-	25	0	-	4	0	-	13	0	-	32
PI	34	0	-	35	0	-	17	0	-	11	0	-	7	0	-	3	0	-	8	0	-	9	0	-	0	0	-	0	0	-	1	0	-	13	0	-	4	0	-	32	0	-	7	0	-	9	0	-	54
PK	34	0	-	45	0	-	11	0	-	11	0	-	3	0	-	1	0	-	6	0	-	9	0	-	0	0	-	0	0	-	2	0	-	23	0	-	1	0	-	39	0	-	8	0	-	14	0	-	43
PL	43	0	-	44	0	-	14	0	-	15	0	-	7	0	-	5	0	-	15	0	-	8	0	-	0	0	-	0	0	-	1	0	-	20	0	-	1	0	-	40	0	-	7	0	-	15	0	-	52
PM	29	0	-	29	0	-	8	0	-	5	0	-	7	0	-	0	0	-	6	0	-	2	0	-	0	0	-	0	0	-	0	0	-	13	0	-	2	0	-	20	0	-	8	0	-	8	0	-	26
PN	6	0	-	7	0	-	3	0	-	1	0	-	0	0	-	0	0	-	0	0	-	0	0	-	0	0	-	0	0	-	0	0	-	5	0	-	0	0	-	7	0	-	0	0	-	0	0	-	15
PQ	93	0	-	81	0	-	31	1	0.0327	35	0	-	23	0	-	5	0	-	18	0	-	27	0	-	0	0	-	0	0	-	0	0	-	66	0	-	5	0	-	91	1	0.10238	13	0	-	40	0	-	110
PR	33	0	-	28	0	-	6	0	-	5	1	0.004	4	0	-	1	0	-	1	0	-	8	0	-	0	0	-	0	0	-	0	0	-	12	0	-	2	0	-	18	0	-	8	0	-	6	0	-	19
QA	126	1	0.12222	110	1	0.10892	62	0	-	36	1	0.03208	23	0	-	9	0	-	23	0	-	27	0	-	0	0	-	0	0	-	4	0	-	72	0	-	12	0	-	116	1	0.12316	16	0	-	51	0	-	147
QC	29	0	-	19	0	-	6	0	-	4	0	-	8	0	-	2	0	-	4	0	-	5	0	-	0	0	-	0	0	-	0	0	-	12	0	-	0	0	-	15	0	-	3	0	-	9	0	-	17
QD	91	0	-	71	0	-	27	0	-	26	0	-	12	0	-	7	0	-	16	0	-	17	0	-	0	0	-	0	0	-	1	0	-	59	0	-	5	0	-	89	0	-	12	0	-	37	0	-	97
QN	103	0	-	130	0	-	53	0	-	48	0	-	30	0	-	9	0	-	31	0	-	24	0	-	0	0	-	0	0	-	6	0	-	61	0	-	10	0	-	109	0	-	15	0	-	50	0	-	110
QR	171	0	-	201	0	-	96	1	0.09686	85	0	-	31	0	-	13	0	-	54	0	-	37	0	-	0	0	-	0	0	-	6	0	-	105	0	-	8	0	-	152	0	-	24	0	-	78	0	-	217
RA	80	0	-	82	0	-	31	0	-	24	0	-	14	0	-	3	0	-	18	0	-	8	0	-	0	0	-	0	0	-	1	0	-	27	0	-	1	0	-	57	0	-	13	0	-	22	0	-	88
SA	1266	2	0.38278	1182	1	0.71526	588	1	0.47312	451	0	-	302	0	-	129	0	-	395	2	0.07158	335	0	-	0	0	-	0	0	-	67	0	-	801	2	0.21172	98	0	-	1135	6	0.00182	244	0	-	565	0	-	1296
SC	201	1	0.19012	272	0	-	132	0	-	93	0	-	75	0	-	23	0	-	78	0	-	66	0	-	0	0	-	0	0	-	11	0	-	143	0	-	17	0	-	222	1	0.22538	59	0	-	115	0	-	275
SD	162	1	0.15504	204	0	-	59	1	0.06096	61	0	-	37	0	-	16	0	-	48	0	-	52	0	-	0	0	-	0	0	-	7	0	-	98	0	-	13	0	-	145	0	-	27	0	-	65	0	-	173
SE	147	0	-	137	0	-	41	0	-	29	0	-	20	0	-	9	0	-	27	0	-	28	0	-	0	0	-	0	0	-	7	0	-	56	0	-	8	0	-	114	0	-	26	0	-	52	0	-	146
SF	15	0	-	16	0	-	5	0	-	3	0	-	2	0	-	0	0	-	1	0	-	0	0	-	0	0	-	0	0	-	0	0	-	9	0	-	0	0	-	9	0	-	0	0	-	7	0	-	28
SG	305	0	-	308	1	0.2738	145	0	-	120	0	-	74	0	-	35	0	-	89	0	-	70	0	-	0	0	-	0	0	-	14	0	-	205	0	-	16	0	-	256	0	-	57	0	-	161	0	-	337
SH	120	1	0.11492	114	0	-	39	0	-	47	0	-	16	0	-	11	0	-	24	0	-	23	0	-	0	0	-	0	0	-	6	0	-	64	0	-	12	0	-	100	0	-	18	0	-	50	0	-	124
SI	228	0	-	238	0	-	104	0	-	104	0	-	48	0	-	24	0	-	73	0	-	47	0	-	0	0	-	0	0	-	9	0	-	151	0	-	16	0	-	216	0	-	34	0	-	96	0	-	230
SK	205	0	-	204	0	-	81	0	-	76	0	-	45	0	-	19	0	-	64	0	-	48	0	-	0	0	-	0	0	-	10	0	-	131	0	-	12	0	-	184	0	-	29	0	-	85	0	-	209
SL	54	0	-	46	0	-	14	0	-	2	0	-	8	0	-	1	0	-	6	0	-	5	0	-	0	0	-	0	0	-	0	0	-	22	0	-	1	0	-	35	0	-	3	0	-	14	0	-	61
SM	82	0	-	74	0	-	26	0	-	17	0	-	13	0	-	9	0	-	14	0	-	12	0	-	0	0	-	0	0	-	2	0	-	46	0	-	5	0	-	71	0	-	11	0	-	29	0	-	88
SN	311	0	-	308	1	0.27352	141	0	-	111	0	-	85	0	-	26	0	-	123	0	-	87	0	-	0	0	-	0	0	-	10	0	-	196	0	-	24	0	-	284	0	-	62	0	-	176	0	-	345
SP	287	0	-	272	1	0.24562	116	0	-	101	0	-	66	0	-	25	0	-	88	0	-	69	0	-	0	0	-	0	0	-	10	0	-	163	0	-	10	0	-	236	0	-	51	0	-	119	0	-	293
SQ	167	1	0.15888	196	0	-	63	0	-	77	0	-	35	0	-	16	0	-	54	0	-	40	0	-	0	0	-	0	0	-	9	0	-	105	0	-	12	0	-	160	0	-	26	0	-	87	1	0.08976	221
SR	191	0	-	177	1	0.16556	94	0	-	68	0	-	31	0	-	13	0	-	54	0	-	49	0	-	0	0	-	0	0	-	10	0	-	107	0	-	8	0	-	170	0	-	30	0	-	84	0	-	188
TA	508	0	-	555	1	0.43878	210	1	0.19692	185	0	-	113	0	-	42	0	-	165	2	0.01492	121	0	-	0	0	-	0	0	-	27	0	-	294	0	-	29	0	-	464	2	0.10108	97	0	-	231	0	-	563
TC	43	0	-	49	0	-	18	0	-	12	0	-	5	0	-	6	0	-	13	0	-	9	0	-	0	0	-	0	0	-	1	0	-	16	0	-	2	0	-	41	0	-	12	0	-	14	0	-	50
TD	149	0	-	139	1	0.13208	62	0	-	55	0	-	30	0	-	14	0	-	26	0	-	21	0	-	0	0	-	0	0	-	6	0	-	72	0	-	8	0	-	123	0	-	21	0	-	66	0	-	162
TE	116	0	-	140	1	0.13552	48	0	-	42	0	-	23	0	-	8	0	-	23	0	-	37	0	-	0	0	-	0	0	-	9	0	-	66	0	-	8	0	-	121	0	-	26	0	-	44	0	-	141
TF	76	0	-	64	0	-	35	0	-	13	0	-	14	0	-	4	0	-	23	0	-	15	0	-	0	0	-	0	0	-	0	0	-	54	0	-	5	0	-	67	0	-	15	0	-	40	0	-	86
TG	183	0	-	205	0	-	82	1	0.08278	60	0	-	42	0	-	20	0	-	46	0	-	49	0	-	0	0	-	0	0	-	7	0	-	108	0	-	11	0	-	166	0	-	40	0	-	64	0	-	187
TH	37	0	-	50	0	-	9	0	-	22	0	-	6	0	-	3	0	-	12	0	-	9	0	-	0	0	-	0	0	-	3	0	-	24	0	-	1	0	-	24	0	-	9	0	-	13	0	-	63
TI	216	0	-	262	0	-	106	0	-	82	0	-	41	0	-	24	0	-	64	0	-	43	0	-	0	0	-	0	0	-	9	0	-	119	0	-	10	0	-	201	1	0.20728	55	0	-	89	0	-	261
TK	177	0	-	167	0	-	57	0	-	62	0	-	44	0	-	19	0	-	56	0	-	36	0	-	0	0	-	0	0	-	8	0	-	82	0	-	8	0	-	162	0	-	23	0	-	63	0	-	175
TL	138	0	-	150	0	-	57	0	-	27	0	-	24	0	-	15	0	-	32	0	-	16	0	-	0	0	-	0	0	-	3	0	-	65	0	-	1	0	-	95	0	-	20	0	-	51	0	-	144
TM	129	0	-	131	0	-	46	0	-	55	0	-	38	0	-	8	0	-	47	0	-	34	0	-	0	0	-	0	0	-	4	0	-	64	0	-	4	0	-	105	0	-	26	0	-	45	0	-	133
TN	135	0	-	125	0	-	64	0	-	70	0	-	30	0	-	11	0	-	42	0	-	35	0	-	0	0	-	0	0	-	6	0	-	94	0	-	4	0	-	129	1	0.13584	25	0	-	68	0	-	133
TP	90	0	-	67	0	-	27	0	-	28	0	-	16	0	-	7	0	-	19	0	-	17	0	-	0	0	-	0	0	-	2	0	-	55	0	-	4	0	-	64	0	-	9	0	-	36	0	-	99
TQ	71	0	-	89	0	-	31	0	-	22	0	-	19	0	-	4	0	-	20	0	-	15	0	-	0	0	-	0	0	-	0	0	-	47	0	-	1	0	-	67	0	-	5	0	-	22	0	-	89
TR	79	0	-	111	0	-	32	0	-	21	0	-	12	0	-	9	0	-	24	0	-	22	0	-	0	0	-	0	0	-	4	0	-	42	0	-	4	0	-	75	0	-	19	0	-	32	0	-	99
TS	694	1	0.51714	710	0	-	312	0	-	300	0	-	168	1	0.16332	87	0	-	241	1	0.24838	224	2	0.01726	0	0	-	0	0	-	37	0	-	463	0	-	59	0	-	652	0	-	119	1	0.14372	335	0	-	754
VA	358	1	0.31574	400	0	-	178	0	-	153	0	-	86	0	-	34	0	-	122	0	-	78	0	-	0	0	-	0	0	-	13	0	-	215	0	-	27	0	-	309	0	-	64	0	-	156	0	-	369
VC	127	0	-	108	1	0.10274	57	0	-	44	0	-	28	0	-	12	0	-	31	0	-	21	0	-	0	0	-	0	0	-	6	0	-	82	0	-	9	0	-	109	0	-	27	0	-	53	0	-	122
VD	55	0	-	68	0	-	17	0	-	14	0	-	6	0	-	3	0	-	19	0	-	13	0	-	0	0	-	0	0	-	3	0	-	35	0	-	3	0	-	43	0	-	8	0	-	15	0	-	54
VE	82	0	-	77	0	-	29	0	-	30	0	-	18	0	-	4	0	-	24	0	-	19	0	-	0	0	-	0	0	-	3	0	-	38	0	-	4	0	-	65	0	-	20	0	-	37	0	-	70
VF	151	1	0.14448	172	0	-	53	0	-	52	0	-	32	0	-	13	0	-	35	0	-	30	0	-	0	0	-	0	0	-	4	0	-	94	1	0.09322	7	0	-	124	1	0.13048	26	0	-	63	0	-	161
VG	27	0	-	34	0	-	7	0	-	7	0	-	3	0	-	0	0	-	8	0	-	5	0	-	0	0	-	0	0	-	4	0	-	14	0	-	1	0	-	21	0	-	2	0	-	5	0	-	26
VH	9	0	-	12	0	-	0	0	-	2	0	-	1	0	-	0	0	-	0	0	-	1	0	-	0	0	-	0	0	-	0	0	-	2	0	-	0	0	-	8	0	-	0	0	-	4	0	-	11
VI	1911	1	0.87348	1937	1	0.87394	883	0	-	781	0	-	469	1	0.39766	202	1	0.22656	629	1	0.5344	520	1	0.40728	0	0	-	0	0	-	90	1	0.0847	1286	6	0.0015	138	1	0.08328	1721	3	0.31266	377	1	0.39938	901	3	0.06374	2044
VK	21	0	-	26	0	-	6	0	-	4	0	-	10	0	-	1	0	-	7	0	-	3	0	-	0	0	-	0	0	-	1	0	-	11	0	-	0	0	-	23	0	-	1	0	-	5	0	-	43
VL	758	0	-	718	1	0.53144	316	0	-	250	0	-	151	0	-	68	0	-	185	0	-	144	0	-	0	0	-	0	0	-	22	0	-	437	0	-	31	0	-	604	1	0.5053	124	0	-	266	0	-	816
VM	356	1	0.3126	320	1	0.27824	147	0	-	120	0	-	77	0	-	34	0	-	102	0	-	87	0	-	0	0	-	0	0	-	18	0	-	234	0	-	17	0	-	302	0	-	57	0	-	142	0	-	336
VN	91	0	-	80	0	-	45	0	-	31	0	-	25	0	-	8	0	-	30	0	-	28	0	-	0	0	-	0	0	-	7	0	-	53	0	-	1	0	-	90	0	-	20	0	-	37	0	-	88
VP	77	0	-	67	0	-	25	0	-	25	0	-	17	0	-	7	0	-	13	0	-	20	0	-	0	0	-	0	0	-	0	0	-	45	0	-	2	0	-	60	0	-	6	0	-	28	0	-	80
VQ	3	0	-	14	1	0.01318	4	0	-	0	0	-	0	0	-	0	0	-	0	0	-	0	0	-	0	0	-	0	0	-	0	0	-	5	0	-	0	0	-	13	0	-	0	0	-	1	0	-	16
VR	38	0	-	39	0	-	18	0	-	13	0	-	7	0	-	2	0	-	12	0	-	7	0	-	0	0	-	0	0	-	2	0	-	19	0	-	0	0	-	26	0	-	9	0	-	17	0	-	42
VS	67	0	-	66	0	-	12	0	-	4	0	-	3	0	-	3	0	-	9	0	-	5	0	-	0	0	-	0	0	-	0	0	-	23	0	-	2	0	-	69	0	-	2	0	-	11	0	-	72
VT	443	0	-	433	2	0.07294	196	0	-	168	0	-	86	0	-	47	0	-	132	0	-	105	0	-	0	0	-	0	0	-	19	0	-	265	0	-	33	0	-	395	0	-	90	0	-	189	0	-	470
VW	2	0	-	0	0	-	0	0	-	0	0	-	0	0	-	0	0	-	0	0	-	0	0	-	0	0	-	0	0	-	0	0	-	0	0	-	0	0	-	3	0	-	0	0	-	0	0	-	5
VY	26	0	-	19	0	-	8	0	-	2	0	-	2	0	-	0	0	-	2	0	-	0	0	-	0	0	-	0	0	-	0	0	-	5	0	-	0	0	-	15	0	-	1	0	-	5	0	-	13
WA	2	0	-	2	0	-	0	0	-	0	0	-	0	0	-	0	0	-	1	0	-	0	0	-	0	0	-	0	0	-	0	0	-	4	0	-	0	0	-	0	0	-	0	0	-	0	0	-	0
WC	8	0	-	10	0	-	1	0	-	1	0	-	4	0	-	0	0	-	2	0	-	5	0	-	0	0	-	0	0	-	0	0	-	5	0	-	2	0	-	10	0	-	4	0	-	5	0	-	11
WD	4	0	-	5	0	-	1	0	-	0	0	-	0	0	-	0	0	-	1	0	-	0	0	-	0	0	-	0	0	-	0	0	-	2	0	-	0	0	-	1	0	-	1	0	-	1	0	-	5
WE	1	0	-	5	0	-	1	0	-	2	0	-	1	0	-	0	0	-	0	0	-	0	0	-	0	0	-	0	0	-	0	0	-	0	0	-	0	0	-	0	0	-	0	0	-	0	0	-	4
WF	35	0	-	35	0	-	18	0	-	11	0	-	7	0	-	4	0	-	10	0	-	7	0	-	0	0	-	0	0	-	0	0	-	15	0	-	3	0	-	38	0	-	4	0	-	8	0	-	39
WG	0	0	-	1	0	-	0	0	-	0	0	-	0	0	-	0	0	-	0	0	-	0	0	-	0	0	-	0	0	-	0	0	-	0	0	-	0	0	-	0	0	-	0	0	-	0	0	-	0
WH	1	0	-	1	0	-	0	0	-	0	0	-	0	0	-	0	0	-	0	0	-	0	0	-	0	0	-	0	0	-	0	0	-	0	0	-	0	0	-	0	0	-	0	0	-	0	0	-	2
WI	2	0	-	3	0	-	1	0	-	1	0	-	1	0	-	0	0	-	0	0	-	1	0	-	0	0	-	0	0	-	0	0	-	0	0	-	0	0	-	0	0	-	0	0	-	0	0	-	1
WK	13	0	-	14	0	-	5	0	-	3	0	-	6	0	-	2	0	-	2	0	-	2	0	-	0	0	-	0	0	-	0	0	-	13	0	-	0	0	-	11	0	-	2	0	-	6	0	-	15
WL	9	0	-	15	0	-	4	0	-	7	0	-	1	0	-	0	0	-	3	0	-	3	0	-	0	0	-	0	0	-	2	0	-	10	0	-	1	0	-	9	0	-	1	0	-	6	0	-	18
WM	13	0	-	15	0	-	5	0	-	3	0	-	2	0	-	3	0	-	7	0	-	2	0	-	0	0	-	0	0	-	1	0	-	6	0	-	0	0	-	15	0	-	3	0	-	5	0	-	15
WN	0	0	-	0	0	-	0	0	-	0	0	-	0	0	-	0	0	-	0	0	-	0	0	-	0	0	-	0	0	-	0	0	-	1	0	-	0	0	-	1	0	-	0	0	-	0	0	-	1
WP	17	0	-	17	0	-	5	0	-	7	0	-	3	0	-	2	0	-	2	0	-	1	0	-	0	0	-	0	0	-	1	0	-	7	0	-	2	0	-	19	0	-	3	0	-	9	0	-	15
WQ	14	0	-	19	0	-	8	0	-	5	0	-	0	0	-	0	0	-	3	0	-	3	0	-	0	0	-	0	0	-	0	0	-	15	0	-	0	0	-	12	0	-	3	0	-	5	0	-	20
WR	1	0	-	3	0	-	0	0	-	0	0	-	0	0	-	0	0	-	0	0	-	0	0	-	0	0	-	0	0	-	0	0	-	0	0	-	0	0	-	1	0	-	0	0	-	0	0	-	2
WS	1	0	-	6	0	-	0	0	-	0	0	-	0	0	-	0	0	-	0	0	-	0	0	-	0	0	-	0	0	-	0	0	-	2	0	-	0	0	-	2	0	-	0	0	-	0	0	-	3
WT	18	0	-	12	0	-	9	0	-	5	0	-	4	0	-	1	0	-	3	0	-	2	0	-	0	0	-	0	0	-	0	0	-	7	0	-	0	0	-	15	0	-	0	0	-	5	0	-	12
YA	114	0	-	122	0	-	44	0	-	47	0	-	23	0	-	14	0	-	32	0	-	35	0	-	0	0	-	0	0	-	3	0	-	63	0	-	6	0	-	97	1	0.10488	19	0	-	43	0	-	140
YC	30	0	-	24	0	-	12	0	-	7	0	-	9	0	-	1	0	-	5	0	-	8	0	-	0	0	-	0	0	-	1	0	-	11	0	-	2	0	-	28	0	-	5	0	-	11	0	-	31
YD	11	0	-	21	1	0.02166	3	0	-	0	0	-	2	0	-	0	0	-	2	0	-	2	0	-	0	0	-	0	0	-	0	0	-	5	0	-	0	0	-	11	0	-	1	0	-	2	0	-	12
YE	17	0	-	22	0	-	9	0	-	6	0	-	5	0	-	0	0	-	8	0	-	6	0	-	0	0	-	0	0	-	0	0	-	10	0	-	0	0	-	22	0	-	2	0	-	5	0	-	12
YF	944	2	0.25884	970	0	-	408	0	-	328	0	-	202	0	-	89	0	-	269	0	-	213	1	0.18722	0	0	-	0	0	-	37	0	-	535	0	-	50	0	-	822	0	-	191	0	-	415	1	0.35812	1034
YG	77	0	-	82	0	-	32	0	-	20	0	-	27	0	-	12	0	-	20	0	-	17	0	-	0	0	-	0	0	-	1	0	-	41	0	-	8	0	-	85	0	-	9	0	-	37	0	-	84
YH	368	1	0.3229	356	0	-	175	1	0.16806	141	0	-	84	0	-	34	0	-	118	0	-	87	1	0.07896	0	0	-	0	0	-	13	0	-	238	0	-	21	0	-	311	0	-	71	0	-	160	0	-	413
YI	35	0	-	31	0	-	8	0	-	9	0	-	2	0	-	0	0	-	1	0	-	4	0	-	0	0	-	0	0	-	0	0	-	21	0	-	0	0	-	30	0	-	4	0	-	14	0	-	44
YK	48	0	-	39	0	-	23	0	-	15	0	-	9	0	-	6	0	-	15	0	-	10	0	-	0	0	-	0	0	-	2	0	-	23	0	-	2	0	-	61	0	-	8	0	-	19	0	-	60
YL	51	0	-	53	0	-	12	0	-	10	0	-	1	0	-	0	0	-	5	0	-	4	0	-	0	0	-	0	0	-	0	0	-	23	0	-	0	0	-	34	0	-	2	0	-	10	0	-	57
YM	94	0	-	88	0	-	37	0	-	30	0	-	16	0	-	5	0	-	26	0	-	12	0	-	0	0	-	0	0	-	5	0	-	59	0	-	6	0	-	78	0	-	15	0	-	47	0	-	83
YN	75	0	-	75	0	-	17	0	-	29	0	-	16	0	-	6	0	-	16	0	-	17	0	-	0	0	-	0	0	-	2	0	-	33	0	-	3	0	-	49	0	-	14	0	-	23	0	-	65
YP	5	0	-	7	0	-	2	0	-	0	0	-	0	0	-	0	0	-	1	0	-	0	0	-	0	0	-	0	0	-	0	0	-	2	0	-	0	0	-	4	0	-	0	0	-	1	0	-	11
YQ	25	0	-	23	0	-	8	0	-	1	0	-	0	0	-	0	0	-	0	0	-	1	0	-	0	0	-	0	0	-	0	0	-	5	0	-	0	0	-	19	0	-	0	0	-	6	0	-	23
YR	6	0	-	15	0	-	0	0	-	4	0	-	1	0	-	0	0	-	0	0	-	3	0	-	0	0	-	0	0	-	0	0	-	5	0	-	0	0	-	12	0	-	0	0	-	3	0	-	20
YS	83	0	-	101	0	-	46	0	-	37	0	-	26	0	-	10	0	-	26	0	-	24	0	-	0	0	-	0	0	-	2	0	-	51	0	-	6	0	-	97	0	-	16	0	-	27	0	-	109
YT	64	0	-	69	0	-	20	0	-	26	0	-	14	0	-	5	0	-	18	0	-	13	0	-	0	0	-	0	0	-	5	0	-	38	0	-	3	0	-	59	0	-	11	0	-	22	0	-	66
YW	42	0	-	38	0	-	10	0	-	8	0	-	8	0	-	3	0	-	14	0	-	6	0	-	0	0	-	0	0	-	2	0	-	22	0	-	2	0	-	31	0	-	3	0	-	12	0	-	45
[truncated: 530 more columns]

## Sheet: aaml
Branches	N10_N11			N10_Schizosaccharomyces_pombe_SPBC582.03			N11_N12			N11_N13			N12_Aspergillus_nidulans_AN3648.2			N12_Neosartorya_fischeri_NFIA_104100			N13_N14			N13_N15			N14_Sclerotinia_sclerotiorum_SS1G_06752			N14_Botryotinia_fuckeliana_BC1G_03287			N15_N16			N15_Fusarium_graminearum_FG01291.1			N16_N17			N16_Magnaporthe_grisea_MGG_05646			N17_Neurospora_crassa_NCU02758			N17_Podospora_anserina_PODANSg2116			N18_Malassezia_globosa_MGL_2582
Amino acid replacement type	Expected(Simulated)	Observed	p-value	Expected(Simulated)	Observed	p-value	Expected(Simulated)	Observed	p-value	Expected(Simulated)	Observed	p-value	Expected(Simulated)	Observed	p-value	Expected(Simulated)	Observed	p-value	Expected(Simulated)	Observed	p-value	Expected(Simulated)	Observed	p-value	Expected(Simulated)	Observed	p-value	Expected(Simulated)	Observed	p-value	Expected(Simulated)	Observed	p-value	Expected(Simulated)	Observed	p-value	Expected(Simulated)	Observed	p-value	Expected(Simulated)	Observed	p-value	Expected(Simulated)	Observed	p-value	Expected(Simulated)	Observed	p-value	Expected(Simulated)
CA	124	0	-	115	1	0.1052	50	0	-	50	0	-	15	0	-	8	0	-	34	0	-	31	0	-	0	0	-	0	0	-	6	0	-	66	0	-	7	0	-	119	0	-	25	0	-	41	0	-	125
CD	2	0	-	4	0	-	1	0	-	0	0	-	1	0	-	0	0	-	1	0	-	0	0	-	0	0	-	0	0	-	0	0	-	1	0	-	0	0	-	4	0	-	0	0	-	0	0	-	1
CN	18	0	-	20	0	-	6	0	-	6	0	-	5	0	-	1	0	-	2	0	-	1	0	-	0	0	-	0	0	-	1	0	-	5	0	-	0	0	-	15	0	-	4	0	-	3	0	-	12
CR	43	0	-	28	0	-	16	0	-	12	0	-	4	0	-	6	0	-	9	0	-	16	0	-	0	0	-	0	0	-	0	0	-	28	0	-	4	0	-	38	0	-	7	0	-	23	0	-	36
DA	34	0	-	36	0	-	9	0	-	5	0	-	2	0	-	0	0	-	4	0	-	3	0	-	0	0	-	0	0	-	0	0	-	20	0	-	0	0	-	31	0	-	0	0	-	4	0	-	40
DN	221	1	0.21552	226	0	-	109	0	-	88	1	0.08138	48	0	-	21	0	-	71	1	0.0725	66	0	-	0	0	-	0	0	-	11	0	-	145	0	-	9	0	-	192	0	-	40	0	-	97	0	-	238
DR	24	0	-	20	0	-	5	0	-	5	0	-	4	0	-	1	0	-	2	0	-	1	0	-	0	0	-	0	0	-	0	0	-	14	0	-	0	0	-	20	0	-	1	0	-	3	0	-	26
EA	227	0	-	209	0	-	113	0	-	69	0	-	42	0	-	14	0	-	58	0	-	41	0	-	0	0	-	0	0	-	8	0	-	128	1	0.12128	14	0	-	162	0	-	35	0	-	91	1	0.09188	233
EC	15	0	-	18	0	-	9	0	-	5	0	-	3	0	-	1	0	-	3	0	-	2	0	-	0	0	-	0	0	-	0	0	-	8	0	-	1	0	-	19	0	-	2	0	-	8	0	-	11
ED	981	0	-	937	0	-	455	4	0.00118	342	0	-	230	0	-	98	0	-	314	0	-	242	0	-	0	0	-	0	0	-	30	0	-	603	0	-	71	1	0.08542	861	1	0.63248	184	0	-	455	1	0.38876	1028
EN	130	1	0.13146	129	0	-	50	0	-	55	1	0.05338	31	0	-	11	0	-	35	0	-	33	0	-	0	0	-	0	0	-	7	0	-	87	0	-	2	0	-	116	0	-	23	0	-	68	0	-	148
EQ	504	0	-	505	1	0.3867	210	0	-	163	0	-	134	0	-	43	0	-	159	0	-	115	0	-	0	0	-	0	0	-	16	0	-	307	0	-	30	0	-	438	0	-	93	0	-	240	0	-	569
ER	98	0	-	76	0	-	30	0	-	29	0	-	8	0	-	4	0	-	18	0	-	15	0	-	0	0	-	0	0	-	1	0	-	43	0	-	5	0	-	82	0	-	11	0	-	25	0	-	97
FA	41	0	-	32	0	-	5	0	-	3	0	-	1	0	-	2	0	-	6	0	-	7	0	-	0	0	-	0	0	-	0	0	-	19	0	-	0	0	-	27	0	-	3	0	-	6	0	-	30
FC	84	0	-	68	0	-	31	0	-	31	0	-	29	0	-	14	0	-	22	0	-	25	0	-	0	0	-	0	0	-	4	0	-	47	0	-	9	0	-	67	0	-	20	0	-	45	0	-	101
FD	3	0	-	2	0	-	1	0	-	1	0	-	0	0	-	0	0	-	0	0	-	0	0	-	0	0	-	0	0	-	0	0	-	1	1	0.00092	0	0	-	1	0	-	1	0	-	1	0	-	9
FE	15	0	-	10	0	-	0	0	-	3	0	-	2	0	-	0	0	-	3	0	-	1	0	-	0	0	-	0	0	-	0	0	-	4	0	-	2	0	-	8	0	-	3	0	-	2	0	-	13
FG	9	0	-	4	0	-	3	0	-	1	0	-	0	0	-	0	0	-	0	0	-	0	0	-	0	0	-	0	0	-	0	0	-	1	0	-	0	0	-	6	0	-	0	0	-	1	0	-	12
FH	40	0	-	42	0	-	14	0	-	8	0	-	6	0	-	0	0	-	4	0	-	5	0	-	0	0	-	0	0	-	0	0	-	22	0	-	1	0	-	46	0	-	7	0	-	18	0	-	46
FI	221	0	-	226	0	-	103	0	-	81	0	-	67	0	-	21	0	-	54	0	-	44	0	-	0	0	-	0	0	-	7	0	-	139	0	-	15	0	-	206	0	-	47	0	-	84	0	-	223
FK	44	0	-	46	0	-	8	0	-	16	0	-	3	0	-	4	0	-	11	0	-	6	0	-	0	0	-	0	0	-	1	0	-	24	0	-	3	0	-	43	0	-	5	0	-	13	0	-	50
FL	481	0	-	461	1	0.3619	213	0	-	186	0	-	114	0	-	52	0	-	152	0	-	103	0	-	0	0	-	0	0	-	24	0	-	299	1	0.25934	29	0	-	477	0	-	98	0	-	206	0	-	525
FM	91	0	-	81	0	-	24	0	-	24	0	-	13	0	-	5	0	-	14	0	-	14	0	-	0	0	-	0	0	-	2	0	-	47	0	-	4	0	-	64	0	-	14	0	-	35	0	-	91
FN	50	0	-	45	1	0.04268	18	0	-	13	0	-	9	0	-	6	0	-	10	0	-	9	0	-	0	0	-	0	0	-	2	0	-	28	0	-	5	0	-	29	0	-	6	0	-	21	0	-	43
FQ	48	0	-	52	0	-	12	0	-	16	0	-	10	0	-	2	0	-	9	0	-	6	0	-	0	0	-	0	0	-	0	0	-	24	0	-	2	0	-	32	0	-	8	0	-	10	0	-	39
FR	67	0	-	81	0	-	26	0	-	10	0	-	11	0	-	7	0	-	17	0	-	14	0	-	0	0	-	0	0	-	3	0	-	34	0	-	4	0	-	62	0	-	11	0	-	22	0	-	81
GA	473	1	0.40308	479	0	-	218	0	-	182	1	0.1581	115	1	0.11276	57	1	0.06496	128	0	-	134	0	-	0	0	-	0	0	-	18	0	-	342	1	0.29812	33	0	-	430	0	-	76	1	0.07884	189	0	-	489
GC	49	0	-	44	0	-	18	0	-	19	0	-	12	0	-	2	1	0.00226	16	0	-	12	0	-	0	0	-	0	0	-	2	0	-	26	0	-	5	0	-	37	0	-	10	0	-	17	0	-	44
GD	69	1	0.07234	89	0	-	31	0	-	29	0	-	24	0	-	7	0	-	19	0	-	31	0	-	0	0	-	0	0	-	4	0	-	42	0	-	5	0	-	70	0	-	17	0	-	32	0	-	96
GE	32	0	-	42	0	-	22	0	-	15	0	-	9	0	-	0	0	-	14	0	-	10	0	-	0	0	-	0	0	-	2	0	-	19	0	-	1	0	-	37	0	-	6	0	-	17	0	-	36
GN	94	0	-	108	0	-	36	0	-	33	0	-	20	0	-	5	0	-	36	0	-	16	0	-	0	0	-	0	0	-	1	0	-	55	0	-	10	0	-	73	0	-	20	0	-	48	0	-	96
GQ	118	0	-	105	0	-	48	0	-	38	0	-	26	0	-	13	0	-	30	0	-	26	0	-	0	0	-	0	0	-	1	0	-	63	0	-	12	0	-	104	0	-	28	0	-	44	0	-	95
GR	9	0	-	6	0	-	0	0	-	0	0	-	0	0	-	0	0	-	3	0	-	0	0	-	0	0	-	0	0	-	0	0	-	6	0	-	0	0	-	9	0	-	0	0	-	4	0	-	18
HA	108	0	-	109	0	-	34	0	-	37	1	0.03494	16	0	-	9	0	-	23	0	-	19	0	-	0	0	-	0	0	-	0	0	-	50	0	-	6	0	-	91	0	-	15	0	-	30	0	-	100
HC	10	0	-	19	0	-	10	0	-	8	0	-	2	0	-	0	0	-	5	0	-	3	0	-	0	0	-	0	0	-	0	0	-	5	0	-	0	0	-	13	0	-	2	0	-	4	0	-	18
HD	150	0	-	167	0	-	71	0	-	57	0	-	41	0	-	8	0	-	45	0	-	35	0	-	0	0	-	0	0	-	7	0	-	99	0	-	10	0	-	146	0	-	24	0	-	65	0	-	136
HE	31	0	-	24	0	-	11	0	-	2	0	-	3	0	-	0	0	-	0	0	-	1	0	-	0	0	-	0	0	-	0	0	-	4	0	-	0	0	-	29	0	-	2	0	-	7	0	-	35
HG	11	0	-	10	0	-	1	0	-	1	0	-	0	0	-	0	0	-	1	0	-	0	0	-	0	0	-	0	0	-	0	0	-	4	0	-	0	0	-	4	0	-	1	0	-	2	0	-	12
HN	98	0	-	118	0	-	62	0	-	35	0	-	17	0	-	12	0	-	40	0	-	28	0	-	0	0	-	0	0	-	6	0	-	62	0	-	5	0	-	98	1	0.10488	20	0	-	43	0	-	119
HQ	253	2	0.03114	280	0	-	123	0	-	99	0	-	46	1	0.0466	33	0	-	88	0	-	71	1	0.0681	0	0	-	0	0	-	16	0	-	189	0	-	22	0	-	231	0	-	57	0	-	119	1	0.11638	262
HR	139	0	-	169	0	-	62	0	-	50	1	0.04674	35	0	-	10	0	-	33	0	-	41	0	-	0	0	-	0	0	-	4	0	-	87	1	0.08406	8	0	-	137	0	-	24	0	-	56	1	0.05976	143
IA	94	0	-	100	0	-	26	0	-	23	0	-	18	0	-	2	0	-	24	0	-	14	0	-	0	0	-	0	0	-	3	0	-	37	0	-	3	0	-	83	0	-	7	0	-	25	0	-	100
IC	74	0	-	98	0	-	40	0	-	34	0	-	17	0	-	6	0	-	27	0	-	20	0	-	0	0	-	0	0	-	3	0	-	56	0	-	6	0	-	69	0	-	13	0	-	36	1	0.03762	107
ID	23	0	-	29	0	-	5	0	-	4	0	-	4	0	-	0	0	-	8	0	-	2	0	-	0	0	-	0	0	-	2	0	-	7	0	-	0	0	-	27	0	-	7	0	-	7	0	-	24
IE	30	1	0.03204	25	0	-	3	0	-	7	0	-	1	0	-	0	0	-	3	0	-	5	0	-	0	0	-	0	0	-	1	0	-	13	0	-	0	0	-	19	0	-	2	0	-	4	0	-	26
IG	11	0	-	14	0	-	0	0	-	3	0	-	1	0	-	1	0	-	1	0	-	1	0	-	0	0	-	0	0	-	0	0	-	1	0	-	0	0	-	11	0	-	0	0	-	2	0	-	10
IH	10	0	-	9	0	-	0	0	-	0	0	-	0	0	-	0	0	-	1	0	-	0	0	-	0	0	-	0	0	-	0	0	-	2	0	-	0	0	-	6	0	-	1	0	-	3	0	-	8
IN	44	0	-	29	0	-	12	0	-	14	0	-	8	0	-	2	0	-	8	0	-	7	0	-	0	0	-	0	0	-	1	0	-	15	0	-	1	0	-	27	0	-	2	0	-	12	0	-	45
IQ	12	0	-	21	0	-	2	0	-	0	0	-	0	0	-	0	0	-	0	0	-	1	0	-	0	0	-	0	0	-	0	0	-	6	0	-	0	0	-	13	0	-	0	0	-	0	0	-	24
IR	55	0	-	53	0	-	23	0	-	20	0	-	5	0	-	5	0	-	12	0	-	9	0	-	0	0	-	0	0	-	0	0	-	36	0	-	2	0	-	35	0	-	7	0	-	17	0	-	54
KA	183	0	-	173	0	-	89	0	-	65	1	0.0607	33	0	-	21	0	-	58	1	0.05748	32	0	-	0	0	-	0	0	-	9	0	-	105	0	-	10	0	-	163	0	-	32	0	-	70	0	-	202
KC	43	0	-	24	0	-	15	0	-	14	0	-	3	0	-	1	0	-	13	0	-	5	0	-	0	0	-	0	0	-	3	0	-	30	0	-	4	0	-	27	0	-	4	0	-	13	0	-	36
KD	85	0	-	92	0	-	40	0	-	22	0	-	14	0	-	6	0	-	28	0	-	20	0	-	0	0	-	0	0	-	2	0	-	43	0	-	5	0	-	84	0	-	15	0	-	39	0	-	105
KE	290	1	0.27048	290	1	0.247	109	0	-	94	0	-	52	0	-	23	0	-	94	0	-	86	0	-	0	0	-	0	0	-	7	0	-	159	0	-	20	0	-	231	0	-	41	0	-	111	0	-	289
KG	29	0	-	42	0	-	14	0	-	16	0	-	11	0	-	2	0	-	12	0	-	2	0	-	0	0	-	0	0	-	2	0	-	17	0	-	3	0	-	37	0	-	3	0	-	10	0	-	34
KH	116	0	-	138	0	-	61	0	-	59	0	-	27	0	-	14	0	-	25	0	-	38	0	-	0	0	-	0	0	-	5	0	-	76	0	-	4	0	-	112	0	-	24	0	-	62	0	-	130
KI	57	0	-	48	0	-	17	0	-	11	0	-	10	0	-	6	0	-	11	0	-	11	0	-	0	0	-	0	0	-	1	0	-	29	0	-	0	0	-	51	0	-	5	0	-	27	0	-	74
KL	129	1	0.13154	143	1	0.12726	48	0	-	42	0	-	25	0	-	8	0	-	37	0	-	33	0	-	0	0	-	0	0	-	4	0	-	75	0	-	8	0	-	100	0	-	19	0	-	68	0	-	143
KN	146	0	-	178	0	-	61	0	-	75	0	-	37	0	-	22	0	-	52	0	-	31	0	-	0	0	-	0	0	-	9	0	-	88	0	-	10	0	-	139	0	-	24	0	-	73	0	-	163
KQ	249	0	-	209	1	0.18554	107	0	-	87	0	-	51	0	-	30	0	-	79	0	-	68	0	-	0	0	-	0	0	-	12	0	-	155	0	-	17	0	-	222	0	-	46	0	-	110	0	-	250
KR	1113	1	0.7101	1095	2	0.28124	521	0	-	434	0	-	270	0	-	118	0	-	371	0	-	280	0	-	0	0	-	0	0	-	48	0	-	681	1	0.5027	72	0	-	978	0	-	176	0	-	511	0	-	1220
LA	49	0	-	59	0	-	15	0	-	5	0	-	3	0	-	1	0	-	7	0	-	3	0	-	0	0	-	0	0	-	0	0	-	19	0	-	0	0	-	36	0	-	5	0	-	16	0	-	54
LC	115	0	-	79	0	-	53	0	-	37	0	-	26	0	-	9	0	-	26	0	-	25	0	-	0	0	-	0	0	-	4	0	-	71	0	-	4	0	-	98	0	-	21	0	-	50	1	0.05076	99
LD	46	0	-	47	0	-	15	0	-	10	0	-	9	0	-	4	0	-	13	0	-	16	0	-	0	0	-	0	0	-	1	0	-	16	0	-	4	0	-	39	0	-	6	0	-	21	0	-	56
LE	27	0	-	20	0	-	10	0	-	5	0	-	1	0	-	1	0	-	6	0	-	3	0	-	0	0	-	0	0	-	0	0	-	14	0	-	0	0	-	22	0	-	0	0	-	1	0	-	32
LG	15	0	-	21	0	-	1	0	-	1	0	-	0	0	-	0	0	-	3	0	-	1	0	-	0	0	-	0	0	-	0	0	-	8	0	-	0	0	-	9	0	-	1	0	-	4	0	-	10
LH	136	0	-	143	0	-	56	0	-	58	0	-	26	0	-	21	0	-	43	0	-	35	0	-	0	0	-	0	0	-	6	0	-	82	0	-	5	0	-	123	1	0.1313	18	0	-	66	0	-	163
LI	1319	1	0.76934	1305	0	-	529	0	-	460	0	-	253	0	-	125	0	-	354	0	-	307	0	-	0	0	-	0	0	-	40	0	-	726	1	0.52524	91	0	-	1154	3	0.14376	239	1	0.22842	533	0	-	1297
LN	37	0	-	42	0	-	12	0	-	13	0	-	2	0	-	3	0	-	10	0	-	5	0	-	0	0	-	0	0	-	0	0	-	16	0	-	1	0	-	32	0	-	12	0	-	13	0	-	51
LQ	112	0	-	136	0	-	40	0	-	45	0	-	25	0	-	11	0	-	28	0	-	23	0	-	0	0	-	0	0	-	5	0	-	53	0	-	6	0	-	80	0	-	19	0	-	46	0	-	130
LR	162	0	-	165	0	-	61	0	-	43	0	-	28	0	-	11	0	-	47	1	0.0449	20	0	-	0	0	-	0	0	-	12	0	-	100	0	-	5	0	-	131	0	-	43	0	-	48	0	-	180
MA	151	0	-	149	0	-	78	0	-	34	0	-	28	0	-	13	0	-	44	0	-	35	0	-	0	0	-	0	0	-	4	0	-	83	0	-	8	0	-	125	0	-	30	0	-	68	0	-	150
MC	40	0	-	27	0	-	17	0	-	14	0	-	6	0	-	4	0	-	6	0	-	5	0	-	0	0	-	0	0	-	3	0	-	23	0	-	2	0	-	41	0	-	8	0	-	8	0	-	39
MD	11	0	-	6	0	-	0	0	-	0	0	-	0	0	-	0	0	-	1	0	-	0	0	-	0	0	-	0	0	-	0	0	-	2	0	-	0	0	-	7	0	-	0	0	-	0	0	-	8
ME	25	0	-	24	0	-	12	0	-	6	0	-	0	0	-	2	0	-	6	0	-	2	0	-	0	0	-	0	0	-	2	0	-	16	0	-	0	0	-	23	0	-	0	0	-	14	0	-	32
MG	49	0	-	48	0	-	18	0	-	18	0	-	16	0	-	9	0	-	15	0	-	7	0	-	0	0	-	0	0	-	1	0	-	32	0	-	5	0	-	49	0	-	11	0	-	26	0	-	47
MH	8	0	-	6	0	-	0	0	-	1	0	-	0	0	-	0	0	-	2	0	-	0	0	-	0	0	-	0	0	-	0	0	-	3	0	-	0	0	-	7	0	-	1	0	-	1	0	-	13
MI	437	1	0.37994	431	0	-	201	0	-	170	0	-	103	0	-	44	0	-	128	0	-	108	0	-	0	0	-	0	0	-	20	0	-	232	1	0.2088	31	0	-	378	0	-	80	0	-	196	0	-	470
MK	64	0	-	72	0	-	27	0	-	21	0	-	12	0	-	6	0	-	20	0	-	18	0	-	0	0	-	0	0	-	4	0	-	42	0	-	7	0	-	76	0	-	8	0	-	39	0	-	81
ML	822	2	0.22176	866	1	0.57374	378	1	0.33056	305	0	-	172	1	0.1667	82	0	-	244	0	-	226	0	-	0	0	-	0	0	-	27	0	-	503	0	-	49	0	-	783	2	0.22304	158	0	-	372	1	0.32814	911
MN	13	0	-	28	0	-	9	0	-	3	0	-	6	0	-	4	0	-	9	0	-	3	0	-	0	0	-	0	0	-	2	0	-	12	0	-	1	0	-	17	0	-	2	0	-	7	0	-	21
MQ	67	0	-	57	0	-	30	0	-	18	0	-	18	0	-	5	0	-	24	0	-	23	0	-	0	0	-	0	0	-	2	0	-	32	0	-	1	0	-	56	0	-	11	0	-	25	0	-	83
MR	56	0	-	52	0	-	20	0	-	22	0	-	17	0	-	6	0	-	15	0	-	15	0	-	0	0	-	0	0	-	1	0	-	27	0	-	2	0	-	62	0	-	8	0	-	23	0	-	70
NA	205	0	-	197	1	0.16912	80	0	-	53	0	-	34	0	-	8	0	-	53	0	-	36	0	-	0	0	-	0	0	-	4	0	-	110	0	-	19	0	-	164	0	-	25	0	-	98	0	-	183
NR	121	0	-	135	0	-	49	0	-	40	0	-	22	0	-	9	0	-	28	0	-	28	0	-	0	0	-	0	0	-	7	0	-	68	0	-	7	0	-	74	0	-	16	0	-	53	0	-	131
PA	205	0	-	220	0	-	79	0	-	67	0	-	38	0	-	16	0	-	43	0	-	44	0	-	0	0	-	0	0	-	8	0	-	109	0	-	6	0	-	157	0	-	17	1	0.01752	70	0	-	208
PC	20	0	-	28	0	-	7	0	-	5	0	-	5	0	-	2	0	-	7	0	-	3	0	-	0	0	-	0	0	-	1	0	-	14	0	-	2	0	-	16	0	-	3	0	-	5	0	-	31
PD	19	0	-	20	0	-	4	0	-	3	0	-	3	0	-	1	0	-	1	0	-	6	0	-	0	0	-	0	0	-	0	0	-	3	0	-	0	0	-	17	0	-	3	0	-	1	0	-	15
PE	73	0	-	89	0	-	37	0	-	23	0	-	14	1	0.01446	8	0	-	26	0	-	16	0	-	0	0	-	0	0	-	7	0	-	45	0	-	6	0	-	66	0	-	10	0	-	25	0	-	90
PF	1	0	-	4	0	-	0	0	-	2	0	-	0	0	-	0	0	-	0	0	-	0	0	-	0	0	-	0	0	-	0	0	-	1	0	-	0	0	-	0	0	-	0	0	-	0	0	-	2
PG	30	0	-	32	1	0.03096	7	0	-	1	0	-	3	0	-	5	0	-	5	0	-	6	0	-	0	0	-	0	0	-	2	0	-	11	0	-	1	0	-	31	0	-	1	0	-	13	0	-	23
PH	28	0	-	34	0	-	13	0	-	12	0	-	6	0	-	2	0	-	12	0	-	5	0	-	0	0	-	0	0	-	3	0	-	14	0	-	3	0	-	25	0	-	4	0	-	13	0	-	32
PI	34	0	-	35	0	-	17	0	-	11	0	-	7	0	-	3	0	-	8	0	-	9	0	-	0	0	-	0	0	-	1	0	-	13	0	-	4	0	-	32	0	-	7	0	-	9	0	-	54
PK	34	0	-	45	0	-	11	0	-	11	0	-	3	0	-	1	0	-	6	0	-	9	0	-	0	0	-	0	0	-	2	0	-	23	0	-	1	0	-	39	0	-	8	0	-	14	0	-	43
PL	43	0	-	44	0	-	14	0	-	15	0	-	7	0	-	5	0	-	15	0	-	8	0	-	0	0	-	0	0	-	1	0	-	20	0	-	1	0	-	40	0	-	7	0	-	15	0	-	52
PM	29	0	-	29	0	-	8	0	-	5	0	-	7	0	-	0	0	-	6	0	-	2	0	-	0	0	-	0	0	-	0	0	-	13	0	-	2	0	-	20	0	-	8	0	-	8	0	-	26
PN	6	0	-	7	0	-	3	0	-	1	0	-	0	0	-	0	0	-	0	0	-	0	0	-	0	0	-	0	0	-	0	0	-	5	0	-	0	0	-	7	0	-	0	0	-	0	0	-	15
PQ	93	0	-	81	0	-	31	1	0.0307	35	0	-	23	0	-	5	0	-	18	0	-	27	0	-	0	0	-	0	0	-	0	0	-	66	0	-	5	0	-	91	1	0.09832	13	0	-	40	0	-	110
PR	33	0	-	28	0	-	6	0	-	5	1	0.00444	4	0	-	1	0	-	1	0	-	8	0	-	0	0	-	0	0	-	0	0	-	12	0	-	2	0	-	18	0	-	8	0	-	6	0	-	19
QA	126	1	0.129	110	0	-	62	0	-	36	1	0.03292	23	0	-	9	0	-	23	0	-	27	0	-	0	0	-	0	0	-	4	0	-	72	0	-	12	0	-	116	1	0.12516	16	0	-	51	0	-	147
QC	29	0	-	19	0	-	6	0	-	4	0	-	8	0	-	2	0	-	4	0	-	5	0	-	0	0	-	0	0	-	0	0	-	12	0	-	0	0	-	15	0	-	3	0	-	9	0	-	17
QD	91	0	-	71	0	-	27	0	-	26	0	-	12	0	-	7	0	-	16	0	-	17	0	-	0	0	-	0	0	-	1	0	-	59	0	-	5	0	-	89	0	-	12	0	-	37	0	-	97
QN	103	0	-	130	0	-	53	0	-	48	0	-	30	0	-	9	0	-	31	0	-	24	0	-	0	0	-	0	0	-	6	0	-	61	0	-	10	0	-	109	0	-	15	0	-	50	0	-	110
QR	171	0	-	201	0	-	96	1	0.0973	85	0	-	31	0	-	13	0	-	54	0	-	37	0	-	0	0	-	0	0	-	6	0	-	105	0	-	8	0	-	152	0	-	24	0	-	78	0	-	217
RA	80	0	-	82	0	-	31	0	-	24	0	-	14	0	-	3	0	-	18	0	-	8	0	-	0	0	-	0	0	-	1	0	-	27	0	-	1	0	-	57	0	-	13	0	-	22	0	-	88
SA	1266	2	0.4011	1182	1	0.68624	588	1	0.46676	451	0	-	302	0	-	129	0	-	395	2	0.05926	335	0	-	0	0	-	0	0	-	67	0	-	801	2	0.19068	98	0	-	1135	6	0.00152	244	0	-	565	0	-	1296
SC	201	1	0.19446	272	0	-	132	0	-	93	0	-	75	0	-	23	0	-	78	0	-	66	0	-	0	0	-	0	0	-	11	0	-	143	0	-	17	0	-	222	1	0.22464	59	0	-	115	0	-	275
SD	162	0	-	204	0	-	59	1	0.06044	61	0	-	37	0	-	16	0	-	48	0	-	52	0	-	0	0	-	0	0	-	7	0	-	98	0	-	13	0	-	145	0	-	27	0	-	65	0	-	173
SE	147	0	-	137	0	-	41	0	-	29	0	-	20	0	-	9	0	-	27	0	-	28	0	-	0	0	-	0	0	-	7	0	-	56	0	-	8	0	-	114	0	-	26	0	-	52	0	-	146
SF	15	0	-	16	0	-	5	0	-	3	0	-	2	0	-	0	0	-	1	0	-	0	0	-	0	0	-	0	0	-	0	0	-	9	0	-	0	0	-	9	0	-	0	0	-	7	0	-	28
SG	305	0	-	308	1	0.25686	145	0	-	120	0	-	74	0	-	35	0	-	89	0	-	70	0	-	0	0	-	0	0	-	14	0	-	205	0	-	16	0	-	256	0	-	57	0	-	161	0	-	337
SH	120	1	0.12114	114	0	-	39	0	-	47	0	-	16	0	-	11	0	-	24	0	-	23	0	-	0	0	-	0	0	-	6	0	-	64	0	-	12	0	-	100	0	-	18	0	-	50	0	-	124
SI	228	0	-	238	0	-	104	0	-	104	0	-	48	0	-	24	0	-	73	0	-	47	0	-	0	0	-	0	0	-	9	0	-	151	0	-	16	0	-	216	0	-	34	0	-	96	0	-	230
SK	205	1	0.20024	204	0	-	81	0	-	76	0	-	45	0	-	19	0	-	64	0	-	48	0	-	0	0	-	0	0	-	10	0	-	131	0	-	12	0	-	184	0	-	29	0	-	85	0	-	209
SL	54	0	-	46	0	-	14	0	-	2	0	-	8	0	-	1	0	-	6	0	-	5	0	-	0	0	-	0	0	-	0	0	-	22	0	-	1	0	-	35	0	-	3	0	-	14	0	-	61
SM	82	0	-	74	0	-	26	0	-	17	0	-	13	0	-	9	0	-	14	0	-	12	0	-	0	0	-	0	0	-	2	0	-	46	0	-	5	0	-	71	0	-	11	0	-	29	0	-	88
SN	311	0	-	308	0	-	141	0	-	111	0	-	85	0	-	26	0	-	123	0	-	87	0	-	0	0	-	0	0	-	10	0	-	196	0	-	24	0	-	284	0	-	62	0	-	176	0	-	345
SP	287	0	-	272	1	0.23172	116	0	-	101	0	-	66	0	-	25	0	-	88	0	-	69	0	-	0	0	-	0	0	-	10	0	-	163	0	-	10	0	-	236	0	-	51	0	-	119	0	-	293
SQ	167	1	0.16702	196	0	-	63	0	-	77	0	-	35	0	-	16	0	-	54	0	-	40	0	-	0	0	-	0	0	-	9	0	-	105	0	-	12	0	-	160	0	-	26	0	-	87	1	0.09006	221
SR	191	0	-	177	0	-	94	0	-	68	0	-	31	0	-	13	0	-	54	0	-	49	0	-	0	0	-	0	0	-	10	0	-	107	0	-	8	0	-	170	0	-	30	0	-	84	0	-	188
TA	508	0	-	555	1	0.41316	210	1	0.19972	185	0	-	113	0	-	42	0	-	165	2	0.01216	121	0	-	0	0	-	0	0	-	27	0	-	294	0	-	29	0	-	464	2	0.09904	97	0	-	231	0	-	563
TC	43	0	-	49	0	-	18	0	-	12	0	-	5	0	-	6	0	-	13	0	-	9	0	-	0	0	-	0	0	-	1	0	-	16	0	-	2	0	-	41	0	-	12	0	-	14	0	-	50
TD	149	0	-	139	1	0.12676	62	0	-	55	0	-	30	0	-	14	0	-	26	0	-	21	0	-	0	0	-	0	0	-	6	0	-	72	0	-	8	0	-	123	0	-	21	0	-	66	0	-	162
TE	116	0	-	140	1	0.12382	48	0	-	42	0	-	23	0	-	8	0	-	23	0	-	37	0	-	0	0	-	0	0	-	9	0	-	66	0	-	8	0	-	121	0	-	26	0	-	44	0	-	141
TF	76	0	-	64	0	-	35	0	-	13	0	-	14	0	-	4	0	-	23	0	-	15	0	-	0	0	-	0	0	-	0	0	-	54	0	-	5	0	-	67	0	-	15	0	-	40	0	-	86
TG	183	0	-	205	0	-	82	1	0.08514	60	0	-	42	0	-	20	0	-	46	0	-	49	0	-	0	0	-	0	0	-	7	0	-	108	0	-	11	0	-	166	0	-	40	0	-	64	0	-	187
TH	37	0	-	50	0	-	9	0	-	22	0	-	6	0	-	3	0	-	12	0	-	9	0	-	0	0	-	0	0	-	3	0	-	24	0	-	1	0	-	24	0	-	9	0	-	13	0	-	63
TI	216	0	-	262	0	-	106	0	-	82	0	-	41	0	-	24	0	-	64	0	-	43	0	-	0	0	-	0	0	-	9	0	-	119	0	-	10	0	-	201	1	0.20508	55	0	-	89	0	-	261
TK	177	0	-	167	0	-	57	0	-	62	0	-	44	0	-	19	0	-	56	0	-	36	0	-	0	0	-	0	0	-	8	0	-	82	0	-	8	0	-	162	0	-	23	0	-	63	0	-	175
TL	138	0	-	150	0	-	57	0	-	27	0	-	24	0	-	15	0	-	32	0	-	16	0	-	0	0	-	0	0	-	3	0	-	65	0	-	1	0	-	95	0	-	20	0	-	51	0	-	144
TM	129	0	-	131	0	-	46	0	-	55	0	-	38	0	-	8	0	-	47	0	-	34	0	-	0	0	-	0	0	-	4	0	-	64	0	-	4	0	-	105	0	-	26	0	-	45	0	-	133
TN	135	0	-	125	0	-	64	0	-	70	0	-	30	0	-	11	0	-	42	0	-	35	0	-	0	0	-	0	0	-	6	0	-	94	0	-	4	0	-	129	1	0.13504	25	0	-	68	0	-	133
TP	90	0	-	67	0	-	27	0	-	28	0	-	16	0	-	7	0	-	19	0	-	17	0	-	0	0	-	0	0	-	2	0	-	55	0	-	4	0	-	64	0	-	9	0	-	36	0	-	99
TQ	71	0	-	89	0	-	31	0	-	22	0	-	19	0	-	4	0	-	20	0	-	15	0	-	0	0	-	0	0	-	0	0	-	47	0	-	1	0	-	67	0	-	5	0	-	22	0	-	89
TR	79	0	-	111	0	-	32	0	-	21	0	-	12	0	-	9	0	-	24	0	-	22	0	-	0	0	-	0	0	-	4	0	-	42	0	-	4	0	-	75	0	-	19	0	-	32	0	-	99
TS	694	1	0.5286	710	0	-	312	0	-	300	0	-	168	1	0.16308	87	0	-	241	1	0.22244	224	2	0.01724	0	0	-	0	0	-	37	0	-	463	0	-	59	0	-	652	0	-	119	1	0.12218	335	0	-	754
VA	358	1	0.32358	400	0	-	178	0	-	153	0	-	86	0	-	34	0	-	122	0	-	78	0	-	0	0	-	0	0	-	13	0	-	215	0	-	27	0	-	309	0	-	64	0	-	156	0	-	369
VC	127	0	-	108	1	0.09894	57	0	-	44	0	-	28	0	-	12	0	-	31	0	-	21	0	-	0	0	-	0	0	-	6	0	-	82	0	-	9	0	-	109	0	-	27	0	-	53	0	-	122
VD	55	0	-	68	0	-	17	0	-	14	0	-	6	0	-	3	0	-	19	0	-	13	0	-	0	0	-	0	0	-	3	0	-	35	0	-	3	0	-	43	0	-	8	0	-	15	0	-	54
VE	82	0	-	77	0	-	29	0	-	30	0	-	18	0	-	4	0	-	24	0	-	19	0	-	0	0	-	0	0	-	3	0	-	38	0	-	4	0	-	65	0	-	20	0	-	37	0	-	70
VF	151	1	0.1511	172	0	-	53	0	-	52	0	-	32	0	-	13	0	-	35	0	-	30	0	-	0	0	-	0	0	-	4	0	-	94	1	0.08992	7	0	-	124	1	0.1322	26	0	-	63	0	-	161
VG	27	0	-	34	0	-	7	0	-	7	0	-	3	0	-	0	0	-	8	0	-	5	0	-	0	0	-	0	0	-	4	0	-	14	0	-	1	0	-	21	0	-	2	0	-	5	0	-	26
VH	9	0	-	12	0	-	0	0	-	2	0	-	1	0	-	0	0	-	0	0	-	1	0	-	0	0	-	0	0	-	0	0	-	2	0	-	0	0	-	8	0	-	0	0	-	4	0	-	11
VI	1911	1	0.88368	1937	1	0.85256	883	0	-	781	1	0.53504	469	1	0.3999	202	1	0.22344	629	0	-	520	1	0.40396	0	0	-	0	0	-	90	2	0.00696	1286	5	0.00682	138	1	0.16462	1721	3	0.31698	377	1	0.34474	901	3	0.06392	2044
VK	21	0	-	26	0	-	6	0	-	4	0	-	10	0	-	1	0	-	7	0	-	3	0	-	0	0	-	0	0	-	1	0	-	11	0	-	0	0	-	23	0	-	1	0	-	5	0	-	43
VL	758	0	-	718	1	0.50332	316	0	-	250	0	-	151	0	-	68	0	-	185	0	-	144	0	-	0	0	-	0	0	-	22	0	-	437	0	-	31	0	-	604	1	0.49838	124	0	-	266	0	-	816
VM	356	1	0.32058	320	1	0.26638	147	0	-	120	0	-	77	0	-	34	0	-	102	0	-	87	0	-	0	0	-	0	0	-	18	0	-	234	0	-	17	0	-	302	0	-	57	0	-	142	0	-	336
VN	91	0	-	80	0	-	45	0	-	31	0	-	25	0	-	8	0	-	30	0	-	28	0	-	0	0	-	0	0	-	7	0	-	53	0	-	1	0	-	90	0	-	20	0	-	37	0	-	88
VP	77	0	-	67	0	-	25	0	-	25	0	-	17	0	-	7	0	-	13	0	-	20	0	-	0	0	-	0	0	-	0	0	-	45	0	-	2	0	-	60	0	-	6	0	-	28	0	-	80
VQ	3	0	-	14	1	0.01298	4	0	-	0	0	-	0	0	-	0	0	-	0	0	-	0	0	-	0	0	-	0	0	-	0	0	-	5	0	-	0	0	-	13	0	-	0	0	-	1	0	-	16
VR	38	0	-	39	0	-	18	0	-	13	0	-	7	0	-	2	0	-	12	0	-	7	0	-	0	0	-	0	0	-	2	0	-	19	0	-	0	0	-	26	0	-	9	0	-	17	0	-	42
VS	67	0	-	66	0	-	12	0	-	4	0	-	3	0	-	3	0	-	9	0	-	5	0	-	0	0	-	0	0	-	0	0	-	23	0	-	2	0	-	69	0	-	2	0	-	11	0	-	72
VT	443	0	-	433	2	0.06354	196	0	-	168	0	-	86	0	-	47	0	-	132	0	-	105	0	-	0	0	-	0	0	-	19	0	-	265	0	-	33	0	-	395	0	-	90	0	-	189	0	-	470
VW	2	0	-	0	0	-	0	0	-	0	0	-	0	0	-	0	0	-	0	0	-	0	0	-	0	0	-	0	0	-	0	0	-	0	0	-	0	0	-	3	0	-	0	0	-	0	0	-	5
VY	26	0	-	19	0	-	8	0	-	2	0	-	2	0	-	0	0	-	2	0	-	0	0	-	0	0	-	0	0	-	0	0	-	5	0	-	0	0	-	15	0	-	1	0	-	5	0	-	13
WA	2	0	-	2	0	-	0	0	-	0	0	-	0	0	-	0	0	-	1	0	-	0	0	-	0	0	-	0	0	-	0	0	-	4	0	-	0	0	-	0	0	-	0	0	-	0	0	-	0
WC	8	0	-	10	0	-	1	0	-	1	0	-	4	0	-	0	0	-	2	0	-	5	0	-	0	0	-	0	0	-	0	0	-	5	0	-	2	0	-	10	0	-	4	0	-	5	0	-	11
WD	4	0	-	5	0	-	1	0	-	0	0	-	0	0	-	0	0	-	1	0	-	0	0	-	0	0	-	0	0	-	0	0	-	2	0	-	0	0	-	1	0	-	1	0	-	1	0	-	5
WE	1	0	-	5	0	-	1	0	-	2	0	-	1	0	-	0	0	-	0	0	-	0	0	-	0	0	-	0	0	-	0	0	-	0	0	-	0	0	-	0	0	-	0	0	-	0	0	-	4
WF	35	0	-	35	0	-	18	0	-	11	0	-	7	0	-	4	0	-	10	0	-	7	0	-	0	0	-	0	0	-	0	0	-	15	0	-	3	0	-	38	0	-	4	0	-	8	0	-	39
WG	0	0	-	1	0	-	0	0	-	0	0	-	0	0	-	0	0	-	0	0	-	0	0	-	0	0	-	0	0	-	0	0	-	0	0	-	0	0	-	0	0	-	0	0	-	0	0	-	0
WH	1	0	-	1	0	-	0	0	-	0	0	-	0	0	-	0	0	-	0	0	-	0	0	-	0	0	-	0	0	-	0	0	-	0	0	-	0	0	-	0	0	-	0	0	-	0	0	-	2
WI	2	0	-	3	0	-	1	0	-	1	0	-	1	0	-	0	0	-	0	0	-	1	0	-	0	0	-	0	0	-	0	0	-	0	0	-	0	0	-	0	0	-	0	0	-	0	0	-	1
WK	13	0	-	14	0	-	5	0	-	3	0	-	6	0	-	2	0	-	2	0	-	2	0	-	0	0	-	0	0	-	0	0	-	13	0	-	0	0	-	11	0	-	2	0	-	6	0	-	15
WL	9	0	-	15	0	-	4	0	-	7	0	-	1	0	-	0	0	-	3	0	-	3	0	-	0	0	-	0	0	-	2	0	-	10	0	-	1	0	-	9	0	-	1	0	-	6	0	-	18
WM	13	0	-	15	0	-	5	0	-	3	0	-	2	0	-	3	0	-	7	0	-	2	0	-	0	0	-	0	0	-	1	0	-	6	0	-	0	0	-	15	0	-	3	0	-	5	0	-	15
WN	0	0	-	0	0	-	0	0	-	0	0	-	0	0	-	0	0	-	0	0	-	0	0	-	0	0	-	0	0	-	0	0	-	1	0	-	0	0	-	1	0	-	0	0	-	0	0	-	1
WP	17	0	-	17	0	-	5	0	-	7	0	-	3	0	-	2	0	-	2	0	-	1	0	-	0	0	-	0	0	-	1	0	-	7	0	-	2	0	-	19	0	-	3	0	-	9	0	-	15
WQ	14	0	-	19	0	-	8	0	-	5	0	-	0	0	-	0	0	-	3	0	-	3	0	-	0	0	-	0	0	-	0	0	-	15	0	-	0	0	-	12	0	-	3	0	-	5	0	-	20
WR	1	0	-	3	0	-	0	0	-	0	0	-	0	0	-	0	0	-	0	0	-	0	0	-	0	0	-	0	0	-	0	0	-	0	0	-	0	0	-	1	0	-	0	0	-	0	0	-	2
WS	1	0	-	6	0	-	0	0	-	0	0	-	0	0	-	0	0	-	0	0	-	0	0	-	0	0	-	0	0	-	0	0	-	2	0	-	0	0	-	2	0	-	0	0	-	0	0	-	3
WT	18	0	-	12	0	-	9	0	-	5	0	-	4	0	-	1	0	-	3	0	-	2	0	-	0	0	-	0	0	-	0	0	-	7	0	-	0	0	-	15	0	-	0	0	-	5	0	-	12
YA	114	0	-	122	0	-	44	0	-	47	0	-	23	0	-	14	0	-	32	0	-	35	0	-	0	0	-	0	0	-	3	0	-	63	0	-	6	0	-	97	1	0.10388	19	0	-	43	0	-	140
YC	30	0	-	24	0	-	12	0	-	7	0	-	9	0	-	1	0	-	5	0	-	8	0	-	0	0	-	0	0	-	1	0	-	11	0	-	2	0	-	28	0	-	5	0	-	11	0	-	31
YD	11	0	-	21	1	0.02042	3	0	-	0	0	-	2	0	-	0	0	-	2	0	-	2	0	-	0	0	-	0	0	-	0	0	-	5	0	-	0	0	-	11	0	-	1	0	-	2	0	-	12
YE	17	0	-	22	0	-	9	0	-	6	0	-	5	0	-	0	0	-	8	0	-	6	0	-	0	0	-	0	0	-	0	0	-	10	0	-	0	0	-	22	0	-	2	0	-	5	0	-	12
YF	944	2	0.26984	970	0	-	408	0	-	328	0	-	202	0	-	89	0	-	269	0	-	213	1	0.18476	0	0	-	0	0	-	37	0	-	535	0	-	50	0	-	822	0	-	191	0	-	415	1	0.35828	1034
YG	77	0	-	82	0	-	32	0	-	20	0	-	27	0	-	12	0	-	20	0	-	17	0	-	0	0	-	0	0	-	1	0	-	41	0	-	8	0	-	85	0	-	9	0	-	37	0	-	84
YH	368	1	0.32972	356	0	-	175	1	0.16842	141	0	-	84	0	-	34	0	-	118	0	-	87	1	0.07954	0	0	-	0	0	-	13	0	-	238	0	-	21	0	-	311	0	-	71	0	-	160	0	-	413
YI	35	0	-	31	0	-	8	0	-	9	0	-	2	0	-	0	0	-	1	0	-	4	0	-	0	0	-	0	0	-	0	0	-	21	0	-	0	0	-	30	0	-	4	0	-	14	0	-	44
YK	48	0	-	39	0	-	23	0	-	15	0	-	9	0	-	6	0	-	15	0	-	10	0	-	0	0	-	0	0	-	2	0	-	23	0	-	2	0	-	61	0	-	8	0	-	19	0	-	60
YL	51	0	-	53	0	-	12	0	-	10	0	-	1	0	-	0	0	-	5	0	-	4	0	-	0	0	-	0	0	-	0	0	-	23	0	-	0	0	-	34	0	-	2	0	-	10	0	-	57
YM	94	0	-	88	0	-	37	0	-	30	0	-	16	0	-	5	0	-	26	0	-	12	0	-	0	0	-	0	0	-	5	0	-	59	0	-	6	0	-	78	0	-	15	0	-	47	0	-	83
YN	75	0	-	75	0	-	17	0	-	29	0	-	16	0	-	6	0	-	16	0	-	17	0	-	0	0	-	0	0	-	2	0	-	33	0	-	3	0	-	49	0	-	14	0	-	23	0	-	65
YP	5	0	-	7	0	-	2	0	-	0	0	-	0	0	-	0	0	-	1	0	-	0	0	-	0	0	-	0	0	-	0	0	-	2	0	-	0	0	-	4	0	-	0	0	-	1	0	-	11
YQ	25	0	-	23	0	-	8	0	-	1	0	-	0	0	-	0	0	-	0	0	-	1	0	-	0	0	-	0	0	-	0	0	-	5	0	-	0	0	-	19	0	-	0	0	-	6	0	-	23
YR	6	0	-	15	0	-	0	0	-	4	0	-	1	0	-	0	0	-	0	0	-	3	0	-	0	0	-	0	0	-	0	0	-	5	0	-	0	0	-	12	0	-	0	0	-	3	0	-	20
YS	83	0	-	101	0	-	46	0	-	37	0	-	26	0	-	10	0	-	26	0	-	24	0	-	0	0	-	0	0	-	2	0	-	51	0	-	6	0	-	97	0	-	16	0	-	27	0	-	109
YT	64	0	-	69	0	-	20	0	-	26	0	-	14	0	-	5	0	-	18	0	-	13	0	-	0	0	-	0	0	-	5	0	-	38	0	-	3	0	-	59	0	-	11	0	-	22	0	-	66
YW	42	0	-	38	0	-	10	0	-	8	0	-	8	0	-	3	0	-	14	0	-	6	0	-	0	0	-	0	0	-	2	0	-	22	0	-	2	0	-	31	0	-	3	0	-	12	0	-	45
[truncated: 530 more columns]
