# Supplementary material for: Molecular evolution of cyclin proteins in animals and fungi
Source: BMC Evol Biol. 2011 Jul 28;11:224. doi: 10.1186/1471-2148-11-224 (PMC3162929; doi:10.1186/1471-2148-11-224)
Supplement: Additional file 5 — The packed archive contains MS Excel 2007 files. Each file represents the data on expected and observed number of amino acid replacements on each branch of the A-, B-, D-, and E- cyclin protein trees with probabilities p of its observation according to the stationary and homogeneous Markov model of protein evolution. These Excel files also contain the phylogenetic trees with ancestral node labels. [file 1471-2148-11-224-S5.GZ › cyclinD_aa_changes.xlsx]

## Sheet: ancescon
Branches	N10_Rattus_norvegicus_25193			N10_Mus_musculus_12445			N11_Taeniopygia_guttata_100231308			N11_Gallus_gallus_419928			N12_N13			N12_N15			N13_N14			N13_Oryzias_latipes_19728			N14_Tetraodon_nigroviridis_16773			N14_Fugu_rubripes_164290			N15_N16			N15_Xenopus_laevis_373667			N16_N17			N16_N18			N17_Gallus_gallus_374047			N17_Taeniopygia_guttata_100224096			N18_N19
Amino acid replacement type	Expected(Simulated)	Observed	p-value	Expected(Simulated)	Observed	p-value	Expected(Simulated)	Observed	p-value	Expected(Simulated)	Observed	p-value	Expected(Simulated)	Observed	p-value	Expected(Simulated)	Observed	p-value	Expected(Simulated)	Observed	p-value	Expected(Simulated)	Observed	p-value	Expected(Simulated)	Observed	p-value	Expected(Simulated)	Observed	p-value	Expected(Simulated)	Observed	p-value	Expected(Simulated)	Observed	p-value	Expected(Simulated)	Observed	p-value	Expected(Simulated)	Observed	p-value	Expected(Simulated)	Observed	p-value	Expected(Simulated)	Observed	p-value	Expected(Simulated)
CA	19	0	-	0	0	-	334	0	-	40	0	-	252	0	-	78	0	-	34	0	-	0	0	-	20	0	-	17	0	-	0	0	-	86	0	-	0	0	-	81	0	-	38	0	-	21	0	-	89
CD	0	0	-	0	0	-	2	0	-	0	0	-	3	0	-	0	0	-	0	0	-	0	0	-	0	0	-	0	0	-	0	0	-	1	0	-	0	0	-	1	0	-	0	0	-	0	0	-	0
CN	4	0	-	0	0	-	96	0	-	10	0	-	67	0	-	29	0	-	11	0	-	0	0	-	11	0	-	14	0	-	0	0	-	22	0	-	0	0	-	25	0	-	5	0	-	9	0	-	36
CR	2	0	-	0	0	-	41	0	-	3	0	-	34	0	-	10	0	-	5	0	-	0	0	-	5	0	-	2	0	-	0	0	-	17	0	-	0	0	-	16	0	-	6	0	-	5	0	-	16
DA	3	0	-	0	0	-	45	0	-	7	0	-	50	0	-	14	0	-	11	0	-	0	0	-	0	0	-	4	0	-	0	0	-	13	0	-	0	0	-	14	0	-	5	0	-	3	0	-	15
DN	11	0	-	0	0	-	241	1	0.2474	29	0	-	159	0	-	36	0	-	24	0	-	0	0	-	11	0	-	11	0	-	0	0	-	50	0	-	0	0	-	50	0	-	17	0	-	11	0	-	71
DR	2	0	-	0	0	-	63	0	-	5	0	-	32	0	-	14	0	-	10	0	-	0	0	-	6	0	-	2	0	-	0	0	-	19	0	-	0	0	-	21	0	-	7	0	-	2	0	-	9
EA	1	0	-	0	0	-	32	0	-	1	0	-	18	0	-	0	0	-	1	0	-	0	0	-	1	0	-	0	0	-	0	0	-	0	0	-	0	0	-	1	0	-	0	0	-	1	0	-	0
EC	0	0	-	0	0	-	0	0	-	0	0	-	4	0	-	0	0	-	0	0	-	0	0	-	0	0	-	0	0	-	0	0	-	0	0	-	0	0	-	0	0	-	0	0	-	0	0	-	0
ED	41	0	-	0	0	-	641	1	0.53304	67	0	-	445	1	0.37166	131	0	-	72	0	-	0	0	-	34	0	-	36	1	0.03898	0	0	-	135	0	-	0	0	-	177	0	-	81	0	-	39	0	-	187
EN	5	0	-	0	0	-	90	0	-	9	0	-	52	0	-	15	0	-	5	0	-	0	0	-	6	0	-	4	0	-	0	0	-	20	0	-	0	0	-	19	0	-	11	0	-	4	0	-	15
EQ	20	0	-	0	0	-	310	1	0.3076	39	0	-	247	0	-	66	0	-	36	1	0.0368	0	0	-	20	0	-	20	0	-	0	0	-	84	0	-	0	0	-	95	1	0.08686	44	0	-	18	0	-	95
ER	5	0	-	0	0	-	61	0	-	4	0	-	48	0	-	8	0	-	12	0	-	0	0	-	1	0	-	1	0	-	0	0	-	17	0	-	0	0	-	11	0	-	7	0	-	2	0	-	13
FA	2	0	-	0	0	-	31	0	-	4	0	-	19	0	-	7	0	-	7	0	-	0	0	-	1	0	-	3	0	-	0	0	-	13	0	-	0	0	-	7	0	-	5	0	-	0	0	-	4
FC	0	0	-	0	0	-	1	0	-	1	0	-	1	0	-	1	0	-	0	0	-	0	0	-	0	0	-	0	0	-	0	0	-	0	0	-	0	0	-	0	0	-	0	0	-	0	0	-	0
FD	0	0	-	0	0	-	4	0	-	0	0	-	1	0	-	0	0	-	0	0	-	0	0	-	0	0	-	0	0	-	0	0	-	1	0	-	0	0	-	0	0	-	0	0	-	0	0	-	0
FE	0	0	-	0	0	-	16	0	-	1	0	-	10	0	-	0	0	-	2	0	-	0	0	-	2	0	-	1	0	-	0	0	-	1	0	-	0	0	-	1	0	-	2	0	-	0	0	-	2
FG	0	0	-	0	0	-	1	0	-	0	0	-	0	0	-	0	0	-	0	0	-	0	0	-	0	0	-	0	0	-	0	0	-	0	0	-	0	0	-	0	0	-	0	0	-	0	0	-	0
FH	1	0	-	0	0	-	42	0	-	3	0	-	19	0	-	5	0	-	3	0	-	0	0	-	4	0	-	3	0	-	0	0	-	5	0	-	0	0	-	6	0	-	1	0	-	2	0	-	8
FI	2	0	-	0	0	-	79	0	-	9	0	-	50	0	-	17	0	-	9	0	-	0	0	-	4	0	-	4	0	-	0	0	-	22	0	-	0	0	-	9	0	-	8	0	-	4	0	-	13
FK	0	0	-	0	0	-	8	0	-	0	0	-	2	0	-	0	0	-	0	0	-	0	0	-	0	0	-	0	0	-	0	0	-	0	0	-	0	0	-	0	0	-	1	0	-	0	0	-	0
FL	15	0	-	0	0	-	442	0	-	46	0	-	313	0	-	99	0	-	52	0	-	0	0	-	22	0	-	18	0	-	0	0	-	96	0	-	0	0	-	101	0	-	56	0	-	30	0	-	107
FM	0	0	-	0	0	-	9	0	-	0	0	-	4	0	-	0	0	-	0	0	-	0	0	-	0	0	-	0	0	-	0	0	-	0	0	-	0	0	-	1	0	-	0	0	-	0	0	-	0
FN	0	0	-	0	0	-	4	0	-	0	0	-	0	0	-	0	0	-	0	0	-	0	0	-	0	0	-	0	0	-	0	0	-	0	0	-	0	0	-	0	0	-	0	0	-	0	0	-	0
FQ	2	0	-	0	0	-	89	0	-	10	0	-	66	0	-	17	0	-	8	0	-	0	0	-	5	0	-	7	0	-	0	0	-	19	0	-	0	0	-	14	0	-	10	0	-	7	0	-	25
FR	0	0	-	0	0	-	3	0	-	0	0	-	1	0	-	0	0	-	0	0	-	0	0	-	0	0	-	0	0	-	0	0	-	0	0	-	0	0	-	1	0	-	0	0	-	0	0	-	1
GA	14	0	-	0	0	-	279	0	-	31	0	-	199	0	-	55	0	-	34	0	-	0	0	-	27	0	-	17	0	-	0	0	-	72	0	-	0	0	-	78	0	-	16	0	-	19	0	-	59
GC	0	0	-	0	0	-	2	0	-	0	0	-	4	0	-	0	0	-	0	0	-	0	0	-	0	0	-	0	0	-	0	0	-	0	0	-	0	0	-	0	0	-	0	0	-	0	0	-	0
GD	1	0	-	0	0	-	75	0	-	10	0	-	79	0	-	13	0	-	8	0	-	0	0	-	3	0	-	9	0	-	0	0	-	16	0	-	0	0	-	22	0	-	5	0	-	3	0	-	16
GE	13	0	-	0	0	-	162	0	-	27	0	-	126	0	-	47	0	-	23	0	-	0	0	-	14	0	-	11	0	-	0	0	-	48	0	-	0	0	-	33	0	-	19	0	-	4	0	-	42
GN	0	0	-	0	0	-	9	0	-	0	0	-	6	0	-	0	0	-	0	0	-	0	0	-	0	0	-	0	0	-	0	0	-	2	0	-	0	0	-	0	0	-	0	0	-	0	0	-	0
GQ	0	0	-	0	0	-	14	0	-	0	0	-	6	0	-	1	0	-	0	0	-	0	0	-	0	0	-	1	0	-	0	0	-	5	0	-	0	0	-	3	0	-	1	0	-	0	0	-	5
GR	10	0	-	0	0	-	75	0	-	15	0	-	56	0	-	17	0	-	12	0	-	0	0	-	4	0	-	6	0	-	0	0	-	18	0	-	0	0	-	24	0	-	12	0	-	9	0	-	22
HA	0	0	-	0	0	-	35	0	-	0	0	-	19	0	-	5	0	-	3	0	-	0	0	-	0	0	-	3	0	-	0	0	-	5	0	-	0	0	-	7	0	-	1	0	-	1	0	-	5
HC	0	0	-	0	0	-	1	0	-	0	0	-	1	0	-	0	0	-	0	0	-	0	0	-	0	0	-	0	0	-	0	0	-	0	0	-	0	0	-	0	0	-	0	0	-	0	0	-	1
HD	1	0	-	0	0	-	31	0	-	3	0	-	18	0	-	5	0	-	4	0	-	0	0	-	0	0	-	0	0	-	0	0	-	6	0	-	0	0	-	5	0	-	2	0	-	2	0	-	9
HE	3	0	-	0	0	-	51	0	-	5	0	-	37	0	-	11	0	-	7	0	-	0	0	-	2	0	-	4	0	-	0	0	-	11	0	-	0	0	-	8	0	-	4	0	-	4	0	-	14
HG	1	0	-	0	0	-	12	0	-	1	0	-	13	0	-	3	0	-	1	0	-	0	0	-	0	0	-	0	0	-	0	0	-	4	0	-	0	0	-	2	0	-	2	0	-	1	0	-	7
HN	8	0	-	0	0	-	118	0	-	13	0	-	74	2	0.00228	28	0	-	20	0	-	0	0	-	7	0	-	14	0	-	0	0	-	35	0	-	0	0	-	31	0	-	14	0	-	6	0	-	31
HQ	17	0	-	0	0	-	210	1	0.2165	31	0	-	179	0	-	52	0	-	26	0	-	0	0	-	13	0	-	10	0	-	0	0	-	75	0	-	0	0	-	65	0	-	26	0	-	19	0	-	68
HR	4	0	-	0	0	-	81	0	-	10	0	-	66	0	-	12	0	-	8	0	-	0	0	-	6	0	-	6	0	-	0	0	-	24	0	-	0	0	-	21	0	-	5	0	-	3	0	-	16
IA	7	0	-	0	0	-	107	0	-	4	0	-	54	0	-	9	0	-	12	0	-	0	0	-	8	0	-	5	0	-	0	0	-	22	0	-	0	0	-	30	0	-	14	0	-	5	0	-	19
IC	4	0	-	0	0	-	53	0	-	6	0	-	39	0	-	12	0	-	6	0	-	0	0	-	3	0	-	1	0	-	0	0	-	11	0	-	0	0	-	15	0	-	9	0	-	2	0	-	7
ID	1	0	-	0	0	-	45	0	-	4	0	-	36	0	-	12	0	-	9	0	-	0	0	-	2	0	-	1	0	-	0	0	-	8	0	-	0	0	-	8	0	-	3	0	-	1	0	-	16
IE	1	0	-	0	0	-	56	0	-	4	0	-	38	0	-	8	0	-	5	0	-	0	0	-	6	0	-	0	0	-	0	0	-	16	0	-	0	0	-	12	0	-	11	0	-	3	0	-	14
IG	1	0	-	0	0	-	55	0	-	3	0	-	28	0	-	11	0	-	7	0	-	0	0	-	3	0	-	2	0	-	0	0	-	8	0	-	0	0	-	18	0	-	5	0	-	3	0	-	12
IH	0	0	-	0	0	-	6	0	-	0	0	-	3	0	-	0	0	-	0	0	-	0	0	-	0	0	-	0	0	-	0	0	-	0	0	-	0	0	-	1	0	-	0	0	-	0	0	-	0
IN	0	0	-	0	0	-	11	0	-	0	0	-	3	0	-	1	0	-	0	0	-	0	0	-	0	0	-	0	0	-	0	0	-	0	0	-	0	0	-	0	0	-	0	0	-	0	0	-	1
IQ	3	0	-	0	0	-	39	0	-	1	0	-	19	0	-	12	0	-	0	0	-	0	0	-	2	0	-	2	0	-	0	0	-	8	0	-	0	0	-	7	0	-	4	0	-	2	0	-	11
IR	3	0	-	0	0	-	51	0	-	6	0	-	41	1	0.04016	18	0	-	7	0	-	0	0	-	3	0	-	4	0	-	0	0	-	13	0	-	0	0	-	8	0	-	9	0	-	2	0	-	13
KA	0	0	-	0	0	-	30	0	-	0	0	-	11	0	-	2	0	-	2	0	-	0	0	-	0	0	-	0	0	-	0	0	-	2	0	-	0	0	-	0	0	-	0	0	-	0	0	-	3
KC	0	0	-	0	0	-	22	0	-	2	0	-	16	0	-	2	0	-	0	0	-	0	0	-	1	0	-	1	0	-	0	0	-	3	0	-	0	0	-	4	0	-	1	0	-	0	0	-	4
KD	4	0	-	0	0	-	92	0	-	7	0	-	54	0	-	13	0	-	6	0	-	0	0	-	2	0	-	5	0	-	0	0	-	21	0	-	0	0	-	14	0	-	10	0	-	5	0	-	21
KE	1	0	-	0	0	-	81	0	-	8	0	-	37	1	0.03764	7	0	-	7	0	-	0	0	-	3	0	-	2	0	-	0	0	-	18	0	-	0	0	-	10	0	-	10	0	-	3	0	-	21
KG	12	0	-	0	0	-	151	0	-	9	0	-	93	0	-	28	0	-	20	0	-	0	0	-	8	0	-	10	0	-	0	0	-	54	0	-	0	0	-	55	0	-	10	0	-	6	0	-	40
KH	11	0	-	0	0	-	115	0	-	13	0	-	68	0	-	28	0	-	13	0	-	0	0	-	7	0	-	5	0	-	0	0	-	24	0	-	0	0	-	43	0	-	16	0	-	6	0	-	26
KI	3	0	-	0	0	-	52	0	-	4	0	-	42	0	-	11	0	-	4	0	-	0	0	-	2	0	-	3	0	-	0	0	-	14	0	-	0	0	-	12	0	-	7	0	-	2	0	-	7
KL	4	0	-	0	0	-	104	1	0.11364	6	0	-	60	1	0.06006	16	0	-	5	0	-	0	0	-	5	0	-	1	0	-	0	0	-	22	0	-	0	0	-	30	0	-	9	0	-	2	0	-	19
KN	5	0	-	0	0	-	210	0	-	20	0	-	138	0	-	45	0	-	26	0	-	0	0	-	15	0	-	15	0	-	0	0	-	52	0	-	0	0	-	43	0	-	17	0	-	12	0	-	61
KQ	14	0	-	0	0	-	168	1	0.1772	19	0	-	103	0	-	35	0	-	30	0	-	0	0	-	8	0	-	6	0	-	0	0	-	47	0	-	0	0	-	46	0	-	16	0	-	6	0	-	41
KR	22	0	-	0	0	-	466	0	-	55	0	-	342	1	0.2996	108	2	0.00116	47	0	-	0	0	-	23	0	-	28	0	-	0	0	-	106	1	0.12316	0	0	-	136	0	-	44	0	-	30	0	-	132
LA	1	0	-	0	0	-	47	0	-	2	0	-	30	0	-	4	0	-	1	0	-	0	0	-	1	0	-	2	0	-	0	0	-	2	0	-	0	0	-	7	0	-	0	0	-	1	0	-	6
LC	3	0	-	0	0	-	72	1	0.08022	5	0	-	49	0	-	10	0	-	5	0	-	0	0	-	5	0	-	6	0	-	0	0	-	15	0	-	0	0	-	16	0	-	9	0	-	1	0	-	16
LD	0	0	-	0	0	-	9	0	-	0	0	-	3	0	-	0	0	-	0	0	-	0	0	-	0	0	-	0	0	-	0	0	-	0	0	-	0	0	-	0	0	-	0	0	-	0	0	-	1
LE	0	0	-	0	0	-	16	0	-	0	0	-	4	0	-	0	0	-	0	0	-	0	0	-	0	0	-	0	0	-	0	0	-	3	0	-	0	0	-	0	0	-	0	0	-	0	0	-	0
LG	0	0	-	0	0	-	6	0	-	0	0	-	7	0	-	0	0	-	0	0	-	0	0	-	0	0	-	0	0	-	0	0	-	3	0	-	0	0	-	0	0	-	0	0	-	0	0	-	0
LH	2	0	-	0	0	-	24	0	-	1	0	-	17	0	-	2	0	-	4	0	-	0	0	-	1	0	-	2	0	-	0	0	-	8	0	-	0	0	-	4	0	-	0	0	-	0	0	-	6
LI	31	0	-	0	0	-	691	1	0.56092	74	0	-	451	0	-	150	0	-	81	0	-	0	0	-	34	0	-	43	0	-	0	0	-	163	0	-	0	0	-	168	0	-	78	0	-	30	0	-	171
LN	0	0	-	0	0	-	5	0	-	0	0	-	5	0	-	0	0	-	0	0	-	0	0	-	0	0	-	0	0	-	0	0	-	1	0	-	0	0	-	0	0	-	0	0	-	0	0	-	0
LQ	1	0	-	0	0	-	27	0	-	4	0	-	29	0	-	5	0	-	2	0	-	0	0	-	2	0	-	2	0	-	0	0	-	11	0	-	0	0	-	5	0	-	3	0	-	1	0	-	8
LR	3	0	-	0	0	-	89	0	-	9	0	-	45	0	-	20	0	-	8	0	-	0	0	-	6	0	-	6	0	-	0	0	-	21	0	-	0	0	-	14	0	-	5	0	-	5	0	-	25
MA	1	0	-	0	0	-	49	0	-	4	0	-	31	0	-	11	0	-	4	0	-	0	0	-	5	0	-	1	0	-	0	0	-	11	0	-	0	0	-	14	0	-	4	0	-	2	0	-	7
MC	0	0	-	0	0	-	8	0	-	0	0	-	1	0	-	0	0	-	0	0	-	0	0	-	0	0	-	0	0	-	0	0	-	0	0	-	0	0	-	1	0	-	0	0	-	0	0	-	1
MD	3	0	-	0	0	-	53	0	-	8	0	-	31	0	-	11	0	-	7	0	-	0	0	-	5	0	-	3	0	-	0	0	-	14	0	-	0	0	-	24	0	-	4	0	-	3	0	-	14
ME	8	0	-	0	0	-	109	0	-	8	0	-	79	0	-	37	0	-	12	0	-	0	0	-	5	0	-	8	0	-	0	0	-	29	0	-	0	0	-	30	0	-	15	0	-	6	0	-	25
MG	2	0	-	0	0	-	24	0	-	1	0	-	17	0	-	6	0	-	2	0	-	0	0	-	1	0	-	0	0	-	0	0	-	7	0	-	0	0	-	3	0	-	2	0	-	1	0	-	4
MH	5	0	-	0	0	-	69	0	-	9	0	-	54	0	-	20	0	-	16	0	-	0	0	-	2	0	-	3	0	-	0	0	-	19	0	-	0	0	-	18	0	-	10	0	-	4	0	-	11
MI	18	0	-	0	0	-	293	0	-	29	0	-	203	0	-	72	0	-	35	0	-	0	0	-	15	0	-	15	0	-	0	0	-	67	0	-	0	0	-	89	0	-	32	0	-	17	0	-	66
MK	5	0	-	0	0	-	67	0	-	9	0	-	43	0	-	9	0	-	12	0	-	0	0	-	3	0	-	4	0	-	0	0	-	10	0	-	0	0	-	13	0	-	4	0	-	6	0	-	16
ML	33	0	-	0	0	-	620	0	-	69	0	-	429	0	-	123	0	-	74	0	-	0	0	-	25	0	-	41	0	-	0	0	-	152	1	0.17376	0	0	-	161	0	-	70	0	-	33	0	-	158
MN	0	0	-	0	0	-	7	0	-	0	0	-	5	0	-	0	0	-	0	0	-	0	0	-	0	0	-	0	0	-	0	0	-	0	0	-	0	0	-	0	0	-	0	0	-	0	0	-	0
MQ	0	0	-	0	0	-	19	0	-	2	0	-	15	0	-	3	0	-	1	0	-	0	0	-	0	0	-	1	0	-	0	0	-	5	0	-	0	0	-	1	0	-	2	0	-	0	0	-	1
MR	3	0	-	0	0	-	74	0	-	13	0	-	47	0	-	17	0	-	7	0	-	0	0	-	4	0	-	7	0	-	0	0	-	11	0	-	0	0	-	19	0	-	11	0	-	4	0	-	23
NA	4	0	-	0	0	-	69	0	-	5	0	-	48	0	-	10	0	-	7	0	-	0	0	-	5	0	-	1	0	-	0	0	-	14	0	-	0	0	-	18	0	-	3	0	-	1	0	-	16
NR	0	0	-	0	0	-	11	0	-	0	0	-	9	1	0.0086	2	0	-	1	0	-	0	0	-	0	0	-	0	0	-	0	0	-	2	0	-	0	0	-	4	0	-	0	0	-	0	0	-	5
PA	9	0	-	0	0	-	159	1	0.17082	15	0	-	104	0	-	24	0	-	13	0	-	0	0	-	6	0	-	16	0	-	0	0	-	36	0	-	0	0	-	37	0	-	19	0	-	7	0	-	41
PC	3	0	-	0	0	-	61	0	-	7	0	-	40	0	-	8	0	-	8	0	-	0	0	-	2	0	-	2	0	-	0	0	-	22	0	-	0	0	-	20	0	-	8	0	-	7	0	-	20
PD	3	0	-	0	0	-	36	0	-	5	0	-	21	0	-	9	0	-	5	0	-	0	0	-	3	0	-	3	0	-	0	0	-	9	0	-	0	0	-	10	0	-	8	0	-	3	0	-	10
PE	3	0	-	0	0	-	78	0	-	5	0	-	42	0	-	16	0	-	4	0	-	0	0	-	2	0	-	5	0	-	0	0	-	16	0	-	0	0	-	16	0	-	4	0	-	2	0	-	16
PF	0	0	-	0	0	-	1	0	-	0	0	-	0	0	-	0	0	-	0	0	-	0	0	-	0	0	-	0	0	-	0	0	-	1	0	-	0	0	-	0	0	-	0	0	-	0	0	-	0
PG	0	0	-	0	0	-	9	0	-	0	0	-	1	0	-	1	0	-	0	0	-	0	0	-	0	0	-	0	0	-	0	0	-	1	0	-	0	0	-	1	0	-	0	0	-	0	0	-	1
PH	3	0	-	0	0	-	37	0	-	2	0	-	14	0	-	8	0	-	2	0	-	0	0	-	0	0	-	1	0	-	0	0	-	12	0	-	0	0	-	8	0	-	2	0	-	1	0	-	13
PI	4	0	-	0	0	-	79	0	-	9	0	-	47	0	-	25	0	-	8	0	-	0	0	-	5	0	-	6	0	-	0	0	-	14	0	-	0	0	-	16	0	-	7	0	-	5	0	-	16
PK	2	0	-	0	0	-	131	0	-	15	0	-	101	0	-	32	0	-	16	0	-	0	0	-	11	0	-	13	0	-	0	0	-	36	0	-	0	0	-	37	0	-	11	0	-	4	0	-	32
PL	0	0	-	0	0	-	7	0	-	0	0	-	2	0	-	0	0	-	0	0	-	0	0	-	0	0	-	0	0	-	0	0	-	1	0	-	0	0	-	1	0	-	0	0	-	0	0	-	1
PM	0	0	-	0	0	-	15	0	-	2	0	-	8	0	-	3	0	-	2	0	-	0	0	-	0	0	-	1	0	-	0	0	-	2	0	-	0	0	-	2	0	-	1	0	-	2	0	-	4
PN	0	0	-	0	0	-	7	0	-	0	0	-	3	0	-	0	0	-	0	0	-	0	0	-	0	0	-	0	0	-	0	0	-	0	0	-	0	0	-	0	0	-	0	0	-	0	0	-	0
PQ	4	0	-	0	0	-	54	2	0.00208	10	0	-	44	0	-	13	0	-	6	0	-	0	0	-	3	0	-	2	0	-	0	0	-	12	0	-	0	0	-	9	0	-	4	0	-	4	0	-	16
PR	3	0	-	0	0	-	50	0	-	3	0	-	37	0	-	9	0	-	2	0	-	0	0	-	3	0	-	3	0	-	0	0	-	11	0	-	0	0	-	11	1	0.01036	2	0	-	2	0	-	17
QA	8	0	-	0	0	-	126	0	-	15	0	-	89	0	-	33	0	-	21	0	-	0	0	-	9	0	-	10	0	-	0	0	-	34	0	-	0	0	-	20	0	-	11	0	-	10	0	-	32
QC	0	0	-	0	0	-	4	0	-	0	0	-	5	0	-	0	0	-	0	0	-	0	0	-	0	0	-	0	0	-	0	0	-	0	0	-	0	0	-	0	0	-	2	0	-	0	0	-	0
QD	11	0	-	0	0	-	108	0	-	14	0	-	72	0	-	17	0	-	17	0	-	0	0	-	9	0	-	4	0	-	0	0	-	16	0	-	0	0	-	33	0	-	9	0	-	3	0	-	27
QN	3	0	-	0	0	-	40	0	-	2	0	-	15	0	-	2	0	-	0	0	-	0	0	-	1	0	-	0	0	-	0	0	-	3	0	-	0	0	-	10	0	-	2	0	-	2	0	-	5
QR	13	0	-	0	0	-	166	1	0.17822	21	0	-	113	0	-	40	0	-	23	0	-	0	0	-	12	0	-	9	0	-	0	0	-	42	0	-	0	0	-	61	0	-	25	0	-	16	0	-	45
RA	0	0	-	0	0	-	20	0	-	0	0	-	8	0	-	0	0	-	1	0	-	0	0	-	1	0	-	1	0	-	0	0	-	1	0	-	0	0	-	2	0	-	1	0	-	0	0	-	0
SA	41	0	-	0	0	-	583	0	-	63	0	-	410	0	-	124	0	-	62	0	-	0	0	-	31	1	0.03192	34	0	-	0	0	-	143	0	-	0	0	-	128	0	-	63	0	-	31	0	-	130
SC	7	0	-	0	0	-	104	0	-	9	0	-	49	0	-	13	0	-	17	0	-	0	0	-	5	0	-	8	0	-	0	0	-	16	0	-	0	0	-	20	0	-	17	0	-	8	0	-	15
SD	1	0	-	0	0	-	59	1	0.06628	5	0	-	58	0	-	12	0	-	6	0	-	0	0	-	4	0	-	1	0	-	0	0	-	22	0	-	0	0	-	11	0	-	2	0	-	2	0	-	19
SE	13	0	-	0	0	-	157	0	-	22	0	-	118	0	-	31	0	-	19	0	-	0	0	-	7	0	-	9	0	-	0	0	-	44	0	-	0	0	-	43	0	-	15	0	-	13	0	-	55
SF	1	0	-	0	0	-	16	0	-	3	0	-	12	0	-	3	0	-	1	0	-	0	0	-	1	0	-	0	0	-	0	0	-	4	0	-	0	0	-	2	0	-	4	0	-	1	0	-	4
SG	4	0	-	0	0	-	83	0	-	7	1	0.00396	59	0	-	7	0	-	7	0	-	0	0	-	4	0	-	3	0	-	0	0	-	19	0	-	0	0	-	16	0	-	5	0	-	7	0	-	25
SH	0	0	-	0	0	-	12	0	-	0	0	-	7	0	-	1	0	-	0	0	-	0	0	-	0	0	-	0	0	-	0	0	-	1	0	-	0	0	-	1	0	-	0	0	-	0	0	-	1
SI	0	0	-	0	0	-	20	0	-	0	0	-	9	0	-	0	0	-	0	0	-	0	0	-	0	0	-	0	0	-	0	0	-	1	0	-	0	0	-	2	0	-	3	0	-	0	0	-	2
SK	7	0	-	0	0	-	131	0	-	15	0	-	111	0	-	39	0	-	24	0	-	0	0	-	7	0	-	9	0	-	0	0	-	44	0	-	0	0	-	38	0	-	19	0	-	9	0	-	45
SL	7	0	-	0	0	-	144	0	-	9	0	-	86	0	-	21	0	-	9	0	-	0	0	-	7	0	-	10	0	-	0	0	-	27	0	-	0	0	-	29	0	-	17	0	-	6	0	-	36
SM	3	0	-	0	0	-	71	0	-	8	0	-	39	0	-	13	0	-	11	0	-	0	0	-	2	0	-	4	0	-	0	0	-	24	0	-	0	0	-	17	0	-	10	0	-	9	0	-	10
SN	11	0	-	0	0	-	249	1	0.25706	31	0	-	176	0	-	69	0	-	43	0	-	0	0	-	19	0	-	15	0	-	0	0	-	76	1	0.08938	0	0	-	78	0	-	32	1	0.03434	23	0	-	53
SP	5	0	-	0	0	-	100	1	0.11008	16	0	-	83	0	-	29	0	-	15	0	-	0	0	-	8	0	-	7	0	-	0	0	-	29	0	-	0	0	-	20	0	-	15	0	-	10	0	-	25
SQ	3	0	-	0	0	-	83	0	-	9	0	-	48	0	-	16	0	-	8	0	-	0	0	-	3	0	-	1	0	-	0	0	-	18	0	-	0	0	-	22	0	-	10	0	-	5	0	-	22
SR	3	0	-	0	0	-	42	0	-	2	0	-	37	0	-	10	0	-	5	0	-	0	0	-	3	0	-	1	0	-	0	0	-	11	0	-	0	0	-	13	0	-	1	0	-	2	0	-	6
TA	39	0	-	0	0	-	403	0	-	49	0	-	286	0	-	88	0	-	57	0	-	0	0	-	26	0	-	29	0	-	0	0	-	102	0	-	0	0	-	107	0	-	36	0	-	16	0	-	114
TC	0	0	-	0	0	-	26	0	-	3	0	-	14	0	-	3	0	-	1	0	-	0	0	-	0	0	-	0	0	-	0	0	-	6	0	-	0	0	-	4	0	-	3	0	-	0	0	-	5
TD	0	0	-	0	0	-	10	0	-	1	0	-	2	1	0.00236	1	0	-	0	0	-	0	0	-	0	0	-	0	0	-	0	0	-	0	0	-	0	0	-	1	0	-	0	0	-	0	0	-	1
TE	11	0	-	0	0	-	132	0	-	7	0	-	93	0	-	32	0	-	15	0	-	0	0	-	15	0	-	9	0	-	0	0	-	34	0	-	0	0	-	40	0	-	20	0	-	7	0	-	37
TF	0	0	-	0	0	-	4	0	-	0	0	-	1	0	-	0	0	-	0	0	-	0	0	-	0	0	-	0	0	-	0	0	-	0	0	-	0	0	-	1	0	-	0	0	-	0	0	-	0
TG	0	0	-	0	0	-	4	0	-	0	0	-	4	0	-	0	0	-	0	0	-	0	0	-	0	0	-	0	0	-	0	0	-	1	0	-	0	0	-	0	0	-	0	0	-	0	0	-	2
TH	0	0	-	0	0	-	24	0	-	3	0	-	9	0	-	3	0	-	0	0	-	0	0	-	1	0	-	0	0	-	0	0	-	4	0	-	0	0	-	6	0	-	1	0	-	1	0	-	4
TI	6	0	-	0	0	-	173	1	0.18606	18	0	-	139	0	-	46	0	-	19	0	-	0	0	-	20	0	-	11	0	-	0	0	-	58	0	-	0	0	-	39	0	-	35	0	-	12	0	-	36
TK	11	0	-	0	0	-	232	0	-	26	0	-	150	0	-	47	0	-	21	0	-	0	0	-	4	0	-	13	0	-	0	0	-	55	0	-	0	0	-	46	0	-	25	0	-	16	0	-	63
TL	8	0	-	0	0	-	113	0	-	12	0	-	75	0	-	23	0	-	5	0	-	0	0	-	4	0	-	3	0	-	0	0	-	23	0	-	0	0	-	25	0	-	15	0	-	9	0	-	31
TM	1	0	-	0	0	-	6	0	-	0	0	-	9	0	-	0	0	-	0	0	-	0	0	-	0	0	-	0	0	-	0	0	-	2	0	-	0	0	-	0	0	-	0	0	-	0	0	-	1
TN	1	0	-	0	0	-	53	0	-	7	0	-	40	0	-	7	0	-	4	0	-	0	0	-	0	0	-	1	0	-	0	0	-	15	0	-	0	0	-	12	0	-	2	0	-	3	0	-	13
TP	5	0	-	0	0	-	177	0	-	22	0	-	134	0	-	42	0	-	13	0	-	0	0	-	17	0	-	2	0	-	0	0	-	39	0	-	0	0	-	40	0	-	15	0	-	11	0	-	46
TQ	0	0	-	0	0	-	17	0	-	0	0	-	11	0	-	1	0	-	0	0	-	0	0	-	0	0	-	0	0	-	0	0	-	0	0	-	0	0	-	0	0	-	0	0	-	0	0	-	3
TR	16	0	-	0	0	-	247	1	0.2542	26	0	-	169	0	-	68	0	-	29	0	-	0	0	-	18	0	-	11	0	-	0	0	-	62	0	-	0	0	-	57	0	-	33	0	-	12	0	-	79
TS	32	0	-	0	0	-	427	0	-	44	0	-	301	0	-	106	0	-	50	0	-	0	0	-	17	0	-	24	0	-	0	0	-	96	1	0.11426	0	0	-	128	0	-	52	0	-	23	0	-	94
VA	25	0	-	0	0	-	450	1	0.4136	58	0	-	319	0	-	99	0	-	48	0	-	0	0	-	24	0	-	23	0	-	0	0	-	116	0	-	0	0	-	151	0	-	44	0	-	27	0	-	106
VC	2	0	-	0	0	-	106	0	-	9	0	-	57	1	0.05674	16	0	-	9	0	-	0	0	-	4	0	-	7	0	-	0	0	-	17	0	-	0	0	-	21	0	-	10	0	-	4	0	-	31
VD	0	0	-	0	0	-	13	0	-	0	0	-	8	0	-	2	0	-	0	0	-	0	0	-	0	0	-	0	0	-	0	0	-	1	0	-	0	0	-	1	0	-	0	0	-	0	0	-	2
VE	0	0	-	0	0	-	12	0	-	0	0	-	4	1	0.00382	1	0	-	0	0	-	0	0	-	0	0	-	0	0	-	0	0	-	2	0	-	0	0	-	0	0	-	0	0	-	0	0	-	2
VF	5	0	-	0	0	-	115	0	-	7	0	-	82	0	-	17	0	-	14	0	-	0	0	-	6	0	-	5	0	-	0	0	-	26	0	-	0	0	-	27	0	-	9	0	-	4	0	-	31
VG	4	0	-	0	0	-	65	0	-	9	0	-	42	0	-	13	0	-	8	0	-	0	0	-	4	0	-	3	0	-	0	0	-	22	0	-	0	0	-	25	1	0.02294	3	0	-	4	0	-	17
VH	1	0	-	0	0	-	16	0	-	2	0	-	6	0	-	2	0	-	0	0	-	0	0	-	0	0	-	1	0	-	0	0	-	3	0	-	0	0	-	1	0	-	0	0	-	0	0	-	1
VI	67	0	-	0	0	-	845	1	0.63408	98	0	-	626	0	-	208	0	-	117	0	-	0	0	-	47	0	-	57	0	-	0	0	-	213	1	0.23568	0	0	-	214	1	0.18474	104	1	0.11158	56	0	-	221
VK	0	0	-	0	0	-	51	0	-	6	0	-	21	0	-	8	0	-	0	0	-	0	0	-	3	0	-	0	0	-	0	0	-	12	0	-	0	0	-	11	0	-	2	0	-	0	0	-	9
VL	48	0	-	0	0	-	720	0	-	84	0	-	436	1	0.36132	161	0	-	74	0	-	0	0	-	45	0	-	33	0	-	0	0	-	162	0	-	0	0	-	186	0	-	67	0	-	46	1	0.04912	193
VM	4	1	0.00408	0	0	-	143	0	-	12	0	-	112	0	-	24	0	-	16	1	0.01632	0	0	-	8	0	-	7	0	-	0	0	-	25	0	-	0	0	-	36	0	-	20	0	-	4	0	-	47
VN	6	0	-	0	0	-	91	0	-	13	0	-	71	0	-	16	0	-	15	0	-	0	0	-	2	0	-	4	0	-	0	0	-	27	0	-	0	0	-	37	0	-	9	0	-	3	0	-	24
VP	0	0	-	0	0	-	15	0	-	0	0	-	6	0	-	0	0	-	0	0	-	0	0	-	0	0	-	0	0	-	0	0	-	1	0	-	0	0	-	0	0	-	0	0	-	0	0	-	2
VQ	4	0	-	0	0	-	74	0	-	11	0	-	53	0	-	19	0	-	7	0	-	0	0	-	7	0	-	5	0	-	0	0	-	22	0	-	0	0	-	13	0	-	8	0	-	3	0	-	32
VR	0	0	-	0	0	-	19	0	-	0	0	-	6	0	-	1	0	-	0	0	-	0	0	-	0	0	-	0	0	-	0	0	-	1	0	-	0	0	-	0	0	-	0	0	-	0	0	-	0
VS	11	0	-	0	0	-	165	0	-	18	0	-	156	0	-	47	0	-	29	0	-	0	0	-	7	0	-	8	0	-	0	0	-	49	0	-	0	0	-	54	0	-	24	0	-	5	0	-	55
VT	5	0	-	0	0	-	110	0	-	12	0	-	62	0	-	15	0	-	5	0	-	0	0	-	6	0	-	9	0	-	0	0	-	19	0	-	0	0	-	30	0	-	10	0	-	4	0	-	27
VW	0	0	-	0	0	-	0	0	-	0	0	-	0	0	-	0	0	-	0	0	-	0	0	-	0	0	-	0	0	-	0	0	-	0	0	-	0	0	-	0	0	-	0	0	-	0	0	-	0
VY	0	0	-	0	0	-	4	0	-	0	0	-	5	0	-	0	0	-	0	0	-	0	0	-	0	0	-	0	0	-	0	0	-	1	0	-	0	0	-	0	0	-	0	0	-	0	0	-	0
WA	0	0	-	0	0	-	6	0	-	1	0	-	4	0	-	5	0	-	1	0	-	0	0	-	0	0	-	0	0	-	0	0	-	1	0	-	0	0	-	1	0	-	0	0	-	2	0	-	0
WC	0	0	-	0	0	-	5	0	-	0	0	-	4	0	-	0	0	-	0	0	-	0	0	-	0	0	-	0	0	-	0	0	-	3	0	-	0	0	-	1	0	-	0	0	-	0	0	-	0
WD	0	0	-	0	0	-	0	0	-	0	0	-	0	0	-	0	0	-	0	0	-	0	0	-	0	0	-	0	0	-	0	0	-	0	0	-	0	0	-	0	0	-	0	0	-	0	0	-	0
WE	4	0	-	0	0	-	50	0	-	3	0	-	44	0	-	11	0	-	5	0	-	0	0	-	2	0	-	1	0	-	0	0	-	8	0	-	0	0	-	12	0	-	9	0	-	4	0	-	16
WF	6	0	-	0	0	-	61	0	-	6	0	-	42	0	-	8	0	-	6	0	-	0	0	-	2	0	-	1	0	-	0	0	-	9	0	-	0	0	-	11	0	-	2	0	-	5	0	-	15
WG	0	0	-	0	0	-	1	0	-	0	0	-	0	0	-	0	0	-	0	0	-	0	0	-	0	0	-	0	0	-	0	0	-	0	0	-	0	0	-	0	0	-	0	0	-	0	0	-	0
WH	0	0	-	0	0	-	0	0	-	0	0	-	0	0	-	0	0	-	0	0	-	0	0	-	0	0	-	0	0	-	0	0	-	0	0	-	0	0	-	0	0	-	0	0	-	0	0	-	0
WI	0	0	-	0	0	-	2	0	-	0	0	-	0	0	-	0	0	-	0	0	-	0	0	-	0	0	-	0	0	-	0	0	-	0	0	-	0	0	-	0	0	-	0	0	-	0	0	-	0
WK	0	0	-	0	0	-	2	0	-	0	0	-	1	0	-	0	0	-	0	0	-	0	0	-	0	0	-	0	0	-	0	0	-	0	0	-	0	0	-	1	0	-	0	0	-	0	0	-	0
WL	0	0	-	0	0	-	20	0	-	0	0	-	8	0	-	3	0	-	1	0	-	0	0	-	1	0	-	2	0	-	0	0	-	3	0	-	0	0	-	3	0	-	1	0	-	0	0	-	4
WM	0	0	-	0	0	-	4	0	-	0	0	-	0	0	-	0	0	-	0	0	-	0	0	-	0	0	-	0	0	-	0	0	-	0	0	-	0	0	-	0	0	-	0	0	-	0	0	-	0
WN	0	0	-	0	0	-	1	0	-	0	0	-	0	0	-	0	0	-	0	0	-	0	0	-	0	0	-	0	0	-	0	0	-	0	0	-	0	0	-	0	0	-	0	0	-	0	0	-	0
WP	0	0	-	0	0	-	2	0	-	0	0	-	1	0	-	0	0	-	0	0	-	0	0	-	0	0	-	0	0	-	0	0	-	0	0	-	0	0	-	1	0	-	0	0	-	0	0	-	0
WQ	0	0	-	0	0	-	2	0	-	0	0	-	1	0	-	0	0	-	0	0	-	0	0	-	0	0	-	0	0	-	0	0	-	0	0	-	0	0	-	0	0	-	0	0	-	0	0	-	0
WR	1	0	-	0	0	-	23	0	-	5	0	-	14	0	-	5	0	-	2	0	-	0	0	-	1	0	-	2	0	-	0	0	-	4	0	-	0	0	-	9	0	-	2	0	-	1	0	-	7
WS	0	0	-	0	0	-	1	0	-	0	0	-	1	0	-	0	0	-	0	0	-	0	0	-	0	0	-	0	0	-	0	0	-	0	0	-	0	0	-	0	0	-	0	0	-	0	0	-	0
WT	0	0	-	0	0	-	0	0	-	0	0	-	0	0	-	0	0	-	0	0	-	0	0	-	0	0	-	0	0	-	0	0	-	0	0	-	0	0	-	0	0	-	0	0	-	0	0	-	0
YA	2	0	-	0	0	-	15	0	-	2	0	-	6	0	-	2	0	-	1	0	-	0	0	-	1	0	-	1	0	-	0	0	-	0	0	-	0	0	-	5	0	-	1	0	-	1	0	-	7
YC	3	0	-	0	0	-	22	0	-	2	0	-	16	0	-	5	0	-	3	0	-	0	0	-	2	0	-	2	0	-	0	0	-	3	0	-	0	0	-	4	0	-	3	0	-	2	0	-	10
YD	1	0	-	0	0	-	40	0	-	4	0	-	30	0	-	12	0	-	2	0	-	0	0	-	1	0	-	3	0	-	0	0	-	9	0	-	0	0	-	7	0	-	5	0	-	2	0	-	13
YE	5	0	-	0	0	-	89	0	-	8	0	-	50	0	-	9	0	-	4	0	-	0	0	-	6	0	-	2	0	-	0	0	-	23	0	-	0	0	-	25	0	-	8	0	-	3	0	-	23
YF	12	0	-	0	0	-	135	0	-	6	0	-	94	0	-	31	0	-	18	0	-	0	0	-	9	0	-	6	0	-	0	0	-	25	0	-	0	0	-	35	0	-	16	0	-	7	0	-	36
YG	2	0	-	0	0	-	6	0	-	0	0	-	3	0	-	0	0	-	0	0	-	0	0	-	0	0	-	0	0	-	0	0	-	0	0	-	0	0	-	0	0	-	1	0	-	0	0	-	0
YH	2	0	-	0	0	-	23	0	-	1	0	-	12	0	-	3	0	-	4	0	-	0	0	-	2	0	-	0	0	-	0	0	-	6	0	-	0	0	-	6	0	-	2	0	-	2	0	-	2
YI	0	0	-	0	0	-	4	0	-	0	0	-	2	0	-	0	0	-	0	0	-	0	0	-	0	0	-	0	0	-	0	0	-	0	0	-	0	0	-	0	0	-	0	0	-	0	0	-	0
YK	1	0	-	0	0	-	58	0	-	7	0	-	34	0	-	15	0	-	9	0	-	0	0	-	4	0	-	3	0	-	0	0	-	15	0	-	0	0	-	21	0	-	8	0	-	4	0	-	18
YL	5	0	-	0	0	-	76	0	-	11	0	-	48	0	-	11	0	-	10	0	-	0	0	-	3	0	-	5	0	-	0	0	-	16	0	-	0	0	-	16	0	-	10	0	-	4	0	-	26
YM	1	0	-	0	0	-	18	0	-	0	0	-	20	0	-	2	0	-	2	0	-	0	0	-	2	0	-	3	0	-	0	0	-	5	0	-	0	0	-	7	0	-	4	0	-	4	0	-	6
YN	5	0	-	0	0	-	42	1	0.04874	5	0	-	26	0	-	10	0	-	5	0	-	0	0	-	1	0	-	4	0	-	0	0	-	12	0	-	0	0	-	11	0	-	11	0	-	2	0	-	5
YP	0	0	-	0	0	-	1	0	-	0	0	-	0	0	-	0	0	-	0	0	-	0	0	-	0	0	-	0	0	-	0	0	-	0	0	-	0	0	-	0	0	-	0	0	-	0	0	-	0
YQ	0	0	-	0	0	-	4	0	-	0	0	-	4	0	-	0	0	-	0	0	-	0	0	-	0	0	-	0	0	-	0	0	-	0	0	-	0	0	-	1	0	-	0	0	-	0	0	-	0
YR	2	0	-	0	0	-	6	0	-	0	0	-	1	0	-	1	0	-	1	0	-	0	0	-	0	0	-	0	0	-	0	0	-	0	0	-	0	0	-	2	0	-	0	0	-	0	0	-	0
YS	1	0	-	0	0	-	19	0	-	2	0	-	14	0	-	3	0	-	3	0	-	0	0	-	1	0	-	2	0	-	0	0	-	4	0	-	0	0	-	5	0	-	4	0	-	1	0	-	8
YT	0	0	-	0	0	-	5	0	-	0	0	-	5	0	-	0	0	-	0	0	-	0	0	-	0	0	-	0	0	-	0	0	-	1	0	-	0	0	-	0	0	-	0	0	-	0	0	-	0
YW	2	0	-	0	0	-	38	0	-	0	0	-	19	0	-	3	0	-	3	0	-	0	0	-	1	0	-	1	0	-	0	0	-	4	0	-	0	0	-	6	0	-	2	0	-	1	0	-	6
[truncated: 212 more columns]

## Sheet: fastml
Branches	N10_Rattus_norvegicus_25193			N10_Mus_musculus_12445			N11_Taeniopygia_guttata_100231308			N11_Gallus_gallus_419928			N12_N13			N12_N15			N13_N14			N13_Oryzias_latipes_19728			N14_Tetraodon_nigroviridis_16773			N14_Fugu_rubripes_164290			N15_N16			N15_Xenopus_laevis_373667			N16_N17			N16_N18			N17_Gallus_gallus_374047			N17_Taeniopygia_guttata_100224096			N18_N19
Amino acid replacement type	Expected(Simulated)	Observed	p-value	Expected(Simulated)	Observed	p-value	Expected(Simulated)	Observed	p-value	Expected(Simulated)	Observed	p-value	Expected(Simulated)	Observed	p-value	Expected(Simulated)	Observed	p-value	Expected(Simulated)	Observed	p-value	Expected(Simulated)	Observed	p-value	Expected(Simulated)	Observed	p-value	Expected(Simulated)	Observed	p-value	Expected(Simulated)	Observed	p-value	Expected(Simulated)	Observed	p-value	Expected(Simulated)	Observed	p-value	Expected(Simulated)	Observed	p-value	Expected(Simulated)	Observed	p-value	Expected(Simulated)	Observed	p-value	Expected(Simulated)
CA	19	0	-	0	0	-	334	0	-	40	0	-	252	0	-	78	0	-	34	0	-	0	0	-	20	0	-	17	0	-	0	0	-	86	0	-	0	0	-	81	0	-	38	0	-	21	0	-	89
CD	0	0	-	0	0	-	2	0	-	0	0	-	3	0	-	0	0	-	0	0	-	0	0	-	0	0	-	0	0	-	0	0	-	1	0	-	0	0	-	1	0	-	0	0	-	0	0	-	0
CN	4	0	-	0	0	-	96	0	-	10	0	-	67	0	-	29	0	-	11	0	-	0	0	-	11	0	-	14	0	-	0	0	-	22	0	-	0	0	-	25	0	-	5	0	-	9	0	-	36
CR	2	0	-	0	0	-	41	0	-	3	0	-	34	0	-	10	0	-	5	0	-	0	0	-	5	0	-	2	0	-	0	0	-	17	0	-	0	0	-	16	0	-	6	0	-	5	0	-	16
DA	3	0	-	0	0	-	45	0	-	7	0	-	50	0	-	14	0	-	11	0	-	0	0	-	0	0	-	4	0	-	0	0	-	13	0	-	0	0	-	14	0	-	5	0	-	3	0	-	15
DN	11	0	-	0	0	-	241	1	0.23566	29	0	-	159	0	-	36	0	-	24	0	-	0	0	-	11	0	-	11	0	-	0	0	-	50	0	-	0	0	-	50	0	-	17	0	-	11	0	-	71
DR	2	0	-	0	0	-	63	0	-	5	0	-	32	0	-	14	0	-	10	0	-	0	0	-	6	0	-	2	0	-	0	0	-	19	0	-	0	0	-	21	0	-	7	0	-	2	0	-	9
EA	1	0	-	0	0	-	32	0	-	1	0	-	18	0	-	0	0	-	1	0	-	0	0	-	1	0	-	0	0	-	0	0	-	0	0	-	0	0	-	1	0	-	0	0	-	1	0	-	0
EC	0	0	-	0	0	-	0	0	-	0	0	-	4	0	-	0	0	-	0	0	-	0	0	-	0	0	-	0	0	-	0	0	-	0	0	-	0	0	-	0	0	-	0	0	-	0	0	-	0
ED	41	0	-	0	0	-	641	1	0.51478	67	0	-	445	1	0.3694	131	0	-	72	0	-	0	0	-	34	0	-	36	1	0.03882	0	0	-	135	0	-	0	0	-	177	0	-	81	0	-	39	0	-	187
EN	5	0	-	0	0	-	90	0	-	9	0	-	52	0	-	15	0	-	5	0	-	0	0	-	6	0	-	4	0	-	0	0	-	20	0	-	0	0	-	19	0	-	11	0	-	4	0	-	15
EQ	20	0	-	0	0	-	310	1	0.29614	39	0	-	247	0	-	66	0	-	36	1	0.0363	0	0	-	20	0	-	20	0	-	0	0	-	84	0	-	0	0	-	95	1	0.0882	44	0	-	18	0	-	95
ER	5	0	-	0	0	-	61	0	-	4	0	-	48	0	-	8	0	-	12	0	-	0	0	-	1	0	-	1	0	-	0	0	-	17	0	-	0	0	-	11	0	-	7	0	-	2	0	-	13
FA	2	0	-	0	0	-	31	0	-	4	0	-	19	0	-	7	0	-	7	0	-	0	0	-	1	0	-	3	0	-	0	0	-	13	0	-	0	0	-	7	0	-	5	0	-	0	0	-	4
FC	0	0	-	0	0	-	1	0	-	1	0	-	1	0	-	1	0	-	0	0	-	0	0	-	0	0	-	0	0	-	0	0	-	0	0	-	0	0	-	0	0	-	0	0	-	0	0	-	0
FD	0	0	-	0	0	-	4	0	-	0	0	-	1	0	-	0	0	-	0	0	-	0	0	-	0	0	-	0	0	-	0	0	-	1	0	-	0	0	-	0	0	-	0	0	-	0	0	-	0
FE	0	0	-	0	0	-	16	0	-	1	0	-	10	0	-	0	0	-	2	0	-	0	0	-	2	0	-	1	0	-	0	0	-	1	0	-	0	0	-	1	0	-	2	0	-	0	0	-	2
FG	0	0	-	0	0	-	1	0	-	0	0	-	0	0	-	0	0	-	0	0	-	0	0	-	0	0	-	0	0	-	0	0	-	0	0	-	0	0	-	0	0	-	0	0	-	0	0	-	0
FH	1	0	-	0	0	-	42	0	-	3	0	-	19	0	-	5	0	-	3	0	-	0	0	-	4	0	-	3	0	-	0	0	-	5	0	-	0	0	-	6	0	-	1	0	-	2	0	-	8
FI	2	0	-	0	0	-	79	0	-	9	0	-	50	0	-	17	0	-	9	0	-	0	0	-	4	0	-	4	0	-	0	0	-	22	0	-	0	0	-	9	0	-	8	0	-	4	0	-	13
FK	0	0	-	0	0	-	8	0	-	0	0	-	2	0	-	0	0	-	0	0	-	0	0	-	0	0	-	0	0	-	0	0	-	0	0	-	0	0	-	0	0	-	1	0	-	0	0	-	0
FL	15	0	-	0	0	-	442	0	-	46	0	-	313	0	-	99	0	-	52	0	-	0	0	-	22	0	-	18	0	-	0	0	-	96	0	-	0	0	-	101	0	-	56	0	-	30	0	-	107
FM	0	0	-	0	0	-	9	0	-	0	0	-	4	0	-	0	0	-	0	0	-	0	0	-	0	0	-	0	0	-	0	0	-	0	0	-	0	0	-	1	0	-	0	0	-	0	0	-	0
FN	0	0	-	0	0	-	4	0	-	0	0	-	0	0	-	0	0	-	0	0	-	0	0	-	0	0	-	0	0	-	0	0	-	0	0	-	0	0	-	0	0	-	0	0	-	0	0	-	0
FQ	2	0	-	0	0	-	89	0	-	10	0	-	66	0	-	17	0	-	8	0	-	0	0	-	5	0	-	7	0	-	0	0	-	19	0	-	0	0	-	14	0	-	10	0	-	7	0	-	25
FR	0	0	-	0	0	-	3	0	-	0	0	-	1	0	-	0	0	-	0	0	-	0	0	-	0	0	-	0	0	-	0	0	-	0	0	-	0	0	-	1	0	-	0	0	-	0	0	-	1
GA	14	0	-	0	0	-	279	0	-	31	0	-	199	0	-	55	0	-	34	0	-	0	0	-	27	0	-	17	0	-	0	0	-	72	0	-	0	0	-	78	0	-	16	0	-	19	0	-	59
GC	0	0	-	0	0	-	2	0	-	0	0	-	4	0	-	0	0	-	0	0	-	0	0	-	0	0	-	0	0	-	0	0	-	0	0	-	0	0	-	0	0	-	0	0	-	0	0	-	0
GD	1	0	-	0	0	-	75	0	-	10	0	-	79	0	-	13	0	-	8	0	-	0	0	-	3	0	-	9	0	-	0	0	-	16	0	-	0	0	-	22	0	-	5	0	-	3	0	-	16
GE	13	0	-	0	0	-	162	0	-	27	0	-	126	0	-	47	0	-	23	0	-	0	0	-	14	0	-	11	0	-	0	0	-	48	0	-	0	0	-	33	0	-	19	0	-	4	0	-	42
GN	0	0	-	0	0	-	9	0	-	0	0	-	6	0	-	0	0	-	0	0	-	0	0	-	0	0	-	0	0	-	0	0	-	2	0	-	0	0	-	0	0	-	0	0	-	0	0	-	0
GQ	0	0	-	0	0	-	14	0	-	0	0	-	6	0	-	1	0	-	0	0	-	0	0	-	0	0	-	1	0	-	0	0	-	5	0	-	0	0	-	3	0	-	1	0	-	0	0	-	5
GR	10	0	-	0	0	-	75	0	-	15	0	-	56	0	-	17	0	-	12	0	-	0	0	-	4	0	-	6	0	-	0	0	-	18	0	-	0	0	-	24	0	-	12	0	-	9	0	-	22
HA	0	0	-	0	0	-	35	0	-	0	0	-	19	0	-	5	0	-	3	0	-	0	0	-	0	0	-	3	0	-	0	0	-	5	0	-	0	0	-	7	0	-	1	0	-	1	0	-	5
HC	0	0	-	0	0	-	1	0	-	0	0	-	1	0	-	0	0	-	0	0	-	0	0	-	0	0	-	0	0	-	0	0	-	0	0	-	0	0	-	0	0	-	0	0	-	0	0	-	1
HD	1	0	-	0	0	-	31	0	-	3	0	-	18	0	-	5	0	-	4	0	-	0	0	-	0	0	-	0	0	-	0	0	-	6	0	-	0	0	-	5	0	-	2	0	-	2	0	-	9
HE	3	0	-	0	0	-	51	0	-	5	0	-	37	0	-	11	0	-	7	0	-	0	0	-	2	0	-	4	0	-	0	0	-	11	0	-	0	0	-	8	0	-	4	0	-	4	0	-	14
HG	1	0	-	0	0	-	12	0	-	1	0	-	13	0	-	3	0	-	1	0	-	0	0	-	0	0	-	0	0	-	0	0	-	4	0	-	0	0	-	2	0	-	2	0	-	1	0	-	7
HN	8	0	-	0	0	-	118	0	-	13	0	-	74	2	0.00232	28	0	-	20	0	-	0	0	-	7	0	-	14	0	-	0	0	-	35	0	-	0	0	-	31	0	-	14	0	-	6	0	-	31
HQ	17	0	-	0	0	-	210	1	0.2097	31	0	-	179	0	-	52	0	-	26	0	-	0	0	-	13	0	-	10	0	-	0	0	-	75	0	-	0	0	-	65	0	-	26	0	-	19	0	-	68
HR	4	0	-	0	0	-	81	0	-	10	0	-	66	0	-	12	0	-	8	0	-	0	0	-	6	0	-	6	0	-	0	0	-	24	0	-	0	0	-	21	0	-	5	0	-	3	0	-	16
IA	7	0	-	0	0	-	107	0	-	4	0	-	54	0	-	9	0	-	12	0	-	0	0	-	8	0	-	5	0	-	0	0	-	22	0	-	0	0	-	30	0	-	14	0	-	5	0	-	19
IC	4	0	-	0	0	-	53	0	-	6	0	-	39	0	-	12	0	-	6	0	-	0	0	-	3	0	-	1	0	-	0	0	-	11	0	-	0	0	-	15	0	-	9	0	-	2	0	-	7
ID	1	0	-	0	0	-	45	0	-	4	0	-	36	0	-	12	0	-	9	0	-	0	0	-	2	0	-	1	0	-	0	0	-	8	0	-	0	0	-	8	0	-	3	0	-	1	0	-	16
IE	1	0	-	0	0	-	56	0	-	4	0	-	38	0	-	8	0	-	5	0	-	0	0	-	6	0	-	0	0	-	0	0	-	16	0	-	0	0	-	12	0	-	11	0	-	3	0	-	14
IG	1	0	-	0	0	-	55	0	-	3	0	-	28	0	-	11	0	-	7	0	-	0	0	-	3	0	-	2	0	-	0	0	-	8	0	-	0	0	-	18	0	-	5	0	-	3	0	-	12
IH	0	0	-	0	0	-	6	0	-	0	0	-	3	0	-	0	0	-	0	0	-	0	0	-	0	0	-	0	0	-	0	0	-	0	0	-	0	0	-	1	0	-	0	0	-	0	0	-	0
IN	0	0	-	0	0	-	11	0	-	0	0	-	3	0	-	1	0	-	0	0	-	0	0	-	0	0	-	0	0	-	0	0	-	0	0	-	0	0	-	0	0	-	0	0	-	0	0	-	1
IQ	3	0	-	0	0	-	39	0	-	1	0	-	19	0	-	12	0	-	0	0	-	0	0	-	2	0	-	2	0	-	0	0	-	8	0	-	0	0	-	7	0	-	4	0	-	2	0	-	11
IR	3	0	-	0	0	-	51	0	-	6	0	-	41	1	0.04162	18	0	-	7	0	-	0	0	-	3	0	-	4	0	-	0	0	-	13	0	-	0	0	-	8	0	-	9	0	-	2	0	-	13
KA	0	0	-	0	0	-	30	0	-	0	0	-	11	0	-	2	0	-	2	0	-	0	0	-	0	0	-	0	0	-	0	0	-	2	0	-	0	0	-	0	0	-	0	0	-	0	0	-	3
KC	0	0	-	0	0	-	22	0	-	2	0	-	16	0	-	2	0	-	0	0	-	0	0	-	1	0	-	1	0	-	0	0	-	3	0	-	0	0	-	4	0	-	1	0	-	0	0	-	4
KD	4	0	-	0	0	-	92	0	-	7	0	-	54	0	-	13	0	-	6	0	-	0	0	-	2	0	-	5	0	-	0	0	-	21	0	-	0	0	-	14	0	-	10	0	-	5	0	-	21
KE	1	0	-	0	0	-	81	0	-	8	0	-	37	1	0.03696	7	0	-	7	0	-	0	0	-	3	0	-	2	0	-	0	0	-	18	0	-	0	0	-	10	0	-	10	0	-	3	0	-	21
KG	12	0	-	0	0	-	151	0	-	9	0	-	93	0	-	28	0	-	20	0	-	0	0	-	8	0	-	10	0	-	0	0	-	54	0	-	0	0	-	55	0	-	10	0	-	6	0	-	40
KH	11	0	-	0	0	-	115	0	-	13	0	-	68	0	-	28	0	-	13	0	-	0	0	-	7	0	-	5	0	-	0	0	-	24	0	-	0	0	-	43	0	-	16	0	-	6	0	-	26
KI	3	0	-	0	0	-	52	0	-	4	0	-	42	0	-	11	0	-	4	0	-	0	0	-	2	0	-	3	0	-	0	0	-	14	0	-	0	0	-	12	0	-	7	0	-	2	0	-	7
KL	4	0	-	0	0	-	104	1	0.10738	6	0	-	60	1	0.06044	16	0	-	5	0	-	0	0	-	5	0	-	1	0	-	0	0	-	22	0	-	0	0	-	30	0	-	9	0	-	2	0	-	19
KN	5	0	-	0	0	-	210	0	-	20	0	-	138	0	-	45	0	-	26	0	-	0	0	-	15	0	-	15	0	-	0	0	-	52	0	-	0	0	-	43	0	-	17	0	-	12	0	-	61
KQ	14	0	-	0	0	-	168	1	0.1715	19	0	-	103	0	-	35	0	-	30	0	-	0	0	-	8	0	-	6	0	-	0	0	-	47	0	-	0	0	-	46	0	-	16	0	-	6	0	-	41
KR	22	0	-	0	0	-	466	0	-	55	0	-	342	1	0.30218	108	2	0.00094	47	0	-	0	0	-	23	0	-	28	0	-	0	0	-	106	1	0.12512	0	0	-	136	0	-	44	0	-	30	0	-	132
LA	1	0	-	0	0	-	47	0	-	2	0	-	30	0	-	4	0	-	1	0	-	0	0	-	1	0	-	2	0	-	0	0	-	2	0	-	0	0	-	7	0	-	0	0	-	1	0	-	6
LC	3	0	-	0	0	-	72	1	0.07872	5	0	-	49	0	-	10	0	-	5	0	-	0	0	-	5	0	-	6	0	-	0	0	-	15	0	-	0	0	-	16	0	-	9	0	-	1	0	-	16
LD	0	0	-	0	0	-	9	0	-	0	0	-	3	0	-	0	0	-	0	0	-	0	0	-	0	0	-	0	0	-	0	0	-	0	0	-	0	0	-	0	0	-	0	0	-	0	0	-	1
LE	0	0	-	0	0	-	16	0	-	0	0	-	4	0	-	0	0	-	0	0	-	0	0	-	0	0	-	0	0	-	0	0	-	3	0	-	0	0	-	0	0	-	0	0	-	0	0	-	0
LG	0	0	-	0	0	-	6	0	-	0	0	-	7	0	-	0	0	-	0	0	-	0	0	-	0	0	-	0	0	-	0	0	-	3	0	-	0	0	-	0	0	-	0	0	-	0	0	-	0
LH	2	0	-	0	0	-	24	0	-	1	0	-	17	0	-	2	0	-	4	0	-	0	0	-	1	0	-	2	0	-	0	0	-	8	0	-	0	0	-	4	0	-	0	0	-	0	0	-	6
LI	31	0	-	0	0	-	691	1	0.54564	74	0	-	451	0	-	150	0	-	81	0	-	0	0	-	34	0	-	43	0	-	0	0	-	163	0	-	0	0	-	168	0	-	78	0	-	30	0	-	171
LN	0	0	-	0	0	-	5	0	-	0	0	-	5	0	-	0	0	-	0	0	-	0	0	-	0	0	-	0	0	-	0	0	-	1	0	-	0	0	-	0	0	-	0	0	-	0	0	-	0
LQ	1	0	-	0	0	-	27	0	-	4	0	-	29	0	-	5	0	-	2	0	-	0	0	-	2	0	-	2	0	-	0	0	-	11	0	-	0	0	-	5	0	-	3	0	-	1	0	-	8
LR	3	0	-	0	0	-	89	0	-	9	0	-	45	0	-	20	0	-	8	0	-	0	0	-	6	0	-	6	0	-	0	0	-	21	0	-	0	0	-	14	0	-	5	0	-	5	0	-	25
MA	1	0	-	0	0	-	49	0	-	4	0	-	31	0	-	11	0	-	4	0	-	0	0	-	5	0	-	1	0	-	0	0	-	11	0	-	0	0	-	14	0	-	4	0	-	2	0	-	7
MC	0	0	-	0	0	-	8	0	-	0	0	-	1	0	-	0	0	-	0	0	-	0	0	-	0	0	-	0	0	-	0	0	-	0	0	-	0	0	-	1	0	-	0	0	-	0	0	-	1
MD	3	0	-	0	0	-	53	0	-	8	0	-	31	0	-	11	0	-	7	0	-	0	0	-	5	0	-	3	0	-	0	0	-	14	0	-	0	0	-	24	0	-	4	0	-	3	0	-	14
ME	8	0	-	0	0	-	109	0	-	8	0	-	79	0	-	37	0	-	12	0	-	0	0	-	5	0	-	8	0	-	0	0	-	29	0	-	0	0	-	30	0	-	15	0	-	6	0	-	25
MG	2	0	-	0	0	-	24	0	-	1	0	-	17	0	-	6	0	-	2	0	-	0	0	-	1	0	-	0	0	-	0	0	-	7	0	-	0	0	-	3	0	-	2	0	-	1	0	-	4
MH	5	0	-	0	0	-	69	0	-	9	0	-	54	0	-	20	0	-	16	0	-	0	0	-	2	0	-	3	0	-	0	0	-	19	0	-	0	0	-	18	0	-	10	0	-	4	0	-	11
MI	18	0	-	0	0	-	293	0	-	29	0	-	203	0	-	72	0	-	35	0	-	0	0	-	15	0	-	15	0	-	0	0	-	67	0	-	0	0	-	89	0	-	32	0	-	17	0	-	66
MK	5	0	-	0	0	-	67	0	-	9	0	-	43	0	-	9	0	-	12	0	-	0	0	-	3	0	-	4	0	-	0	0	-	10	0	-	0	0	-	13	0	-	4	0	-	6	0	-	16
ML	33	0	-	0	0	-	620	0	-	69	0	-	429	0	-	123	0	-	74	0	-	0	0	-	25	0	-	41	0	-	0	0	-	152	1	0.1706	0	0	-	161	0	-	70	0	-	33	0	-	158
MN	0	0	-	0	0	-	7	0	-	0	0	-	5	0	-	0	0	-	0	0	-	0	0	-	0	0	-	0	0	-	0	0	-	0	0	-	0	0	-	0	0	-	0	0	-	0	0	-	0
MQ	0	0	-	0	0	-	19	0	-	2	0	-	15	0	-	3	0	-	1	0	-	0	0	-	0	0	-	1	0	-	0	0	-	5	0	-	0	0	-	1	0	-	2	0	-	0	0	-	1
MR	3	0	-	0	0	-	74	0	-	13	0	-	47	0	-	17	0	-	7	0	-	0	0	-	4	0	-	7	0	-	0	0	-	11	0	-	0	0	-	19	0	-	11	0	-	4	0	-	23
NA	4	0	-	0	0	-	69	0	-	5	0	-	48	0	-	10	0	-	7	0	-	0	0	-	5	0	-	1	0	-	0	0	-	14	0	-	0	0	-	18	0	-	3	0	-	1	0	-	16
NR	0	0	-	0	0	-	11	0	-	0	0	-	9	1	0.00928	2	0	-	1	0	-	0	0	-	0	0	-	0	0	-	0	0	-	2	0	-	0	0	-	4	0	-	0	0	-	0	0	-	5
PA	9	0	-	0	0	-	159	1	0.16284	15	0	-	104	0	-	24	0	-	13	0	-	0	0	-	6	0	-	16	0	-	0	0	-	36	0	-	0	0	-	37	0	-	19	0	-	7	0	-	41
PC	3	0	-	0	0	-	61	0	-	7	0	-	40	0	-	8	0	-	8	0	-	0	0	-	2	0	-	2	0	-	0	0	-	22	0	-	0	0	-	20	0	-	8	0	-	7	0	-	20
PD	3	0	-	0	0	-	36	0	-	5	0	-	21	0	-	9	0	-	5	0	-	0	0	-	3	0	-	3	0	-	0	0	-	9	0	-	0	0	-	10	0	-	8	0	-	3	0	-	10
PE	3	0	-	0	0	-	78	0	-	5	0	-	42	0	-	16	0	-	4	0	-	0	0	-	2	0	-	5	0	-	0	0	-	16	0	-	0	0	-	16	0	-	4	0	-	2	0	-	16
PF	0	0	-	0	0	-	1	0	-	0	0	-	0	0	-	0	0	-	0	0	-	0	0	-	0	0	-	0	0	-	0	0	-	1	0	-	0	0	-	0	0	-	0	0	-	0	0	-	0
PG	0	0	-	0	0	-	9	0	-	0	0	-	1	0	-	1	0	-	0	0	-	0	0	-	0	0	-	0	0	-	0	0	-	1	0	-	0	0	-	1	0	-	0	0	-	0	0	-	1
PH	3	0	-	0	0	-	37	0	-	2	0	-	14	0	-	8	0	-	2	0	-	0	0	-	0	0	-	1	0	-	0	0	-	12	0	-	0	0	-	8	0	-	2	0	-	1	0	-	13
PI	4	0	-	0	0	-	79	0	-	9	0	-	47	0	-	25	0	-	8	0	-	0	0	-	5	0	-	6	0	-	0	0	-	14	0	-	0	0	-	16	0	-	7	0	-	5	0	-	16
PK	2	0	-	0	0	-	131	0	-	15	0	-	101	0	-	32	0	-	16	0	-	0	0	-	11	0	-	13	0	-	0	0	-	36	0	-	0	0	-	37	0	-	11	0	-	4	0	-	32
PL	0	0	-	0	0	-	7	0	-	0	0	-	2	0	-	0	0	-	0	0	-	0	0	-	0	0	-	0	0	-	0	0	-	1	0	-	0	0	-	1	0	-	0	0	-	0	0	-	1
PM	0	0	-	0	0	-	15	0	-	2	0	-	8	0	-	3	0	-	2	0	-	0	0	-	0	0	-	1	0	-	0	0	-	2	0	-	0	0	-	2	0	-	1	0	-	2	0	-	4
PN	0	0	-	0	0	-	7	0	-	0	0	-	3	0	-	0	0	-	0	0	-	0	0	-	0	0	-	0	0	-	0	0	-	0	0	-	0	0	-	0	0	-	0	0	-	0	0	-	0
PQ	4	0	-	0	0	-	54	2	0.00154	10	0	-	44	0	-	13	0	-	6	0	-	0	0	-	3	0	-	2	0	-	0	0	-	12	0	-	0	0	-	9	0	-	4	0	-	4	0	-	16
PR	3	0	-	0	0	-	50	0	-	3	0	-	37	0	-	9	0	-	2	0	-	0	0	-	3	0	-	3	0	-	0	0	-	11	0	-	0	0	-	11	1	0.01044	2	0	-	2	0	-	17
QA	8	0	-	0	0	-	126	0	-	15	0	-	89	0	-	33	0	-	21	0	-	0	0	-	9	0	-	10	0	-	0	0	-	34	0	-	0	0	-	20	0	-	11	0	-	10	0	-	32
QC	0	0	-	0	0	-	4	0	-	0	0	-	5	0	-	0	0	-	0	0	-	0	0	-	0	0	-	0	0	-	0	0	-	0	0	-	0	0	-	0	0	-	2	0	-	0	0	-	0
QD	11	0	-	0	0	-	108	0	-	14	0	-	72	0	-	17	0	-	17	0	-	0	0	-	9	0	-	4	0	-	0	0	-	16	0	-	0	0	-	33	0	-	9	0	-	3	0	-	27
QN	3	0	-	0	0	-	40	0	-	2	0	-	15	0	-	2	0	-	0	0	-	0	0	-	1	0	-	0	0	-	0	0	-	3	0	-	0	0	-	10	0	-	2	0	-	2	0	-	5
QR	13	0	-	0	0	-	166	1	0.16784	21	0	-	113	0	-	40	0	-	23	0	-	0	0	-	12	0	-	9	0	-	0	0	-	42	0	-	0	0	-	61	0	-	25	0	-	16	0	-	45
RA	0	0	-	0	0	-	20	0	-	0	0	-	8	0	-	0	0	-	1	0	-	0	0	-	1	0	-	1	0	-	0	0	-	1	0	-	0	0	-	2	0	-	1	0	-	0	0	-	0
SA	41	0	-	0	0	-	583	0	-	63	0	-	410	0	-	124	0	-	62	0	-	0	0	-	31	1	0.03322	34	0	-	0	0	-	143	0	-	0	0	-	128	0	-	63	0	-	31	0	-	130
SC	7	0	-	0	0	-	104	0	-	9	0	-	49	0	-	13	0	-	17	0	-	0	0	-	5	0	-	8	0	-	0	0	-	16	0	-	0	0	-	20	0	-	17	0	-	8	0	-	15
SD	1	0	-	0	0	-	59	1	0.06254	5	0	-	58	0	-	12	0	-	6	0	-	0	0	-	4	0	-	1	0	-	0	0	-	22	0	-	0	0	-	11	0	-	2	0	-	2	0	-	19
SE	13	0	-	0	0	-	157	0	-	22	0	-	118	0	-	31	0	-	19	0	-	0	0	-	7	0	-	9	0	-	0	0	-	44	0	-	0	0	-	43	0	-	15	0	-	13	0	-	55
SF	1	0	-	0	0	-	16	0	-	3	0	-	12	0	-	3	0	-	1	0	-	0	0	-	1	0	-	0	0	-	0	0	-	4	0	-	0	0	-	2	0	-	4	0	-	1	0	-	4
SG	4	0	-	0	0	-	83	0	-	7	1	0.00742	59	0	-	7	0	-	7	0	-	0	0	-	4	0	-	3	0	-	0	0	-	19	0	-	0	0	-	16	0	-	5	0	-	7	0	-	25
SH	0	0	-	0	0	-	12	0	-	0	0	-	7	0	-	1	0	-	0	0	-	0	0	-	0	0	-	0	0	-	0	0	-	1	0	-	0	0	-	1	0	-	0	0	-	0	0	-	1
SI	0	0	-	0	0	-	20	0	-	0	0	-	9	0	-	0	0	-	0	0	-	0	0	-	0	0	-	0	0	-	0	0	-	1	0	-	0	0	-	2	0	-	3	0	-	0	0	-	2
SK	7	0	-	0	0	-	131	0	-	15	0	-	111	0	-	39	0	-	24	0	-	0	0	-	7	0	-	9	0	-	0	0	-	44	0	-	0	0	-	38	0	-	19	0	-	9	0	-	45
SL	7	0	-	0	0	-	144	0	-	9	0	-	86	0	-	21	0	-	9	0	-	0	0	-	7	0	-	10	0	-	0	0	-	27	0	-	0	0	-	29	0	-	17	0	-	6	0	-	36
SM	3	0	-	0	0	-	71	0	-	8	0	-	39	0	-	13	0	-	11	0	-	0	0	-	2	0	-	4	0	-	0	0	-	24	0	-	0	0	-	17	0	-	10	0	-	9	0	-	10
SN	11	0	-	0	0	-	249	1	0.24432	31	0	-	176	0	-	69	0	-	43	0	-	0	0	-	19	0	-	15	0	-	0	0	-	76	1	0.0913	0	0	-	78	0	-	32	1	0.03408	23	0	-	53
SP	5	0	-	0	0	-	100	1	0.10496	16	0	-	83	0	-	29	0	-	15	0	-	0	0	-	8	0	-	7	0	-	0	0	-	29	0	-	0	0	-	20	0	-	15	0	-	10	0	-	25
SQ	3	0	-	0	0	-	83	0	-	9	0	-	48	0	-	16	0	-	8	0	-	0	0	-	3	0	-	1	0	-	0	0	-	18	0	-	0	0	-	22	0	-	10	0	-	5	0	-	22
SR	3	0	-	0	0	-	42	0	-	2	0	-	37	0	-	10	0	-	5	0	-	0	0	-	3	0	-	1	0	-	0	0	-	11	0	-	0	0	-	13	0	-	1	0	-	2	0	-	6
TA	39	0	-	0	0	-	403	0	-	49	0	-	286	0	-	88	0	-	57	0	-	0	0	-	26	0	-	29	0	-	0	0	-	102	0	-	0	0	-	107	0	-	36	0	-	16	0	-	114
TC	0	0	-	0	0	-	26	0	-	3	0	-	14	0	-	3	0	-	1	0	-	0	0	-	0	0	-	0	0	-	0	0	-	6	0	-	0	0	-	4	0	-	3	0	-	0	0	-	5
TD	0	0	-	0	0	-	10	0	-	1	0	-	2	1	0.00202	1	0	-	0	0	-	0	0	-	0	0	-	0	0	-	0	0	-	0	0	-	0	0	-	1	0	-	0	0	-	0	0	-	1
TE	11	0	-	0	0	-	132	0	-	7	0	-	93	0	-	32	0	-	15	0	-	0	0	-	15	0	-	9	0	-	0	0	-	34	0	-	0	0	-	40	0	-	20	0	-	7	0	-	37
TF	0	0	-	0	0	-	4	0	-	0	0	-	1	0	-	0	0	-	0	0	-	0	0	-	0	0	-	0	0	-	0	0	-	0	0	-	0	0	-	1	0	-	0	0	-	0	0	-	0
TG	0	0	-	0	0	-	4	0	-	0	0	-	4	0	-	0	0	-	0	0	-	0	0	-	0	0	-	0	0	-	0	0	-	1	0	-	0	0	-	0	0	-	0	0	-	0	0	-	2
TH	0	0	-	0	0	-	24	0	-	3	0	-	9	0	-	3	0	-	0	0	-	0	0	-	1	0	-	0	0	-	0	0	-	4	0	-	0	0	-	6	0	-	1	0	-	1	0	-	4
TI	6	0	-	0	0	-	173	1	0.17552	18	0	-	139	0	-	46	0	-	19	0	-	0	0	-	20	0	-	11	0	-	0	0	-	58	0	-	0	0	-	39	0	-	35	0	-	12	0	-	36
TK	11	0	-	0	0	-	232	0	-	26	0	-	150	0	-	47	0	-	21	0	-	0	0	-	4	0	-	13	0	-	0	0	-	55	0	-	0	0	-	46	0	-	25	0	-	16	0	-	63
TL	8	0	-	0	0	-	113	0	-	12	0	-	75	0	-	23	0	-	5	0	-	0	0	-	4	0	-	3	0	-	0	0	-	23	0	-	0	0	-	25	0	-	15	0	-	9	0	-	31
TM	1	0	-	0	0	-	6	0	-	0	0	-	9	0	-	0	0	-	0	0	-	0	0	-	0	0	-	0	0	-	0	0	-	2	0	-	0	0	-	0	0	-	0	0	-	0	0	-	1
TN	1	0	-	0	0	-	53	0	-	7	0	-	40	0	-	7	0	-	4	0	-	0	0	-	0	0	-	1	0	-	0	0	-	15	0	-	0	0	-	12	0	-	2	0	-	3	0	-	13
TP	5	0	-	0	0	-	177	0	-	22	0	-	134	0	-	42	0	-	13	0	-	0	0	-	17	0	-	2	0	-	0	0	-	39	0	-	0	0	-	40	0	-	15	0	-	11	0	-	46
TQ	0	0	-	0	0	-	17	0	-	0	0	-	11	0	-	1	0	-	0	0	-	0	0	-	0	0	-	0	0	-	0	0	-	0	0	-	0	0	-	0	0	-	0	0	-	0	0	-	3
TR	16	0	-	0	0	-	247	1	0.23906	26	0	-	169	0	-	68	0	-	29	0	-	0	0	-	18	0	-	11	0	-	0	0	-	62	0	-	0	0	-	57	0	-	33	0	-	12	0	-	79
TS	32	0	-	0	0	-	427	0	-	44	0	-	301	0	-	106	0	-	50	0	-	0	0	-	17	0	-	24	0	-	0	0	-	96	1	0.11066	0	0	-	128	0	-	52	0	-	23	0	-	94
VA	25	0	-	0	0	-	450	1	0.39618	58	0	-	319	0	-	99	0	-	48	0	-	0	0	-	24	0	-	23	0	-	0	0	-	116	0	-	0	0	-	151	0	-	44	0	-	27	0	-	106
VC	2	0	-	0	0	-	106	0	-	9	0	-	57	1	0.05678	16	0	-	9	0	-	0	0	-	4	0	-	7	0	-	0	0	-	17	0	-	0	0	-	21	0	-	10	0	-	4	0	-	31
VD	0	0	-	0	0	-	13	0	-	0	0	-	8	0	-	2	0	-	0	0	-	0	0	-	0	0	-	0	0	-	0	0	-	1	0	-	0	0	-	1	0	-	0	0	-	0	0	-	2
VE	0	0	-	0	0	-	12	0	-	0	0	-	4	1	0.00374	1	0	-	0	0	-	0	0	-	0	0	-	0	0	-	0	0	-	2	0	-	0	0	-	0	0	-	0	0	-	0	0	-	2
VF	5	0	-	0	0	-	115	0	-	7	0	-	82	0	-	17	0	-	14	0	-	0	0	-	6	0	-	5	0	-	0	0	-	26	0	-	0	0	-	27	0	-	9	0	-	4	0	-	31
VG	4	0	-	0	0	-	65	0	-	9	0	-	42	0	-	13	0	-	8	0	-	0	0	-	4	0	-	3	0	-	0	0	-	22	0	-	0	0	-	25	1	0.02332	3	0	-	4	0	-	17
VH	1	0	-	0	0	-	16	0	-	2	0	-	6	0	-	2	0	-	0	0	-	0	0	-	0	0	-	1	0	-	0	0	-	3	0	-	0	0	-	1	0	-	0	0	-	0	0	-	1
VI	67	0	-	0	0	-	845	1	0.62022	98	0	-	626	0	-	208	0	-	117	0	-	0	0	-	47	0	-	57	0	-	0	0	-	213	1	0.23898	0	0	-	214	1	0.18514	104	1	0.11116	56	0	-	221
VK	0	0	-	0	0	-	51	0	-	6	0	-	21	0	-	8	0	-	0	0	-	0	0	-	3	0	-	0	0	-	0	0	-	12	0	-	0	0	-	11	0	-	2	0	-	0	0	-	9
VL	48	0	-	0	0	-	720	0	-	84	0	-	436	1	0.36462	161	0	-	74	0	-	0	0	-	45	0	-	33	0	-	0	0	-	162	0	-	0	0	-	186	0	-	67	0	-	46	1	0.0493	193
VM	4	1	0.0041	0	0	-	143	0	-	12	0	-	112	0	-	24	0	-	16	1	0.01654	0	0	-	8	0	-	7	0	-	0	0	-	25	0	-	0	0	-	36	0	-	20	0	-	4	0	-	47
VN	6	0	-	0	0	-	91	0	-	13	0	-	71	0	-	16	0	-	15	0	-	0	0	-	2	0	-	4	0	-	0	0	-	27	0	-	0	0	-	37	0	-	9	0	-	3	0	-	24
VP	0	0	-	0	0	-	15	0	-	0	0	-	6	0	-	0	0	-	0	0	-	0	0	-	0	0	-	0	0	-	0	0	-	1	0	-	0	0	-	0	0	-	0	0	-	0	0	-	2
VQ	4	0	-	0	0	-	74	0	-	11	0	-	53	0	-	19	0	-	7	0	-	0	0	-	7	0	-	5	0	-	0	0	-	22	0	-	0	0	-	13	0	-	8	0	-	3	0	-	32
VR	0	0	-	0	0	-	19	0	-	0	0	-	6	0	-	1	0	-	0	0	-	0	0	-	0	0	-	0	0	-	0	0	-	1	0	-	0	0	-	0	0	-	0	0	-	0	0	-	0
VS	11	0	-	0	0	-	165	0	-	18	0	-	156	0	-	47	0	-	29	0	-	0	0	-	7	0	-	8	0	-	0	0	-	49	0	-	0	0	-	54	0	-	24	0	-	5	0	-	55
VT	5	0	-	0	0	-	110	0	-	12	0	-	62	0	-	15	0	-	5	0	-	0	0	-	6	0	-	9	0	-	0	0	-	19	0	-	0	0	-	30	0	-	10	0	-	4	0	-	27
VW	0	0	-	0	0	-	0	0	-	0	0	-	0	0	-	0	0	-	0	0	-	0	0	-	0	0	-	0	0	-	0	0	-	0	0	-	0	0	-	0	0	-	0	0	-	0	0	-	0
VY	0	0	-	0	0	-	4	0	-	0	0	-	5	0	-	0	0	-	0	0	-	0	0	-	0	0	-	0	0	-	0	0	-	1	0	-	0	0	-	0	0	-	0	0	-	0	0	-	0
WA	0	0	-	0	0	-	6	0	-	1	0	-	4	0	-	5	0	-	1	0	-	0	0	-	0	0	-	0	0	-	0	0	-	1	0	-	0	0	-	1	0	-	0	0	-	2	0	-	0
WC	0	0	-	0	0	-	5	0	-	0	0	-	4	0	-	0	0	-	0	0	-	0	0	-	0	0	-	0	0	-	0	0	-	3	0	-	0	0	-	1	0	-	0	0	-	0	0	-	0
WD	0	0	-	0	0	-	0	0	-	0	0	-	0	0	-	0	0	-	0	0	-	0	0	-	0	0	-	0	0	-	0	0	-	0	0	-	0	0	-	0	0	-	0	0	-	0	0	-	0
WE	4	0	-	0	0	-	50	0	-	3	0	-	44	0	-	11	0	-	5	0	-	0	0	-	2	0	-	1	0	-	0	0	-	8	0	-	0	0	-	12	0	-	9	0	-	4	0	-	16
WF	6	0	-	0	0	-	61	0	-	6	0	-	42	0	-	8	0	-	6	0	-	0	0	-	2	0	-	1	0	-	0	0	-	9	0	-	0	0	-	11	0	-	2	0	-	5	0	-	15
WG	0	0	-	0	0	-	1	0	-	0	0	-	0	0	-	0	0	-	0	0	-	0	0	-	0	0	-	0	0	-	0	0	-	0	0	-	0	0	-	0	0	-	0	0	-	0	0	-	0
WH	0	0	-	0	0	-	0	0	-	0	0	-	0	0	-	0	0	-	0	0	-	0	0	-	0	0	-	0	0	-	0	0	-	0	0	-	0	0	-	0	0	-	0	0	-	0	0	-	0
WI	0	0	-	0	0	-	2	0	-	0	0	-	0	0	-	0	0	-	0	0	-	0	0	-	0	0	-	0	0	-	0	0	-	0	0	-	0	0	-	0	0	-	0	0	-	0	0	-	0
WK	0	0	-	0	0	-	2	0	-	0	0	-	1	0	-	0	0	-	0	0	-	0	0	-	0	0	-	0	0	-	0	0	-	0	0	-	0	0	-	1	0	-	0	0	-	0	0	-	0
WL	0	0	-	0	0	-	20	0	-	0	0	-	8	0	-	3	0	-	1	0	-	0	0	-	1	0	-	2	0	-	0	0	-	3	0	-	0	0	-	3	0	-	1	0	-	0	0	-	4
WM	0	0	-	0	0	-	4	0	-	0	0	-	0	0	-	0	0	-	0	0	-	0	0	-	0	0	-	0	0	-	0	0	-	0	0	-	0	0	-	0	0	-	0	0	-	0	0	-	0
WN	0	0	-	0	0	-	1	0	-	0	0	-	0	0	-	0	0	-	0	0	-	0	0	-	0	0	-	0	0	-	0	0	-	0	0	-	0	0	-	0	0	-	0	0	-	0	0	-	0
WP	0	0	-	0	0	-	2	0	-	0	0	-	1	0	-	0	0	-	0	0	-	0	0	-	0	0	-	0	0	-	0	0	-	0	0	-	0	0	-	1	0	-	0	0	-	0	0	-	0
WQ	0	0	-	0	0	-	2	0	-	0	0	-	1	0	-	0	0	-	0	0	-	0	0	-	0	0	-	0	0	-	0	0	-	0	0	-	0	0	-	0	0	-	0	0	-	0	0	-	0
WR	1	0	-	0	0	-	23	0	-	5	0	-	14	0	-	5	0	-	2	0	-	0	0	-	1	0	-	2	0	-	0	0	-	4	0	-	0	0	-	9	0	-	2	0	-	1	0	-	7
WS	0	0	-	0	0	-	1	0	-	0	0	-	1	0	-	0	0	-	0	0	-	0	0	-	0	0	-	0	0	-	0	0	-	0	0	-	0	0	-	0	0	-	0	0	-	0	0	-	0
WT	0	0	-	0	0	-	0	0	-	0	0	-	0	0	-	0	0	-	0	0	-	0	0	-	0	0	-	0	0	-	0	0	-	0	0	-	0	0	-	0	0	-	0	0	-	0	0	-	0
YA	2	0	-	0	0	-	15	0	-	2	0	-	6	0	-	2	0	-	1	0	-	0	0	-	1	0	-	1	0	-	0	0	-	0	0	-	0	0	-	5	0	-	1	0	-	1	0	-	7
YC	3	0	-	0	0	-	22	0	-	2	0	-	16	0	-	5	0	-	3	0	-	0	0	-	2	0	-	2	0	-	0	0	-	3	0	-	0	0	-	4	0	-	3	0	-	2	0	-	10
YD	1	0	-	0	0	-	40	0	-	4	0	-	30	0	-	12	0	-	2	0	-	0	0	-	1	0	-	3	0	-	0	0	-	9	0	-	0	0	-	7	0	-	5	0	-	2	0	-	13
YE	5	0	-	0	0	-	89	0	-	8	0	-	50	0	-	9	0	-	4	0	-	0	0	-	6	0	-	2	0	-	0	0	-	23	0	-	0	0	-	25	0	-	8	0	-	3	0	-	23
YF	12	0	-	0	0	-	135	0	-	6	0	-	94	0	-	31	0	-	18	0	-	0	0	-	9	0	-	6	0	-	0	0	-	25	0	-	0	0	-	35	0	-	16	0	-	7	0	-	36
YG	2	0	-	0	0	-	6	0	-	0	0	-	3	0	-	0	0	-	0	0	-	0	0	-	0	0	-	0	0	-	0	0	-	0	0	-	0	0	-	0	0	-	1	0	-	0	0	-	0
YH	2	0	-	0	0	-	23	0	-	1	0	-	12	0	-	3	0	-	4	0	-	0	0	-	2	0	-	0	0	-	0	0	-	6	0	-	0	0	-	6	0	-	2	0	-	2	0	-	2
YI	0	0	-	0	0	-	4	0	-	0	0	-	2	0	-	0	0	-	0	0	-	0	0	-	0	0	-	0	0	-	0	0	-	0	0	-	0	0	-	0	0	-	0	0	-	0	0	-	0
YK	1	0	-	0	0	-	58	0	-	7	0	-	34	0	-	15	0	-	9	0	-	0	0	-	4	0	-	3	0	-	0	0	-	15	0	-	0	0	-	21	0	-	8	0	-	4	0	-	18
YL	5	0	-	0	0	-	76	0	-	11	0	-	48	0	-	11	0	-	10	0	-	0	0	-	3	0	-	5	0	-	0	0	-	16	0	-	0	0	-	16	0	-	10	0	-	4	0	-	26
YM	1	0	-	0	0	-	18	0	-	0	0	-	20	0	-	2	0	-	2	0	-	0	0	-	2	0	-	3	0	-	0	0	-	5	0	-	0	0	-	7	0	-	4	0	-	4	0	-	6
YN	5	0	-	0	0	-	42	0	-	5	1	0.00636	26	0	-	10	0	-	5	0	-	0	0	-	1	0	-	4	0	-	0	0	-	12	0	-	0	0	-	11	0	-	11	0	-	2	0	-	5
YP	0	0	-	0	0	-	1	0	-	0	0	-	0	0	-	0	0	-	0	0	-	0	0	-	0	0	-	0	0	-	0	0	-	0	0	-	0	0	-	0	0	-	0	0	-	0	0	-	0
YQ	0	0	-	0	0	-	4	0	-	0	0	-	4	0	-	0	0	-	0	0	-	0	0	-	0	0	-	0	0	-	0	0	-	0	0	-	0	0	-	1	0	-	0	0	-	0	0	-	0
YR	2	0	-	0	0	-	6	0	-	0	0	-	1	0	-	1	0	-	1	0	-	0	0	-	0	0	-	0	0	-	0	0	-	0	0	-	0	0	-	2	0	-	0	0	-	0	0	-	0
YS	1	0	-	0	0	-	19	0	-	2	0	-	14	0	-	3	0	-	3	0	-	0	0	-	1	0	-	2	0	-	0	0	-	4	0	-	0	0	-	5	0	-	4	0	-	1	0	-	8
YT	0	0	-	0	0	-	5	0	-	0	0	-	5	0	-	0	0	-	0	0	-	0	0	-	0	0	-	0	0	-	0	0	-	1	0	-	0	0	-	0	0	-	0	0	-	0	0	-	0
YW	2	0	-	0	0	-	38	0	-	0	0	-	19	0	-	3	0	-	3	0	-	0	0	-	1	0	-	1	0	-	0	0	-	4	0	-	0	0	-	6	0	-	2	0	-	1	0	-	6
[truncated: 212 more columns]

## Sheet: aaml
Branches	N10_Rattus_norvegicus_25193			N10_Mus_musculus_12445			N11_Taeniopygia_guttata_100231308			N11_Gallus_gallus_419928			N12_N13			N12_N15			N13_N14			N13_Oryzias_latipes_19728			N14_Tetraodon_nigroviridis_16773			N14_Fugu_rubripes_164290			N15_N16			N15_Xenopus_laevis_373667			N16_N17			N16_N18			N17_Gallus_gallus_374047			N17_Taeniopygia_guttata_100224096			N18_N19
Amino acid replacement type	Expected(Simulated)	Observed	p-value	Expected(Simulated)	Observed	p-value	Expected(Simulated)	Observed	p-value	Expected(Simulated)	Observed	p-value	Expected(Simulated)	Observed	p-value	Expected(Simulated)	Observed	p-value	Expected(Simulated)	Observed	p-value	Expected(Simulated)	Observed	p-value	Expected(Simulated)	Observed	p-value	Expected(Simulated)	Observed	p-value	Expected(Simulated)	Observed	p-value	Expected(Simulated)	Observed	p-value	Expected(Simulated)	Observed	p-value	Expected(Simulated)	Observed	p-value	Expected(Simulated)	Observed	p-value	Expected(Simulated)	Observed	p-value	Expected(Simulated)
CA	19	0	-	0	0	-	334	0	-	40	0	-	252	0	-	78	0	-	34	0	-	0	0	-	20	0	-	17	0	-	9	0	-	86	0	-	0	0	-	81	0	-	38	0	-	21	0	-	89
CD	0	0	-	0	0	-	2	0	-	0	0	-	3	0	-	0	0	-	0	0	-	0	0	-	0	0	-	0	0	-	0	0	-	1	0	-	0	0	-	1	0	-	0	0	-	0	0	-	0
CN	4	0	-	0	0	-	96	0	-	10	0	-	67	0	-	29	0	-	11	0	-	0	0	-	11	0	-	14	0	-	4	0	-	22	0	-	0	0	-	25	0	-	5	0	-	9	0	-	36
CR	2	0	-	0	0	-	41	0	-	3	0	-	34	0	-	10	0	-	5	0	-	0	0	-	5	0	-	2	0	-	3	0	-	17	0	-	0	0	-	16	0	-	6	0	-	5	0	-	16
DA	3	0	-	0	0	-	45	0	-	7	0	-	50	0	-	14	0	-	11	0	-	0	0	-	0	0	-	4	0	-	1	0	-	13	0	-	0	0	-	14	0	-	5	0	-	3	0	-	15
DN	11	0	-	0	0	-	241	1	0.24564	29	0	-	159	0	-	36	0	-	24	0	-	0	0	-	11	0	-	11	0	-	9	0	-	50	0	-	0	0	-	50	0	-	17	0	-	11	0	-	71
DR	2	0	-	0	0	-	63	0	-	5	0	-	32	0	-	14	0	-	10	0	-	0	0	-	6	0	-	2	0	-	2	0	-	19	0	-	0	0	-	21	0	-	7	0	-	2	0	-	9
EA	1	0	-	0	0	-	32	0	-	1	0	-	18	0	-	0	0	-	1	0	-	0	0	-	1	0	-	0	0	-	0	0	-	0	0	-	0	0	-	1	0	-	0	0	-	1	0	-	0
EC	0	0	-	0	0	-	0	0	-	0	0	-	4	0	-	0	0	-	0	0	-	0	0	-	0	0	-	0	0	-	0	0	-	0	0	-	0	0	-	0	0	-	0	0	-	0	0	-	0
ED	41	0	-	0	0	-	641	1	0.53252	67	0	-	445	1	0.36928	131	0	-	72	0	-	0	0	-	34	0	-	36	1	0.0374	28	0	-	135	0	-	0	0	-	177	0	-	81	0	-	39	0	-	187
EN	5	0	-	0	0	-	90	0	-	9	0	-	52	0	-	15	0	-	5	0	-	0	0	-	6	0	-	4	0	-	0	0	-	20	0	-	0	0	-	19	0	-	11	0	-	4	0	-	15
EQ	20	0	-	0	0	-	310	1	0.30554	39	0	-	247	1	0.2235	66	0	-	36	1	0.03762	0	0	-	20	0	-	20	0	-	7	0	-	84	0	-	0	0	-	95	1	0.10638	44	0	-	18	0	-	95
ER	5	0	-	0	0	-	61	0	-	4	0	-	48	0	-	8	0	-	12	0	-	0	0	-	1	0	-	1	0	-	1	0	-	17	0	-	0	0	-	11	0	-	7	0	-	2	0	-	13
FA	2	0	-	0	0	-	31	0	-	4	0	-	19	0	-	7	0	-	7	0	-	0	0	-	1	0	-	3	0	-	0	0	-	13	0	-	0	0	-	7	0	-	5	0	-	0	0	-	4
FC	0	0	-	0	0	-	1	0	-	1	0	-	1	0	-	1	0	-	0	0	-	0	0	-	0	0	-	0	0	-	0	0	-	0	0	-	0	0	-	0	0	-	0	0	-	0	0	-	0
FD	0	0	-	0	0	-	4	0	-	0	0	-	1	0	-	0	0	-	0	0	-	0	0	-	0	0	-	0	0	-	0	0	-	1	0	-	0	0	-	0	0	-	0	0	-	0	0	-	0
FE	0	0	-	0	0	-	16	0	-	1	0	-	10	0	-	0	0	-	2	0	-	0	0	-	2	0	-	1	0	-	0	0	-	1	0	-	0	0	-	1	0	-	2	0	-	0	0	-	2
FG	0	0	-	0	0	-	1	0	-	0	0	-	0	0	-	0	0	-	0	0	-	0	0	-	0	0	-	0	0	-	0	0	-	0	0	-	0	0	-	0	0	-	0	0	-	0	0	-	0
FH	1	0	-	0	0	-	42	0	-	3	0	-	19	0	-	5	0	-	3	0	-	0	0	-	4	0	-	3	0	-	1	0	-	5	0	-	0	0	-	6	0	-	1	0	-	2	0	-	8
FI	2	0	-	0	0	-	79	0	-	9	0	-	50	0	-	17	0	-	9	0	-	0	0	-	4	0	-	4	0	-	1	0	-	22	0	-	0	0	-	9	0	-	8	0	-	4	0	-	13
FK	0	0	-	0	0	-	8	0	-	0	0	-	2	0	-	0	0	-	0	0	-	0	0	-	0	0	-	0	0	-	0	0	-	0	0	-	0	0	-	0	0	-	1	0	-	0	0	-	0
FL	15	0	-	0	0	-	442	0	-	46	0	-	313	0	-	99	0	-	52	0	-	0	0	-	22	0	-	18	0	-	13	0	-	96	0	-	0	0	-	101	0	-	56	0	-	30	0	-	107
FM	0	0	-	0	0	-	9	0	-	0	0	-	4	0	-	0	0	-	0	0	-	0	0	-	0	0	-	0	0	-	0	0	-	0	0	-	0	0	-	1	0	-	0	0	-	0	0	-	0
FN	0	0	-	0	0	-	4	0	-	0	0	-	0	0	-	0	0	-	0	0	-	0	0	-	0	0	-	0	0	-	0	0	-	0	0	-	0	0	-	0	0	-	0	0	-	0	0	-	0
FQ	2	0	-	0	0	-	89	0	-	10	0	-	66	0	-	17	0	-	8	0	-	0	0	-	5	0	-	7	0	-	1	0	-	19	0	-	0	0	-	14	0	-	10	0	-	7	0	-	25
FR	0	0	-	0	0	-	3	0	-	0	0	-	1	0	-	0	0	-	0	0	-	0	0	-	0	0	-	0	0	-	0	0	-	0	0	-	0	0	-	1	0	-	0	0	-	0	0	-	1
GA	14	0	-	0	0	-	279	0	-	31	0	-	199	0	-	55	0	-	34	0	-	0	0	-	27	0	-	17	0	-	11	0	-	72	0	-	0	0	-	78	0	-	16	0	-	19	0	-	59
GC	0	0	-	0	0	-	2	0	-	0	0	-	4	0	-	0	0	-	0	0	-	0	0	-	0	0	-	0	0	-	0	0	-	0	0	-	0	0	-	0	0	-	0	0	-	0	0	-	0
GD	1	0	-	0	0	-	75	0	-	10	0	-	79	0	-	13	0	-	8	0	-	0	0	-	3	0	-	9	0	-	6	0	-	16	0	-	0	0	-	22	0	-	5	0	-	3	0	-	16
GE	13	0	-	0	0	-	162	0	-	27	0	-	126	0	-	47	0	-	23	0	-	0	0	-	14	0	-	11	0	-	4	0	-	48	0	-	0	0	-	33	0	-	19	0	-	4	0	-	42
GN	0	0	-	0	0	-	9	0	-	0	0	-	6	0	-	0	0	-	0	0	-	0	0	-	0	0	-	0	0	-	0	0	-	2	0	-	0	0	-	0	0	-	0	0	-	0	0	-	0
GQ	0	0	-	0	0	-	14	0	-	0	0	-	6	0	-	1	0	-	0	0	-	0	0	-	0	0	-	1	0	-	0	0	-	5	0	-	0	0	-	3	0	-	1	0	-	0	0	-	5
GR	10	0	-	0	0	-	75	0	-	15	0	-	56	0	-	17	0	-	12	0	-	0	0	-	4	0	-	6	0	-	2	0	-	18	0	-	0	0	-	24	0	-	12	0	-	9	0	-	22
HA	0	0	-	0	0	-	35	0	-	0	0	-	19	0	-	5	0	-	3	0	-	0	0	-	0	0	-	3	0	-	1	0	-	5	0	-	0	0	-	7	0	-	1	0	-	1	0	-	5
HC	0	0	-	0	0	-	1	0	-	0	0	-	1	0	-	0	0	-	0	0	-	0	0	-	0	0	-	0	0	-	0	0	-	0	0	-	0	0	-	0	0	-	0	0	-	0	0	-	1
HD	1	0	-	0	0	-	31	0	-	3	0	-	18	0	-	5	0	-	4	0	-	0	0	-	0	0	-	0	0	-	1	0	-	6	0	-	0	0	-	5	0	-	2	0	-	2	0	-	9
HE	3	0	-	0	0	-	51	0	-	5	0	-	37	0	-	11	0	-	7	0	-	0	0	-	2	0	-	4	0	-	0	0	-	11	0	-	0	0	-	8	0	-	4	0	-	4	0	-	14
HG	1	0	-	0	0	-	12	0	-	1	0	-	13	0	-	3	0	-	1	0	-	0	0	-	0	0	-	0	0	-	0	0	-	4	0	-	0	0	-	2	0	-	2	0	-	1	0	-	7
HN	8	0	-	0	0	-	118	0	-	13	0	-	74	2	0.00202	28	0	-	20	0	-	0	0	-	7	0	-	14	0	-	4	0	-	35	0	-	0	0	-	31	0	-	14	0	-	6	0	-	31
HQ	17	0	-	0	0	-	210	1	0.22324	31	0	-	179	0	-	52	0	-	26	0	-	0	0	-	13	0	-	10	0	-	4	0	-	75	0	-	0	0	-	65	0	-	26	0	-	19	0	-	68
HR	4	0	-	0	0	-	81	0	-	10	0	-	66	0	-	12	0	-	8	0	-	0	0	-	6	0	-	6	0	-	1	0	-	24	0	-	0	0	-	21	0	-	5	0	-	3	0	-	16
IA	7	0	-	0	0	-	107	0	-	4	0	-	54	0	-	9	0	-	12	0	-	0	0	-	8	0	-	5	0	-	5	0	-	22	0	-	0	0	-	30	0	-	14	0	-	5	0	-	19
IC	4	0	-	0	0	-	53	0	-	6	0	-	39	0	-	12	0	-	6	0	-	0	0	-	3	0	-	1	0	-	0	0	-	11	0	-	0	0	-	15	0	-	9	0	-	2	0	-	7
ID	1	0	-	0	0	-	45	0	-	4	0	-	36	0	-	12	0	-	9	0	-	0	0	-	2	0	-	1	0	-	1	0	-	8	0	-	0	0	-	8	0	-	3	0	-	1	0	-	16
IE	1	0	-	0	0	-	56	0	-	4	0	-	38	0	-	8	0	-	5	0	-	0	0	-	6	0	-	0	0	-	0	0	-	16	0	-	0	0	-	12	0	-	11	0	-	3	0	-	14
IG	1	0	-	0	0	-	55	0	-	3	0	-	28	0	-	11	0	-	7	0	-	0	0	-	3	0	-	2	0	-	1	0	-	8	0	-	0	0	-	18	0	-	5	0	-	3	0	-	12
IH	0	0	-	0	0	-	6	0	-	0	0	-	3	0	-	0	0	-	0	0	-	0	0	-	0	0	-	0	0	-	0	0	-	0	0	-	0	0	-	1	0	-	0	0	-	0	0	-	0
IN	0	0	-	0	0	-	11	0	-	0	0	-	3	0	-	1	0	-	0	0	-	0	0	-	0	0	-	0	0	-	0	0	-	0	0	-	0	0	-	0	0	-	0	0	-	0	0	-	1
IQ	3	0	-	0	0	-	39	0	-	1	0	-	19	0	-	12	0	-	0	0	-	0	0	-	2	0	-	2	0	-	0	0	-	8	0	-	0	0	-	7	0	-	4	0	-	2	0	-	11
IR	3	0	-	0	0	-	51	0	-	6	0	-	41	1	0.0415	18	0	-	7	0	-	0	0	-	3	0	-	4	0	-	1	0	-	13	0	-	0	0	-	8	0	-	9	0	-	2	0	-	13
KA	0	0	-	0	0	-	30	0	-	0	0	-	11	0	-	2	0	-	2	0	-	0	0	-	0	0	-	0	0	-	0	0	-	2	0	-	0	0	-	0	0	-	0	0	-	0	0	-	3
KC	0	0	-	0	0	-	22	0	-	2	0	-	16	0	-	2	0	-	0	0	-	0	0	-	1	0	-	1	0	-	5	0	-	3	0	-	0	0	-	4	0	-	1	0	-	0	0	-	4
KD	4	0	-	0	0	-	92	0	-	7	0	-	54	0	-	13	0	-	6	0	-	0	0	-	2	0	-	5	0	-	0	0	-	21	0	-	0	0	-	14	0	-	10	0	-	5	0	-	21
KE	1	0	-	0	0	-	81	0	-	8	0	-	37	1	0.03694	7	0	-	7	0	-	0	0	-	3	0	-	2	0	-	0	0	-	18	0	-	0	0	-	10	0	-	10	0	-	3	0	-	21
KG	12	0	-	0	0	-	151	0	-	9	0	-	93	0	-	28	0	-	20	0	-	0	0	-	8	0	-	10	0	-	1	0	-	54	0	-	0	0	-	55	0	-	10	0	-	6	0	-	40
KH	11	0	-	0	0	-	115	0	-	13	0	-	68	0	-	28	0	-	13	0	-	0	0	-	7	0	-	5	0	-	4	0	-	24	0	-	0	0	-	43	0	-	16	0	-	6	0	-	26
KI	3	0	-	0	0	-	52	0	-	4	0	-	42	0	-	11	0	-	4	0	-	0	0	-	2	0	-	3	0	-	3	0	-	14	0	-	0	0	-	12	0	-	7	0	-	2	0	-	7
KL	4	0	-	0	0	-	104	1	0.11392	6	0	-	60	1	0.0589	16	0	-	5	0	-	0	0	-	5	0	-	1	0	-	3	0	-	22	0	-	0	0	-	30	0	-	9	0	-	2	0	-	19
KN	5	0	-	0	0	-	210	0	-	20	0	-	138	0	-	45	0	-	26	0	-	0	0	-	15	0	-	15	0	-	5	0	-	52	0	-	0	0	-	43	0	-	17	0	-	12	0	-	61
KQ	14	0	-	0	0	-	168	1	0.18206	19	0	-	103	0	-	35	0	-	30	0	-	0	0	-	8	0	-	6	0	-	4	0	-	47	0	-	0	0	-	46	0	-	16	0	-	6	0	-	41
KR	22	0	-	0	0	-	466	0	-	55	0	-	342	1	0.29686	108	2	0.00262	47	0	-	0	0	-	23	0	-	28	0	-	9	0	-	106	1	0.10134	0	0	-	136	0	-	44	0	-	30	0	-	132
LA	1	0	-	0	0	-	47	0	-	2	0	-	30	0	-	4	0	-	1	0	-	0	0	-	1	0	-	2	0	-	1	0	-	2	0	-	0	0	-	7	0	-	0	0	-	1	0	-	6
LC	3	0	-	0	0	-	72	1	0.08028	5	0	-	49	0	-	10	0	-	5	0	-	0	0	-	5	0	-	6	0	-	1	0	-	15	0	-	0	0	-	16	0	-	9	0	-	1	0	-	16
LD	0	0	-	0	0	-	9	0	-	0	0	-	3	0	-	0	0	-	0	0	-	0	0	-	0	0	-	0	0	-	0	0	-	0	0	-	0	0	-	0	0	-	0	0	-	0	0	-	1
LE	0	0	-	0	0	-	16	0	-	0	0	-	4	0	-	0	0	-	0	0	-	0	0	-	0	0	-	0	0	-	0	0	-	3	0	-	0	0	-	0	0	-	0	0	-	0	0	-	0
LG	0	0	-	0	0	-	6	0	-	0	0	-	7	0	-	0	0	-	0	0	-	0	0	-	0	0	-	0	0	-	0	0	-	3	0	-	0	0	-	0	0	-	0	0	-	0	0	-	0
LH	2	0	-	0	0	-	24	0	-	1	0	-	17	0	-	2	0	-	4	0	-	0	0	-	1	0	-	2	0	-	0	0	-	8	0	-	0	0	-	4	0	-	0	0	-	0	0	-	6
LI	31	0	-	0	0	-	691	1	0.56186	74	0	-	451	0	-	150	0	-	81	0	-	0	0	-	34	0	-	43	0	-	15	0	-	163	0	-	0	0	-	168	0	-	78	0	-	30	0	-	171
LN	0	0	-	0	0	-	5	0	-	0	0	-	5	0	-	0	0	-	0	0	-	0	0	-	0	0	-	0	0	-	0	0	-	1	0	-	0	0	-	0	0	-	0	0	-	0	0	-	0
LQ	1	0	-	0	0	-	27	0	-	4	0	-	29	0	-	5	0	-	2	0	-	0	0	-	2	0	-	2	0	-	0	0	-	11	0	-	0	0	-	5	0	-	3	0	-	1	0	-	8
LR	3	0	-	0	0	-	89	0	-	9	0	-	45	0	-	20	0	-	8	0	-	0	0	-	6	0	-	6	0	-	3	0	-	21	0	-	0	0	-	14	0	-	5	0	-	5	0	-	25
MA	1	0	-	0	0	-	49	0	-	4	0	-	31	0	-	11	0	-	4	0	-	0	0	-	5	0	-	1	0	-	3	0	-	11	0	-	0	0	-	14	0	-	4	0	-	2	0	-	7
MC	0	0	-	0	0	-	8	0	-	0	0	-	1	0	-	0	0	-	0	0	-	0	0	-	0	0	-	0	0	-	0	0	-	0	0	-	0	0	-	1	0	-	0	0	-	0	0	-	1
MD	3	0	-	0	0	-	53	0	-	8	0	-	31	0	-	11	0	-	7	0	-	0	0	-	5	0	-	3	0	-	0	0	-	14	0	-	0	0	-	24	0	-	4	0	-	3	0	-	14
ME	8	0	-	0	0	-	109	0	-	8	0	-	79	0	-	37	0	-	12	0	-	0	0	-	5	0	-	8	0	-	1	0	-	29	0	-	0	0	-	30	0	-	15	0	-	6	0	-	25
MG	2	0	-	0	0	-	24	0	-	1	0	-	17	0	-	6	0	-	2	0	-	0	0	-	1	0	-	0	0	-	0	0	-	7	0	-	0	0	-	3	0	-	2	0	-	1	0	-	4
MH	5	0	-	0	0	-	69	0	-	9	0	-	54	0	-	20	0	-	16	0	-	0	0	-	2	0	-	3	0	-	2	0	-	19	0	-	0	0	-	18	0	-	10	0	-	4	0	-	11
MI	18	0	-	0	0	-	293	0	-	29	0	-	203	0	-	72	0	-	35	0	-	0	0	-	15	0	-	15	0	-	8	0	-	67	0	-	0	0	-	89	0	-	32	0	-	17	0	-	66
MK	5	0	-	0	0	-	67	0	-	9	0	-	43	0	-	9	0	-	12	0	-	0	0	-	3	0	-	4	0	-	0	0	-	10	0	-	0	0	-	13	0	-	4	0	-	6	0	-	16
ML	33	0	-	0	0	-	620	0	-	69	0	-	429	0	-	123	0	-	74	0	-	0	0	-	25	0	-	41	0	-	18	0	-	152	1	0.14178	0	0	-	161	0	-	70	0	-	33	0	-	158
MN	0	0	-	0	0	-	7	0	-	0	0	-	5	0	-	0	0	-	0	0	-	0	0	-	0	0	-	0	0	-	0	0	-	0	0	-	0	0	-	0	0	-	0	0	-	0	0	-	0
MQ	0	0	-	0	0	-	19	0	-	2	0	-	15	0	-	3	0	-	1	0	-	0	0	-	0	0	-	1	0	-	1	0	-	5	0	-	0	0	-	1	0	-	2	0	-	0	0	-	1
MR	3	0	-	0	0	-	74	0	-	13	0	-	47	0	-	17	0	-	7	0	-	0	0	-	4	0	-	7	0	-	2	0	-	11	0	-	0	0	-	19	0	-	11	0	-	4	0	-	23
NA	4	0	-	0	0	-	69	0	-	5	0	-	48	0	-	10	0	-	7	0	-	0	0	-	5	0	-	1	0	-	2	0	-	14	0	-	0	0	-	18	0	-	3	0	-	1	0	-	16
NR	0	0	-	0	0	-	11	0	-	0	0	-	9	1	0.00978	2	0	-	1	0	-	0	0	-	0	0	-	0	0	-	0	0	-	2	0	-	0	0	-	4	0	-	0	0	-	0	0	-	5
PA	9	0	-	0	0	-	159	1	0.17064	15	0	-	104	0	-	24	0	-	13	0	-	0	0	-	6	0	-	16	0	-	5	0	-	36	0	-	0	0	-	37	0	-	19	0	-	7	0	-	41
PC	3	0	-	0	0	-	61	0	-	7	0	-	40	0	-	8	0	-	8	0	-	0	0	-	2	0	-	2	0	-	1	0	-	22	0	-	0	0	-	20	0	-	8	0	-	7	0	-	20
PD	3	0	-	0	0	-	36	0	-	5	0	-	21	0	-	9	0	-	5	0	-	0	0	-	3	0	-	3	0	-	1	0	-	9	0	-	0	0	-	10	0	-	8	0	-	3	0	-	10
PE	3	0	-	0	0	-	78	0	-	5	0	-	42	0	-	16	0	-	4	0	-	0	0	-	2	0	-	5	0	-	0	0	-	16	0	-	0	0	-	16	0	-	4	0	-	2	0	-	16
PF	0	0	-	0	0	-	1	0	-	0	0	-	0	0	-	0	0	-	0	0	-	0	0	-	0	0	-	0	0	-	0	0	-	1	0	-	0	0	-	0	0	-	0	0	-	0	0	-	0
PG	0	0	-	0	0	-	9	0	-	0	0	-	1	0	-	1	0	-	0	0	-	0	0	-	0	0	-	0	0	-	0	0	-	1	0	-	0	0	-	1	0	-	0	0	-	0	0	-	1
PH	3	0	-	0	0	-	37	0	-	2	0	-	14	0	-	8	0	-	2	0	-	0	0	-	0	0	-	1	0	-	0	0	-	12	0	-	0	0	-	8	0	-	2	0	-	1	0	-	13
PI	4	0	-	0	0	-	79	0	-	9	0	-	47	0	-	25	0	-	8	0	-	0	0	-	5	0	-	6	0	-	2	0	-	14	0	-	0	0	-	16	0	-	7	0	-	5	0	-	16
PK	2	0	-	0	0	-	131	0	-	15	0	-	101	0	-	32	0	-	16	0	-	0	0	-	11	0	-	13	0	-	4	0	-	36	0	-	0	0	-	37	0	-	11	0	-	4	0	-	32
PL	0	0	-	0	0	-	7	0	-	0	0	-	2	0	-	0	0	-	0	0	-	0	0	-	0	0	-	0	0	-	0	0	-	1	0	-	0	0	-	1	0	-	0	0	-	0	0	-	1
PM	0	0	-	0	0	-	15	0	-	2	0	-	8	0	-	3	0	-	2	0	-	0	0	-	0	0	-	1	0	-	1	0	-	2	0	-	0	0	-	2	0	-	1	0	-	2	0	-	4
PN	0	0	-	0	0	-	7	0	-	0	0	-	3	0	-	0	0	-	0	0	-	0	0	-	0	0	-	0	0	-	0	0	-	0	0	-	0	0	-	0	0	-	0	0	-	0	0	-	0
PQ	4	0	-	0	0	-	54	2	0.00182	10	0	-	44	0	-	13	0	-	6	0	-	0	0	-	3	0	-	2	0	-	1	0	-	12	0	-	0	0	-	9	0	-	4	0	-	4	0	-	16
PR	3	0	-	0	0	-	50	0	-	3	0	-	37	0	-	9	0	-	2	0	-	0	0	-	3	0	-	3	0	-	2	0	-	11	0	-	0	0	-	11	1	0.01222	2	0	-	2	0	-	17
QA	8	0	-	0	0	-	126	0	-	15	0	-	89	0	-	33	0	-	21	0	-	0	0	-	9	0	-	10	0	-	4	0	-	34	0	-	0	0	-	20	0	-	11	0	-	10	0	-	32
QC	0	0	-	0	0	-	4	0	-	0	0	-	5	0	-	0	0	-	0	0	-	0	0	-	0	0	-	0	0	-	0	0	-	0	0	-	0	0	-	0	0	-	2	0	-	0	0	-	0
QD	11	0	-	0	0	-	108	0	-	14	0	-	72	0	-	17	0	-	17	0	-	0	0	-	9	0	-	4	0	-	3	0	-	16	0	-	0	0	-	33	0	-	9	0	-	3	0	-	27
QN	3	0	-	0	0	-	40	0	-	2	0	-	15	0	-	2	0	-	0	0	-	0	0	-	1	0	-	0	0	-	1	0	-	3	0	-	0	0	-	10	0	-	2	0	-	2	0	-	5
QR	13	0	-	0	0	-	166	1	0.17688	21	0	-	113	0	-	40	0	-	23	0	-	0	0	-	12	0	-	9	0	-	4	0	-	42	0	-	0	0	-	61	0	-	25	0	-	16	0	-	45
RA	0	0	-	0	0	-	20	0	-	0	0	-	8	0	-	0	0	-	1	0	-	0	0	-	1	0	-	1	0	-	1	0	-	1	0	-	0	0	-	2	0	-	1	0	-	0	0	-	0
SA	41	0	-	0	0	-	583	0	-	63	0	-	410	0	-	124	0	-	62	0	-	0	0	-	31	1	0.03244	34	0	-	12	0	-	143	0	-	0	0	-	128	1	0.14092	63	0	-	31	0	-	130
SC	7	0	-	0	0	-	104	0	-	9	0	-	49	0	-	13	0	-	17	0	-	0	0	-	5	0	-	8	0	-	0	0	-	16	0	-	0	0	-	20	0	-	17	0	-	8	0	-	15
SD	1	0	-	0	0	-	59	1	0.06816	5	0	-	58	1	0.06076	12	0	-	6	0	-	0	0	-	4	0	-	1	0	-	1	0	-	22	0	-	0	0	-	11	0	-	2	0	-	2	0	-	19
SE	13	0	-	0	0	-	157	0	-	22	0	-	118	0	-	31	0	-	19	0	-	0	0	-	7	0	-	9	0	-	3	0	-	44	0	-	0	0	-	43	0	-	15	0	-	13	0	-	55
SF	1	0	-	0	0	-	16	0	-	3	0	-	12	0	-	3	0	-	1	0	-	0	0	-	1	0	-	0	0	-	0	0	-	4	0	-	0	0	-	2	0	-	4	0	-	1	0	-	4
SG	4	0	-	0	0	-	83	0	-	7	1	0.00348	59	0	-	7	0	-	7	0	-	0	0	-	4	0	-	3	0	-	0	0	-	19	0	-	0	0	-	16	0	-	5	0	-	7	0	-	25
SH	0	0	-	0	0	-	12	0	-	0	0	-	7	0	-	1	0	-	0	0	-	0	0	-	0	0	-	0	0	-	0	0	-	1	0	-	0	0	-	1	0	-	0	0	-	0	0	-	1
SI	0	0	-	0	0	-	20	0	-	0	0	-	9	0	-	0	0	-	0	0	-	0	0	-	0	0	-	0	0	-	0	0	-	1	0	-	0	0	-	2	0	-	3	0	-	0	0	-	2
SK	7	0	-	0	0	-	131	0	-	15	0	-	111	0	-	39	0	-	24	0	-	0	0	-	7	0	-	9	0	-	6	0	-	44	0	-	0	0	-	38	0	-	19	0	-	9	0	-	45
SL	7	0	-	0	0	-	144	0	-	9	0	-	86	0	-	21	0	-	9	0	-	0	0	-	7	0	-	10	0	-	3	0	-	27	0	-	0	0	-	29	0	-	17	0	-	6	0	-	36
SM	3	0	-	0	0	-	71	0	-	8	0	-	39	0	-	13	0	-	11	0	-	0	0	-	2	0	-	4	0	-	3	0	-	24	0	-	0	0	-	17	0	-	10	0	-	9	0	-	10
SN	11	0	-	0	0	-	249	1	0.2584	31	0	-	176	0	-	69	0	-	43	0	-	0	0	-	19	0	-	15	0	-	12	0	-	76	1	0.07336	0	0	-	78	0	-	32	1	0.03404	23	0	-	53
SP	5	0	-	0	0	-	100	1	0.10948	16	0	-	83	0	-	29	0	-	15	0	-	0	0	-	8	0	-	7	0	-	0	0	-	29	0	-	0	0	-	20	0	-	15	0	-	10	0	-	25
SQ	3	0	-	0	0	-	83	0	-	9	0	-	48	0	-	16	0	-	8	0	-	0	0	-	3	0	-	1	0	-	0	0	-	18	0	-	0	0	-	22	0	-	10	0	-	5	0	-	22
SR	3	0	-	0	0	-	42	0	-	2	0	-	37	0	-	10	0	-	5	0	-	0	0	-	3	0	-	1	0	-	1	0	-	11	0	-	0	0	-	13	0	-	1	0	-	2	0	-	6
TA	39	0	-	0	0	-	403	0	-	49	0	-	286	0	-	88	0	-	57	0	-	0	0	-	26	0	-	29	0	-	19	0	-	102	0	-	0	0	-	107	0	-	36	0	-	16	0	-	114
TC	0	0	-	0	0	-	26	0	-	3	0	-	14	0	-	3	0	-	1	0	-	0	0	-	0	0	-	0	0	-	0	0	-	6	0	-	0	0	-	4	0	-	3	0	-	0	0	-	5
TD	0	0	-	0	0	-	10	0	-	1	0	-	2	0	-	1	0	-	0	0	-	0	0	-	0	0	-	0	0	-	0	0	-	0	0	-	0	0	-	1	0	-	0	0	-	0	0	-	1
TE	11	0	-	0	0	-	132	0	-	7	0	-	93	0	-	32	0	-	15	0	-	0	0	-	15	0	-	9	0	-	4	0	-	34	0	-	0	0	-	40	0	-	20	0	-	7	0	-	37
TF	0	0	-	0	0	-	4	0	-	0	0	-	1	0	-	0	0	-	0	0	-	0	0	-	0	0	-	0	0	-	0	0	-	0	0	-	0	0	-	1	0	-	0	0	-	0	0	-	0
TG	0	0	-	0	0	-	4	0	-	0	0	-	4	0	-	0	0	-	0	0	-	0	0	-	0	0	-	0	0	-	0	0	-	1	0	-	0	0	-	0	0	-	0	0	-	0	0	-	2
TH	0	0	-	0	0	-	24	0	-	3	0	-	9	0	-	3	0	-	0	0	-	0	0	-	1	0	-	0	0	-	1	0	-	4	0	-	0	0	-	6	0	-	1	0	-	1	0	-	4
TI	6	0	-	0	0	-	173	1	0.18426	18	0	-	139	0	-	46	0	-	19	0	-	0	0	-	20	0	-	11	0	-	4	0	-	58	0	-	0	0	-	39	0	-	35	0	-	12	0	-	36
TK	11	0	-	0	0	-	232	0	-	26	0	-	150	0	-	47	0	-	21	0	-	0	0	-	4	0	-	13	0	-	2	0	-	55	0	-	0	0	-	46	0	-	25	0	-	16	0	-	63
TL	8	0	-	0	0	-	113	0	-	12	0	-	75	0	-	23	0	-	5	0	-	0	0	-	4	0	-	3	0	-	6	0	-	23	0	-	0	0	-	25	0	-	15	0	-	9	0	-	31
TM	1	0	-	0	0	-	6	0	-	0	0	-	9	0	-	0	0	-	0	0	-	0	0	-	0	0	-	0	0	-	0	0	-	2	0	-	0	0	-	0	0	-	0	0	-	0	0	-	1
TN	1	0	-	0	0	-	53	0	-	7	0	-	40	0	-	7	0	-	4	0	-	0	0	-	0	0	-	1	0	-	0	0	-	15	0	-	0	0	-	12	0	-	2	0	-	3	0	-	13
TP	5	0	-	0	0	-	177	0	-	22	0	-	134	0	-	42	0	-	13	0	-	0	0	-	17	0	-	2	0	-	7	0	-	39	0	-	0	0	-	40	0	-	15	0	-	11	0	-	46
TQ	0	0	-	0	0	-	17	0	-	0	0	-	11	0	-	1	0	-	0	0	-	0	0	-	0	0	-	0	0	-	0	0	-	0	0	-	0	0	-	0	0	-	0	0	-	0	0	-	3
TR	16	0	-	0	0	-	247	1	0.25074	26	0	-	169	0	-	68	0	-	29	0	-	0	0	-	18	0	-	11	0	-	6	0	-	62	0	-	0	0	-	57	0	-	33	0	-	12	0	-	79
TS	32	0	-	0	0	-	427	0	-	44	0	-	301	0	-	106	0	-	50	0	-	0	0	-	17	0	-	24	0	-	10	1	0.0236	96	0	-	0	0	-	128	0	-	52	0	-	23	0	-	94
VA	25	0	-	0	0	-	450	1	0.41682	58	0	-	319	0	-	99	0	-	48	0	-	0	0	-	24	0	-	23	0	-	8	0	-	116	0	-	0	0	-	151	0	-	44	0	-	27	0	-	106
VC	2	0	-	0	0	-	106	0	-	9	0	-	57	1	0.05644	16	0	-	9	0	-	0	0	-	4	0	-	7	0	-	2	0	-	17	0	-	0	0	-	21	0	-	10	0	-	4	0	-	31
VD	0	0	-	0	0	-	13	0	-	0	0	-	8	0	-	2	0	-	0	0	-	0	0	-	0	0	-	0	0	-	0	0	-	1	0	-	0	0	-	1	0	-	0	0	-	0	0	-	2
VE	0	0	-	0	0	-	12	0	-	0	0	-	4	0	-	1	0	-	0	0	-	0	0	-	0	0	-	0	0	-	0	0	-	2	0	-	0	0	-	0	0	-	0	0	-	0	0	-	2
VF	5	0	-	0	0	-	115	0	-	7	0	-	82	0	-	17	0	-	14	0	-	0	0	-	6	0	-	5	0	-	4	0	-	26	0	-	0	0	-	27	0	-	9	0	-	4	0	-	31
VG	4	0	-	0	0	-	65	0	-	9	0	-	42	0	-	13	0	-	8	0	-	0	0	-	4	0	-	3	0	-	2	0	-	22	0	-	0	0	-	25	1	0.02984	3	0	-	4	0	-	17
VH	1	0	-	0	0	-	16	0	-	2	0	-	6	0	-	2	0	-	0	0	-	0	0	-	0	0	-	1	0	-	2	0	-	3	0	-	0	0	-	1	0	-	0	0	-	0	0	-	1
VI	67	0	-	0	0	-	845	1	0.63754	98	0	-	626	0	-	208	0	-	117	0	-	0	0	-	47	0	-	57	0	-	29	0	-	213	1	0.19324	0	0	-	214	1	0.22618	104	1	0.1097	56	0	-	221
VK	0	0	-	0	0	-	51	0	-	6	0	-	21	0	-	8	0	-	0	0	-	0	0	-	3	0	-	0	0	-	0	0	-	12	0	-	0	0	-	11	0	-	2	0	-	0	0	-	9
VL	48	0	-	0	0	-	720	0	-	84	0	-	436	1	0.36572	161	0	-	74	0	-	0	0	-	45	0	-	33	0	-	18	0	-	162	0	-	0	0	-	186	0	-	67	0	-	46	1	0.04962	193
VM	4	1	0.00432	0	0	-	143	0	-	12	0	-	112	0	-	24	0	-	16	1	0.01572	0	0	-	8	0	-	7	0	-	5	0	-	25	0	-	0	0	-	36	0	-	20	0	-	4	0	-	47
VN	6	0	-	0	0	-	91	0	-	13	0	-	71	0	-	16	0	-	15	0	-	0	0	-	2	0	-	4	0	-	2	0	-	27	0	-	0	0	-	37	0	-	9	0	-	3	0	-	24
VP	0	0	-	0	0	-	15	0	-	0	0	-	6	0	-	0	0	-	0	0	-	0	0	-	0	0	-	0	0	-	0	0	-	1	0	-	0	0	-	0	0	-	0	0	-	0	0	-	2
VQ	4	0	-	0	0	-	74	0	-	11	0	-	53	0	-	19	1	0.01668	7	0	-	0	0	-	7	0	-	5	0	-	4	0	-	22	0	-	0	0	-	13	0	-	8	0	-	3	0	-	32
VR	0	0	-	0	0	-	19	0	-	0	0	-	6	0	-	1	0	-	0	0	-	0	0	-	0	0	-	0	0	-	0	0	-	1	0	-	0	0	-	0	0	-	0	0	-	0	0	-	0
VS	11	0	-	0	0	-	165	0	-	18	0	-	156	0	-	47	0	-	29	0	-	0	0	-	7	0	-	8	0	-	4	0	-	49	0	-	0	0	-	54	0	-	24	0	-	5	0	-	55
VT	5	0	-	0	0	-	110	0	-	12	0	-	62	0	-	15	0	-	5	0	-	0	0	-	6	0	-	9	0	-	2	0	-	19	0	-	0	0	-	30	0	-	10	0	-	4	0	-	27
VW	0	0	-	0	0	-	0	0	-	0	0	-	0	0	-	0	0	-	0	0	-	0	0	-	0	0	-	0	0	-	0	0	-	0	0	-	0	0	-	0	0	-	0	0	-	0	0	-	0
VY	0	0	-	0	0	-	4	0	-	0	0	-	5	0	-	0	0	-	0	0	-	0	0	-	0	0	-	0	0	-	0	0	-	1	0	-	0	0	-	0	0	-	0	0	-	0	0	-	0
WA	0	0	-	0	0	-	6	0	-	1	0	-	4	0	-	5	0	-	1	0	-	0	0	-	0	0	-	0	0	-	0	0	-	1	0	-	0	0	-	1	0	-	0	0	-	2	0	-	0
WC	0	0	-	0	0	-	5	0	-	0	0	-	4	0	-	0	0	-	0	0	-	0	0	-	0	0	-	0	0	-	0	0	-	3	0	-	0	0	-	1	0	-	0	0	-	0	0	-	0
WD	0	0	-	0	0	-	0	0	-	0	0	-	0	0	-	0	0	-	0	0	-	0	0	-	0	0	-	0	0	-	0	0	-	0	0	-	0	0	-	0	0	-	0	0	-	0	0	-	0
WE	4	0	-	0	0	-	50	0	-	3	0	-	44	0	-	11	0	-	5	0	-	0	0	-	2	0	-	1	0	-	5	0	-	8	0	-	0	0	-	12	0	-	9	0	-	4	0	-	16
WF	6	0	-	0	0	-	61	0	-	6	0	-	42	0	-	8	0	-	6	0	-	0	0	-	2	0	-	1	0	-	0	0	-	9	0	-	0	0	-	11	0	-	2	0	-	5	0	-	15
WG	0	0	-	0	0	-	1	0	-	0	0	-	0	0	-	0	0	-	0	0	-	0	0	-	0	0	-	0	0	-	0	0	-	0	0	-	0	0	-	0	0	-	0	0	-	0	0	-	0
WH	0	0	-	0	0	-	0	0	-	0	0	-	0	0	-	0	0	-	0	0	-	0	0	-	0	0	-	0	0	-	0	0	-	0	0	-	0	0	-	0	0	-	0	0	-	0	0	-	0
WI	0	0	-	0	0	-	2	0	-	0	0	-	0	0	-	0	0	-	0	0	-	0	0	-	0	0	-	0	0	-	0	0	-	0	0	-	0	0	-	0	0	-	0	0	-	0	0	-	0
WK	0	0	-	0	0	-	2	0	-	0	0	-	1	0	-	0	0	-	0	0	-	0	0	-	0	0	-	0	0	-	0	0	-	0	0	-	0	0	-	1	0	-	0	0	-	0	0	-	0
WL	0	0	-	0	0	-	20	0	-	0	0	-	8	0	-	3	0	-	1	0	-	0	0	-	1	0	-	2	0	-	0	0	-	3	0	-	0	0	-	3	0	-	1	0	-	0	0	-	4
WM	0	0	-	0	0	-	4	0	-	0	0	-	0	0	-	0	0	-	0	0	-	0	0	-	0	0	-	0	0	-	0	0	-	0	0	-	0	0	-	0	0	-	0	0	-	0	0	-	0
WN	0	0	-	0	0	-	1	0	-	0	0	-	0	0	-	0	0	-	0	0	-	0	0	-	0	0	-	0	0	-	0	0	-	0	0	-	0	0	-	0	0	-	0	0	-	0	0	-	0
WP	0	0	-	0	0	-	2	0	-	0	0	-	1	0	-	0	0	-	0	0	-	0	0	-	0	0	-	0	0	-	0	0	-	0	0	-	0	0	-	1	0	-	0	0	-	0	0	-	0
WQ	0	0	-	0	0	-	2	0	-	0	0	-	1	0	-	0	0	-	0	0	-	0	0	-	0	0	-	0	0	-	0	0	-	0	0	-	0	0	-	0	0	-	0	0	-	0	0	-	0
WR	1	0	-	0	0	-	23	0	-	5	0	-	14	0	-	5	0	-	2	0	-	0	0	-	1	0	-	2	0	-	0	0	-	4	0	-	0	0	-	9	0	-	2	0	-	1	0	-	7
WS	0	0	-	0	0	-	1	0	-	0	0	-	1	0	-	0	0	-	0	0	-	0	0	-	0	0	-	0	0	-	0	0	-	0	0	-	0	0	-	0	0	-	0	0	-	0	0	-	0
WT	0	0	-	0	0	-	0	0	-	0	0	-	0	0	-	0	0	-	0	0	-	0	0	-	0	0	-	0	0	-	0	0	-	0	0	-	0	0	-	0	0	-	0	0	-	0	0	-	0
YA	2	0	-	0	0	-	15	0	-	2	0	-	6	0	-	2	0	-	1	0	-	0	0	-	1	0	-	1	0	-	0	0	-	0	0	-	0	0	-	5	0	-	1	0	-	1	0	-	7
YC	3	0	-	0	0	-	22	0	-	2	0	-	16	0	-	5	0	-	3	0	-	0	0	-	2	0	-	2	0	-	1	0	-	3	0	-	0	0	-	4	0	-	3	0	-	2	0	-	10
YD	1	0	-	0	0	-	40	0	-	4	0	-	30	0	-	12	0	-	2	0	-	0	0	-	1	0	-	3	0	-	1	0	-	9	0	-	0	0	-	7	0	-	5	0	-	2	0	-	13
YE	5	0	-	0	0	-	89	0	-	8	0	-	50	0	-	9	0	-	4	0	-	0	0	-	6	0	-	2	0	-	2	0	-	23	0	-	0	0	-	25	0	-	8	0	-	3	0	-	23
YF	12	0	-	0	0	-	135	0	-	6	0	-	94	0	-	31	0	-	18	0	-	0	0	-	9	0	-	6	0	-	3	0	-	25	0	-	0	0	-	35	0	-	16	0	-	7	0	-	36
YG	2	0	-	0	0	-	6	0	-	0	0	-	3	0	-	0	0	-	0	0	-	0	0	-	0	0	-	0	0	-	0	0	-	0	0	-	0	0	-	0	0	-	1	0	-	0	0	-	0
YH	2	0	-	0	0	-	23	0	-	1	0	-	12	0	-	3	0	-	4	0	-	0	0	-	2	0	-	0	0	-	0	0	-	6	0	-	0	0	-	6	0	-	2	0	-	2	0	-	2
YI	0	0	-	0	0	-	4	0	-	0	0	-	2	0	-	0	0	-	0	0	-	0	0	-	0	0	-	0	0	-	0	0	-	0	0	-	0	0	-	0	0	-	0	0	-	0	0	-	0
YK	1	0	-	0	0	-	58	0	-	7	0	-	34	0	-	15	0	-	9	0	-	0	0	-	4	0	-	3	0	-	1	0	-	15	0	-	0	0	-	21	0	-	8	0	-	4	0	-	18
YL	5	0	-	0	0	-	76	0	-	11	0	-	48	0	-	11	0	-	10	0	-	0	0	-	3	0	-	5	0	-	0	0	-	16	0	-	0	0	-	16	0	-	10	0	-	4	0	-	26
YM	1	0	-	0	0	-	18	0	-	0	0	-	20	0	-	2	0	-	2	0	-	0	0	-	2	0	-	3	0	-	1	0	-	5	0	-	0	0	-	7	0	-	4	0	-	4	0	-	6
YN	5	0	-	0	0	-	42	1	0.04766	5	0	-	26	0	-	10	0	-	5	0	-	0	0	-	1	0	-	4	0	-	1	0	-	12	0	-	0	0	-	11	0	-	11	0	-	2	0	-	5
YP	0	0	-	0	0	-	1	0	-	0	0	-	0	0	-	0	0	-	0	0	-	0	0	-	0	0	-	0	0	-	0	0	-	0	0	-	0	0	-	0	0	-	0	0	-	0	0	-	0
YQ	0	0	-	0	0	-	4	0	-	0	0	-	4	0	-	0	0	-	0	0	-	0	0	-	0	0	-	0	0	-	0	0	-	0	0	-	0	0	-	1	0	-	0	0	-	0	0	-	0
YR	2	0	-	0	0	-	6	0	-	0	0	-	1	0	-	1	0	-	1	0	-	0	0	-	0	0	-	0	0	-	0	0	-	0	0	-	0	0	-	2	0	-	0	0	-	0	0	-	0
YS	1	0	-	0	0	-	19	0	-	2	0	-	14	0	-	3	0	-	3	0	-	0	0	-	1	0	-	2	0	-	0	0	-	4	0	-	0	0	-	5	0	-	4	0	-	1	0	-	8
YT	0	0	-	0	0	-	5	0	-	0	0	-	5	0	-	0	0	-	0	0	-	0	0	-	0	0	-	0	0	-	0	0	-	1	0	-	0	0	-	0	0	-	0	0	-	0	0	-	0
YW	2	0	-	0	0	-	38	0	-	0	0	-	19	0	-	3	0	-	3	0	-	0	0	-	1	0	-	1	0	-	0	0	-	4	0	-	0	0	-	6	0	-	2	0	-	1	0	-	6
[truncated: 212 more columns]
