# Supplementary material for: Molecular evolution of cyclin proteins in animals and fungi
Source: BMC Evol Biol. 2011 Jul 28;11:224. doi: 10.1186/1471-2148-11-224 (PMC3162929; doi:10.1186/1471-2148-11-224)
Supplement: Additional file 5 — The packed archive contains MS Excel 2007 files. Each file represents the data on expected and observed number of amino acid replacements on each branch of the A-, B-, D-, and E- cyclin protein trees with probabilities p of its observation according to the stationary and homogeneous Markov model of protein evolution. These Excel files also contain the phylogenetic trees with ancestral node labels. [file 1471-2148-11-224-S5.GZ › cyclinE_aa_changes.xlsx]

## Sheet: ancescon
Branches	N10_N11			N10_N13			N11_N12			N11_Canis_familiaris_484610			N12_Equus_caballus_100053882			N12_Bos_taurus_533526			N13_N14			N13_N15			N14_Rattus_norvegicus_25729			N14_Mus_musculus_12447			N15_Homo_sapiens_898			N15_Macaca_mulatta_700589			N16_Gallus_gallus_426117			N16_Taeniopygia_guttata_100220841			N17_N18			N17_Danio_rerio_30188			N18_Oryzias_latipes_19428
Amino acid replacement type	Expected(Simulated)	Observed	p-value	Expected(Simulated)	Observed	p-value	Expected(Simulated)	Observed	p-value	Expected(Simulated)	Observed	p-value	Expected(Simulated)	Observed	p-value	Expected(Simulated)	Observed	p-value	Expected(Simulated)	Observed	p-value	Expected(Simulated)	Observed	p-value	Expected(Simulated)	Observed	p-value	Expected(Simulated)	Observed	p-value	Expected(Simulated)	Observed	p-value	Expected(Simulated)	Observed	p-value	Expected(Simulated)	Observed	p-value	Expected(Simulated)	Observed	p-value	Expected(Simulated)	Observed	p-value	Expected(Simulated)	Observed	p-value	Expected(Simulated)
CA	3	0	-	4	0	-	1	0	-	13	0	-	8	0	-	5	0	-	38	0	-	19	0	-	0	0	-	0	0	-	0	0	-	5	0	-	3	0	-	39	0	-	71	1	0.07388	35	0	-	32
CD	0	0	-	0	0	-	0	0	-	1	0	-	0	0	-	1	0	-	6	0	-	1	0	-	0	0	-	0	0	-	0	0	-	0	0	-	0	0	-	2	0	-	12	0	-	4	0	-	1
CN	1	0	-	0	0	-	0	0	-	3	0	-	2	0	-	0	0	-	13	0	-	1	0	-	0	0	-	0	0	-	0	0	-	0	0	-	2	0	-	4	0	-	12	0	-	11	0	-	10
CR	3	0	-	9	0	-	3	0	-	14	0	-	13	0	-	9	0	-	55	0	-	18	0	-	0	0	-	0	0	-	0	0	-	3	0	-	15	0	-	60	0	-	90	0	-	54	0	-	58
DA	0	0	-	1	0	-	0	0	-	10	0	-	7	1	0.00802	4	0	-	33	0	-	8	1	0.00812	0	0	-	0	0	-	0	0	-	0	0	-	2	0	-	19	0	-	67	0	-	32	0	-	42
DN	38	0	-	44	0	-	21	0	-	87	0	-	108	0	-	51	0	-	329	0	-	128	0	-	0	0	-	0	0	-	0	0	-	20	0	-	54	0	-	321	1	0.32436	484	0	-	282	0	-	319
DR	5	0	-	5	0	-	7	0	-	16	0	-	13	0	-	1	0	-	39	0	-	14	0	-	0	0	-	0	0	-	0	0	-	1	0	-	9	0	-	43	0	-	77	0	-	46	0	-	43
EA	7	0	-	11	0	-	3	0	-	14	0	-	20	0	-	13	0	-	83	0	-	32	0	-	0	0	-	0	0	-	0	0	-	4	0	-	14	0	-	84	0	-	106	0	-	62	0	-	69
EC	0	0	-	0	0	-	0	0	-	0	0	-	0	0	-	0	0	-	2	0	-	0	0	-	0	0	-	0	0	-	0	0	-	0	0	-	0	0	-	1	0	-	2	0	-	1	0	-	1
ED	68	0	-	88	0	-	44	0	-	237	2	0.0197	276	0	-	96	0	-	817	0	-	333	0	-	0	0	-	0	0	-	0	0	-	47	0	-	190	1	0.19938	802	1	0.63466	1235	0	-	813	2	0.20834	842
EN	0	0	-	0	0	-	0	0	-	1	0	-	2	0	-	1	0	-	18	0	-	4	0	-	0	0	-	0	0	-	0	0	-	0	0	-	0	0	-	14	0	-	43	0	-	8	0	-	18
EQ	32	0	-	26	0	-	14	0	-	83	0	-	82	0	-	33	0	-	284	0	-	116	1	0.11274	0	0	-	0	0	-	0	0	-	9	0	-	56	0	-	273	0	-	469	0	-	288	0	-	297
ER	3	0	-	12	0	-	1	0	-	10	0	-	27	0	-	13	0	-	73	0	-	34	0	-	0	0	-	0	0	-	0	0	-	2	0	-	15	0	-	69	0	-	117	0	-	64	0	-	71
FA	3	0	-	1	0	-	1	0	-	5	0	-	11	0	-	3	0	-	36	0	-	12	0	-	0	0	-	0	0	-	0	0	-	1	0	-	6	0	-	29	0	-	47	0	-	29	0	-	38
FC	6	0	-	3	0	-	6	0	-	10	0	-	16	0	-	10	0	-	34	0	-	18	0	-	0	0	-	0	0	-	0	0	-	2	0	-	3	0	-	44	0	-	91	0	-	47	0	-	36
FD	1	0	-	1	0	-	0	0	-	4	0	-	7	0	-	3	0	-	10	0	-	4	0	-	0	0	-	0	0	-	0	0	-	1	0	-	2	0	-	13	0	-	25	0	-	6	0	-	16
FE	0	0	-	0	0	-	0	0	-	0	0	-	0	0	-	0	0	-	2	0	-	1	0	-	0	0	-	0	0	-	0	0	-	0	0	-	0	0	-	1	0	-	9	0	-	3	0	-	1
FG	0	0	-	1	0	-	2	0	-	4	0	-	8	0	-	3	0	-	17	0	-	11	0	-	0	0	-	0	0	-	0	0	-	0	0	-	2	0	-	18	0	-	36	0	-	14	0	-	14
FH	2	0	-	9	0	-	3	0	-	23	0	-	26	0	-	9	0	-	54	0	-	16	0	-	0	0	-	0	0	-	0	0	-	2	0	-	8	0	-	53	0	-	83	0	-	51	0	-	59
FI	0	0	-	0	0	-	0	0	-	0	0	-	3	0	-	0	0	-	7	0	-	1	0	-	0	0	-	0	0	-	0	0	-	0	0	-	0	0	-	7	0	-	22	0	-	11	0	-	12
FK	0	0	-	2	0	-	0	0	-	0	0	-	4	0	-	0	0	-	5	0	-	0	0	-	0	0	-	0	0	-	0	0	-	0	0	-	3	0	-	6	0	-	19	0	-	6	0	-	6
FL	23	0	-	44	0	-	16	0	-	73	0	-	88	0	-	51	1	0.0473	273	0	-	108	0	-	0	0	-	0	0	-	0	0	-	21	0	-	57	0	-	281	1	0.2872	443	0	-	285	0	-	301
FM	4	0	-	0	0	-	1	0	-	5	0	-	1	0	-	2	0	-	19	0	-	5	0	-	0	0	-	0	0	-	0	0	-	0	0	-	6	0	-	12	0	-	31	0	-	23	0	-	11
FN	0	0	-	0	0	-	0	0	-	0	0	-	0	0	-	0	0	-	0	0	-	0	0	-	0	0	-	0	0	-	0	0	-	0	0	-	0	0	-	0	0	-	7	0	-	1	0	-	2
FQ	0	0	-	0	0	-	0	0	-	0	0	-	0	0	-	0	0	-	0	0	-	1	0	-	0	0	-	0	0	-	0	0	-	0	0	-	0	0	-	1	0	-	10	0	-	1	0	-	2
FR	2	0	-	0	0	-	0	0	-	5	0	-	1	0	-	2	0	-	8	0	-	3	0	-	0	0	-	0	0	-	0	0	-	1	0	-	2	0	-	5	0	-	16	0	-	6	0	-	12
GA	15	0	-	13	0	-	4	0	-	27	0	-	41	0	-	15	0	-	149	1	0.1648	45	0	-	0	0	-	0	0	-	0	0	-	9	0	-	29	0	-	129	0	-	208	1	0.2035	121	1	0.11712	143
GC	0	0	-	3	0	-	1	0	-	2	0	-	4	0	-	0	0	-	10	0	-	6	0	-	0	0	-	0	0	-	0	0	-	0	0	-	2	0	-	17	0	-	16	0	-	11	0	-	13
GD	0	0	-	0	0	-	0	0	-	0	0	-	1	0	-	0	0	-	6	0	-	1	1	0.00124	0	0	-	0	0	-	0	0	-	0	0	-	1	0	-	0	0	-	18	0	-	10	0	-	3
GE	4	0	-	6	0	-	6	0	-	20	0	-	19	0	-	4	0	-	58	0	-	26	0	-	0	0	-	0	0	-	0	0	-	6	0	-	12	0	-	75	0	-	100	2	0.00534	82	1	0.08186	62
GN	2	0	-	5	0	-	3	0	-	9	0	-	15	0	-	9	0	-	51	0	-	21	0	-	0	0	-	0	0	-	0	0	-	7	0	-	10	0	-	42	0	-	82	0	-	57	0	-	51
GQ	7	0	-	6	0	-	2	0	-	14	0	-	18	0	-	8	0	-	70	0	-	27	0	-	0	0	-	0	0	-	0	0	-	2	0	-	10	0	-	65	0	-	89	0	-	60	0	-	54
GR	4	0	-	2	0	-	0	0	-	7	0	-	8	0	-	6	0	-	31	0	-	8	0	-	0	0	-	0	0	-	0	0	-	2	0	-	2	0	-	24	0	-	49	0	-	29	0	-	34
HA	0	0	-	0	0	-	0	0	-	0	0	-	0	0	-	0	0	-	2	0	-	0	0	-	0	0	-	0	0	-	0	0	-	0	0	-	0	0	-	1	0	-	3	0	-	0	0	-	2
HC	0	0	-	0	0	-	0	0	-	0	0	-	0	0	-	0	0	-	1	0	-	0	0	-	0	0	-	0	0	-	0	0	-	0	0	-	0	0	-	3	0	-	6	0	-	2	0	-	2
HD	1	0	-	0	0	-	0	0	-	1	0	-	0	0	-	0	0	-	8	0	-	1	0	-	0	0	-	0	0	-	0	0	-	0	0	-	0	0	-	8	0	-	15	0	-	5	0	-	3
HE	4	0	-	4	0	-	2	0	-	8	0	-	11	0	-	4	0	-	33	0	-	8	0	-	0	0	-	0	0	-	0	0	-	0	0	-	8	0	-	34	0	-	54	0	-	32	0	-	39
HG	0	0	-	0	0	-	0	0	-	0	0	-	0	0	-	1	0	-	7	0	-	2	0	-	0	0	-	0	0	-	0	0	-	0	0	-	0	0	-	2	0	-	14	0	-	6	0	-	10
HN	4	0	-	5	0	-	2	0	-	9	0	-	8	0	-	6	0	-	37	0	-	14	0	-	0	0	-	0	0	-	0	0	-	1	0	-	12	0	-	31	0	-	48	1	0.04984	36	0	-	43
HQ	10	0	-	12	0	-	4	0	-	25	0	-	42	0	-	18	0	-	120	0	-	49	0	-	0	0	-	0	0	-	0	0	-	10	0	-	20	0	-	120	0	-	159	0	-	116	0	-	90
HR	8	1	0.00674	6	0	-	7	0	-	32	0	-	26	1	0.03258	15	0	-	96	0	-	55	0	-	0	0	-	0	0	-	0	0	-	10	0	-	17	0	-	76	0	-	136	0	-	96	0	-	106
IA	5	0	-	2	0	-	2	0	-	17	0	-	21	0	-	7	0	-	70	0	-	24	0	-	0	0	-	0	0	-	0	0	-	4	0	-	16	0	-	59	0	-	118	0	-	78	0	-	71
IC	5	0	-	5	0	-	4	0	-	12	0	-	14	0	-	6	0	-	53	0	-	27	0	-	0	0	-	0	0	-	0	0	-	4	0	-	7	0	-	41	0	-	90	0	-	47	0	-	58
ID	1	0	-	1	0	-	0	0	-	3	0	-	0	0	-	0	0	-	14	0	-	2	0	-	0	0	-	0	0	-	0	0	-	0	0	-	2	0	-	4	0	-	14	0	-	6	0	-	11
IE	0	0	-	2	0	-	1	0	-	1	0	-	3	0	-	3	0	-	9	0	-	3	0	-	0	0	-	0	0	-	0	0	-	2	0	-	0	0	-	16	0	-	20	0	-	10	1	0.00994	16
IG	0	0	-	0	0	-	0	0	-	0	0	-	3	0	-	0	0	-	3	0	-	0	0	-	0	0	-	0	0	-	0	0	-	0	0	-	0	0	-	2	0	-	12	0	-	1	0	-	3
IH	0	0	-	1	0	-	0	0	-	0	0	-	0	0	-	0	0	-	0	0	-	0	0	-	0	0	-	0	0	-	0	0	-	0	0	-	0	0	-	0	0	-	5	0	-	0	0	-	1
IN	7	0	-	4	0	-	1	0	-	9	0	-	9	0	-	2	0	-	29	0	-	11	0	-	0	0	-	0	0	-	0	0	-	0	0	-	5	0	-	22	0	-	42	0	-	37	0	-	47
IQ	0	0	-	2	0	-	0	0	-	1	0	-	2	0	-	0	0	-	5	0	-	3	0	-	0	0	-	0	0	-	0	0	-	0	0	-	0	0	-	8	0	-	23	0	-	2	0	-	4
IR	8	0	-	9	0	-	4	0	-	17	0	-	17	0	-	5	0	-	50	0	-	20	0	-	0	0	-	0	0	-	0	0	-	3	0	-	14	0	-	50	0	-	86	0	-	73	0	-	66
KA	7	0	-	3	0	-	1	0	-	10	0	-	10	0	-	2	0	-	29	0	-	10	0	-	0	0	-	0	0	-	0	0	-	1	0	-	7	0	-	32	0	-	50	0	-	30	0	-	39
KC	2	0	-	3	0	-	1	0	-	2	0	-	7	0	-	5	0	-	20	0	-	14	0	-	0	0	-	0	0	-	0	0	-	1	0	-	9	0	-	22	0	-	51	0	-	23	0	-	23
KD	4	0	-	10	0	-	4	0	-	22	0	-	18	0	-	12	0	-	75	0	-	39	0	-	0	0	-	0	0	-	0	0	-	5	0	-	14	0	-	76	0	-	124	0	-	69	0	-	97
KE	9	0	-	12	0	-	12	0	-	34	0	-	47	0	-	12	0	-	120	0	-	46	0	-	0	0	-	0	0	-	0	0	-	4	0	-	12	0	-	122	0	-	201	0	-	114	0	-	104
KG	1	0	-	0	0	-	2	0	-	8	0	-	9	0	-	5	0	-	13	0	-	11	0	-	0	0	-	0	0	-	0	0	-	1	0	-	9	0	-	21	0	-	38	0	-	20	0	-	25
KH	6	0	-	11	0	-	3	0	-	24	0	-	28	0	-	12	0	-	102	0	-	37	0	-	0	0	-	0	0	-	0	0	-	6	0	-	25	0	-	74	0	-	140	0	-	74	0	-	74
KI	0	0	-	0	0	-	0	0	-	0	0	-	2	0	-	0	0	-	13	0	-	0	0	-	0	0	-	0	0	-	0	0	-	0	0	-	1	0	-	7	0	-	24	0	-	6	0	-	11
KL	0	0	-	1	0	-	0	0	-	2	0	-	0	0	-	1	0	-	12	0	-	6	0	-	0	0	-	0	0	-	0	0	-	1	0	-	2	0	-	9	0	-	22	0	-	8	0	-	3
KN	13	0	-	18	0	-	4	0	-	36	0	-	67	0	-	20	0	-	156	0	-	86	1	0.08246	0	0	-	0	0	-	0	0	-	14	0	-	39	0	-	164	0	-	257	0	-	164	0	-	162
KQ	10	0	-	10	0	-	9	0	-	19	0	-	35	0	-	15	0	-	129	0	-	50	0	-	0	0	-	0	0	-	0	0	-	11	0	-	19	0	-	114	0	-	198	1	0.19258	136	0	-	131
KR	33	0	-	53	0	-	18	0	-	112	0	-	131	1	0.15584	66	0	-	360	2	0.06438	154	0	-	0	0	-	0	0	-	0	0	-	23	0	-	60	0	-	370	1	0.36408	605	1	0.48444	359	0	-	406
LA	0	0	-	0	0	-	0	0	-	0	0	-	2	0	-	0	0	-	10	0	-	6	0	-	0	0	-	0	0	-	0	0	-	0	0	-	0	0	-	7	0	-	36	0	-	12	0	-	9
LC	0	0	-	0	0	-	0	0	-	0	0	-	2	0	-	1	0	-	0	0	-	1	0	-	0	0	-	0	0	-	0	0	-	0	0	-	2	0	-	3	0	-	12	0	-	6	0	-	10
LD	0	0	-	0	0	-	0	0	-	1	0	-	0	0	-	0	0	-	7	0	-	5	0	-	0	0	-	0	0	-	0	0	-	0	0	-	1	0	-	8	0	-	20	0	-	15	0	-	6
LE	3	0	-	8	0	-	0	0	-	17	0	-	12	0	-	3	0	-	45	0	-	27	0	-	0	0	-	0	0	-	0	0	-	2	0	-	7	0	-	31	0	-	78	0	-	51	0	-	53
LG	0	0	-	0	0	-	0	0	-	0	0	-	2	0	-	1	0	-	1	0	-	0	0	-	0	0	-	0	0	-	0	0	-	0	0	-	0	0	-	3	0	-	7	0	-	4	0	-	2
LH	3	0	-	4	0	-	4	0	-	13	0	-	19	0	-	9	0	-	33	0	-	21	0	-	0	0	-	0	0	-	0	0	-	8	0	-	7	0	-	48	0	-	87	0	-	53	0	-	53
LI	41	0	-	60	0	-	29	0	-	150	0	-	159	0	-	93	0	-	474	0	-	219	0	-	0	0	-	0	0	-	0	0	-	32	0	-	97	0	-	511	2	0.12668	747	2	0.19368	493	0	-	498
LN	7	0	-	8	0	-	2	0	-	14	0	-	23	0	-	15	0	-	55	0	-	24	0	-	0	0	-	0	0	-	0	0	-	3	0	-	5	0	-	68	0	-	99	0	-	74	0	-	61
LQ	4	0	-	3	0	-	4	0	-	6	0	-	8	0	-	5	0	-	31	0	-	19	0	-	0	0	-	0	0	-	0	0	-	0	0	-	5	0	-	35	1	0.04206	56	1	0.0585	39	0	-	36
LR	1	0	-	2	0	-	0	0	-	4	0	-	1	0	-	2	0	-	15	0	-	7	0	-	0	0	-	0	0	-	0	0	-	0	0	-	0	0	-	22	0	-	27	0	-	7	0	-	12
MA	0	0	-	3	0	-	2	0	-	8	0	-	9	0	-	5	0	-	27	1	0.03232	14	0	-	0	0	-	0	0	-	0	0	-	0	0	-	4	0	-	36	0	-	58	0	-	23	0	-	32
MC	4	0	-	4	0	-	2	0	-	7	0	-	9	0	-	7	0	-	17	0	-	9	0	-	0	0	-	0	0	-	0	0	-	2	0	-	8	0	-	23	0	-	53	0	-	31	0	-	30
MD	1	0	-	3	0	-	0	0	-	5	0	-	7	0	-	2	0	-	21	0	-	4	0	-	0	0	-	0	0	-	0	0	-	3	0	-	2	0	-	25	0	-	38	0	-	24	0	-	28
ME	3	0	-	2	0	-	5	0	-	18	0	-	18	0	-	11	0	-	58	0	-	20	0	-	0	0	-	0	0	-	0	0	-	4	0	-	10	0	-	61	0	-	106	0	-	45	0	-	54
MG	0	0	-	0	0	-	0	0	-	1	0	-	0	0	-	0	0	-	0	0	-	0	0	-	0	0	-	0	0	-	0	0	-	0	0	-	0	0	-	1	0	-	2	0	-	0	0	-	3
MH	0	0	-	0	0	-	0	0	-	0	0	-	0	0	-	0	0	-	1	0	-	0	0	-	0	0	-	0	0	-	0	0	-	0	0	-	0	0	-	0	0	-	3	0	-	0	0	-	1
MI	20	0	-	24	1	0.0299	19	0	-	60	0	-	93	0	-	23	1	0.02256	232	1	0.242	87	0	-	0	0	-	0	0	-	0	0	-	10	0	-	47	0	-	232	0	-	375	1	0.33876	254	0	-	249
MK	3	0	-	4	0	-	0	0	-	10	0	-	8	0	-	2	0	-	35	0	-	12	0	-	0	0	-	0	0	-	0	0	-	1	0	-	7	0	-	24	0	-	40	0	-	25	0	-	19
ML	43	0	-	65	1	0.07974	36	0	-	160	0	-	206	1	0.2327	94	0	-	528	0	-	241	0	-	0	0	-	0	0	-	0	0	-	30	0	-	110	0	-	560	2	0.1462	841	0	-	546	1	0.43704	544
MN	0	0	-	3	0	-	0	0	-	2	0	-	0	0	-	3	0	-	16	0	-	5	0	-	0	0	-	0	0	-	0	0	-	1	0	-	1	0	-	12	0	-	17	0	-	8	0	-	11
MQ	0	0	-	3	0	-	3	0	-	9	0	-	12	0	-	3	0	-	31	0	-	7	0	-	0	0	-	0	0	-	0	0	-	0	0	-	6	0	-	34	0	-	39	0	-	25	0	-	33
MR	1	0	-	9	0	-	5	0	-	15	0	-	19	0	-	14	0	-	42	0	-	19	0	-	0	0	-	0	0	-	0	0	-	4	0	-	12	0	-	73	0	-	83	0	-	58	0	-	58
NA	0	0	-	0	0	-	0	0	-	2	0	-	1	0	-	1	0	-	13	0	-	3	0	-	0	0	-	0	0	-	0	0	-	0	0	-	1	0	-	12	0	-	38	0	-	11	0	-	14
NR	6	0	-	13	0	-	8	0	-	29	0	-	52	0	-	21	0	-	133	0	-	61	0	-	0	0	-	0	0	-	0	0	-	5	0	-	27	0	-	93	0	-	168	0	-	108	0	-	115
PA	9	0	-	23	0	-	4	0	-	43	0	-	65	0	-	28	0	-	145	1	0.16142	69	0	-	0	0	-	0	0	-	0	0	-	6	0	-	32	0	-	158	0	-	249	0	-	180	0	-	175
PC	6	0	-	9	0	-	3	0	-	21	0	-	24	0	-	11	0	-	78	0	-	25	0	-	0	0	-	0	0	-	0	0	-	4	0	-	10	0	-	66	0	-	122	0	-	59	0	-	67
PD	1	0	-	1	0	-	1	0	-	3	0	-	3	0	-	4	0	-	19	0	-	13	0	-	0	0	-	0	0	-	0	0	-	0	0	-	4	0	-	23	0	-	40	0	-	23	0	-	18
PE	5	0	-	1	0	-	2	0	-	11	0	-	9	0	-	5	0	-	47	0	-	13	0	-	0	0	-	0	0	-	0	0	-	3	0	-	20	0	-	43	0	-	78	0	-	51	0	-	52
PF	0	0	-	0	0	-	1	0	-	1	0	-	1	0	-	0	0	-	2	0	-	0	0	-	0	0	-	0	0	-	0	0	-	0	0	-	0	0	-	3	0	-	12	0	-	4	0	-	5
PG	0	0	-	0	0	-	0	0	-	0	0	-	0	0	-	0	0	-	0	0	-	0	0	-	0	0	-	0	0	-	0	0	-	0	0	-	0	0	-	5	0	-	7	0	-	5	0	-	6
PH	5	0	-	2	0	-	1	0	-	6	0	-	8	0	-	11	0	-	41	0	-	17	0	-	0	0	-	0	0	-	0	0	-	2	0	-	3	0	-	32	0	-	56	0	-	43	0	-	35
PI	1	0	-	1	0	-	1	0	-	3	0	-	8	0	-	3	0	-	30	0	-	10	0	-	0	0	-	0	0	-	0	0	-	1	0	-	3	0	-	28	0	-	46	0	-	26	0	-	28
PK	4	0	-	8	0	-	2	0	-	9	0	-	18	0	-	13	0	-	48	0	-	19	0	-	0	0	-	0	0	-	0	0	-	0	0	-	7	0	-	55	0	-	80	0	-	55	0	-	61
PL	5	0	-	7	0	-	3	0	-	11	0	-	15	0	-	8	0	-	51	0	-	24	0	-	0	0	-	0	0	-	0	0	-	3	0	-	7	0	-	42	0	-	78	0	-	47	0	-	31
PM	0	0	-	0	0	-	0	0	-	0	0	-	1	0	-	0	0	-	5	0	-	0	0	-	0	0	-	0	0	-	0	0	-	0	0	-	0	0	-	4	0	-	2	0	-	4	0	-	2
PN	1	0	-	1	0	-	0	0	-	2	0	-	3	0	-	4	0	-	10	0	-	3	0	-	0	0	-	0	0	-	0	0	-	0	0	-	0	0	-	3	0	-	25	0	-	6	0	-	11
PQ	4	0	-	2	0	-	1	0	-	6	0	-	9	0	-	2	0	-	20	0	-	5	0	-	0	0	-	0	0	-	0	0	-	1	0	-	3	0	-	16	0	-	54	0	-	31	0	-	21
PR	1	0	-	2	0	-	1	0	-	9	0	-	3	0	-	1	0	-	14	0	-	8	0	-	0	0	-	0	0	-	0	0	-	1	0	-	2	0	-	17	0	-	29	0	-	15	0	-	22
QA	0	0	-	2	0	-	2	0	-	13	0	-	13	0	-	5	0	-	51	0	-	15	0	-	0	0	-	0	0	-	0	0	-	3	0	-	7	0	-	47	0	-	70	0	-	39	0	-	49
QC	0	0	-	0	0	-	0	0	-	0	0	-	0	0	-	1	0	-	2	0	-	0	0	-	0	0	-	0	0	-	0	0	-	0	0	-	0	0	-	1	0	-	5	0	-	1	0	-	4
QD	3	0	-	3	0	-	2	0	-	13	0	-	9	0	-	6	0	-	41	0	-	15	0	-	0	0	-	0	0	-	0	0	-	0	0	-	14	0	-	31	0	-	84	0	-	44	0	-	43
QN	8	0	-	9	0	-	7	0	-	22	0	-	26	0	-	10	0	-	104	0	-	51	0	-	0	0	-	0	0	-	0	0	-	7	0	-	21	0	-	105	0	-	158	0	-	99	0	-	106
QR	4	0	-	4	0	-	2	0	-	10	0	-	16	0	-	8	0	-	63	0	-	23	1	0.02268	0	0	-	0	0	-	0	0	-	2	0	-	8	0	-	41	0	-	79	0	-	46	0	-	36
RA	1	0	-	2	0	-	2	0	-	8	0	-	10	0	-	2	0	-	36	0	-	18	0	-	0	0	-	0	0	-	0	0	-	5	0	-	3	0	-	35	0	-	57	0	-	32	0	-	23
SA	49	0	-	75	0	-	36	0	-	180	0	-	201	0	-	105	0	-	616	2	0.16372	253	0	-	0	0	-	0	0	-	0	0	-	42	0	-	110	0	-	557	0	-	911	0	-	590	2	0.12378	613
SC	25	0	-	28	0	-	15	0	-	54	0	-	79	0	-	35	0	-	234	0	-	89	0	-	0	0	-	0	0	-	0	0	-	17	0	-	55	0	-	224	0	-	350	1	0.32144	236	1	0.22032	215
SD	31	0	-	30	0	-	19	0	-	66	0	-	79	0	-	39	0	-	265	0	-	97	0	-	0	0	-	0	0	-	0	0	-	15	0	-	37	0	-	262	0	-	398	0	-	276	0	-	281
SE	1	0	-	0	0	-	1	0	-	1	0	-	1	0	-	1	0	-	26	0	-	3	0	-	0	0	-	0	0	-	0	0	-	0	0	-	1	0	-	20	0	-	49	0	-	15	0	-	21
SF	0	0	-	0	0	-	0	0	-	0	0	-	0	0	-	0	0	-	6	0	-	0	0	-	0	0	-	0	0	-	0	0	-	0	0	-	1	0	-	8	0	-	12	0	-	6	0	-	7
SG	13	0	-	19	0	-	6	0	-	46	0	-	48	0	-	27	0	-	155	0	-	62	0	-	0	0	-	0	0	-	0	0	-	9	0	-	29	0	-	148	0	-	226	1	0.21628	142	1	0.1382	135
SH	9	0	-	7	0	-	5	0	-	11	0	-	13	0	-	12	0	-	52	0	-	12	0	-	0	0	-	0	0	-	0	0	-	5	0	-	8	0	-	67	0	-	83	0	-	42	0	-	50
SI	3	0	-	4	0	-	1	0	-	12	0	-	18	0	-	4	0	-	73	0	-	27	0	-	0	0	-	0	0	-	0	0	-	0	0	-	7	0	-	63	0	-	125	0	-	67	0	-	58
SK	0	0	-	0	0	-	0	0	-	1	0	-	3	0	-	1	0	-	27	0	-	4	0	-	0	0	-	0	0	-	0	0	-	0	0	-	0	0	-	19	0	-	68	0	-	25	0	-	37
SL	11	0	-	18	0	-	14	0	-	42	0	-	43	0	-	26	0	-	139	1	0.15132	62	0	-	0	0	-	0	0	-	0	0	-	3	0	-	23	0	-	158	0	-	251	0	-	141	0	-	165
SM	0	0	-	0	0	-	0	0	-	0	0	-	3	0	-	0	0	-	8	0	-	2	0	-	0	0	-	0	0	-	0	0	-	0	0	-	1	0	-	5	0	-	16	0	-	6	0	-	6
SN	44	0	-	47	0	-	28	0	-	112	0	-	132	0	-	45	0	-	374	0	-	174	0	-	0	0	-	0	0	-	0	0	-	28	0	-	70	0	-	400	1	0.38442	574	1	0.46838	414	0	-	421
SP	21	0	-	22	0	-	13	1	0.01628	48	0	-	72	0	-	27	0	-	184	0	-	90	0	-	0	0	-	0	0	-	0	0	-	12	0	-	34	0	-	207	0	-	365	0	-	237	0	-	234
SQ	9	0	-	8	0	-	6	0	-	33	0	-	25	0	-	24	0	-	116	0	-	50	0	-	0	0	-	0	0	-	0	0	-	5	0	-	26	0	-	127	0	-	162	0	-	104	0	-	87
SR	14	0	-	25	0	-	21	0	-	58	0	-	75	0	-	26	0	-	179	0	-	93	0	-	0	0	-	0	0	-	0	0	-	11	0	-	43	0	-	199	1	0.21774	260	0	-	186	0	-	193
TA	19	0	-	20	0	-	6	0	-	40	0	-	72	0	-	21	0	-	123	0	-	82	0	-	0	0	-	0	0	-	0	0	-	11	0	-	25	0	-	152	1	0.17076	273	0	-	175	0	-	163
TC	1	0	-	6	0	-	0	0	-	8	0	-	11	0	-	5	0	-	32	0	-	15	0	-	0	0	-	0	0	-	0	0	-	2	0	-	8	0	-	38	0	-	65	0	-	44	0	-	37
TD	0	0	-	1	0	-	0	0	-	0	0	-	3	0	-	0	0	-	12	0	-	1	0	-	0	0	-	0	0	-	0	0	-	0	0	-	1	0	-	11	0	-	26	0	-	11	0	-	10
TE	5	0	-	9	0	-	7	0	-	11	0	-	18	0	-	12	0	-	65	0	-	22	0	-	0	0	-	0	0	-	0	0	-	7	0	-	9	0	-	64	0	-	101	0	-	63	0	-	66
TF	0	0	-	0	0	-	0	0	-	0	0	-	0	0	-	0	0	-	2	0	-	0	0	-	0	0	-	0	0	-	0	0	-	0	0	-	0	0	-	2	0	-	6	0	-	1	0	-	3
TG	6	0	-	8	0	-	10	0	-	18	0	-	32	0	-	6	0	-	75	0	-	30	0	-	0	0	-	0	0	-	0	0	-	4	0	-	16	0	-	74	0	-	119	0	-	82	0	-	79
TH	0	0	-	1	0	-	0	0	-	2	0	-	4	0	-	3	0	-	17	0	-	10	0	-	0	0	-	0	0	-	0	0	-	1	0	-	5	0	-	18	0	-	42	0	-	21	0	-	22
TI	17	0	-	22	0	-	14	0	-	65	0	-	82	0	-	29	0	-	209	0	-	117	0	-	0	0	-	0	0	-	0	0	-	9	0	-	35	0	-	215	0	-	309	0	-	211	0	-	190
TK	12	0	-	19	0	-	10	0	-	53	0	-	81	0	-	36	0	-	224	0	-	108	0	-	0	0	-	0	0	-	0	0	-	12	0	-	37	0	-	206	0	-	324	0	-	214	0	-	214
TL	11	0	-	5	0	-	0	0	-	21	0	-	32	0	-	14	0	-	103	0	-	43	0	-	0	0	-	0	0	-	0	0	-	3	0	-	18	0	-	74	0	-	141	1	0.13954	70	0	-	81
TM	5	0	-	6	0	-	5	0	-	9	0	-	16	0	-	6	0	-	58	1	0.06864	19	0	-	0	0	-	0	0	-	0	0	-	4	1	0.00504	5	0	-	42	0	-	76	0	-	50	0	-	55
TN	4	0	-	9	0	-	1	0	-	18	0	-	23	0	-	13	0	-	68	0	-	30	0	-	0	0	-	0	0	-	0	0	-	5	0	-	7	0	-	73	0	-	107	0	-	64	0	-	57
TP	0	0	-	8	0	-	4	0	-	9	0	-	11	0	-	3	0	-	37	0	-	17	0	-	0	0	-	0	0	-	0	0	-	3	0	-	5	0	-	36	0	-	56	0	-	33	0	-	48
TQ	1	0	-	2	0	-	3	0	-	2	0	-	2	0	-	0	0	-	19	0	-	8	0	-	0	0	-	0	0	-	0	0	-	0	0	-	3	0	-	14	0	-	31	0	-	23	0	-	22
TR	0	0	-	0	0	-	0	0	-	0	0	-	1	0	-	0	0	-	13	0	-	0	0	-	0	0	-	0	0	-	0	0	-	0	0	-	1	0	-	10	0	-	24	0	-	11	0	-	12
TS	40	0	-	66	0	-	35	0	-	146	1	0.144	223	0	-	94	0	-	531	1	0.48102	255	0	-	0	0	-	0	0	-	0	0	-	42	0	-	115	1	0.12086	552	0	-	813	1	0.59124	577	2	0.1177	590
VA	24	0	-	27	0	-	16	0	-	74	0	-	85	0	-	33	0	-	250	0	-	110	0	-	0	0	-	0	0	-	0	0	-	18	0	-	33	0	-	239	1	0.24994	413	1	0.36054	266	0	-	260
VC	1	0	-	0	0	-	0	0	-	2	0	-	3	0	-	2	0	-	6	0	-	7	0	-	0	0	-	0	0	-	0	0	-	1	0	-	0	0	-	13	0	-	22	0	-	9	0	-	11
VD	0	0	-	0	0	-	0	0	-	0	0	-	1	0	-	1	0	-	2	0	-	0	0	-	0	0	-	0	0	-	0	0	-	0	0	-	1	0	-	4	0	-	14	0	-	4	0	-	5
VE	2	0	-	5	0	-	1	0	-	6	0	-	10	0	-	6	0	-	35	0	-	11	0	-	0	0	-	0	0	-	0	0	-	3	0	-	1	0	-	29	0	-	66	1	0.06924	30	0	-	29
VF	3	0	-	11	0	-	8	0	-	26	0	-	30	0	-	11	0	-	76	0	-	32	0	-	0	0	-	0	0	-	0	0	-	10	0	-	18	0	-	84	0	-	149	0	-	77	0	-	80
VG	2	0	-	2	0	-	2	0	-	2	0	-	2	0	-	0	0	-	14	0	-	2	0	-	0	0	-	0	0	-	0	0	-	1	0	-	1	0	-	14	0	-	15	0	-	10	0	-	12
VH	0	0	-	0	0	-	0	0	-	1	0	-	0	0	-	0	0	-	0	0	-	0	0	-	0	0	-	0	0	-	0	0	-	0	0	-	0	0	-	1	0	-	2	0	-	1	0	-	3
VI	123	0	-	163	0	-	78	0	-	382	1	0.34498	497	2	0.12074	198	0	-	1396	5	0.02022	573	1	0.45364	0	0	-	0	0	-	0	0	-	73	0	-	291	0	-	1365	3	0.22196	2103	0	-	1450	1	0.79626	1434
VK	3	0	-	8	0	-	2	0	-	19	0	-	19	0	-	11	0	-	54	0	-	23	0	-	0	0	-	0	0	-	0	0	-	4	0	-	9	0	-	57	0	-	100	0	-	61	0	-	74
VL	18	0	-	31	0	-	14	0	-	72	0	-	94	0	-	25	0	-	252	0	-	115	0	-	0	0	-	0	0	-	0	0	-	20	0	-	40	0	-	258	0	-	533	0	-	290	1	0.26086	272
VM	14	0	-	12	0	-	2	0	-	33	0	-	49	0	-	7	0	-	114	1	0.12622	29	0	-	0	0	-	0	0	-	0	0	-	9	0	-	17	0	-	88	0	-	179	2	0.01632	97	1	0.09746	91
VN	0	0	-	2	0	-	1	0	-	3	0	-	3	0	-	2	0	-	14	0	-	4	0	-	0	0	-	0	0	-	0	0	-	4	0	-	5	0	-	13	0	-	25	0	-	8	0	-	13
VP	1	0	-	8	0	-	1	0	-	10	0	-	16	0	-	1	0	-	47	0	-	24	0	-	0	0	-	0	0	-	0	0	-	1	0	-	6	0	-	55	0	-	76	0	-	40	0	-	40
VQ	2	0	-	4	0	-	2	0	-	13	0	-	20	0	-	5	0	-	52	0	-	24	0	-	0	0	-	0	0	-	0	0	-	4	0	-	7	0	-	48	0	-	78	0	-	47	0	-	47
VR	0	0	-	1	0	-	0	0	-	2	0	-	4	0	-	0	0	-	9	0	-	9	0	-	0	0	-	0	0	-	0	0	-	0	0	-	4	0	-	14	0	-	22	0	-	13	0	-	13
VS	1	0	-	0	0	-	1	0	-	7	0	-	2	0	-	2	0	-	22	0	-	4	0	-	0	0	-	0	0	-	0	0	-	1	0	-	1	0	-	18	0	-	43	0	-	13	0	-	30
VT	3	0	-	7	0	-	3	0	-	17	0	-	22	0	-	8	0	-	75	0	-	15	0	-	0	0	-	0	0	-	0	0	-	2	0	-	9	0	-	60	0	-	117	1	0.11976	58	0	-	73
VW	2	0	-	5	0	-	0	0	-	3	0	-	7	0	-	5	0	-	23	0	-	6	0	-	0	0	-	0	0	-	0	0	-	0	0	-	1	0	-	13	0	-	30	0	-	9	0	-	15
VY	5	0	-	1	0	-	2	0	-	12	0	-	14	0	-	6	0	-	46	0	-	15	0	-	0	0	-	0	0	-	0	0	-	1	0	-	7	0	-	41	0	-	68	0	-	42	0	-	51
WA	0	0	-	0	0	-	0	0	-	0	0	-	0	0	-	0	0	-	0	0	-	0	0	-	0	0	-	0	0	-	0	0	-	0	0	-	0	0	-	0	0	-	0	0	-	1	0	-	0
WC	0	0	-	0	0	-	0	0	-	0	0	-	0	0	-	0	0	-	1	0	-	1	0	-	0	0	-	0	0	-	0	0	-	0	0	-	0	0	-	1	0	-	3	0	-	0	0	-	0
WD	0	0	-	0	0	-	1	0	-	0	0	-	1	0	-	0	0	-	3	0	-	2	0	-	0	0	-	0	0	-	0	0	-	0	0	-	0	0	-	2	0	-	5	0	-	2	0	-	2
WE	2	0	-	1	0	-	2	0	-	16	0	-	14	0	-	4	0	-	47	0	-	15	0	-	0	0	-	0	0	-	0	0	-	2	0	-	8	0	-	49	0	-	71	0	-	44	0	-	49
WF	2	0	-	5	0	-	4	0	-	16	0	-	14	0	-	5	0	-	63	0	-	19	0	-	0	0	-	0	0	-	0	0	-	2	0	-	8	0	-	52	1	0.05916	77	0	-	54	0	-	45
WG	0	0	-	0	0	-	0	0	-	0	0	-	0	0	-	0	0	-	0	0	-	0	0	-	0	0	-	0	0	-	0	0	-	0	0	-	0	0	-	0	0	-	2	0	-	0	0	-	0
WH	0	0	-	0	0	-	0	0	-	0	0	-	0	0	-	0	0	-	0	0	-	0	0	-	0	0	-	0	0	-	0	0	-	0	0	-	0	0	-	0	0	-	2	0	-	0	0	-	0
WI	0	0	-	0	0	-	0	0	-	0	0	-	0	0	-	0	0	-	1	0	-	1	0	-	0	0	-	0	0	-	0	0	-	1	0	-	0	0	-	1	0	-	2	0	-	1	0	-	2
WK	0	0	-	0	0	-	0	0	-	0	0	-	0	0	-	0	0	-	2	0	-	0	0	-	0	0	-	0	0	-	0	0	-	0	0	-	0	0	-	0	0	-	3	0	-	1	0	-	1
WL	0	0	-	0	0	-	0	0	-	0	0	-	1	0	-	0	0	-	1	0	-	0	0	-	0	0	-	0	0	-	0	0	-	0	0	-	0	0	-	0	0	-	3	0	-	0	0	-	1
WM	0	0	-	0	0	-	0	0	-	0	0	-	0	0	-	0	0	-	0	0	-	1	0	-	0	0	-	0	0	-	0	0	-	0	0	-	0	0	-	2	0	-	2	0	-	1	0	-	0
WN	0	0	-	0	0	-	0	0	-	0	0	-	0	0	-	0	0	-	0	0	-	0	0	-	0	0	-	0	0	-	0	0	-	0	0	-	0	0	-	1	0	-	1	0	-	1	0	-	0
WP	0	0	-	1	0	-	0	0	-	0	0	-	0	0	-	0	0	-	1	0	-	0	0	-	0	0	-	0	0	-	0	0	-	0	0	-	0	0	-	1	0	-	0	0	-	0	0	-	0
WQ	1	0	-	1	0	-	0	0	-	3	0	-	3	0	-	3	0	-	20	0	-	9	0	-	0	0	-	0	0	-	0	0	-	0	0	-	5	0	-	17	0	-	30	0	-	15	0	-	12
WR	2	0	-	1	0	-	1	0	-	10	0	-	10	0	-	5	0	-	26	0	-	16	0	-	0	0	-	0	0	-	0	0	-	5	0	-	3	0	-	27	0	-	48	1	0.04962	24	0	-	29
WS	0	0	-	0	0	-	0	0	-	0	0	-	0	0	-	0	0	-	2	0	-	0	0	-	0	0	-	0	0	-	0	0	-	0	0	-	0	0	-	0	0	-	2	0	-	0	0	-	0
WT	0	0	-	0	0	-	0	0	-	1	0	-	0	0	-	0	0	-	1	0	-	1	0	-	0	0	-	0	0	-	0	0	-	0	0	-	0	0	-	2	0	-	3	0	-	0	0	-	1
YA	1	0	-	0	0	-	0	0	-	0	0	-	0	0	-	0	0	-	5	0	-	0	0	-	0	0	-	0	0	-	0	0	-	0	0	-	0	0	-	4	0	-	16	0	-	3	0	-	6
YC	4	0	-	6	0	-	1	0	-	9	0	-	19	0	-	5	0	-	47	0	-	18	0	-	0	0	-	0	0	-	0	0	-	1	0	-	7	0	-	45	0	-	65	0	-	40	0	-	45
YD	0	0	-	0	0	-	0	0	-	0	0	-	0	0	-	0	0	-	1	0	-	2	0	-	0	0	-	0	0	-	0	0	-	0	0	-	0	0	-	5	0	-	4	0	-	2	0	-	4
YE	0	0	-	1	0	-	0	0	-	4	0	-	4	0	-	3	0	-	14	0	-	4	0	-	0	0	-	0	0	-	0	0	-	0	0	-	3	0	-	9	0	-	13	0	-	16	0	-	12
YF	35	0	-	39	0	-	22	0	-	110	0	-	119	0	-	73	0	-	419	0	-	168	0	-	0	0	-	0	0	-	0	0	-	20	0	-	95	0	-	440	0	-	696	1	0.53464	418	0	-	467
YG	0	0	-	0	0	-	0	0	-	0	0	-	1	0	-	0	0	-	3	0	-	0	0	-	0	0	-	0	0	-	0	0	-	0	0	-	0	0	-	0	0	-	4	0	-	1	0	-	0
YH	7	0	-	13	0	-	1	0	-	20	0	-	26	0	-	12	0	-	83	0	-	26	0	-	0	0	-	0	0	-	0	0	-	4	0	-	14	1	0.0168	70	0	-	108	1	0.10942	56	0	-	74
YI	3	0	-	1	0	-	1	0	-	5	0	-	2	0	-	0	0	-	7	0	-	4	0	-	0	0	-	0	0	-	0	0	-	1	0	-	2	0	-	8	0	-	32	0	-	16	0	-	16
YK	5	0	-	2	0	-	4	0	-	15	0	-	13	0	-	9	0	-	44	0	-	21	0	-	0	0	-	0	0	-	0	0	-	4	0	-	2	0	-	48	0	-	74	0	-	63	0	-	56
YL	0	0	-	0	0	-	0	0	-	0	0	-	1	0	-	0	0	-	8	0	-	2	0	-	0	0	-	0	0	-	0	0	-	0	0	-	0	0	-	6	0	-	36	0	-	13	0	-	9
YM	1	0	-	0	0	-	1	0	-	2	0	-	1	0	-	4	0	-	11	0	-	1	0	-	0	0	-	0	0	-	0	0	-	0	0	-	4	0	-	10	0	-	17	0	-	6	0	-	9
YN	0	0	-	0	0	-	0	0	-	1	0	-	0	0	-	0	0	-	2	0	-	1	0	-	0	0	-	0	0	-	0	0	-	0	0	-	0	0	-	1	0	-	11	1	0.01116	1	0	-	2
YP	4	0	-	3	0	-	3	0	-	10	0	-	14	0	-	8	0	-	56	0	-	20	0	-	0	0	-	0	0	-	0	0	-	2	0	-	7	0	-	50	0	-	75	0	-	51	0	-	54
YQ	0	0	-	0	0	-	0	0	-	0	0	-	1	0	-	0	0	-	2	0	-	0	0	-	0	0	-	0	0	-	0	0	-	0	0	-	0	0	-	1	0	-	4	0	-	2	0	-	1
YR	0	0	-	0	0	-	0	0	-	0	0	-	2	0	-	0	0	-	3	0	-	0	0	-	0	0	-	0	0	-	0	0	-	0	0	-	0	0	-	2	0	-	4	0	-	2	0	-	4
YS	3	0	-	8	0	-	6	0	-	27	0	-	29	0	-	13	0	-	95	0	-	52	0	-	0	0	-	0	0	-	0	0	-	6	0	-	12	0	-	82	0	-	147	0	-	95	0	-	110
YT	0	0	-	0	0	-	0	0	-	0	0	-	1	0	-	0	0	-	8	0	-	1	0	-	0	0	-	0	0	-	0	0	-	1	0	-	2	0	-	4	0	-	11	0	-	4	0	-	4
YW	0	0	-	0	0	-	0	0	-	0	0	-	0	0	-	0	0	-	3	0	-	1	0	-	0	0	-	0	0	-	0	0	-	0	0	-	0	0	-	1	0	-	2	0	-	3	0	-	1
[truncated: 200 more columns]

## Sheet: fastml
Branches	N10_N11			N10_N13			N11_N12			N11_Canis_familiaris_484610			N12_Equus_caballus_100053882			N12_Bos_taurus_533526			N13_N14			N13_N15			N14_Rattus_norvegicus_25729			N14_Mus_musculus_12447			N15_Homo_sapiens_898			N15_Macaca_mulatta_700589			N16_Gallus_gallus_426117			N16_Taeniopygia_guttata_100220841			N17_N18			N17_Danio_rerio_30188			N18_Oryzias_latipes_19428
Amino acid replacement type	Expected(Simulated)	Observed	p-value	Expected(Simulated)	Observed	p-value	Expected(Simulated)	Observed	p-value	Expected(Simulated)	Observed	p-value	Expected(Simulated)	Observed	p-value	Expected(Simulated)	Observed	p-value	Expected(Simulated)	Observed	p-value	Expected(Simulated)	Observed	p-value	Expected(Simulated)	Observed	p-value	Expected(Simulated)	Observed	p-value	Expected(Simulated)	Observed	p-value	Expected(Simulated)	Observed	p-value	Expected(Simulated)	Observed	p-value	Expected(Simulated)	Observed	p-value	Expected(Simulated)	Observed	p-value	Expected(Simulated)	Observed	p-value	Expected(Simulated)
CA	3	0	-	4	0	-	1	0	-	13	0	-	8	0	-	5	0	-	38	0	-	19	0	-	0	0	-	0	0	-	0	0	-	5	0	-	3	0	-	39	0	-	71	1	0.07316	35	0	-	32
CD	0	0	-	0	0	-	0	0	-	1	0	-	0	0	-	1	0	-	6	0	-	1	0	-	0	0	-	0	0	-	0	0	-	0	0	-	0	0	-	2	0	-	12	0	-	4	0	-	1
CN	1	0	-	0	0	-	0	0	-	3	0	-	2	0	-	0	0	-	13	0	-	1	0	-	0	0	-	0	0	-	0	0	-	0	0	-	2	0	-	4	0	-	12	0	-	11	0	-	10
CR	3	0	-	9	0	-	3	0	-	14	0	-	13	0	-	9	0	-	55	0	-	18	0	-	0	0	-	0	0	-	0	0	-	3	0	-	15	0	-	60	0	-	90	0	-	54	0	-	58
DA	0	0	-	1	0	-	0	0	-	10	0	-	7	1	0.00926	4	0	-	33	0	-	8	1	0.00776	0	0	-	0	0	-	0	0	-	0	0	-	2	0	-	19	0	-	67	0	-	32	0	-	42
DN	38	0	-	44	0	-	21	0	-	87	0	-	108	0	-	51	0	-	329	0	-	128	0	-	0	0	-	0	0	-	0	0	-	20	0	-	54	0	-	321	1	0.30596	484	0	-	282	0	-	319
DR	5	0	-	5	0	-	7	0	-	16	0	-	13	0	-	1	0	-	39	0	-	14	0	-	0	0	-	0	0	-	0	0	-	1	0	-	9	0	-	43	0	-	77	0	-	46	0	-	43
EA	7	0	-	11	0	-	3	0	-	14	0	-	20	0	-	13	0	-	83	0	-	32	0	-	0	0	-	0	0	-	0	0	-	4	0	-	14	0	-	84	0	-	106	0	-	62	0	-	69
EC	0	0	-	0	0	-	0	0	-	0	0	-	0	0	-	0	0	-	2	0	-	0	0	-	0	0	-	0	0	-	0	0	-	0	0	-	0	0	-	1	0	-	2	0	-	1	0	-	1
ED	68	0	-	88	0	-	44	0	-	237	2	0.02024	276	0	-	96	0	-	817	0	-	333	0	-	0	0	-	0	0	-	0	0	-	47	0	-	190	1	0.25728	802	1	0.6074	1235	0	-	813	2	0.20454	842
EN	0	0	-	0	0	-	0	0	-	1	0	-	2	0	-	1	0	-	18	0	-	4	0	-	0	0	-	0	0	-	0	0	-	0	0	-	0	0	-	14	0	-	43	0	-	8	0	-	18
EQ	32	0	-	26	0	-	14	0	-	83	0	-	82	0	-	33	0	-	284	0	-	116	1	0.1113	0	0	-	0	0	-	0	0	-	9	0	-	56	0	-	273	0	-	469	0	-	288	0	-	297
ER	3	0	-	12	0	-	1	0	-	10	0	-	27	0	-	13	0	-	73	0	-	34	0	-	0	0	-	0	0	-	0	0	-	2	0	-	15	0	-	69	0	-	117	0	-	64	0	-	71
FA	3	0	-	1	0	-	1	0	-	5	0	-	11	0	-	3	0	-	36	0	-	12	0	-	0	0	-	0	0	-	0	0	-	1	0	-	6	0	-	29	0	-	47	0	-	29	0	-	38
FC	6	0	-	3	0	-	6	0	-	10	0	-	16	0	-	10	0	-	34	0	-	18	0	-	0	0	-	0	0	-	0	0	-	2	0	-	3	0	-	44	0	-	91	0	-	47	0	-	36
FD	1	0	-	1	0	-	0	0	-	4	0	-	7	0	-	3	0	-	10	0	-	4	0	-	0	0	-	0	0	-	0	0	-	1	0	-	2	0	-	13	0	-	25	0	-	6	0	-	16
FE	0	0	-	0	0	-	0	0	-	0	0	-	0	0	-	0	0	-	2	0	-	1	0	-	0	0	-	0	0	-	0	0	-	0	0	-	0	0	-	1	0	-	9	0	-	3	0	-	1
FG	0	0	-	1	0	-	2	0	-	4	0	-	8	0	-	3	0	-	17	0	-	11	0	-	0	0	-	0	0	-	0	0	-	0	0	-	2	0	-	18	0	-	36	0	-	14	0	-	14
FH	2	0	-	9	0	-	3	0	-	23	0	-	26	0	-	9	0	-	54	0	-	16	0	-	0	0	-	0	0	-	0	0	-	2	0	-	8	0	-	53	0	-	83	0	-	51	0	-	59
FI	0	0	-	0	0	-	0	0	-	0	0	-	3	0	-	0	0	-	7	0	-	1	0	-	0	0	-	0	0	-	0	0	-	0	0	-	0	0	-	7	0	-	22	0	-	11	0	-	12
FK	0	0	-	2	0	-	0	0	-	0	0	-	4	0	-	0	0	-	5	0	-	0	0	-	0	0	-	0	0	-	0	0	-	0	0	-	3	0	-	6	0	-	19	0	-	6	0	-	6
FL	23	0	-	44	0	-	16	0	-	73	0	-	88	0	-	51	1	0.04724	273	0	-	108	0	-	0	0	-	0	0	-	0	0	-	21	0	-	57	0	-	281	1	0.27294	443	0	-	285	0	-	301
FM	4	0	-	0	0	-	1	0	-	5	0	-	1	0	-	2	0	-	19	0	-	5	0	-	0	0	-	0	0	-	0	0	-	0	0	-	6	0	-	12	0	-	31	0	-	23	0	-	11
FN	0	0	-	0	0	-	0	0	-	0	0	-	0	0	-	0	0	-	0	0	-	0	0	-	0	0	-	0	0	-	0	0	-	0	0	-	0	0	-	0	0	-	7	0	-	1	0	-	2
FQ	0	0	-	0	0	-	0	0	-	0	0	-	0	0	-	0	0	-	0	0	-	1	0	-	0	0	-	0	0	-	0	0	-	0	0	-	0	0	-	1	0	-	10	0	-	1	0	-	2
FR	2	0	-	0	0	-	0	0	-	5	0	-	1	0	-	2	0	-	8	0	-	3	0	-	0	0	-	0	0	-	0	0	-	1	0	-	2	0	-	5	0	-	16	0	-	6	0	-	12
GA	15	0	-	13	0	-	4	0	-	27	0	-	41	0	-	15	0	-	149	1	0.16044	45	0	-	0	0	-	0	0	-	0	0	-	9	0	-	29	0	-	129	0	-	208	2	0.0209	121	1	0.12006	143
GC	0	0	-	3	0	-	1	0	-	2	0	-	4	0	-	0	0	-	10	0	-	6	0	-	0	0	-	0	0	-	0	0	-	0	0	-	2	0	-	17	0	-	16	0	-	11	0	-	13
GD	0	0	-	0	0	-	0	0	-	0	0	-	1	0	-	0	0	-	6	0	-	1	1	0.00096	0	0	-	0	0	-	0	0	-	0	0	-	1	0	-	0	0	-	18	0	-	10	0	-	3
GE	4	0	-	6	0	-	6	0	-	20	0	-	19	0	-	4	0	-	58	0	-	26	0	-	0	0	-	0	0	-	0	0	-	6	0	-	12	0	-	75	0	-	100	2	0.00562	82	0	-	62
GN	2	0	-	5	0	-	3	0	-	9	0	-	15	0	-	9	0	-	51	0	-	21	0	-	0	0	-	0	0	-	0	0	-	7	0	-	10	0	-	42	0	-	82	0	-	57	0	-	51
GQ	7	0	-	6	0	-	2	0	-	14	0	-	18	0	-	8	0	-	70	0	-	27	0	-	0	0	-	0	0	-	0	0	-	2	0	-	10	0	-	65	0	-	89	0	-	60	0	-	54
GR	4	0	-	2	0	-	0	0	-	7	0	-	8	0	-	6	0	-	31	0	-	8	0	-	0	0	-	0	0	-	0	0	-	2	0	-	2	0	-	24	0	-	49	0	-	29	0	-	34
HA	0	0	-	0	0	-	0	0	-	0	0	-	0	0	-	0	0	-	2	0	-	0	0	-	0	0	-	0	0	-	0	0	-	0	0	-	0	0	-	1	0	-	3	0	-	0	0	-	2
HC	0	0	-	0	0	-	0	0	-	0	0	-	0	0	-	0	0	-	1	0	-	0	0	-	0	0	-	0	0	-	0	0	-	0	0	-	0	0	-	3	0	-	6	0	-	2	0	-	2
HD	1	0	-	0	0	-	0	0	-	1	0	-	0	0	-	0	0	-	8	0	-	1	0	-	0	0	-	0	0	-	0	0	-	0	0	-	0	0	-	8	0	-	15	0	-	5	0	-	3
HE	4	0	-	4	0	-	2	0	-	8	0	-	11	0	-	4	0	-	33	0	-	8	0	-	0	0	-	0	0	-	0	0	-	0	0	-	8	0	-	34	0	-	54	0	-	32	0	-	39
HG	0	0	-	0	0	-	0	0	-	0	0	-	0	0	-	1	0	-	7	0	-	2	0	-	0	0	-	0	0	-	0	0	-	0	0	-	0	0	-	2	0	-	14	0	-	6	0	-	10
HN	4	0	-	5	0	-	2	0	-	9	0	-	8	0	-	6	0	-	37	0	-	14	0	-	0	0	-	0	0	-	0	0	-	1	0	-	12	0	-	31	0	-	48	1	0.048	36	0	-	43
HQ	10	0	-	12	0	-	4	0	-	25	0	-	42	0	-	18	0	-	120	0	-	49	0	-	0	0	-	0	0	-	0	0	-	10	0	-	20	0	-	120	0	-	159	0	-	116	0	-	90
HR	8	1	0.0069	6	0	-	7	0	-	32	0	-	26	1	0.03312	15	0	-	96	0	-	55	0	-	0	0	-	0	0	-	0	0	-	10	0	-	17	0	-	76	0	-	136	0	-	96	0	-	106
IA	5	0	-	2	0	-	2	0	-	17	0	-	21	0	-	7	0	-	70	0	-	24	0	-	0	0	-	0	0	-	0	0	-	4	0	-	16	0	-	59	0	-	118	0	-	78	0	-	71
IC	5	0	-	5	0	-	4	0	-	12	0	-	14	0	-	6	0	-	53	0	-	27	0	-	0	0	-	0	0	-	0	0	-	4	0	-	7	0	-	41	0	-	90	0	-	47	0	-	58
ID	1	0	-	1	0	-	0	0	-	3	0	-	0	0	-	0	0	-	14	0	-	2	0	-	0	0	-	0	0	-	0	0	-	0	0	-	2	0	-	4	0	-	14	0	-	6	0	-	11
IE	0	0	-	2	0	-	1	0	-	1	0	-	3	0	-	3	0	-	9	0	-	3	0	-	0	0	-	0	0	-	0	0	-	2	0	-	0	0	-	16	0	-	20	0	-	10	1	0.00972	16
IG	0	0	-	0	0	-	0	0	-	0	0	-	3	0	-	0	0	-	3	0	-	0	0	-	0	0	-	0	0	-	0	0	-	0	0	-	0	0	-	2	0	-	12	0	-	1	0	-	3
IH	0	0	-	1	0	-	0	0	-	0	0	-	0	0	-	0	0	-	0	0	-	0	0	-	0	0	-	0	0	-	0	0	-	0	0	-	0	0	-	0	0	-	5	0	-	0	0	-	1
IN	7	0	-	4	0	-	1	0	-	9	0	-	9	0	-	2	0	-	29	0	-	11	0	-	0	0	-	0	0	-	0	0	-	0	0	-	5	0	-	22	0	-	42	0	-	37	0	-	47
IQ	0	0	-	2	0	-	0	0	-	1	0	-	2	0	-	0	0	-	5	0	-	3	0	-	0	0	-	0	0	-	0	0	-	0	0	-	0	0	-	8	0	-	23	0	-	2	0	-	4
IR	8	0	-	9	0	-	4	0	-	17	0	-	17	0	-	5	0	-	50	0	-	20	0	-	0	0	-	0	0	-	0	0	-	3	0	-	14	0	-	50	0	-	86	0	-	73	0	-	66
KA	7	0	-	3	0	-	1	0	-	10	0	-	10	0	-	2	0	-	29	0	-	10	0	-	0	0	-	0	0	-	0	0	-	1	0	-	7	0	-	32	0	-	50	0	-	30	0	-	39
KC	2	0	-	3	0	-	1	0	-	2	0	-	7	0	-	5	0	-	20	0	-	14	0	-	0	0	-	0	0	-	0	0	-	1	0	-	9	0	-	22	0	-	51	0	-	23	0	-	23
KD	4	0	-	10	0	-	4	0	-	22	0	-	18	0	-	12	0	-	75	0	-	39	0	-	0	0	-	0	0	-	0	0	-	5	0	-	14	0	-	76	0	-	124	0	-	69	0	-	97
KE	9	0	-	12	0	-	12	0	-	34	0	-	47	0	-	12	0	-	120	0	-	46	0	-	0	0	-	0	0	-	0	0	-	4	0	-	12	0	-	122	0	-	201	0	-	114	0	-	104
KG	1	0	-	0	0	-	2	0	-	8	0	-	9	0	-	5	0	-	13	0	-	11	0	-	0	0	-	0	0	-	0	0	-	1	0	-	9	0	-	21	0	-	38	0	-	20	0	-	25
KH	6	0	-	11	0	-	3	0	-	24	0	-	28	0	-	12	0	-	102	0	-	37	0	-	0	0	-	0	0	-	0	0	-	6	0	-	25	0	-	74	0	-	140	0	-	74	0	-	74
KI	0	0	-	0	0	-	0	0	-	0	0	-	2	0	-	0	0	-	13	0	-	0	0	-	0	0	-	0	0	-	0	0	-	0	0	-	1	0	-	7	0	-	24	0	-	6	0	-	11
KL	0	0	-	1	0	-	0	0	-	2	0	-	0	0	-	1	0	-	12	0	-	6	0	-	0	0	-	0	0	-	0	0	-	1	0	-	2	0	-	9	0	-	22	0	-	8	0	-	3
KN	13	0	-	18	0	-	4	0	-	36	0	-	67	0	-	20	0	-	156	0	-	86	1	0.08426	0	0	-	0	0	-	0	0	-	14	0	-	39	0	-	164	0	-	257	0	-	164	0	-	162
KQ	10	0	-	10	0	-	9	0	-	19	0	-	35	0	-	15	0	-	129	0	-	50	0	-	0	0	-	0	0	-	0	0	-	11	0	-	19	0	-	114	0	-	198	1	0.19664	136	0	-	131
KR	33	0	-	53	0	-	18	0	-	112	0	-	131	1	0.1513	66	0	-	360	2	0.06668	154	0	-	0	0	-	0	0	-	0	0	-	23	0	-	60	0	-	370	1	0.34516	605	1	0.48822	359	0	-	406
LA	0	0	-	0	0	-	0	0	-	0	0	-	2	0	-	0	0	-	10	0	-	6	0	-	0	0	-	0	0	-	0	0	-	0	0	-	0	0	-	7	0	-	36	0	-	12	0	-	9
LC	0	0	-	0	0	-	0	0	-	0	0	-	2	0	-	1	0	-	0	0	-	1	0	-	0	0	-	0	0	-	0	0	-	0	0	-	2	0	-	3	0	-	12	1	0.0128	6	0	-	10
LD	0	0	-	0	0	-	0	0	-	1	0	-	0	0	-	0	0	-	7	0	-	5	0	-	0	0	-	0	0	-	0	0	-	0	0	-	1	0	-	8	0	-	20	0	-	15	0	-	6
LE	3	0	-	8	0	-	0	0	-	17	0	-	12	0	-	3	0	-	45	0	-	27	0	-	0	0	-	0	0	-	0	0	-	2	0	-	7	0	-	31	0	-	78	0	-	51	0	-	53
LG	0	0	-	0	0	-	0	0	-	0	0	-	2	0	-	1	0	-	1	0	-	0	0	-	0	0	-	0	0	-	0	0	-	0	0	-	0	0	-	3	0	-	7	0	-	4	0	-	2
LH	3	0	-	4	0	-	4	0	-	13	0	-	19	0	-	9	0	-	33	0	-	21	0	-	0	0	-	0	0	-	0	0	-	8	0	-	7	0	-	48	0	-	87	0	-	53	0	-	53
LI	41	0	-	60	0	-	29	0	-	150	0	-	159	0	-	93	0	-	474	0	-	219	0	-	0	0	-	0	0	-	0	0	-	32	0	-	97	0	-	511	2	0.11156	747	2	0.19266	493	0	-	498
LN	7	0	-	8	0	-	2	0	-	14	0	-	23	0	-	15	0	-	55	0	-	24	0	-	0	0	-	0	0	-	0	0	-	3	0	-	5	0	-	68	0	-	99	0	-	74	0	-	61
LQ	4	0	-	3	0	-	4	0	-	6	0	-	8	0	-	5	0	-	31	0	-	19	0	-	0	0	-	0	0	-	0	0	-	0	0	-	5	1	0.00772	35	0	-	56	1	0.05942	39	0	-	36
LR	1	0	-	2	0	-	0	0	-	4	0	-	1	0	-	2	0	-	15	0	-	7	0	-	0	0	-	0	0	-	0	0	-	0	0	-	0	0	-	22	0	-	27	0	-	7	0	-	12
MA	0	0	-	3	0	-	2	0	-	8	0	-	9	0	-	5	0	-	27	1	0.03238	14	0	-	0	0	-	0	0	-	0	0	-	0	0	-	4	0	-	36	0	-	58	0	-	23	0	-	32
MC	4	0	-	4	0	-	2	0	-	7	0	-	9	0	-	7	0	-	17	0	-	9	0	-	0	0	-	0	0	-	0	0	-	2	0	-	8	0	-	23	0	-	53	0	-	31	0	-	30
MD	1	0	-	3	0	-	0	0	-	5	0	-	7	0	-	2	0	-	21	0	-	4	0	-	0	0	-	0	0	-	0	0	-	3	0	-	2	0	-	25	0	-	38	0	-	24	0	-	28
ME	3	0	-	2	0	-	5	0	-	18	0	-	18	0	-	11	0	-	58	0	-	20	0	-	0	0	-	0	0	-	0	0	-	4	0	-	10	0	-	61	0	-	106	0	-	45	0	-	54
MG	0	0	-	0	0	-	0	0	-	1	0	-	0	0	-	0	0	-	0	0	-	0	0	-	0	0	-	0	0	-	0	0	-	0	0	-	0	0	-	1	0	-	2	0	-	0	0	-	3
MH	0	0	-	0	0	-	0	0	-	0	0	-	0	0	-	0	0	-	1	0	-	0	0	-	0	0	-	0	0	-	0	0	-	0	0	-	0	0	-	0	0	-	3	0	-	0	0	-	1
MI	20	0	-	24	1	0.03022	19	0	-	60	0	-	93	0	-	23	1	0.0214	232	1	0.24144	87	0	-	0	0	-	0	0	-	0	0	-	10	0	-	47	0	-	232	0	-	375	1	0.33414	254	0	-	249
MK	3	0	-	4	0	-	0	0	-	10	0	-	8	0	-	2	0	-	35	0	-	12	0	-	0	0	-	0	0	-	0	0	-	1	0	-	7	0	-	24	0	-	40	0	-	25	0	-	19
ML	43	0	-	65	1	0.07944	36	0	-	160	0	-	206	1	0.22814	94	0	-	528	0	-	241	0	-	0	0	-	0	0	-	0	0	-	30	0	-	110	0	-	560	2	0.12984	841	0	-	546	1	0.439	544
MN	0	0	-	3	0	-	0	0	-	2	0	-	0	0	-	3	0	-	16	0	-	5	0	-	0	0	-	0	0	-	0	0	-	1	0	-	1	0	-	12	0	-	17	0	-	8	0	-	11
MQ	0	0	-	3	0	-	3	0	-	9	0	-	12	0	-	3	0	-	31	0	-	7	0	-	0	0	-	0	0	-	0	0	-	0	0	-	6	0	-	34	0	-	39	0	-	25	0	-	33
MR	1	0	-	9	0	-	5	0	-	15	0	-	19	0	-	14	0	-	42	0	-	19	0	-	0	0	-	0	0	-	0	0	-	4	0	-	12	0	-	73	0	-	83	0	-	58	0	-	58
NA	0	0	-	0	0	-	0	0	-	2	0	-	1	0	-	1	0	-	13	0	-	3	0	-	0	0	-	0	0	-	0	0	-	0	0	-	1	0	-	12	0	-	38	0	-	11	0	-	14
NR	6	0	-	13	0	-	8	0	-	29	0	-	52	0	-	21	0	-	133	0	-	61	0	-	0	0	-	0	0	-	0	0	-	5	0	-	27	0	-	93	0	-	168	0	-	108	0	-	115
PA	9	0	-	23	0	-	4	0	-	43	0	-	65	0	-	28	0	-	145	1	0.15724	69	0	-	0	0	-	0	0	-	0	0	-	6	0	-	32	0	-	158	0	-	249	0	-	180	0	-	175
PC	6	0	-	9	0	-	3	0	-	21	0	-	24	0	-	11	0	-	78	0	-	25	0	-	0	0	-	0	0	-	0	0	-	4	0	-	10	0	-	66	0	-	122	0	-	59	0	-	67
PD	1	0	-	1	0	-	1	0	-	3	0	-	3	0	-	4	0	-	19	0	-	13	0	-	0	0	-	0	0	-	0	0	-	0	0	-	4	0	-	23	0	-	40	0	-	23	0	-	18
PE	5	0	-	1	0	-	2	0	-	11	0	-	9	0	-	5	0	-	47	0	-	13	0	-	0	0	-	0	0	-	0	0	-	3	0	-	20	0	-	43	0	-	78	0	-	51	0	-	52
PF	0	0	-	0	0	-	1	0	-	1	0	-	1	0	-	0	0	-	2	0	-	0	0	-	0	0	-	0	0	-	0	0	-	0	0	-	0	0	-	3	0	-	12	0	-	4	0	-	5
PG	0	0	-	0	0	-	0	0	-	0	0	-	0	0	-	0	0	-	0	0	-	0	0	-	0	0	-	0	0	-	0	0	-	0	0	-	0	0	-	5	0	-	7	0	-	5	0	-	6
PH	5	0	-	2	0	-	1	0	-	6	0	-	8	0	-	11	0	-	41	0	-	17	0	-	0	0	-	0	0	-	0	0	-	2	0	-	3	0	-	32	0	-	56	0	-	43	0	-	35
PI	1	0	-	1	0	-	1	0	-	3	0	-	8	0	-	3	0	-	30	0	-	10	0	-	0	0	-	0	0	-	0	0	-	1	0	-	3	0	-	28	0	-	46	0	-	26	0	-	28
PK	4	0	-	8	0	-	2	0	-	9	0	-	18	0	-	13	0	-	48	0	-	19	0	-	0	0	-	0	0	-	0	0	-	0	0	-	7	0	-	55	0	-	80	0	-	55	0	-	61
PL	5	0	-	7	0	-	3	0	-	11	0	-	15	0	-	8	0	-	51	0	-	24	0	-	0	0	-	0	0	-	0	0	-	3	0	-	7	0	-	42	0	-	78	0	-	47	0	-	31
PM	0	0	-	0	0	-	0	0	-	0	0	-	1	0	-	0	0	-	5	0	-	0	0	-	0	0	-	0	0	-	0	0	-	0	0	-	0	0	-	4	0	-	2	0	-	4	0	-	2
PN	1	0	-	1	0	-	0	0	-	2	0	-	3	0	-	4	0	-	10	0	-	3	0	-	0	0	-	0	0	-	0	0	-	0	0	-	0	0	-	3	0	-	25	0	-	6	0	-	11
PQ	4	0	-	2	0	-	1	0	-	6	0	-	9	0	-	2	0	-	20	0	-	5	0	-	0	0	-	0	0	-	0	0	-	1	0	-	3	0	-	16	0	-	54	0	-	31	0	-	21
PR	1	0	-	2	0	-	1	0	-	9	0	-	3	0	-	1	0	-	14	0	-	8	0	-	0	0	-	0	0	-	0	0	-	1	0	-	2	0	-	17	0	-	29	0	-	15	0	-	22
QA	0	0	-	2	0	-	2	0	-	13	0	-	13	0	-	5	0	-	51	0	-	15	0	-	0	0	-	0	0	-	0	0	-	3	0	-	7	0	-	47	0	-	70	0	-	39	0	-	49
QC	0	0	-	0	0	-	0	0	-	0	0	-	0	0	-	1	0	-	2	0	-	0	0	-	0	0	-	0	0	-	0	0	-	0	0	-	0	0	-	1	0	-	5	0	-	1	0	-	4
QD	3	0	-	3	0	-	2	0	-	13	0	-	9	0	-	6	0	-	41	0	-	15	0	-	0	0	-	0	0	-	0	0	-	0	0	-	14	0	-	31	0	-	84	0	-	44	0	-	43
QN	8	0	-	9	0	-	7	0	-	22	0	-	26	0	-	10	0	-	104	0	-	51	0	-	0	0	-	0	0	-	0	0	-	7	0	-	21	0	-	105	0	-	158	0	-	99	0	-	106
QR	4	0	-	4	0	-	2	0	-	10	0	-	16	0	-	8	0	-	63	0	-	23	1	0.02252	0	0	-	0	0	-	0	0	-	2	0	-	8	0	-	41	0	-	79	0	-	46	0	-	36
RA	1	0	-	2	0	-	2	0	-	8	0	-	10	0	-	2	0	-	36	0	-	18	0	-	0	0	-	0	0	-	0	0	-	5	0	-	3	0	-	35	0	-	57	0	-	32	0	-	23
SA	49	0	-	75	0	-	36	0	-	180	0	-	201	0	-	105	0	-	616	2	0.16616	253	0	-	0	0	-	0	0	-	0	0	-	42	0	-	110	0	-	557	0	-	911	0	-	590	2	0.12444	613
SC	25	0	-	28	0	-	15	0	-	54	0	-	79	0	-	35	0	-	234	0	-	89	0	-	0	0	-	0	0	-	0	0	-	17	0	-	55	0	-	224	0	-	350	1	0.31846	236	1	0.21814	215
SD	31	0	-	30	0	-	19	0	-	66	0	-	79	0	-	39	0	-	265	0	-	97	0	-	0	0	-	0	0	-	0	0	-	15	0	-	37	0	-	262	0	-	398	0	-	276	0	-	281
SE	1	0	-	0	0	-	1	0	-	1	0	-	1	0	-	1	0	-	26	0	-	3	0	-	0	0	-	0	0	-	0	0	-	0	0	-	1	0	-	20	0	-	49	0	-	15	0	-	21
SF	0	0	-	0	0	-	0	0	-	0	0	-	0	0	-	0	0	-	6	0	-	0	0	-	0	0	-	0	0	-	0	0	-	0	0	-	1	0	-	8	0	-	12	0	-	6	0	-	7
SG	13	0	-	19	0	-	6	0	-	46	0	-	48	0	-	27	0	-	155	0	-	62	0	-	0	0	-	0	0	-	0	0	-	9	0	-	29	0	-	148	0	-	226	1	0.21904	142	1	0.13812	135
SH	9	0	-	7	0	-	5	0	-	11	0	-	13	0	-	12	0	-	52	0	-	12	0	-	0	0	-	0	0	-	0	0	-	5	0	-	8	0	-	67	0	-	83	0	-	42	0	-	50
SI	3	0	-	4	0	-	1	0	-	12	0	-	18	0	-	4	0	-	73	0	-	27	0	-	0	0	-	0	0	-	0	0	-	0	0	-	7	0	-	63	0	-	125	0	-	67	0	-	58
SK	0	0	-	0	0	-	0	0	-	1	0	-	3	0	-	1	0	-	27	0	-	4	0	-	0	0	-	0	0	-	0	0	-	0	0	-	0	0	-	19	0	-	68	0	-	25	0	-	37
SL	11	0	-	18	0	-	14	0	-	42	0	-	43	0	-	26	0	-	139	1	0.15312	62	0	-	0	0	-	0	0	-	0	0	-	3	0	-	23	0	-	158	0	-	251	0	-	141	0	-	165
SM	0	0	-	0	0	-	0	0	-	0	0	-	3	0	-	0	0	-	8	0	-	2	0	-	0	0	-	0	0	-	0	0	-	0	0	-	1	0	-	5	0	-	16	0	-	6	0	-	6
SN	44	0	-	47	0	-	28	0	-	112	0	-	132	0	-	45	0	-	374	0	-	174	0	-	0	0	-	0	0	-	0	0	-	28	0	-	70	0	-	400	1	0.3685	574	1	0.46194	414	0	-	421
SP	21	0	-	22	0	-	13	1	0.01658	48	0	-	72	0	-	27	0	-	184	0	-	90	0	-	0	0	-	0	0	-	0	0	-	12	0	-	34	0	-	207	0	-	365	0	-	237	0	-	234
SQ	9	0	-	8	0	-	6	0	-	33	0	-	25	0	-	24	0	-	116	0	-	50	0	-	0	0	-	0	0	-	0	0	-	5	0	-	26	0	-	127	0	-	162	0	-	104	0	-	87
SR	14	0	-	25	0	-	21	0	-	58	0	-	75	0	-	26	0	-	179	0	-	93	0	-	0	0	-	0	0	-	0	0	-	11	0	-	43	0	-	199	1	0.205	260	0	-	186	0	-	193
TA	19	0	-	20	0	-	6	0	-	40	0	-	72	0	-	21	0	-	123	0	-	82	0	-	0	0	-	0	0	-	0	0	-	11	0	-	25	0	-	152	1	0.1587	273	0	-	175	0	-	163
TC	1	0	-	6	0	-	0	0	-	8	0	-	11	0	-	5	0	-	32	0	-	15	0	-	0	0	-	0	0	-	0	0	-	2	0	-	8	0	-	38	0	-	65	0	-	44	0	-	37
TD	0	0	-	1	0	-	0	0	-	0	0	-	3	0	-	0	0	-	12	0	-	1	0	-	0	0	-	0	0	-	0	0	-	0	0	-	1	0	-	11	0	-	26	0	-	11	0	-	10
TE	5	0	-	9	0	-	7	0	-	11	0	-	18	0	-	12	0	-	65	0	-	22	0	-	0	0	-	0	0	-	0	0	-	7	0	-	9	0	-	64	0	-	101	0	-	63	0	-	66
TF	0	0	-	0	0	-	0	0	-	0	0	-	0	0	-	0	0	-	2	0	-	0	0	-	0	0	-	0	0	-	0	0	-	0	0	-	0	0	-	2	0	-	6	0	-	1	0	-	3
TG	6	0	-	8	0	-	10	0	-	18	0	-	32	0	-	6	0	-	75	0	-	30	0	-	0	0	-	0	0	-	0	0	-	4	0	-	16	0	-	74	0	-	119	0	-	82	0	-	79
TH	0	0	-	1	0	-	0	0	-	2	0	-	4	0	-	3	0	-	17	0	-	10	0	-	0	0	-	0	0	-	0	0	-	1	0	-	5	0	-	18	0	-	42	0	-	21	0	-	22
TI	17	0	-	22	0	-	14	0	-	65	0	-	82	0	-	29	0	-	209	0	-	117	0	-	0	0	-	0	0	-	0	0	-	9	0	-	35	0	-	215	0	-	309	0	-	211	0	-	190
TK	12	0	-	19	0	-	10	0	-	53	0	-	81	0	-	36	0	-	224	0	-	108	0	-	0	0	-	0	0	-	0	0	-	12	0	-	37	0	-	206	0	-	324	0	-	214	0	-	214
TL	11	0	-	5	0	-	0	0	-	21	0	-	32	0	-	14	0	-	103	0	-	43	0	-	0	0	-	0	0	-	0	0	-	3	0	-	18	0	-	74	0	-	141	0	-	70	0	-	81
TM	5	0	-	6	0	-	5	0	-	9	0	-	16	0	-	6	0	-	58	1	0.06782	19	0	-	0	0	-	0	0	-	0	0	-	4	1	0.00464	5	0	-	42	0	-	76	0	-	50	0	-	55
TN	4	0	-	9	0	-	1	0	-	18	0	-	23	0	-	13	0	-	68	0	-	30	0	-	0	0	-	0	0	-	0	0	-	5	0	-	7	0	-	73	0	-	107	0	-	64	0	-	57
TP	0	0	-	8	0	-	4	0	-	9	0	-	11	0	-	3	0	-	37	0	-	17	0	-	0	0	-	0	0	-	0	0	-	3	0	-	5	0	-	36	0	-	56	0	-	33	0	-	48
TQ	1	0	-	2	0	-	3	0	-	2	0	-	2	0	-	0	0	-	19	0	-	8	0	-	0	0	-	0	0	-	0	0	-	0	0	-	3	0	-	14	0	-	31	0	-	23	0	-	22
TR	0	0	-	0	0	-	0	0	-	0	0	-	1	0	-	0	0	-	13	0	-	0	0	-	0	0	-	0	0	-	0	0	-	0	0	-	1	0	-	10	0	-	24	0	-	11	0	-	12
TS	40	0	-	66	0	-	35	0	-	146	1	0.14374	223	0	-	94	0	-	531	1	0.47514	255	0	-	0	0	-	0	0	-	0	0	-	42	0	-	115	1	0.15964	552	0	-	813	1	0.58994	577	2	0.1186	590
VA	24	0	-	27	0	-	16	0	-	74	0	-	85	0	-	33	0	-	250	0	-	110	0	-	0	0	-	0	0	-	0	0	-	18	0	-	33	0	-	239	1	0.24008	413	1	0.36276	266	0	-	260
VC	1	0	-	0	0	-	0	0	-	2	0	-	3	0	-	2	0	-	6	0	-	7	0	-	0	0	-	0	0	-	0	0	-	1	0	-	0	0	-	13	0	-	22	0	-	9	0	-	11
VD	0	0	-	0	0	-	0	0	-	0	0	-	1	0	-	1	0	-	2	0	-	0	0	-	0	0	-	0	0	-	0	0	-	0	0	-	1	0	-	4	0	-	14	0	-	4	0	-	5
VE	2	0	-	5	0	-	1	0	-	6	0	-	10	0	-	6	0	-	35	0	-	11	0	-	0	0	-	0	0	-	0	0	-	3	0	-	1	0	-	29	0	-	66	1	0.06774	30	0	-	29
VF	3	0	-	11	0	-	8	0	-	26	0	-	30	0	-	11	0	-	76	0	-	32	0	-	0	0	-	0	0	-	0	0	-	10	0	-	18	0	-	84	0	-	149	0	-	77	0	-	80
VG	2	0	-	2	0	-	2	0	-	2	0	-	2	0	-	0	0	-	14	0	-	2	0	-	0	0	-	0	0	-	0	0	-	1	0	-	1	0	-	14	0	-	15	0	-	10	0	-	12
VH	0	0	-	0	0	-	0	0	-	1	0	-	0	0	-	0	0	-	0	0	-	0	0	-	0	0	-	0	0	-	0	0	-	0	0	-	0	0	-	1	0	-	2	0	-	1	0	-	3
VI	123	0	-	163	0	-	78	0	-	382	1	0.34162	497	2	0.12182	198	0	-	1396	5	0.02048	573	1	0.45156	0	0	-	0	0	-	0	0	-	73	0	-	291	0	-	1365	3	0.19494	2103	0	-	1450	1	0.7967	1434
VK	3	0	-	8	0	-	2	0	-	19	0	-	19	0	-	11	0	-	54	0	-	23	0	-	0	0	-	0	0	-	0	0	-	4	0	-	9	0	-	57	0	-	100	0	-	61	0	-	74
VL	18	0	-	31	0	-	14	0	-	72	0	-	94	0	-	25	0	-	252	0	-	115	0	-	0	0	-	0	0	-	0	0	-	20	0	-	40	0	-	258	0	-	533	0	-	290	1	0.26288	272
VM	14	0	-	12	0	-	2	0	-	33	0	-	49	0	-	7	0	-	114	1	0.12654	29	0	-	0	0	-	0	0	-	0	0	-	9	0	-	17	0	-	88	0	-	179	1	0.1756	97	2	0.00422	91
VN	0	0	-	2	0	-	1	0	-	3	0	-	3	0	-	2	0	-	14	0	-	4	0	-	0	0	-	0	0	-	0	0	-	4	0	-	5	0	-	13	0	-	25	0	-	8	0	-	13
VP	1	0	-	8	0	-	1	0	-	10	0	-	16	0	-	1	0	-	47	0	-	24	0	-	0	0	-	0	0	-	0	0	-	1	0	-	6	0	-	55	0	-	76	0	-	40	0	-	40
VQ	2	0	-	4	0	-	2	0	-	13	0	-	20	0	-	5	0	-	52	0	-	24	0	-	0	0	-	0	0	-	0	0	-	4	0	-	7	0	-	48	0	-	78	0	-	47	0	-	47
VR	0	0	-	1	0	-	0	0	-	2	0	-	4	0	-	0	0	-	9	0	-	9	0	-	0	0	-	0	0	-	0	0	-	0	0	-	4	0	-	14	0	-	22	0	-	13	0	-	13
VS	1	0	-	0	0	-	1	0	-	7	0	-	2	0	-	2	0	-	22	0	-	4	0	-	0	0	-	0	0	-	0	0	-	1	0	-	1	0	-	18	0	-	43	0	-	13	0	-	30
VT	3	0	-	7	0	-	3	0	-	17	0	-	22	0	-	8	0	-	75	0	-	15	0	-	0	0	-	0	0	-	0	0	-	2	0	-	9	0	-	60	0	-	117	1	0.11996	58	0	-	73
VW	2	0	-	5	0	-	0	0	-	3	0	-	7	0	-	5	0	-	23	0	-	6	0	-	0	0	-	0	0	-	0	0	-	0	0	-	1	0	-	13	0	-	30	0	-	9	0	-	15
VY	5	0	-	1	0	-	2	0	-	12	0	-	14	0	-	6	0	-	46	0	-	15	0	-	0	0	-	0	0	-	0	0	-	1	0	-	7	0	-	41	0	-	68	0	-	42	0	-	51
WA	0	0	-	0	0	-	0	0	-	0	0	-	0	0	-	0	0	-	0	0	-	0	0	-	0	0	-	0	0	-	0	0	-	0	0	-	0	0	-	0	0	-	0	0	-	1	0	-	0
WC	0	0	-	0	0	-	0	0	-	0	0	-	0	0	-	0	0	-	1	0	-	1	0	-	0	0	-	0	0	-	0	0	-	0	0	-	0	0	-	1	0	-	3	0	-	0	0	-	0
WD	0	0	-	0	0	-	1	0	-	0	0	-	1	0	-	0	0	-	3	0	-	2	0	-	0	0	-	0	0	-	0	0	-	0	0	-	0	0	-	2	0	-	5	0	-	2	0	-	2
WE	2	0	-	1	0	-	2	0	-	16	0	-	14	0	-	4	0	-	47	0	-	15	0	-	0	0	-	0	0	-	0	0	-	2	0	-	8	0	-	49	0	-	71	0	-	44	0	-	49
WF	2	0	-	5	0	-	4	0	-	16	0	-	14	0	-	5	0	-	63	0	-	19	0	-	0	0	-	0	0	-	0	0	-	2	0	-	8	0	-	52	1	0.05812	77	0	-	54	0	-	45
WG	0	0	-	0	0	-	0	0	-	0	0	-	0	0	-	0	0	-	0	0	-	0	0	-	0	0	-	0	0	-	0	0	-	0	0	-	0	0	-	0	0	-	2	0	-	0	0	-	0
WH	0	0	-	0	0	-	0	0	-	0	0	-	0	0	-	0	0	-	0	0	-	0	0	-	0	0	-	0	0	-	0	0	-	0	0	-	0	0	-	0	0	-	2	0	-	0	0	-	0
WI	0	0	-	0	0	-	0	0	-	0	0	-	0	0	-	0	0	-	1	0	-	1	0	-	0	0	-	0	0	-	0	0	-	1	0	-	0	0	-	1	0	-	2	0	-	1	0	-	2
WK	0	0	-	0	0	-	0	0	-	0	0	-	0	0	-	0	0	-	2	0	-	0	0	-	0	0	-	0	0	-	0	0	-	0	0	-	0	0	-	0	0	-	3	0	-	1	0	-	1
WL	0	0	-	0	0	-	0	0	-	0	0	-	1	0	-	0	0	-	1	0	-	0	0	-	0	0	-	0	0	-	0	0	-	0	0	-	0	0	-	0	0	-	3	0	-	0	0	-	1
WM	0	0	-	0	0	-	0	0	-	0	0	-	0	0	-	0	0	-	0	0	-	1	0	-	0	0	-	0	0	-	0	0	-	0	0	-	0	0	-	2	0	-	2	0	-	1	0	-	0
WN	0	0	-	0	0	-	0	0	-	0	0	-	0	0	-	0	0	-	0	0	-	0	0	-	0	0	-	0	0	-	0	0	-	0	0	-	0	0	-	1	0	-	1	0	-	1	0	-	0
WP	0	0	-	1	0	-	0	0	-	0	0	-	0	0	-	0	0	-	1	0	-	0	0	-	0	0	-	0	0	-	0	0	-	0	0	-	0	0	-	1	0	-	0	0	-	0	0	-	0
WQ	1	0	-	1	0	-	0	0	-	3	0	-	3	0	-	3	0	-	20	0	-	9	0	-	0	0	-	0	0	-	0	0	-	0	0	-	5	0	-	17	0	-	30	0	-	15	0	-	12
WR	2	0	-	1	0	-	1	0	-	10	0	-	10	0	-	5	0	-	26	0	-	16	0	-	0	0	-	0	0	-	0	0	-	5	0	-	3	0	-	27	0	-	48	1	0.05086	24	0	-	29
WS	0	0	-	0	0	-	0	0	-	0	0	-	0	0	-	0	0	-	2	0	-	0	0	-	0	0	-	0	0	-	0	0	-	0	0	-	0	0	-	0	0	-	2	0	-	0	0	-	0
WT	0	0	-	0	0	-	0	0	-	1	0	-	0	0	-	0	0	-	1	0	-	1	0	-	0	0	-	0	0	-	0	0	-	0	0	-	0	0	-	2	0	-	3	0	-	0	0	-	1
YA	1	0	-	0	0	-	0	0	-	0	0	-	0	0	-	0	0	-	5	0	-	0	0	-	0	0	-	0	0	-	0	0	-	0	0	-	0	0	-	4	0	-	16	0	-	3	0	-	6
YC	4	0	-	6	0	-	1	0	-	9	0	-	19	0	-	5	0	-	47	0	-	18	0	-	0	0	-	0	0	-	0	0	-	1	0	-	7	0	-	45	0	-	65	0	-	40	0	-	45
YD	0	0	-	0	0	-	0	0	-	0	0	-	0	0	-	0	0	-	1	0	-	2	0	-	0	0	-	0	0	-	0	0	-	0	0	-	0	0	-	5	0	-	4	0	-	2	0	-	4
YE	0	0	-	1	0	-	0	0	-	4	0	-	4	0	-	3	0	-	14	0	-	4	0	-	0	0	-	0	0	-	0	0	-	0	0	-	3	0	-	9	0	-	13	0	-	16	0	-	12
YF	35	0	-	39	0	-	22	0	-	110	0	-	119	0	-	73	0	-	419	0	-	168	0	-	0	0	-	0	0	-	0	0	-	20	0	-	95	0	-	440	0	-	696	1	0.53452	418	0	-	467
YG	0	0	-	0	0	-	0	0	-	0	0	-	1	0	-	0	0	-	3	0	-	0	0	-	0	0	-	0	0	-	0	0	-	0	0	-	0	0	-	0	0	-	4	0	-	1	0	-	0
YH	7	0	-	13	0	-	1	0	-	20	0	-	26	0	-	12	0	-	83	0	-	26	0	-	0	0	-	0	0	-	0	0	-	4	0	-	14	1	0.0206	70	0	-	108	1	0.10806	56	0	-	74
YI	3	0	-	1	0	-	1	0	-	5	0	-	2	0	-	0	0	-	7	0	-	4	0	-	0	0	-	0	0	-	0	0	-	1	0	-	2	0	-	8	0	-	32	0	-	16	0	-	16
YK	5	0	-	2	0	-	4	0	-	15	0	-	13	0	-	9	0	-	44	0	-	21	0	-	0	0	-	0	0	-	0	0	-	4	0	-	2	0	-	48	0	-	74	0	-	63	0	-	56
YL	0	0	-	0	0	-	0	0	-	0	0	-	1	0	-	0	0	-	8	0	-	2	0	-	0	0	-	0	0	-	0	0	-	0	0	-	0	0	-	6	0	-	36	0	-	13	0	-	9
YM	1	0	-	0	0	-	1	0	-	2	0	-	1	0	-	4	0	-	11	0	-	1	0	-	0	0	-	0	0	-	0	0	-	0	0	-	4	0	-	10	0	-	17	0	-	6	0	-	9
YN	0	0	-	0	0	-	0	0	-	1	0	-	0	0	-	0	0	-	2	0	-	1	0	-	0	0	-	0	0	-	0	0	-	0	0	-	0	0	-	1	0	-	11	1	0.0124	1	0	-	2
YP	4	0	-	3	0	-	3	0	-	10	0	-	14	0	-	8	0	-	56	0	-	20	0	-	0	0	-	0	0	-	0	0	-	2	0	-	7	0	-	50	0	-	75	0	-	51	0	-	54
YQ	0	0	-	0	0	-	0	0	-	0	0	-	1	0	-	0	0	-	2	0	-	0	0	-	0	0	-	0	0	-	0	0	-	0	0	-	0	0	-	1	0	-	4	0	-	2	0	-	1
YR	0	0	-	0	0	-	0	0	-	0	0	-	2	0	-	0	0	-	3	0	-	0	0	-	0	0	-	0	0	-	0	0	-	0	0	-	0	0	-	2	0	-	4	0	-	2	0	-	4
YS	3	0	-	8	0	-	6	0	-	27	0	-	29	0	-	13	0	-	95	0	-	52	0	-	0	0	-	0	0	-	0	0	-	6	0	-	12	0	-	82	0	-	147	0	-	95	0	-	110
YT	0	0	-	0	0	-	0	0	-	0	0	-	1	0	-	0	0	-	8	0	-	1	0	-	0	0	-	0	0	-	0	0	-	1	0	-	2	0	-	4	0	-	11	0	-	4	0	-	4
YW	0	0	-	0	0	-	0	0	-	0	0	-	0	0	-	0	0	-	3	0	-	1	0	-	0	0	-	0	0	-	0	0	-	0	0	-	0	0	-	1	0	-	2	0	-	3	0	-	1
[truncated: 200 more columns]

## Sheet: aaml
Branches	N10_N11			N10_N13			N11_N12			N11_Canis_familiaris_484610			N12_Equus_caballus_100053882			N12_Bos_taurus_533526			N13_N14			N13_N15			N14_Rattus_norvegicus_25729			N14_Mus_musculus_12447			N15_Homo_sapiens_898			N15_Macaca_mulatta_700589			N16_Gallus_gallus_426117			N16_Taeniopygia_guttata_100220841			N17_N18			N17_Danio_rerio_30188			N18_Oryzias_latipes_19428
Amino acid replacement type	Expected(Simulated)	Observed	p-value	Expected(Simulated)	Observed	p-value	Expected(Simulated)	Observed	p-value	Expected(Simulated)	Observed	p-value	Expected(Simulated)	Observed	p-value	Expected(Simulated)	Observed	p-value	Expected(Simulated)	Observed	p-value	Expected(Simulated)	Observed	p-value	Expected(Simulated)	Observed	p-value	Expected(Simulated)	Observed	p-value	Expected(Simulated)	Observed	p-value	Expected(Simulated)	Observed	p-value	Expected(Simulated)	Observed	p-value	Expected(Simulated)	Observed	p-value	Expected(Simulated)	Observed	p-value	Expected(Simulated)	Observed	p-value	Expected(Simulated)
CA	3	0	-	4	0	-	1	0	-	13	0	-	8	0	-	5	0	-	38	0	-	19	0	-	0	0	-	0	0	-	0	0	-	5	0	-	3	0	-	39	0	-	71	1	0.0817	35	0	-	32
CD	0	0	-	0	0	-	0	0	-	1	0	-	0	0	-	1	0	-	6	0	-	1	0	-	0	0	-	0	0	-	0	0	-	0	0	-	0	0	-	2	0	-	12	0	-	4	0	-	1
CN	1	0	-	0	0	-	0	0	-	3	0	-	2	0	-	0	0	-	13	0	-	1	0	-	0	0	-	0	0	-	0	0	-	0	0	-	2	0	-	4	0	-	12	0	-	11	0	-	10
CR	3	0	-	9	0	-	3	0	-	14	0	-	13	0	-	9	0	-	55	0	-	18	0	-	0	0	-	0	0	-	0	0	-	3	0	-	15	0	-	60	0	-	90	0	-	54	0	-	58
DA	0	0	-	1	0	-	0	0	-	10	0	-	7	1	0.00844	4	0	-	33	0	-	8	0	-	0	0	-	0	0	-	0	0	-	0	0	-	2	0	-	19	0	-	67	0	-	32	0	-	42
DN	38	0	-	44	0	-	21	0	-	87	0	-	108	0	-	51	0	-	329	0	-	128	0	-	0	0	-	0	0	-	0	0	-	20	0	-	54	0	-	321	1	0.3392	484	0	-	282	0	-	319
DR	5	0	-	5	0	-	7	0	-	16	0	-	13	0	-	1	0	-	39	0	-	14	0	-	0	0	-	0	0	-	0	0	-	1	0	-	9	0	-	43	0	-	77	0	-	46	0	-	43
EA	7	1	0.0108	11	0	-	3	0	-	14	0	-	20	0	-	13	0	-	83	0	-	32	0	-	0	0	-	0	0	-	0	0	-	4	0	-	14	0	-	84	0	-	106	0	-	62	0	-	69
EC	0	0	-	0	0	-	0	0	-	0	0	-	0	0	-	0	0	-	2	0	-	0	0	-	0	0	-	0	0	-	0	0	-	0	0	-	0	0	-	1	0	-	2	0	-	1	0	-	1
ED	68	0	-	88	0	-	44	0	-	237	2	0.02114	276	0	-	96	0	-	817	0	-	333	1	0.28996	0	0	-	0	0	-	0	0	-	47	0	-	190	0	-	802	2	0.27486	1235	0	-	813	2	0.16218	842
EN	0	0	-	0	0	-	0	0	-	1	0	-	2	0	-	1	0	-	18	0	-	4	0	-	0	0	-	0	0	-	0	0	-	0	0	-	0	0	-	14	0	-	43	0	-	8	0	-	18
EQ	32	0	-	26	0	-	14	0	-	83	0	-	82	0	-	33	0	-	284	0	-	116	1	0.11102	0	0	-	0	0	-	0	0	-	9	0	-	56	0	-	273	0	-	469	0	-	288	0	-	297
ER	3	0	-	12	0	-	1	0	-	10	0	-	27	0	-	13	0	-	73	0	-	34	0	-	0	0	-	0	0	-	0	0	-	2	0	-	15	0	-	69	0	-	117	0	-	64	0	-	71
FA	3	0	-	1	0	-	1	0	-	5	0	-	11	0	-	3	0	-	36	0	-	12	0	-	0	0	-	0	0	-	0	0	-	1	0	-	6	0	-	29	0	-	47	0	-	29	0	-	38
FC	6	0	-	3	0	-	6	0	-	10	0	-	16	0	-	10	0	-	34	0	-	18	0	-	0	0	-	0	0	-	0	0	-	2	0	-	3	0	-	44	0	-	91	0	-	47	0	-	36
FD	1	0	-	1	0	-	0	0	-	4	0	-	7	0	-	3	0	-	10	0	-	4	0	-	0	0	-	0	0	-	0	0	-	1	0	-	2	0	-	13	0	-	25	0	-	6	0	-	16
FE	0	0	-	0	0	-	0	0	-	0	0	-	0	0	-	0	0	-	2	0	-	1	0	-	0	0	-	0	0	-	0	0	-	0	0	-	0	0	-	1	0	-	9	0	-	3	0	-	1
FG	0	0	-	1	0	-	2	0	-	4	0	-	8	0	-	3	0	-	17	0	-	11	0	-	0	0	-	0	0	-	0	0	-	0	0	-	2	0	-	18	0	-	36	0	-	14	0	-	14
FH	2	0	-	9	0	-	3	0	-	23	0	-	26	0	-	9	0	-	54	0	-	16	0	-	0	0	-	0	0	-	0	0	-	2	0	-	8	0	-	53	0	-	83	0	-	51	0	-	59
FI	0	0	-	0	0	-	0	0	-	0	0	-	3	0	-	0	0	-	7	0	-	1	0	-	0	0	-	0	0	-	0	0	-	0	0	-	0	0	-	7	0	-	22	0	-	11	0	-	12
FK	0	0	-	2	0	-	0	0	-	0	0	-	4	0	-	0	0	-	5	0	-	0	0	-	0	0	-	0	0	-	0	0	-	0	0	-	3	0	-	6	0	-	19	0	-	6	0	-	6
FL	23	0	-	44	0	-	16	0	-	73	0	-	88	0	-	51	1	0.0467	273	0	-	108	0	-	0	0	-	0	0	-	0	0	-	21	0	-	57	0	-	281	1	0.30636	443	0	-	285	0	-	301
FM	4	0	-	0	0	-	1	0	-	5	0	-	1	0	-	2	0	-	19	0	-	5	0	-	0	0	-	0	0	-	0	0	-	0	0	-	6	0	-	12	0	-	31	0	-	23	0	-	11
FN	0	0	-	0	0	-	0	0	-	0	0	-	0	0	-	0	0	-	0	0	-	0	0	-	0	0	-	0	0	-	0	0	-	0	0	-	0	0	-	0	0	-	7	0	-	1	0	-	2
FQ	0	0	-	0	0	-	0	0	-	0	0	-	0	0	-	0	0	-	0	0	-	1	0	-	0	0	-	0	0	-	0	0	-	0	0	-	0	0	-	1	0	-	10	0	-	1	0	-	2
FR	2	0	-	0	0	-	0	0	-	5	0	-	1	0	-	2	0	-	8	0	-	3	0	-	0	0	-	0	0	-	0	0	-	1	0	-	2	0	-	5	0	-	16	0	-	6	0	-	12
GA	15	0	-	13	0	-	4	0	-	27	0	-	41	0	-	15	0	-	149	1	0.16394	45	0	-	0	0	-	0	0	-	0	0	-	9	0	-	29	0	-	129	0	-	208	2	0.02466	121	1	0.10202	143
GC	0	0	-	3	0	-	1	0	-	2	0	-	4	0	-	0	0	-	10	0	-	6	0	-	0	0	-	0	0	-	0	0	-	0	0	-	2	0	-	17	0	-	16	0	-	11	0	-	13
GD	0	0	-	0	0	-	0	0	-	0	0	-	1	0	-	0	0	-	6	0	-	1	1	0.00116	0	0	-	0	0	-	0	0	-	0	0	-	1	0	-	0	0	-	18	0	-	10	0	-	3
GE	4	0	-	6	0	-	6	0	-	20	0	-	19	0	-	4	0	-	58	0	-	26	0	-	0	0	-	0	0	-	0	0	-	6	0	-	12	0	-	75	0	-	100	2	0.0058	82	0	-	62
GN	2	0	-	5	0	-	3	0	-	9	0	-	15	0	-	9	0	-	51	0	-	21	0	-	0	0	-	0	0	-	0	0	-	7	0	-	10	0	-	42	0	-	82	0	-	57	0	-	51
GQ	7	0	-	6	0	-	2	0	-	14	0	-	18	0	-	8	0	-	70	0	-	27	0	-	0	0	-	0	0	-	0	0	-	2	0	-	10	0	-	65	0	-	89	0	-	60	0	-	54
GR	4	0	-	2	0	-	0	0	-	7	0	-	8	0	-	6	0	-	31	0	-	8	0	-	0	0	-	0	0	-	0	0	-	2	0	-	2	0	-	24	0	-	49	0	-	29	0	-	34
HA	0	0	-	0	0	-	0	0	-	0	0	-	0	0	-	0	0	-	2	0	-	0	0	-	0	0	-	0	0	-	0	0	-	0	0	-	0	0	-	1	0	-	3	0	-	0	0	-	2
HC	0	0	-	0	0	-	0	0	-	0	0	-	0	0	-	0	0	-	1	0	-	0	0	-	0	0	-	0	0	-	0	0	-	0	0	-	0	0	-	3	0	-	6	0	-	2	0	-	2
HD	1	0	-	0	0	-	0	0	-	1	0	-	0	0	-	0	0	-	8	0	-	1	0	-	0	0	-	0	0	-	0	0	-	0	0	-	0	0	-	8	0	-	15	0	-	5	0	-	3
HE	4	0	-	4	0	-	2	0	-	8	0	-	11	0	-	4	0	-	33	0	-	8	0	-	0	0	-	0	0	-	0	0	-	0	0	-	8	0	-	34	0	-	54	0	-	32	0	-	39
HG	0	0	-	0	0	-	0	0	-	0	0	-	0	0	-	1	0	-	7	0	-	2	0	-	0	0	-	0	0	-	0	0	-	0	0	-	0	0	-	2	0	-	14	0	-	6	0	-	10
HN	4	0	-	5	0	-	2	0	-	9	0	-	8	0	-	6	0	-	37	0	-	14	0	-	0	0	-	0	0	-	0	0	-	1	0	-	12	0	-	31	0	-	48	1	0.05454	36	0	-	43
HQ	10	0	-	12	0	-	4	0	-	25	0	-	42	0	-	18	0	-	120	0	-	49	0	-	0	0	-	0	0	-	0	0	-	10	0	-	20	0	-	120	0	-	159	0	-	116	0	-	90
HR	8	1	0.01286	6	0	-	7	0	-	32	0	-	26	1	0.03176	15	0	-	96	0	-	55	0	-	0	0	-	0	0	-	0	0	-	10	0	-	17	0	-	76	0	-	136	0	-	96	0	-	106
IA	5	0	-	2	0	-	2	0	-	17	0	-	21	0	-	7	0	-	70	0	-	24	0	-	0	0	-	0	0	-	0	0	-	4	0	-	16	0	-	59	0	-	118	0	-	78	0	-	71
IC	5	0	-	5	0	-	4	0	-	12	0	-	14	0	-	6	0	-	53	0	-	27	0	-	0	0	-	0	0	-	0	0	-	4	0	-	7	0	-	41	0	-	90	0	-	47	0	-	58
ID	1	0	-	1	0	-	0	0	-	3	0	-	0	0	-	0	0	-	14	0	-	2	0	-	0	0	-	0	0	-	0	0	-	0	0	-	2	0	-	4	0	-	14	0	-	6	0	-	11
IE	0	0	-	2	0	-	1	0	-	1	0	-	3	0	-	3	0	-	9	0	-	3	0	-	0	0	-	0	0	-	0	0	-	2	0	-	0	0	-	16	0	-	20	0	-	10	1	0.00916	16
IG	0	0	-	0	0	-	0	0	-	0	0	-	3	0	-	0	0	-	3	0	-	0	0	-	0	0	-	0	0	-	0	0	-	0	0	-	0	0	-	2	0	-	12	0	-	1	0	-	3
IH	0	0	-	1	0	-	0	0	-	0	0	-	0	0	-	0	0	-	0	0	-	0	0	-	0	0	-	0	0	-	0	0	-	0	0	-	0	0	-	0	0	-	5	0	-	0	0	-	1
IN	7	0	-	4	0	-	1	0	-	9	0	-	9	0	-	2	0	-	29	0	-	11	0	-	0	0	-	0	0	-	0	0	-	0	0	-	5	0	-	22	0	-	42	0	-	37	0	-	47
IQ	0	0	-	2	0	-	0	0	-	1	0	-	2	0	-	0	0	-	5	0	-	3	0	-	0	0	-	0	0	-	0	0	-	0	0	-	0	0	-	8	0	-	23	0	-	2	0	-	4
IR	8	0	-	9	0	-	4	0	-	17	0	-	17	0	-	5	0	-	50	0	-	20	0	-	0	0	-	0	0	-	0	0	-	3	0	-	14	0	-	50	0	-	86	0	-	73	0	-	66
KA	7	0	-	3	0	-	1	0	-	10	0	-	10	0	-	2	0	-	29	0	-	10	0	-	0	0	-	0	0	-	0	0	-	1	0	-	7	0	-	32	0	-	50	0	-	30	0	-	39
KC	2	0	-	3	0	-	1	0	-	2	0	-	7	0	-	5	0	-	20	0	-	14	0	-	0	0	-	0	0	-	0	0	-	1	0	-	9	0	-	22	0	-	51	0	-	23	0	-	23
KD	4	0	-	10	0	-	4	0	-	22	0	-	18	0	-	12	0	-	75	0	-	39	0	-	0	0	-	0	0	-	0	0	-	5	0	-	14	0	-	76	0	-	124	0	-	69	0	-	97
KE	9	0	-	12	0	-	12	0	-	34	0	-	47	0	-	12	0	-	120	0	-	46	0	-	0	0	-	0	0	-	0	0	-	4	0	-	12	0	-	122	0	-	201	0	-	114	0	-	104
KG	1	0	-	0	0	-	2	0	-	8	0	-	9	0	-	5	0	-	13	0	-	11	0	-	0	0	-	0	0	-	0	0	-	1	0	-	9	0	-	21	0	-	38	0	-	20	0	-	25
KH	6	0	-	11	0	-	3	0	-	24	0	-	28	0	-	12	0	-	102	0	-	37	0	-	0	0	-	0	0	-	0	0	-	6	0	-	25	0	-	74	0	-	140	0	-	74	0	-	74
KI	0	0	-	0	0	-	0	0	-	0	0	-	2	0	-	0	0	-	13	0	-	0	0	-	0	0	-	0	0	-	0	0	-	0	0	-	1	0	-	7	0	-	24	0	-	6	0	-	11
KL	0	0	-	1	0	-	0	0	-	2	0	-	0	0	-	1	0	-	12	0	-	6	0	-	0	0	-	0	0	-	0	0	-	1	0	-	2	0	-	9	0	-	22	0	-	8	0	-	3
KN	13	0	-	18	0	-	4	0	-	36	0	-	67	0	-	20	0	-	156	0	-	86	1	0.08278	0	0	-	0	0	-	0	0	-	14	0	-	39	0	-	164	0	-	257	0	-	164	0	-	162
KQ	10	0	-	10	0	-	9	0	-	19	0	-	35	0	-	15	0	-	129	0	-	50	0	-	0	0	-	0	0	-	0	0	-	11	0	-	19	0	-	114	0	-	198	1	0.20968	136	0	-	131
KR	33	0	-	53	0	-	18	0	-	112	0	-	131	1	0.15084	66	0	-	360	2	0.06576	154	0	-	0	0	-	0	0	-	0	0	-	23	0	-	60	0	-	370	1	0.3837	605	1	0.51018	359	0	-	406
LA	0	0	-	0	0	-	0	0	-	0	0	-	2	0	-	0	0	-	10	0	-	6	0	-	0	0	-	0	0	-	0	0	-	0	0	-	0	0	-	7	0	-	36	0	-	12	0	-	9
LC	0	0	-	0	0	-	0	0	-	0	0	-	2	0	-	1	0	-	0	0	-	1	0	-	0	0	-	0	0	-	0	0	-	0	0	-	2	0	-	3	0	-	12	0	-	6	0	-	10
LD	0	0	-	0	0	-	0	0	-	1	0	-	0	0	-	0	0	-	7	0	-	5	0	-	0	0	-	0	0	-	0	0	-	0	0	-	1	0	-	8	0	-	20	0	-	15	0	-	6
LE	3	0	-	8	0	-	0	0	-	17	0	-	12	0	-	3	0	-	45	0	-	27	0	-	0	0	-	0	0	-	0	0	-	2	0	-	7	0	-	31	0	-	78	0	-	51	0	-	53
LG	0	0	-	0	0	-	0	0	-	0	0	-	2	0	-	1	0	-	1	0	-	0	0	-	0	0	-	0	0	-	0	0	-	0	0	-	0	0	-	3	0	-	7	0	-	4	0	-	2
LH	3	0	-	4	0	-	4	0	-	13	0	-	19	0	-	9	0	-	33	0	-	21	0	-	0	0	-	0	0	-	0	0	-	8	0	-	7	0	-	48	0	-	87	0	-	53	0	-	53
LI	41	0	-	60	0	-	29	0	-	150	0	-	159	0	-	93	0	-	474	0	-	219	0	-	0	0	-	0	0	-	0	0	-	32	0	-	97	0	-	511	2	0.13902	747	2	0.21534	493	0	-	498
LN	7	0	-	8	0	-	2	0	-	14	0	-	23	0	-	15	0	-	55	0	-	24	0	-	0	0	-	0	0	-	0	0	-	3	0	-	5	0	-	68	0	-	99	0	-	74	0	-	61
LQ	4	0	-	3	0	-	4	0	-	6	0	-	8	0	-	5	0	-	31	0	-	19	0	-	0	0	-	0	0	-	0	0	-	0	0	-	5	0	-	35	1	0.04392	56	1	0.0638	39	0	-	36
LR	1	0	-	2	0	-	0	0	-	4	0	-	1	0	-	2	0	-	15	0	-	7	0	-	0	0	-	0	0	-	0	0	-	0	0	-	0	0	-	22	0	-	27	0	-	7	0	-	12
MA	0	0	-	3	0	-	2	0	-	8	0	-	9	0	-	5	0	-	27	0	-	14	0	-	0	0	-	0	0	-	0	0	-	0	0	-	4	0	-	36	0	-	58	0	-	23	0	-	32
MC	4	0	-	4	0	-	2	0	-	7	0	-	9	0	-	7	0	-	17	0	-	9	0	-	0	0	-	0	0	-	0	0	-	2	0	-	8	0	-	23	0	-	53	0	-	31	0	-	30
MD	1	0	-	3	0	-	0	0	-	5	0	-	7	0	-	2	0	-	21	0	-	4	0	-	0	0	-	0	0	-	0	0	-	3	0	-	2	0	-	25	0	-	38	0	-	24	0	-	28
ME	3	0	-	2	0	-	5	0	-	18	0	-	18	0	-	11	0	-	58	1	0.06708	20	0	-	0	0	-	0	0	-	0	0	-	4	0	-	10	0	-	61	0	-	106	0	-	45	0	-	54
MG	0	0	-	0	0	-	0	0	-	1	0	-	0	0	-	0	0	-	0	0	-	0	0	-	0	0	-	0	0	-	0	0	-	0	0	-	0	0	-	1	0	-	2	0	-	0	0	-	3
MH	0	0	-	0	0	-	0	0	-	0	0	-	0	0	-	0	0	-	1	0	-	0	0	-	0	0	-	0	0	-	0	0	-	0	0	-	0	0	-	0	0	-	3	0	-	0	0	-	1
MI	20	0	-	24	1	0.0295	19	0	-	60	0	-	93	0	-	23	1	0.02194	232	1	0.24254	87	0	-	0	0	-	0	0	-	0	0	-	10	0	-	47	0	-	232	0	-	375	1	0.35606	254	0	-	249
MK	3	0	-	4	0	-	0	0	-	10	0	-	8	0	-	2	0	-	35	0	-	12	0	-	0	0	-	0	0	-	0	0	-	1	0	-	7	0	-	24	0	-	40	0	-	25	0	-	19
ML	43	0	-	65	1	0.08126	36	0	-	160	0	-	206	1	0.2307	94	0	-	528	0	-	241	0	-	0	0	-	0	0	-	0	0	-	30	0	-	110	0	-	560	2	0.15526	841	0	-	546	1	0.39454	544
MN	0	0	-	3	0	-	0	0	-	2	0	-	0	0	-	3	0	-	16	0	-	5	0	-	0	0	-	0	0	-	0	0	-	1	0	-	1	0	-	12	0	-	17	0	-	8	0	-	11
MQ	0	0	-	3	0	-	3	0	-	9	0	-	12	0	-	3	0	-	31	0	-	7	0	-	0	0	-	0	0	-	0	0	-	0	0	-	6	0	-	34	0	-	39	0	-	25	0	-	33
MR	1	0	-	9	0	-	5	0	-	15	0	-	19	0	-	14	0	-	42	0	-	19	0	-	0	0	-	0	0	-	0	0	-	4	0	-	12	0	-	73	0	-	83	0	-	58	0	-	58
NA	0	0	-	0	0	-	0	0	-	2	0	-	1	0	-	1	0	-	13	0	-	3	0	-	0	0	-	0	0	-	0	0	-	0	0	-	1	0	-	12	0	-	38	0	-	11	0	-	14
NR	6	0	-	13	0	-	8	0	-	29	0	-	52	0	-	21	0	-	133	0	-	61	0	-	0	0	-	0	0	-	0	0	-	5	0	-	27	0	-	93	0	-	168	0	-	108	0	-	115
PA	9	0	-	23	0	-	4	0	-	43	0	-	65	0	-	28	0	-	145	1	0.15854	69	0	-	0	0	-	0	0	-	0	0	-	6	0	-	32	0	-	158	0	-	249	0	-	180	0	-	175
PC	6	0	-	9	0	-	3	0	-	21	0	-	24	0	-	11	0	-	78	0	-	25	0	-	0	0	-	0	0	-	0	0	-	4	0	-	10	0	-	66	0	-	122	0	-	59	0	-	67
PD	1	0	-	1	0	-	1	0	-	3	0	-	3	0	-	4	0	-	19	0	-	13	0	-	0	0	-	0	0	-	0	0	-	0	0	-	4	0	-	23	0	-	40	0	-	23	0	-	18
PE	5	0	-	1	0	-	2	0	-	11	0	-	9	0	-	5	0	-	47	0	-	13	0	-	0	0	-	0	0	-	0	0	-	3	0	-	20	0	-	43	0	-	78	0	-	51	0	-	52
PF	0	0	-	0	0	-	1	0	-	1	0	-	1	0	-	0	0	-	2	0	-	0	0	-	0	0	-	0	0	-	0	0	-	0	0	-	0	0	-	3	0	-	12	0	-	4	0	-	5
PG	0	0	-	0	0	-	0	0	-	0	0	-	0	0	-	0	0	-	0	0	-	0	0	-	0	0	-	0	0	-	0	0	-	0	0	-	0	0	-	5	0	-	7	0	-	5	0	-	6
PH	5	0	-	2	0	-	1	0	-	6	0	-	8	0	-	11	0	-	41	0	-	17	0	-	0	0	-	0	0	-	0	0	-	2	0	-	3	0	-	32	0	-	56	0	-	43	0	-	35
PI	1	0	-	1	0	-	1	0	-	3	0	-	8	0	-	3	0	-	30	0	-	10	0	-	0	0	-	0	0	-	0	0	-	1	0	-	3	0	-	28	0	-	46	0	-	26	0	-	28
PK	4	0	-	8	0	-	2	0	-	9	0	-	18	0	-	13	0	-	48	0	-	19	0	-	0	0	-	0	0	-	0	0	-	0	0	-	7	0	-	55	0	-	80	0	-	55	0	-	61
PL	5	0	-	7	0	-	3	0	-	11	0	-	15	0	-	8	0	-	51	0	-	24	0	-	0	0	-	0	0	-	0	0	-	3	0	-	7	0	-	42	0	-	78	0	-	47	0	-	31
PM	0	0	-	0	0	-	0	0	-	0	0	-	1	0	-	0	0	-	5	0	-	0	0	-	0	0	-	0	0	-	0	0	-	0	0	-	0	0	-	4	0	-	2	0	-	4	0	-	2
PN	1	0	-	1	0	-	0	0	-	2	0	-	3	0	-	4	0	-	10	0	-	3	0	-	0	0	-	0	0	-	0	0	-	0	0	-	0	0	-	3	0	-	25	0	-	6	0	-	11
PQ	4	0	-	2	0	-	1	0	-	6	0	-	9	0	-	2	0	-	20	0	-	5	0	-	0	0	-	0	0	-	0	0	-	1	0	-	3	0	-	16	0	-	54	0	-	31	0	-	21
PR	1	0	-	2	0	-	1	0	-	9	0	-	3	0	-	1	0	-	14	0	-	8	0	-	0	0	-	0	0	-	0	0	-	1	0	-	2	0	-	17	0	-	29	0	-	15	0	-	22
QA	0	0	-	2	0	-	2	0	-	13	0	-	13	0	-	5	0	-	51	0	-	15	0	-	0	0	-	0	0	-	0	0	-	3	0	-	7	0	-	47	0	-	70	0	-	39	0	-	49
QC	0	0	-	0	0	-	0	0	-	0	0	-	0	0	-	1	0	-	2	0	-	0	0	-	0	0	-	0	0	-	0	0	-	0	0	-	0	0	-	1	0	-	5	0	-	1	0	-	4
QD	3	0	-	3	0	-	2	0	-	13	0	-	9	0	-	6	0	-	41	0	-	15	0	-	0	0	-	0	0	-	0	0	-	0	0	-	14	0	-	31	0	-	84	0	-	44	0	-	43
QN	8	0	-	9	0	-	7	0	-	22	0	-	26	0	-	10	0	-	104	0	-	51	0	-	0	0	-	0	0	-	0	0	-	7	0	-	21	0	-	105	0	-	158	0	-	99	0	-	106
QR	4	0	-	4	0	-	2	0	-	10	0	-	16	0	-	8	0	-	63	0	-	23	1	0.02162	0	0	-	0	0	-	0	0	-	2	0	-	8	0	-	41	0	-	79	0	-	46	0	-	36
RA	1	0	-	2	0	-	2	0	-	8	0	-	10	0	-	2	0	-	36	0	-	18	0	-	0	0	-	0	0	-	0	0	-	5	0	-	3	0	-	35	0	-	57	0	-	32	0	-	23
SA	49	0	-	75	0	-	36	0	-	180	0	-	201	0	-	105	0	-	616	2	0.1642	253	0	-	0	0	-	0	0	-	0	0	-	42	0	-	110	0	-	557	0	-	911	0	-	590	2	0.09446	613
SC	25	0	-	28	0	-	15	0	-	54	0	-	79	0	-	35	0	-	234	0	-	89	0	-	0	0	-	0	0	-	0	0	-	17	0	-	55	0	-	224	0	-	350	1	0.33908	236	1	0.1905	215
SD	31	0	-	30	0	-	19	0	-	66	0	-	79	0	-	39	0	-	265	0	-	97	0	-	0	0	-	0	0	-	0	0	-	15	0	-	37	0	-	262	0	-	398	0	-	276	0	-	281
SE	1	0	-	0	0	-	1	0	-	1	0	-	1	0	-	1	0	-	26	0	-	3	0	-	0	0	-	0	0	-	0	0	-	0	0	-	1	0	-	20	0	-	49	0	-	15	0	-	21
SF	0	0	-	0	0	-	0	0	-	0	0	-	0	0	-	0	0	-	6	0	-	0	0	-	0	0	-	0	0	-	0	0	-	0	0	-	1	0	-	8	0	-	12	0	-	6	0	-	7
SG	13	0	-	19	0	-	6	0	-	46	0	-	48	0	-	27	0	-	155	0	-	62	0	-	0	0	-	0	0	-	0	0	-	9	0	-	29	0	-	148	0	-	226	1	0.23386	142	1	0.12242	135
SH	9	0	-	7	0	-	5	0	-	11	0	-	13	0	-	12	0	-	52	0	-	12	0	-	0	0	-	0	0	-	0	0	-	5	0	-	8	0	-	67	0	-	83	0	-	42	0	-	50
SI	3	0	-	4	0	-	1	0	-	12	0	-	18	0	-	4	0	-	73	0	-	27	0	-	0	0	-	0	0	-	0	0	-	0	0	-	7	0	-	63	0	-	125	0	-	67	0	-	58
SK	0	0	-	0	0	-	0	0	-	1	0	-	3	0	-	1	0	-	27	0	-	4	0	-	0	0	-	0	0	-	0	0	-	0	0	-	0	0	-	19	0	-	68	0	-	25	0	-	37
SL	11	0	-	18	0	-	14	0	-	42	0	-	43	0	-	26	0	-	139	1	0.1518	62	0	-	0	0	-	0	0	-	0	0	-	3	0	-	23	0	-	158	0	-	251	0	-	141	0	-	165
SM	0	0	-	0	0	-	0	0	-	0	0	-	3	0	-	0	0	-	8	0	-	2	0	-	0	0	-	0	0	-	0	0	-	0	0	-	1	0	-	5	0	-	16	0	-	6	0	-	6
SN	44	0	-	47	0	-	28	0	-	112	0	-	132	0	-	45	0	-	374	0	-	174	0	-	0	0	-	0	0	-	0	0	-	28	0	-	70	0	-	400	1	0.40638	574	1	0.49382	414	0	-	421
SP	21	0	-	22	0	-	13	1	0.01594	48	0	-	72	0	-	27	0	-	184	0	-	90	0	-	0	0	-	0	0	-	0	0	-	12	0	-	34	0	-	207	0	-	365	0	-	237	0	-	234
SQ	9	0	-	8	0	-	6	0	-	33	0	-	25	0	-	24	0	-	116	0	-	50	0	-	0	0	-	0	0	-	0	0	-	5	0	-	26	0	-	127	0	-	162	0	-	104	0	-	87
SR	14	0	-	25	0	-	21	0	-	58	0	-	75	0	-	26	0	-	179	0	-	93	0	-	0	0	-	0	0	-	0	0	-	11	0	-	43	0	-	199	1	0.22594	260	0	-	186	0	-	193
TA	19	0	-	20	0	-	6	0	-	40	0	-	72	0	-	21	0	-	123	0	-	82	0	-	0	0	-	0	0	-	0	0	-	11	0	-	25	0	-	152	1	0.17784	273	0	-	175	0	-	163
TC	1	0	-	6	0	-	0	0	-	8	0	-	11	0	-	5	0	-	32	0	-	15	0	-	0	0	-	0	0	-	0	0	-	2	0	-	8	0	-	38	0	-	65	0	-	44	0	-	37
TD	0	0	-	1	0	-	0	0	-	0	0	-	3	0	-	0	0	-	12	0	-	1	0	-	0	0	-	0	0	-	0	0	-	0	0	-	1	0	-	11	0	-	26	0	-	11	0	-	10
TE	5	0	-	9	0	-	7	0	-	11	0	-	18	0	-	12	0	-	65	0	-	22	0	-	0	0	-	0	0	-	0	0	-	7	0	-	9	0	-	64	0	-	101	0	-	63	0	-	66
TF	0	0	-	0	0	-	0	0	-	0	0	-	0	0	-	0	0	-	2	0	-	0	0	-	0	0	-	0	0	-	0	0	-	0	0	-	0	0	-	2	0	-	6	0	-	1	0	-	3
TG	6	0	-	8	0	-	10	0	-	18	0	-	32	0	-	6	0	-	75	0	-	30	0	-	0	0	-	0	0	-	0	0	-	4	0	-	16	0	-	74	0	-	119	0	-	82	0	-	79
TH	0	0	-	1	0	-	0	0	-	2	0	-	4	0	-	3	0	-	17	0	-	10	0	-	0	0	-	0	0	-	0	0	-	1	0	-	5	0	-	18	0	-	42	0	-	21	0	-	22
TI	17	0	-	22	0	-	14	0	-	65	0	-	82	0	-	29	0	-	209	0	-	117	0	-	0	0	-	0	0	-	0	0	-	9	0	-	35	0	-	215	0	-	309	0	-	211	0	-	190
TK	12	0	-	19	0	-	10	0	-	53	0	-	81	0	-	36	0	-	224	0	-	108	0	-	0	0	-	0	0	-	0	0	-	12	0	-	37	0	-	206	0	-	324	0	-	214	0	-	214
TL	11	0	-	5	0	-	0	0	-	21	0	-	32	0	-	14	0	-	103	0	-	43	0	-	0	0	-	0	0	-	0	0	-	3	0	-	18	0	-	74	0	-	141	1	0.15572	70	0	-	81
TM	5	0	-	6	0	-	5	0	-	9	0	-	16	0	-	6	0	-	58	1	0.06648	19	0	-	0	0	-	0	0	-	0	0	-	4	1	0.0047	5	0	-	42	0	-	76	0	-	50	0	-	55
TN	4	0	-	9	0	-	1	0	-	18	0	-	23	0	-	13	0	-	68	0	-	30	0	-	0	0	-	0	0	-	0	0	-	5	0	-	7	0	-	73	0	-	107	0	-	64	0	-	57
TP	0	0	-	8	0	-	4	0	-	9	0	-	11	0	-	3	0	-	37	0	-	17	0	-	0	0	-	0	0	-	0	0	-	3	0	-	5	0	-	36	0	-	56	0	-	33	0	-	48
TQ	1	0	-	2	0	-	3	0	-	2	0	-	2	0	-	0	0	-	19	0	-	8	0	-	0	0	-	0	0	-	0	0	-	0	0	-	3	0	-	14	0	-	31	0	-	23	0	-	22
TR	0	0	-	0	0	-	0	0	-	0	0	-	1	0	-	0	0	-	13	0	-	0	0	-	0	0	-	0	0	-	0	0	-	0	0	-	1	0	-	10	0	-	24	0	-	11	0	-	12
TS	40	0	-	66	0	-	35	0	-	146	1	0.14274	223	0	-	94	0	-	531	1	0.47682	255	0	-	0	0	-	0	0	-	0	0	-	42	0	-	115	1	0.08344	552	0	-	813	2	0.24474	577	1	0.41506	590
VA	24	0	-	27	0	-	16	0	-	74	0	-	85	0	-	33	0	-	250	0	-	110	0	-	0	0	-	0	0	-	0	0	-	18	0	-	33	0	-	239	1	0.264	413	1	0.38836	266	0	-	260
VC	1	0	-	0	0	-	0	0	-	2	0	-	3	0	-	2	0	-	6	0	-	7	0	-	0	0	-	0	0	-	0	0	-	1	0	-	0	0	-	13	0	-	22	0	-	9	0	-	11
VD	0	0	-	0	0	-	0	0	-	0	0	-	1	0	-	1	0	-	2	0	-	0	0	-	0	0	-	0	0	-	0	0	-	0	0	-	1	0	-	4	0	-	14	0	-	4	0	-	5
VE	2	0	-	5	0	-	1	0	-	6	0	-	10	0	-	6	0	-	35	0	-	11	0	-	0	0	-	0	0	-	0	0	-	3	0	-	1	0	-	29	0	-	66	1	0.0758	30	0	-	29
VF	3	0	-	11	0	-	8	0	-	26	0	-	30	0	-	11	0	-	76	0	-	32	0	-	0	0	-	0	0	-	0	0	-	10	0	-	18	0	-	84	0	-	149	0	-	77	0	-	80
VG	2	0	-	2	0	-	2	0	-	2	0	-	2	0	-	0	0	-	14	0	-	2	0	-	0	0	-	0	0	-	0	0	-	1	0	-	1	0	-	14	0	-	15	0	-	10	0	-	12
VH	0	0	-	0	0	-	0	0	-	1	0	-	0	0	-	0	0	-	0	0	-	0	0	-	0	0	-	0	0	-	0	0	-	0	0	-	0	0	-	1	0	-	2	0	-	1	0	-	3
VI	123	0	-	163	0	-	78	0	-	382	1	0.3429	497	2	0.1225	198	0	-	1396	5	0.02064	573	1	0.45804	0	0	-	0	0	-	0	0	-	73	0	-	291	0	-	1365	3	0.24784	2103	0	-	1450	1	0.74744	1434
VK	3	0	-	8	0	-	2	0	-	19	0	-	19	0	-	11	0	-	54	0	-	23	0	-	0	0	-	0	0	-	0	0	-	4	0	-	9	0	-	57	0	-	100	0	-	61	0	-	74
VL	18	0	-	31	0	-	14	0	-	72	0	-	94	0	-	25	0	-	252	0	-	115	0	-	0	0	-	0	0	-	0	0	-	20	0	-	40	0	-	258	0	-	533	0	-	290	1	0.2316	272
VM	14	0	-	12	0	-	2	0	-	33	0	-	49	0	-	7	0	-	114	1	0.12838	29	0	-	0	0	-	0	0	-	0	0	-	9	0	-	17	0	-	88	0	-	179	2	0.01832	97	1	0.08556	91
VN	0	0	-	2	0	-	1	0	-	3	0	-	3	0	-	2	0	-	14	0	-	4	0	-	0	0	-	0	0	-	0	0	-	4	0	-	5	0	-	13	0	-	25	0	-	8	0	-	13
VP	1	0	-	8	0	-	1	0	-	10	0	-	16	0	-	1	0	-	47	0	-	24	0	-	0	0	-	0	0	-	0	0	-	1	0	-	6	0	-	55	0	-	76	0	-	40	0	-	40
VQ	2	0	-	4	0	-	2	0	-	13	0	-	20	0	-	5	0	-	52	0	-	24	0	-	0	0	-	0	0	-	0	0	-	4	0	-	7	0	-	48	0	-	78	0	-	47	0	-	47
VR	0	0	-	1	0	-	0	0	-	2	0	-	4	0	-	0	0	-	9	0	-	9	0	-	0	0	-	0	0	-	0	0	-	0	0	-	4	0	-	14	0	-	22	0	-	13	0	-	13
VS	1	0	-	0	0	-	1	0	-	7	0	-	2	0	-	2	0	-	22	0	-	4	0	-	0	0	-	0	0	-	0	0	-	1	0	-	1	0	-	18	0	-	43	0	-	13	0	-	30
VT	3	0	-	7	0	-	3	0	-	17	0	-	22	0	-	8	0	-	75	0	-	15	0	-	0	0	-	0	0	-	0	0	-	2	0	-	9	0	-	60	0	-	117	1	0.12982	58	0	-	73
VW	2	0	-	5	0	-	0	0	-	3	0	-	7	0	-	5	0	-	23	0	-	6	0	-	0	0	-	0	0	-	0	0	-	0	0	-	1	0	-	13	0	-	30	0	-	9	0	-	15
VY	5	0	-	1	0	-	2	0	-	12	0	-	14	0	-	6	0	-	46	0	-	15	0	-	0	0	-	0	0	-	0	0	-	1	0	-	7	0	-	41	0	-	68	0	-	42	0	-	51
WA	0	0	-	0	0	-	0	0	-	0	0	-	0	0	-	0	0	-	0	0	-	0	0	-	0	0	-	0	0	-	0	0	-	0	0	-	0	0	-	0	0	-	0	0	-	1	0	-	0
WC	0	0	-	0	0	-	0	0	-	0	0	-	0	0	-	0	0	-	1	0	-	1	0	-	0	0	-	0	0	-	0	0	-	0	0	-	0	0	-	1	0	-	3	0	-	0	0	-	0
WD	0	0	-	0	0	-	1	0	-	0	0	-	1	0	-	0	0	-	3	0	-	2	0	-	0	0	-	0	0	-	0	0	-	0	0	-	0	0	-	2	0	-	5	0	-	2	0	-	2
WE	2	0	-	1	0	-	2	0	-	16	0	-	14	0	-	4	0	-	47	0	-	15	0	-	0	0	-	0	0	-	0	0	-	2	0	-	8	0	-	49	0	-	71	0	-	44	0	-	49
WF	2	0	-	5	0	-	4	0	-	16	0	-	14	0	-	5	0	-	63	0	-	19	0	-	0	0	-	0	0	-	0	0	-	2	0	-	8	0	-	52	1	0.06558	77	0	-	54	0	-	45
WG	0	0	-	0	0	-	0	0	-	0	0	-	0	0	-	0	0	-	0	0	-	0	0	-	0	0	-	0	0	-	0	0	-	0	0	-	0	0	-	0	0	-	2	0	-	0	0	-	0
WH	0	0	-	0	0	-	0	0	-	0	0	-	0	0	-	0	0	-	0	0	-	0	0	-	0	0	-	0	0	-	0	0	-	0	0	-	0	0	-	0	0	-	2	0	-	0	0	-	0
WI	0	0	-	0	0	-	0	0	-	0	0	-	0	0	-	0	0	-	1	0	-	1	0	-	0	0	-	0	0	-	0	0	-	1	0	-	0	0	-	1	0	-	2	0	-	1	0	-	2
WK	0	0	-	0	0	-	0	0	-	0	0	-	0	0	-	0	0	-	2	0	-	0	0	-	0	0	-	0	0	-	0	0	-	0	0	-	0	0	-	0	0	-	3	0	-	1	0	-	1
WL	0	0	-	0	0	-	0	0	-	0	0	-	1	0	-	0	0	-	1	0	-	0	0	-	0	0	-	0	0	-	0	0	-	0	0	-	0	0	-	0	0	-	3	0	-	0	0	-	1
WM	0	0	-	0	0	-	0	0	-	0	0	-	0	0	-	0	0	-	0	0	-	1	0	-	0	0	-	0	0	-	0	0	-	0	0	-	0	0	-	2	0	-	2	0	-	1	0	-	0
WN	0	0	-	0	0	-	0	0	-	0	0	-	0	0	-	0	0	-	0	0	-	0	0	-	0	0	-	0	0	-	0	0	-	0	0	-	0	0	-	1	0	-	1	0	-	1	0	-	0
WP	0	0	-	1	0	-	0	0	-	0	0	-	0	0	-	0	0	-	1	0	-	0	0	-	0	0	-	0	0	-	0	0	-	0	0	-	0	0	-	1	0	-	0	0	-	0	0	-	0
WQ	1	0	-	1	0	-	0	0	-	3	0	-	3	0	-	3	0	-	20	0	-	9	0	-	0	0	-	0	0	-	0	0	-	0	0	-	5	0	-	17	0	-	30	0	-	15	0	-	12
WR	2	0	-	1	0	-	1	0	-	10	0	-	10	0	-	5	0	-	26	0	-	16	0	-	0	0	-	0	0	-	0	0	-	5	0	-	3	0	-	27	0	-	48	1	0.05486	24	0	-	29
WS	0	0	-	0	0	-	0	0	-	0	0	-	0	0	-	0	0	-	2	0	-	0	0	-	0	0	-	0	0	-	0	0	-	0	0	-	0	0	-	0	0	-	2	0	-	0	0	-	0
WT	0	0	-	0	0	-	0	0	-	1	0	-	0	0	-	0	0	-	1	0	-	1	0	-	0	0	-	0	0	-	0	0	-	0	0	-	0	0	-	2	0	-	3	0	-	0	0	-	1
YA	1	0	-	0	0	-	0	0	-	0	0	-	0	0	-	0	0	-	5	0	-	0	0	-	0	0	-	0	0	-	0	0	-	0	0	-	0	0	-	4	0	-	16	0	-	3	0	-	6
YC	4	0	-	6	0	-	1	0	-	9	0	-	19	0	-	5	0	-	47	0	-	18	0	-	0	0	-	0	0	-	0	0	-	1	0	-	7	0	-	45	0	-	65	0	-	40	0	-	45
YD	0	0	-	0	0	-	0	0	-	0	0	-	0	0	-	0	0	-	1	0	-	2	0	-	0	0	-	0	0	-	0	0	-	0	0	-	0	0	-	5	0	-	4	0	-	2	0	-	4
YE	0	0	-	1	0	-	0	0	-	4	0	-	4	0	-	3	0	-	14	0	-	4	0	-	0	0	-	0	0	-	0	0	-	0	0	-	3	0	-	9	0	-	13	0	-	16	0	-	12
YF	35	0	-	39	0	-	22	0	-	110	0	-	119	0	-	73	0	-	419	0	-	168	0	-	0	0	-	0	0	-	0	0	-	20	0	-	95	0	-	440	0	-	696	1	0.5625	418	0	-	467
YG	0	0	-	0	0	-	0	0	-	0	0	-	1	0	-	0	0	-	3	0	-	0	0	-	0	0	-	0	0	-	0	0	-	0	0	-	0	0	-	0	0	-	4	0	-	1	0	-	0
YH	7	0	-	13	0	-	1	0	-	20	0	-	26	0	-	12	0	-	83	0	-	26	0	-	0	0	-	0	0	-	0	0	-	4	0	-	14	1	0.01014	70	0	-	108	1	0.11888	56	0	-	74
YI	3	0	-	1	0	-	1	0	-	5	0	-	2	0	-	0	0	-	7	0	-	4	0	-	0	0	-	0	0	-	0	0	-	1	0	-	2	0	-	8	0	-	32	0	-	16	0	-	16
YK	5	0	-	2	0	-	4	0	-	15	0	-	13	0	-	9	0	-	44	0	-	21	0	-	0	0	-	0	0	-	0	0	-	4	0	-	2	0	-	48	0	-	74	0	-	63	0	-	56
YL	0	0	-	0	0	-	0	0	-	0	0	-	1	0	-	0	0	-	8	0	-	2	0	-	0	0	-	0	0	-	0	0	-	0	0	-	0	0	-	6	0	-	36	0	-	13	0	-	9
YM	1	0	-	0	0	-	1	0	-	2	0	-	1	0	-	4	0	-	11	0	-	1	0	-	0	0	-	0	0	-	0	0	-	0	0	-	4	0	-	10	0	-	17	0	-	6	0	-	9
YN	0	0	-	0	0	-	0	0	-	1	0	-	0	0	-	0	0	-	2	0	-	1	0	-	0	0	-	0	0	-	0	0	-	0	0	-	0	0	-	1	0	-	11	1	0.0131	1	0	-	2
YP	4	0	-	3	0	-	3	0	-	10	0	-	14	0	-	8	0	-	56	0	-	20	0	-	0	0	-	0	0	-	0	0	-	2	0	-	7	0	-	50	0	-	75	0	-	51	0	-	54
YQ	0	0	-	0	0	-	0	0	-	0	0	-	1	0	-	0	0	-	2	0	-	0	0	-	0	0	-	0	0	-	0	0	-	0	0	-	0	0	-	1	0	-	4	0	-	2	0	-	1
YR	0	0	-	0	0	-	0	0	-	0	0	-	2	0	-	0	0	-	3	0	-	0	0	-	0	0	-	0	0	-	0	0	-	0	0	-	0	0	-	2	0	-	4	0	-	2	0	-	4
YS	3	0	-	8	0	-	6	0	-	27	0	-	29	0	-	13	0	-	95	0	-	52	0	-	0	0	-	0	0	-	0	0	-	6	0	-	12	0	-	82	0	-	147	0	-	95	0	-	110
YT	0	0	-	0	0	-	0	0	-	0	0	-	1	0	-	0	0	-	8	0	-	1	0	-	0	0	-	0	0	-	0	0	-	1	0	-	2	0	-	4	0	-	11	0	-	4	0	-	4
YW	0	0	-	0	0	-	0	0	-	0	0	-	0	0	-	0	0	-	3	0	-	1	0	-	0	0	-	0	0	-	0	0	-	0	0	-	0	0	-	1	0	-	2	0	-	3	0	-	1
[truncated: 200 more columns]
