# Supplementary material for: Molecular evolution of cyclin proteins in animals and fungi
Source: BMC Evol Biol. 2011 Jul 28;11:224. doi: 10.1186/1471-2148-11-224 (PMC3162929; doi:10.1186/1471-2148-11-224)
Supplement: Additional file 6 — The packed archive contains MS Excel 2007 files. Each file represents the following data: (1) the expected and observed numbers of amino acid replacements for each secondary structure element of animal A-, B-, B3-, D- and E-cyclins and fungal B-cyclins; (2) the probabilities p of its observation under the assumption that fixed replacements are distributed evenly in the protein. [file 1471-2148-11-224-S6.GZ]

Archive with 6 entries (6 files):
- cyclinA.xlsx
- cyclinB3.xlsx
- cyclinB_animal.xlsx
- cyclinB_fungi.xlsx
- cyclinD.xlsx
- cyclinE.xlsx
