# Supplementary material for: Molecular evolution of cyclin proteins in animals and fungi
Source: BMC Evol Biol. 2011 Jul 28;11:224. doi: 10.1186/1471-2148-11-224 (PMC3162929; doi:10.1186/1471-2148-11-224)
Supplement: Additional file 6 — The packed archive contains MS Excel 2007 files. Each file represents the following data: (1) the expected and observed numbers of amino acid replacements for each secondary structure element of animal A-, B-, B3-, D- and E-cyclins and fungal B-cyclins; (2) the probabilities p of its observation under the assumption that fixed replacements are distributed evenly in the protein. [file 1471-2148-11-224-S6.GZ › cyclinA.xlsx]

## Sheet: secondary_structure
Amino acid number in gapless alignment	Secondary structure element
1	U1
2	H1
3	H1
4	U2
5	U2
6	U2
7	U2
8	U2
9	H2
10	H2
11	H2
12	H2
13	H2
14	H2
15	H2
16	H2
17	H2
18	H2
19	H2
20	H2
21	H2
22	H2
23	H2
24	H2
25	H2
26	U3
27	U3
28	U3
29	U3
30	H3
31	H3
32	H3
33	H3
34	H3
35	H3
36	H3
37	H3
38	H3
39	H3
40	H3
41	H3
42	H3
43	H3
44	H3
45	U4
46	U4
47	U4
48	U4
49	U4
50	H4
51	H4
52	H4
53	H4
54	H4
55	H4
56	H4
57	H4
58	H4
59	H4
60	H4
61	H4
62	H4
63	H4
64	H4
65	U5
66	U5
67	U5
68	U5
69	U5
70	U5
71	H5
72	H5
73	H5
74	H5
75	H5
76	H5
77	H5
78	U6
79	U6
80	U6
81	U6
82	U6
83	U6
84	H6
85	H6
86	H6
87	H6
88	H6
89	H6
90	H6
91	H6
92	H6
93	H6
94	H6
95	H6
96	H6
97	H6
98	U7
99	U7
100	U7
101	U7
102	U7
103	U7
104	U7
105	U7
106	H7
107	H7
108	H7
109	H7
110	H7
111	H7
112	H7
113	H7
114	H7
115	U8
116	U8
117	U8
118	U8
119	U8
120	U8
121	H8
122	H8
123	H8
124	H8
125	H8
126	H8
127	H8
128	H8
129	H8
130	H8
131	H8
132	H8
133	H8
134	H8
135	H8
136	H8
137	U9
138	H9
139	H9
140	H9
141	U10
142	U10
143	U10
144	H10
145	H10
146	H10
147	H10
148	H10
149	H10
150	H10
151	H10
152	H10
153	H10
154	H10
155	H10
156	H10
157	H10
158	H10
159	H10
160	H10
161	U11
162	U11
163	U11
164	H11
165	H11
166	H11
167	H11
168	H11
169	U12
170	U12
171	U12
172	H12
173	H12
174	H12
175	H12
176	H12
177	H12
178	H12
179	H12
180	H12
181	H12
182	H12
183	H12
184	H12
185	H12
186	H12
187	H12
188	H12
189	H12
190	H12
191	H12
192	U13
193	U13
194	U13
195	U13
196	H13
197	H13
198	H13
199	H13
200	H13
201	U14
202	U14
203	U14
204	H14
205	H14

## Sheet: aaml
	Number of replacemets from the root to the terminal branch																												Number of sites analyzed
Terminal branch/Secondary structure element	H1	H10	H11	H12	H13	H14	H2	H3	H4	H5	H6	H7	H8	H9	U1	U10	U11	U12	U13	U14	U2	U3	U4	U5	U6	U7	U8	U9	H1	H10	H11	H12	H13	H14	H2	H3	H4	H5	H6	H7	H8	H9	U1	U10	U11	U12	U13	U14	U2
Nematostella_vectensis_NEMVE_v1g188880	0	5.02222	0.5	5.5	1	1	0	2.5	0.5	1	3.5	2.52222	5.02222	1	0	0	2.5	2	0	1	0	1	1	0.5	0	1	4	0	3.04444	25.8778	7.61111	30.4444	7.61111	3.04444	25.8778	22.8333	22.8333	10.6556	21.3111	13.7	24.3556	4.56667	1.52222	4.56667	4.56667	4.56667	6.08889	4.56667	7.61111
Hydra_magnipapillata_100206919	0	3.02222	3.5	12.5	2	1	2	1.5	2.5	1	1.5	5.52222	8.02222	3	1	1	1.5	0	1	0	1	1	0	0.5	0	1	3	1	3.04444	25.8778	7.61111	30.4444	7.61111	3.04444	25.8778	22.8333	22.8333	10.6556	21.3111	13.7	24.3556	4.56667	1.52222	4.56667	4.56667	4.56667	6.08889	4.56667	7.61111
Apis_mellifera_551108	0.5	2.99722	1.125	7.89286	0.5	1.625	2.76786	0.148256	2.31437	0	2.125	1.77048	3.02222	1.25	0	1.125	1.125	1.5	2.125	0	1.02326	0.625	0.125	0.5	1	0.648256	1.125	0.0232558	4.00849	34.0722	10.0212	40.0849	10.0212	4.00849	34.0722	30.0637	30.0637	14.0297	28.0594	18.0382	32.0679	6.01273	2.00424	6.01273	6.01273	6.01273	8.01698	6.01273	10.0212
Nasonia_vitripennis_100116491	0.5	1.99722	2.125	2.89286	0.5	0.625	0.767857	0.148256	0.314369	0	1.125	3.77048	2.02222	0.25	0	0.125	0.125	0.5	0.125	0	0.0232558	0.625	0.125	0.5	0	0.648256	1.125	0.0232558	4.00849	34.0722	10.0212	40.0849	10.0212	4.00849	34.0722	30.0637	30.0637	14.0297	28.0594	18.0382	32.0679	6.01273	2.00424	6.01273	6.01273	6.01273	8.01698	6.01273	10.0212
Drosophila_grimshawi_Dgri_GH16723	0.5	6.49722	1.625	7.89286	0	0.625	1.26786	1.14826	2.31437	1	3.875	3.27048	3.52222	1.25	0.5	0.125	1.125	1.75	1.125	1	1.02326	0.625	0.875	0	0.5	2.14826	2.625	0.0232558	4.90849	41.7222	12.2712	49.0849	12.2712	4.90849	41.7222	36.8137	36.8137	17.1797	34.3594	22.0882	39.2679	7.36273	2.45424	7.36273	7.36273	7.36273	9.81698	7.36273	12.2712
Drosophila_melanogaster_Dmel_CG5940	0.5	6.49722	1.625	9.89286	1	1.625	5.26786	2.14826	1.31437	1	1.875	4.27048	4.52222	1.25	1.5	0.125	2.125	1.75	2.125	1	3.02326	0.625	1.875	1	0.5	1.14826	4.625	0.0232558	4.90849	41.7222	12.2712	49.0849	12.2712	4.90849	41.7222	36.8137	36.8137	17.1797	34.3594	22.0882	39.2679	7.36273	2.45424	7.36273	7.36273	7.36273	9.81698	7.36273	12.2712
Anopheles_gambiae_AgaP_AGAP012413	1.5	2.49722	0.625	9.89286	0.5	2.625	0.767857	3.14826	0.314369	1	0.375	3.77048	2.52222	0.75	0	1.625	1.625	0.25	2.625	0	1.02326	0.125	0.375	0	0	1.14826	1.625	0.0232558	4.90849	41.7222	12.2712	49.0849	12.2712	4.90849	41.7222	36.8137	36.8137	17.1797	34.3594	22.0882	39.2679	7.36273	2.45424	7.36273	7.36273	7.36273	9.81698	7.36273	12.2712
Aedes_aegypti_AaeL_AAEL000672	0.5	4.49722	1.625	8.89286	0.5	0.625	1.76786	2.14826	0.314369	0	0.375	4.77048	3.52222	0.75	1	0.625	0.625	1.25	0.625	2	1.02326	1.125	0.375	0	0	1.14826	1.625	1.02326	4.90849	41.7222	12.2712	49.0849	12.2712	4.90849	41.7222	36.8137	36.8137	17.1797	34.3594	22.0882	39.2679	7.36273	2.45424	7.36273	7.36273	7.36273	9.81698	7.36273	12.2712
Tribolium_castaneum_661369	1	5.49722	2.125	10.8929	1	1.125	6.26786	2.14826	1.31437	1	4.125	3.77048	4.52222	1.25	0	1.125	1.125	0	2.125	1	1.02326	2.125	0.125	2	1	1.14826	4.625	0.0232558	3.40849	28.9722	8.52122	34.0849	8.52122	3.40849	28.9722	25.5637	25.5637	11.9297	23.8594	15.3382	27.2679	5.11273	1.70424	5.11273	5.11273	5.11273	6.81698	5.11273	8.52122
Acyrthosiphon_pisum_100160996	1	6.49722	4.125	9.75	1	2.125	1.125	2.14826	1.17151	1	1.125	5.77048	4.52222	0.25	0	2.125	1.125	2	3.125	0	1.02326	0.125	1.125	0	0	3.14826	4.625	0.0232558	2.72277	23.1436	6.80694	27.2277	6.80694	2.72277	23.1436	20.4208	20.4208	9.52971	19.0594	12.2525	21.7822	4.08416	1.36139	4.08416	4.08416	4.08416	5.44555	4.08416	6.80694
Brugia_malayi_Bm1_12035	3	9.12222	3.5	17	2	1.5	12.5	5.52326	5.54651	3.5	10.5	6.64548	10.0222	2.5	1.5	3	3.5	3	5	3	3.02326	3	6	0.5	5	5.02326	5	0.523256	3.47277	29.5186	8.68194	34.7277	8.68194	3.47277	29.5186	26.0458	26.0458	12.1547	24.3094	15.6275	27.7822	5.20916	1.73639	5.20916	5.20916	5.20916	6.94555	5.20916	8.68194
Caenorhabditis_elegans_ZK507.6	1	7.12222	3.5	14	3	1.5	5.5	5.52326	8.54651	3.5	10.5	6.64548	9.02222	1.5	0.5	1	1.5	1	2	1	4.02326	2	3	1.5	1	4.02326	4	0.523256	3.47277	29.5186	8.68194	34.7277	8.68194	3.47277	29.5186	26.0458	26.0458	12.1547	24.3094	15.6275	27.7822	5.20916	1.73639	5.20916	5.20916	5.20916	6.94555	5.20916	8.68194
Strongylocentrotus_purpuratus_373210	0	1.02222	1	9	1	1	2	3.02326	2.04651	1	1	3.04548	5.02222	3	0	1	2	2	2	0	0.0232558	1	1	0	1	1.02326	1	0.0232558	2.27277	19.3186	5.68194	22.7277	5.68194	2.27277	19.3186	17.0458	17.0458	7.95471	15.9094	10.2275	18.1822	3.40916	1.13639	3.40916	3.40916	3.40916	4.54555	3.40916	5.68194
Canis_familiaris_483845	0.0666667	1.98023	0.459596	1.16281	0.248485	0.233766	0.0333333	0.146423	0.146512	0.0666667	0.0666667	0.352851	0.431746	0.124242	0	0	0	0.0666667	0.0666667	1.25397	0.0232558	0.0333333	0.1	0.0333333	0	0.201034	1.71634	0.0899225	4.19106	35.624	10.4777	41.9106	10.4777	4.19106	35.624	31.433	31.433	14.6687	29.3374	18.8598	33.5285	6.28659	2.09553	6.28659	6.28659	6.28659	8.38212	6.28659	10.4777
Bos_taurus_281667	0.0666667	1.98023	0.459596	2.66281	0.248485	0.233766	0.0333333	0.146423	0.146512	0.0666667	0.0666667	1.35285	0.431746	0.124242	0	0	0	0.0666667	0.0666667	0.253968	0.0232558	0.0333333	0.1	0.0333333	0	0.201034	0.716342	0.0899225	5.19106	44.124	12.9777	51.9106	12.9777	5.19106	44.124	38.933	38.933	18.1687	36.3374	23.3598	41.5285	7.78659	2.59553	7.78659	7.78659	7.78659	10.3821	7.78659	12.9777
Equus_caballus_100072219	0.0666667	0.980231	1.4596	3.66281	0.248485	0.233766	0.0333333	0.146423	0.146512	0.0666667	0.0666667	0.352851	1.43175	1.12424	0	0	0	0.0666667	0.0666667	1.25397	0.0232558	0.0333333	0.1	0.0333333	0	0.201034	1.71634	0.0899225	5.19106	44.124	12.9777	51.9106	12.9777	5.19106	44.124	38.933	38.933	18.1687	36.3374	23.3598	41.5285	7.78659	2.59553	7.78659	7.78659	7.78659	10.3821	7.78659	12.9777
Rattus_norvegicus_114494	0.566667	1.48023	0.459596	1.41281	0.248485	0.233766	0.0333333	0.146423	0.146512	0.0666667	0.0666667	0.352851	0.431746	0.124242	1	0	0	0.0666667	0.0666667	0.753968	0.0232558	0.0333333	0.1	0.0333333	0.5	0.201034	1.21634	0.0899225	5.02439	42.7073	12.561	50.2439	12.561	5.02439	42.7073	37.683	37.683	17.5854	35.1708	22.6098	40.1951	7.53659	2.5122	7.53659	7.53659	7.53659	10.0488	7.53659	12.561
Mus_musculus_12428	0.566667	1.48023	2.4596	2.41281	0.248485	0.233766	0.0333333	0.146423	0.146512	0.0666667	0.0666667	0.352851	0.431746	0.124242	0	0	0	0.0666667	0.0666667	0.753968	0.0232558	0.0333333	0.1	0.0333333	0.5	0.201034	1.21634	0.0899225	5.02439	42.7073	12.561	50.2439	12.561	5.02439	42.7073	37.683	37.683	17.5854	35.1708	22.6098	40.1951	7.53659	2.5122	7.53659	7.53659	7.53659	10.0488	7.53659	12.561
Macaca_mulatta_707259	0.0666667	0.980231	1.4596	1.41281	0.248485	0.233766	0.0333333	0.146423	0.146512	0.0666667	0.0666667	0.352851	1.43175	0.124242	0	0	0	0.0666667	0.0666667	0.253968	0.0232558	0.0333333	0.1	0.0333333	0	0.701034	0.716342	0.0899225	5.02439	42.7073	12.561	50.2439	12.561	5.02439	42.7073	37.683	37.683	17.5854	35.1708	22.6098	40.1951	7.53659	2.5122	7.53659	7.53659	7.53659	10.0488	7.53659	12.561
Homo_sapiens_890	0.0666667	0.980231	1.4596	1.41281	0.248485	0.233766	0.0333333	0.146423	0.146512	0.0666667	0.0666667	0.352851	0.431746	0.124242	0	0	0	0.0666667	0.0666667	0.253968	0.0232558	0.0333333	0.1	0.0333333	0	0.701034	0.716342	0.0899225	5.02439	42.7073	12.561	50.2439	12.561	5.02439	42.7073	37.683	37.683	17.5854	35.1708	22.6098	40.1951	7.53659	2.5122	7.53659	7.53659	7.53659	10.0488	7.53659	12.561
Monodelphis_domestica_100017104	0.0666667	2.83737	1.4596	3.01995	0.248485	0.0909091	0.0333333	0.146423	0.146512	0.0666667	0.0666667	0.209994	0.288889	0.124242	0	0	0	0.0666667	1.06667	0.111111	0.0232558	0.0333333	1.1	0.0333333	1	0.201034	0.573485	0.0899225	3.23868	27.5288	8.0967	32.3868	8.0967	3.23868	27.5288	24.2901	24.2901	11.3354	22.6708	14.5741	25.9094	4.85802	1.61934	4.85802	4.85802	4.85802	6.47736	4.85802	8.0967
Ornithorhynchus_anatinus_100082357	0.0666667	0.837374	0.459596	2.89495	0.248485	0.0909091	0.0333333	0.146423	0.146512	0.0666667	0.0666667	0.209994	0.288889	0.124242	0	0	0	0.0666667	0.0666667	0.111111	0.0232558	0.0333333	0.1	0.0333333	0	0.201034	0.448485	0.0899225	2.98868	25.4038	7.4717	29.8868	7.4717	2.98868	25.4038	22.4151	22.4151	10.4604	20.9208	13.4491	23.9094	4.48302	1.49434	4.48302	4.48302	4.48302	5.97736	4.48302	7.4717
Taeniopygia_guttata_100219086	0.0666667	3.50404	1.84848	4.17273	0.248485	0.590909	0.533333	0.146423	0.146512	0.0666667	0.566667	0.209994	1.78889	0.124242	0	0	0.5	0.0666667	0.566667	0	0.0232558	0.0333333	0.1	0.0333333	0	0.0899225	1.44848	0.0899225	3.76646	32.0149	9.41614	37.6646	9.41614	3.76646	32.0149	28.2484	28.2484	13.1826	26.3652	16.9491	30.1317	5.64969	1.88323	5.64969	5.64969	5.64969	7.53291	5.64969	9.41614
Gallus_gallus_396172	0.0666667	1.50404	1.84848	3.17273	0.248485	0.590909	0.533333	0.146423	0.146512	0.0666667	0.566667	0.209994	2.78889	0.124242	0	0	0.5	0.0666667	0.566667	0	0.0232558	0.0333333	0.1	0.0333333	1	0.0899225	0.448485	0.0899225	3.76646	32.0149	9.41614	37.6646	9.41614	3.76646	32.0149	28.2484	28.2484	13.1826	26.3652	16.9491	30.1317	5.64969	1.88323	5.64969	5.64969	5.64969	7.53291	5.64969	9.41614
Xenopus_laevis_397933	1.06667	6.32222	1.16667	5.4	0.0666667	0	2.03333	0.0555139	0.146512	0.0666667	1.06667	3.20999	3.28889	0.0333333	0	1	2	1.06667	1.06667	1	0.0232558	0.0333333	0.1	0.0333333	0	0.0899225	4.26667	0.0899225	2.58464	21.9694	6.4616	25.8464	6.4616	2.58464	21.9694	19.3848	19.3848	9.04624	18.0925	11.6309	20.6771	3.87696	1.29232	3.87696	3.87696	3.87696	5.16928	3.87696	6.4616
Oryzias_latipes_24918	0.0666667	3.15556	3	6.4	1.06667	2	0.0333333	0.0555139	1.14651	0.0666667	0.0666667	0.209994	1.78889	0.366667	0	0	1.33333	1.06667	0.0666667	1.33333	0.0232558	1.03333	0.1	0.0333333	0	0.0899225	3.76667	0.0899225	4.08464	34.7194	10.2116	40.8464	10.2116	4.08464	34.7194	30.6348	30.6348	14.2962	28.5925	18.3809	32.6771	6.12696	2.04232	6.12696	6.12696	6.12696	8.16928	6.12696	10.2116
Fugu_rubripes_142905	0.0666667	2.15556	1	4.4	0.0666667	0	1.03333	0.0555139	0.146512	0.0666667	0.0666667	0.209994	3.78889	0.366667	0	0	0.333333	0.0666667	0.0666667	0.333333	0.0232558	0.0333333	0.1	0.0333333	0	0.0899225	1.76667	0.0899225	4.08464	34.7194	10.2116	40.8464	10.2116	4.08464	34.7194	30.6348	30.6348	14.2962	28.5925	18.3809	32.6771	6.12696	2.04232	6.12696	6.12696	6.12696	8.16928	6.12696	10.2116
Danio_rerio_192295	1.06667	3.65556	1.5	3.4	0.0666667	1	0.0333333	0.0555139	0.146512	0.0666667	1.06667	0.209994	1.28889	1.36667	0	0	0.333333	1.06667	0.0666667	0.333333	0.0232558	0.0333333	0.1	0.0333333	0	0.0899225	1.26667	0.0899225	3.08464	26.2194	7.7116	30.8464	7.7116	3.08464	26.2194	23.1348	23.1348	10.7962	21.5925	13.8809	24.6771	4.62696	1.54232	4.62696	4.62696	4.62696	6.16928	4.62696	7.7116
Taeniopygia_guttata_100224372	1	1.82222	0.1	3.38718	1.5	0	0.6	1.18885	0.646512	0.0666667	1.21667	0.786917	2.59915	2.03333	0.0769231	0	0.0666667	0.0666667	1.56667	1.57692	0.0232558	0.1	0.0333333	1.03333	0	2.15659	2.41026	1.02326	3.73849	31.7771	9.34621	37.3849	9.34621	3.73849	31.7771	28.0386	28.0386	13.0847	26.1694	16.8232	29.9079	5.60773	1.86924	5.60773	5.60773	5.60773	7.47697	5.60773	9.34621
Gallus_gallus_418901	0	1.82222	0.1	3.38718	0.5	1	1.6	0.188847	0.646512	0.0666667	0.216667	0.786917	1.59915	0.0333333	0.0769231	0	0.0666667	0.0666667	1.56667	0.576923	0.0232558	0.1	0.0333333	0.0333333	0	0.156589	1.41026	0.0232558	3.73849	31.7771	9.34621	37.3849	9.34621	3.73849	31.7771	28.0386	28.0386	13.0847	26.1694	16.8232	29.9079	5.60773	1.86924	5.60773	5.60773	5.60773	7.47697	5.60773	9.34621
Macaca_mulatta_693797	0.5	0.822222	0.1	2.0344	0	0.111111	1.3	0.399958	0.146512	0.0666667	0.716667	0.386917	0.924145	0.0333333	0.176923	0.225	0.0666667	0.0666667	0.0666667	0.0769231	0.0232558	0.1	0.0333333	0.0333333	0	0.156589	0.635256	0.0232558	4.91071	41.741	12.2768	49.1071	12.2768	4.91071	41.741	36.8303	36.8303	17.1875	34.375	22.0982	39.2857	7.36606	2.45535	7.36606	7.36606	7.36606	9.82141	7.36606	12.2768
Homo_sapiens_8900	0.5	0.822222	0.1	2.0344	0	0.111111	0.3	0.399958	1.14651	0.0666667	0.716667	0.386917	0.924145	0.0333333	0.176923	0.225	0.0666667	0.0666667	0.0666667	0.0769231	0.0232558	0.1	0.0333333	0.0333333	0	0.156589	0.635256	0.0232558	4.91071	41.741	12.2768	49.1071	12.2768	4.91071	41.741	36.8303	36.8303	17.1875	34.375	22.0982	39.2857	7.36606	2.45535	7.36606	7.36606	7.36606	9.82141	7.36606	12.2768
Rattus_norvegicus_295052	0	1.32222	0.1	2.5344	0	0.111111	0.8	0.899958	0.146512	0.0666667	0.216667	0.386917	1.42415	0.0333333	0.176923	0.225	0.0666667	0.0666667	0.0666667	0.0769231	0.0232558	0.1	0.0333333	0.533333	0	0.156589	0.635256	0.0232558	4.91071	41.741	12.2768	49.1071	12.2768	4.91071	41.741	36.8303	36.8303	17.1875	34.375	22.0982	39.2857	7.36606	2.45535	7.36606	7.36606	7.36606	9.82141	7.36606	12.2768
Mus_musculus_12427	0	1.32222	0.1	2.5344	0	0.111111	0.8	0.899958	0.146512	0.0666667	0.216667	0.386917	1.42415	0.0333333	0.176923	0.225	0.0666667	0.0666667	0.0666667	0.0769231	0.0232558	0.1	0.0333333	0.533333	0	0.156589	0.635256	0.0232558	4.91071	41.741	12.2768	49.1071	12.2768	4.91071	41.741	36.8303	36.8303	17.1875	34.375	22.0982	39.2857	7.36606	2.45535	7.36606	7.36606	7.36606	9.82141	7.36606	12.2768
Bos_taurus_521939	0	0.322222	0.6	5.0344	0	0.111111	2.3	0.399958	0.146512	0.0666667	0.216667	0.386917	1.92415	0.0333333	0.176923	0.225	0.0666667	0.0666667	0.0666667	0.0769231	0.0232558	0.1	0.0333333	0.0333333	0	0.156589	0.635256	0.0232558	5.57737	47.4077	13.9434	55.7737	13.9434	5.57737	47.4077	41.8303	41.8303	19.5208	39.0416	25.0982	44.619	8.36606	2.78869	8.36606	8.36606	8.36606	11.1547	8.36606	13.9434
Sus_scrofa_100156017	0	0.322222	0.6	2.0344	0	0.111111	0.3	0.399958	0.146512	0.0666667	0.216667	0.386917	0.924145	0.0333333	0.176923	0.225	0.0666667	0.0666667	0.0666667	0.0769231	0.0232558	0.1	0.0333333	0.0333333	0	2.15659	0.635256	0.0232558	5.57737	47.4077	13.9434	55.7737	13.9434	5.57737	47.4077	41.8303	41.8303	19.5208	39.0416	25.0982	44.619	8.36606	2.78869	8.36606	8.36606	8.36606	11.1547	8.36606	13.9434
Equus_caballus_100147188	0	0.322222	0.1	2.5344	0	0.111111	0.3	0.399958	0.146512	0.0666667	0.216667	0.386917	0.924145	0.0333333	0.176923	0.225	0.0666667	0.0666667	0.0666667	0.0769231	0.0232558	0.1	0.0333333	0.0333333	0	0.156589	0.635256	0.0232558	4.57737	38.9077	11.4434	45.7737	11.4434	4.57737	38.9077	34.3303	34.3303	16.0208	32.0416	20.5982	36.619	6.86606	2.28869	6.86606	6.86606	6.86606	9.15475	6.86606	11.4434
Canis_familiaris_477302	0	1.32222	0.1	2.5344	0	0.111111	1.3	0.399958	0.146512	0.0666667	0.216667	0.386917	1.92415	0.0333333	0.176923	0.225	0.0666667	0.0666667	0.0666667	0.0769231	0.0232558	0.1	0.0333333	0.0333333	0	0.156589	0.635256	0.0232558	3.91071	33.241	9.77677	39.1071	9.77677	3.91071	33.241	29.3303	29.3303	13.6875	27.375	17.5982	31.2857	5.86606	1.95535	5.86606	5.86606	5.86606	7.82141	5.86606	9.77677
Monodelphis_domestica_100027136	0	0.322222	0.1	1.4094	0	0.111111	0.3	0.399958	0.146512	0.0666667	0.216667	0.386917	0.799145	0.0333333	0.176923	0.1	0.0666667	0.0666667	0.0666667	0.0769231	0.0232558	0.1	0.0333333	0.0333333	0	0.156589	1.51026	0.0232558	3.16071	26.866	7.90177	31.6071	7.90177	3.16071	26.866	23.7053	23.7053	11.0625	22.125	14.2232	25.2857	4.74106	1.58035	4.74106	4.74106	4.74106	6.32141	4.74106	7.90177
Ornithorhynchus_anatinus_100080719	1	1.32222	0.1	4.18718	0	0	1.3	1.28885	0.146512	0.0666667	0.216667	0.386917	0.799145	1.03333	0.176923	0.1	0.0666667	0.0666667	1.06667	0.0769231	0.0232558	0.1	0.0333333	0.0333333	0	1.15659	0.510256	0.0232558	2.93849	24.9771	7.34621	29.3849	7.34621	2.93849	24.9771	22.0386	22.0386	10.2847	20.5694	13.2232	23.5079	4.40773	1.46924	4.40773	4.40773	4.40773	5.87697	4.40773	7.34621
Xenopus_laevis_447494	0	3.32222	1.1	4.88718	0	0	4.1	0.188847	0.146512	0.0666667	0.133333	2.28692	4.43248	1.03333	0.0769231	1	0.0666667	1.06667	2.06667	1.07692	0.0232558	0.1	0.0333333	1.03333	1	0.156589	2.41026	0.0232558	2.57182	21.8605	6.42955	25.7182	6.42955	2.57182	21.8605	19.2886	19.2886	9.00136	18.0027	11.5732	20.5745	3.85773	1.28591	3.85773	3.85773	3.85773	5.14364	3.85773	6.42955
Danio_rerio_404206	0	3.32222	1.1	8.73333	1	1	2.1	1.18885	1.14651	0.0666667	3.13333	2.20999	3.35556	1.03333	0	1	1.06667	0.0666667	0.0666667	0	0.0232558	1.1	0.0333333	1.03333	0	2.15659	4.33333	0.0232558	3.41797	29.0528	8.54493	34.1797	8.54493	3.41797	29.0528	25.6348	25.6348	11.9629	23.9258	15.3809	27.3438	5.12696	1.70899	5.12696	5.12696	5.12696	6.83594	5.12696	8.54493
Tetraodon_nigroviridis_18864	2	5.32222	1.1	13.7333	1	2	7.1	3.18885	11.1465	3.06667	7.13333	6.20999	5.35556	3.03333	0	2	1.06667	2.06667	2.06667	0	2.02326	1.1	1.03333	1.03333	1	5.15659	4.33333	0.0232558	3.41797	29.0528	8.54493	34.1797	8.54493	3.41797	29.0528	25.6348	25.6348	11.9629	23.9258	15.3809	27.3438	5.12696	1.70899	5.12696	5.12696	5.12696	6.83594	5.12696	8.54493
Ciona_intestinalis_100176577	0	6.02222	3	9	2	1	3	3.05551	3.04651	0	0	2.10999	6.02222	3	1	1	2	2	3	1	1.02326	0	1	0	0	2.02326	4	0.0232558	2.21797	18.8528	5.54493	22.1797	5.54493	2.21797	18.8528	16.6348	16.6348	7.7629	15.5258	9.98087	17.7438	3.32696	1.10899	3.32696	3.32696	3.32696	4.43594	3.32696	5.54493
Branchiostoma_floridae_BRAFLDRAFT_69715	1	5.02222	2	7	1	0	1	0.0232558	1.04651	0	0	3.04548	4.02222	1	0	1	2	1	2	1	0.0232558	0	1	0	0	1.02326	1	0.0232558	2.15346	18.3044	5.38364	21.5346	5.38364	2.15346	18.3044	16.1509	16.1509	7.5371	15.0742	9.69055	17.2276	3.23018	1.07673	3.23018	3.23018	3.23018	4.30691	3.23018	5.38364
Trichoplax_adhaerens_TRIADDRAFT_24944	2	6	2	15	2	1	4	3	5	3	4	6	8	3	1	3	1	2	2	0	2	1	1	0	1	2	5	0	2	17	5	20	5	2	17	15	15	7	14	9	16	3	1	3	3	3	4	3	5
Monosiga_brevicollis_MONBRDRAFT_14677	0	7	4	14	1	2	6	7	6	3	5	4	7	2	1	3	2	3	4	2	1	1	2	1	2	5	5	0	2	17	5	20	5	2	17	15	15	7	14	9	16	3	1	3	3	3	4	3	5
Number of all observed replacements/Number of all sites analyzed	22	144	64	279	28	32	85	58	63	26	70	95	140	40	12	28	35	33	48	26	24	21	25	14	18	51	98	6	182	1547	455	1820	455	182	1547	1365	1365	637	1274	819	1456	273	91	273	273	273	364	273	455
																												1585
Number of all expected replacements	15.4634	131.439	38.6585	154.634	38.6585	15.4634	131.439	115.976	115.976	54.122	108.244	69.5854	123.707	23.1951	7.73171	23.1951	23.1951	23.1951	30.9268	23.1951	38.6585	30.9268	38.6585	46.3902	46.3902	61.8537	46.3902	7.73171
χ2	2.7631	1.20039	16.6118	100.022	2.93866	17.6842	16.4075	28.9817	24.1983	14.6123	13.512	9.28218	2.1458	12.1751	2.35631	0.995332	6.00795	4.14465	9.42525	0.339181	5.55822	3.18629	4.82573	22.6153	17.3745	1.90453	57.4165	0.387859
The secondary structure element category with the number of repalcements observed: significantly greater than expected (+), significantly less than expected (-) , close to that of expected (N)	N	N	N	+	N	N	N	N	N	N	N	N	N	N	N	N	N	N	N	N	N	N	N	N	N	N	+	N
[truncated: 7 more columns]

## Sheet: fastml
	Number of replacemets from the root to the terminal branch																												Number of sites analyzed
Terminal branch/Secondary structure element	H1	H10	H11	H12	H13	H14	H2	H3	H4	H5	H6	H7	H8	H9	U1	U10	U11	U12	U13	U14	U2	U3	U4	U5	U6	U7	U8	U9	H1	H10	H11	H12	H13	H14	H2	H3	H4	H5	H6	H7	H8	H9	U1	U10	U11	U12	U13	U14	U2
Nematostella_vectensis_NEMVE_v1g188880	0	5.02222	1	8	1	1	0	2	0.5	1	3.5	1	5	1	0	0	2.5	2	0	1	0	0.5	1	0.5	0	1	4	0	3.04444	25.8778	7.61111	30.4444	7.61111	3.04444	25.8778	22.8333	22.8333	10.6556	21.3111	13.7	24.3556	4.56667	1.52222	4.56667	4.56667	4.56667	6.08889	4.56667	7.61111
Hydra_magnipapillata_100206919	0	3.02222	3	10	3	1	2	1	2.5	0	1.5	5	7	3	1	1	0.5	1	1	0	1	1.5	1	0.5	0	1	3	1	3.04444	25.8778	7.61111	30.4444	7.61111	3.04444	25.8778	22.8333	22.8333	10.6556	21.3111	13.7	24.3556	4.56667	1.52222	4.56667	4.56667	4.56667	6.08889	4.56667	7.61111
Apis_mellifera_551108	0.5	2.89722	1.26786	7.29111	0.6	0.125	2.41071	0.189369	2.64651	0.0232558	2.125	3.08048	2.85	1.125	0	1.125	0.125	1.1	2.125	0	1.02326	0.6	0.125	0.5	1	0.648256	1.6	0.0232558	4.00849	34.0722	10.0212	40.0849	10.0212	4.00849	34.0722	30.0637	30.0637	14.0297	28.0594	18.0382	32.0679	6.01273	2.00424	6.01273	6.01273	6.01273	8.01698	6.01273	10.0212
Nasonia_vitripennis_100116491	0.5	1.89722	2.26786	4.29111	0.6	1.125	0.410714	0.189369	0.646512	0.0232558	1.125	3.08048	1.85	0.125	0	0.125	1.125	0.1	0.125	0	0.0232558	0.6	0.125	0.5	0	0.648256	1.6	0.0232558	4.00849	34.0722	10.0212	40.0849	10.0212	4.00849	34.0722	30.0637	30.0637	14.0297	28.0594	18.0382	32.0679	6.01273	2.00424	6.01273	6.01273	6.01273	8.01698	6.01273	10.0212
Drosophila_grimshawi_Dgri_GH16723	0.5	6.14722	1.01786	9.04111	0.1	0.875	1.66071	1.18937	2.39651	1.02326	3.875	2.58048	3.6	1.125	0.5	0.125	1.875	0.6	1.375	1	2.02326	0.6	0.625	0	0.5	2.14826	2.35	0.0232558	4.90849	41.7222	12.2712	49.0849	12.2712	4.90849	41.7222	36.8137	36.8137	17.1797	34.3594	22.0882	39.2679	7.36273	2.45424	7.36273	7.36273	7.36273	9.81698	7.36273	12.2712
Drosophila_melanogaster_Dmel_CG5940	0.5	6.14722	1.01786	9.04111	1.1	1.875	3.66071	2.18937	1.39651	1.02326	1.875	3.58048	4.6	1.125	1.5	0.125	0.875	2.6	2.375	1	2.02326	0.6	1.625	1	0.5	1.14826	4.35	0.0232558	4.90849	41.7222	12.2712	49.0849	12.2712	4.90849	41.7222	36.8137	36.8137	17.1797	34.3594	22.0882	39.2679	7.36273	2.45424	7.36273	7.36273	7.36273	9.81698	7.36273	12.2712
Anopheles_gambiae_AgaP_AGAP012413	1.5	2.64722	1.01786	10.0411	0.6	2.375	0.660714	3.18937	0.396512	1.02326	0.375	2.58048	1.1	0.625	0	1.625	0.375	0.6	2.375	0	1.02326	0.1	0.625	0	0	1.14826	1.35	0.0232558	4.90849	41.7222	12.2712	49.0849	12.2712	4.90849	41.7222	36.8137	36.8137	17.1797	34.3594	22.0882	39.2679	7.36273	2.45424	7.36273	7.36273	7.36273	9.81698	7.36273	12.2712
Aedes_aegypti_AaeL_AAEL000672	0.5	4.64722	2.01786	6.04111	0.6	0.375	1.66071	2.18937	0.396512	0.0232558	0.375	5.58048	4.1	0.625	1	0.625	1.375	1.6	0.375	2	1.02326	1.1	0.625	0	0	1.14826	1.35	1.02326	4.90849	41.7222	12.2712	49.0849	12.2712	4.90849	41.7222	36.8137	36.8137	17.1797	34.3594	22.0882	39.2679	7.36273	2.45424	7.36273	7.36273	7.36273	9.81698	7.36273	12.2712
Tribolium_castaneum_661369	1	5.39722	2.26786	10.7911	1.1	1.125	6.41071	2.18937	0.146512	1.02326	4.125	3.08048	4.35	1.125	0	1.125	1.125	1.1	2.125	1	1.02326	2.1	0.125	2	1	1.14826	4.6	0.0232558	3.40849	28.9722	8.52122	34.0849	8.52122	3.40849	28.9722	25.5637	25.5637	11.9297	23.8594	15.3382	27.2679	5.11273	1.70424	5.11273	5.11273	5.11273	6.81698	5.11273	8.52122
Acyrthosiphon_pisum_100160996	1	7.39722	2.125	9.64826	1.1	2.125	1.125	1.04651	1.14651	1.02326	1.125	5.79477	4.35	0.125	0	2.125	1.125	1.1	3.125	0	1.02326	0.1	1.125	0	0	3.14826	3.6	0.0232558	2.72277	23.1436	6.80694	27.2277	6.80694	2.72277	23.1436	20.4208	20.4208	9.52971	19.0594	12.2525	21.7822	4.08416	1.36139	4.08416	4.08416	4.08416	5.44555	4.08416	6.80694
Brugia_malayi_Bm1_12035	2	10.5222	4.5	17.5233	2.1	1.5	10.5	6.54651	6.14651	3.52326	11.5	5.66977	10.6	2	0.5	2.5	3.5	2.6	4	2.5	3.02326	2.6	4.5	0.5	5	5.02326	4.1	0.523256	3.47277	29.5186	8.68194	34.7277	8.68194	3.47277	29.5186	26.0458	26.0458	12.1547	24.3094	15.6275	27.7822	5.20916	1.73639	5.20916	5.20916	5.20916	6.94555	5.20916	8.68194
Caenorhabditis_elegans_ZK507.6	2	6.52222	2.5	13.5233	3.1	1.5	7.5	4.54651	8.14651	3.52326	9.5	5.66977	7.6	2	1.5	1.5	0.5	0.6	3	1.5	4.02326	1.6	4.5	1.5	1	4.02326	4.1	0.523256	3.47277	29.5186	8.68194	34.7277	8.68194	3.47277	29.5186	26.0458	26.0458	12.1547	24.3094	15.6275	27.7822	5.20916	1.73639	5.20916	5.20916	5.20916	6.94555	5.20916	8.68194
Strongylocentrotus_purpuratus_373210	0	1.02222	1	8.02326	0	1	2	3.04651	2.04651	1.02326	1	2.06977	6	3	0	1	2	1	2	0	0.0232558	1	1	0	1	1.02326	1	0.0232558	2.27277	19.3186	5.68194	22.7277	5.68194	2.27277	19.3186	17.0458	17.0458	7.95471	15.9094	10.2275	18.1822	3.40916	1.13639	3.40916	3.40916	3.40916	4.54555	3.40916	5.68194
Canis_familiaris_483845	0.0666667	1.8438	0.392929	0.957094	0.181818	0.2671	0.0333333	0.169679	0.146512	0.0899225	0.0666667	0.377141	0.520635	0.0909091	0	0	0.190909	0.1	0.0666667	0.253968	0.0232558	0.0666667	0	0.0333333	0	0.1677	1.71527	0.0899225	4.19106	35.624	10.4777	41.9106	10.4777	4.19106	35.624	31.433	31.433	14.6687	29.3374	18.8598	33.5285	6.28659	2.09553	6.28659	6.28659	6.28659	8.38212	6.28659	10.4777
Bos_taurus_281667	0.0666667	1.8438	0.392929	2.45709	0.181818	0.2671	0.0333333	0.169679	0.146512	0.0899225	0.0666667	1.37714	0.520635	0.0909091	0	0	0.190909	0.1	0.0666667	1.25397	0.0232558	0.0666667	0	0.0333333	0	0.1677	0.715267	0.0899225	5.19106	44.124	12.9777	51.9106	12.9777	5.19106	44.124	38.933	38.933	18.1687	36.3374	23.3598	41.5285	7.78659	2.59553	7.78659	7.78659	7.78659	10.3821	7.78659	12.9777
Equus_caballus_100072219	0.0666667	0.843802	1.39293	3.45709	0.181818	0.2671	0.0333333	0.169679	0.146512	0.0899225	0.0666667	0.377141	1.52063	1.09091	0	0	0.190909	0.1	0.0666667	0.253968	0.0232558	0.0666667	0	0.0333333	0	0.1677	1.71527	0.0899225	5.19106	44.124	12.9777	51.9106	12.9777	5.19106	44.124	38.933	38.933	18.1687	36.3374	23.3598	41.5285	7.78659	2.59553	7.78659	7.78659	7.78659	10.3821	7.78659	12.9777
Rattus_norvegicus_114494	0.566667	1.3438	0.392929	1.20709	0.181818	0.2671	0.0333333	0.169679	0.146512	0.0899225	0.0666667	0.377141	0.520635	0.0909091	1	0	0.190909	0.1	0.0666667	1.00397	0.0232558	0.0666667	0	0.0333333	0.5	0.1677	1.21527	0.0899225	5.02439	42.7073	12.561	50.2439	12.561	5.02439	42.7073	37.683	37.683	17.5854	35.1708	22.6098	40.1951	7.53659	2.5122	7.53659	7.53659	7.53659	10.0488	7.53659	12.561
Mus_musculus_12428	0.566667	1.3438	2.39293	2.20709	0.181818	0.2671	0.0333333	0.169679	0.146512	0.0899225	0.0666667	0.377141	0.520635	0.0909091	0	0	0.190909	0.1	0.0666667	1.00397	0.0232558	0.0666667	0	0.0333333	0.5	0.1677	1.21527	0.0899225	5.02439	42.7073	12.561	50.2439	12.561	5.02439	42.7073	37.683	37.683	17.5854	35.1708	22.6098	40.1951	7.53659	2.5122	7.53659	7.53659	7.53659	10.0488	7.53659	12.561
Macaca_mulatta_707259	0.0666667	0.843802	1.39293	1.20709	0.181818	0.2671	0.0333333	0.169679	0.146512	0.0899225	0.0666667	0.377141	1.52063	0.0909091	0	0	0.190909	0.1	0.0666667	0.503968	0.0232558	0.0666667	0	0.0333333	0	0.6677	0.715267	0.0899225	5.02439	42.7073	12.561	50.2439	12.561	5.02439	42.7073	37.683	37.683	17.5854	35.1708	22.6098	40.1951	7.53659	2.5122	7.53659	7.53659	7.53659	10.0488	7.53659	12.561
Homo_sapiens_890	0.0666667	0.843802	1.39293	1.20709	0.181818	0.2671	0.0333333	0.169679	0.146512	0.0899225	0.0666667	0.377141	0.520635	0.0909091	0	0	0.190909	0.1	0.0666667	0.503968	0.0232558	0.0666667	0	0.0333333	0	0.6677	0.715267	0.0899225	5.02439	42.7073	12.561	50.2439	12.561	5.02439	42.7073	37.683	37.683	17.5854	35.1708	22.6098	40.1951	7.53659	2.5122	7.53659	7.53659	7.53659	10.0488	7.53659	12.561
Monodelphis_domestica_100017104	0.0666667	2.70094	1.39293	2.95709	0.181818	0.124242	0.0333333	0.169679	0.146512	0.0899225	0.0666667	0.234284	0.377778	0.0909091	0	0	0.190909	0.1	1.06667	0.111111	0.0232558	0.0666667	1	0.0333333	1	0.1677	0.57241	0.0899225	3.23868	27.5288	8.0967	32.3868	8.0967	3.23868	27.5288	24.2901	24.2901	11.3354	22.6708	14.5741	25.9094	4.85802	1.61934	4.85802	4.85802	4.85802	6.47736	4.85802	8.0967
Ornithorhynchus_anatinus_100082357	0.0666667	0.700945	0.392929	2.70709	0.181818	0.124242	0.0333333	0.169679	0.146512	0.0899225	0.0666667	0.234284	0.377778	0.0909091	0	0	0.190909	0.1	0.0666667	0.111111	0.0232558	0.0666667	0	0.0333333	0	0.1677	0.44741	0.0899225	2.98868	25.4038	7.4717	29.8868	7.4717	2.98868	25.4038	22.4151	22.4151	10.4604	20.9208	13.4491	23.9094	4.48302	1.49434	4.48302	4.48302	4.48302	5.97736	4.48302	7.4717
Taeniopygia_guttata_100219086	0.0666667	3.97872	1.28182	4.59598	0.181818	0.624242	0.533333	0.169679	0.146512	0.0899225	0.566667	0.234284	1.26667	0.0909091	0	0	0.690909	0.1	0.566667	0	0.0232558	0.0666667	0	0.0333333	0	0.0565891	1.44741	0.0899225	3.76646	32.0149	9.41614	37.6646	9.41614	3.76646	32.0149	28.2484	28.2484	13.1826	26.3652	16.9491	30.1317	5.64969	1.88323	5.64969	5.64969	5.64969	7.53291	5.64969	9.41614
Gallus_gallus_396172	0.0666667	1.97872	1.28182	3.59598	0.181818	0.624242	0.533333	0.169679	0.146512	0.0899225	0.566667	0.234284	2.26667	0.0909091	0	0	0.690909	0.1	0.566667	0	0.0232558	0.0666667	0	0.0333333	1	0.0565891	0.44741	0.0899225	3.76646	32.0149	9.41614	37.6646	9.41614	3.76646	32.0149	28.2484	28.2484	13.1826	26.3652	16.9491	30.1317	5.64969	1.88323	5.64969	5.64969	5.64969	7.53291	5.64969	9.41614
Xenopus_laevis_397933	1.06667	6.38781	0.1	5.32326	0	1.03333	2.03333	0.0787697	0.146512	0.0899225	1.06667	3.23428	4.26667	0	0	1	1.1	1.1	1.06667	1	0.0232558	0.0666667	0	0.0333333	0	0.0565891	4.26559	0.0899225	2.58464	21.9694	6.4616	25.8464	6.4616	2.58464	21.9694	19.3848	19.3848	9.04624	18.0925	11.6309	20.6771	3.87696	1.29232	3.87696	3.87696	3.87696	5.16928	3.87696	6.4616
Oryzias_latipes_24918	0.0666667	3.05448	2.43333	6.32326	1	1.03333	0.0333333	0.0787697	1.14651	0.0899225	0.0666667	0.234284	1.26667	0.5	0	0	1.1	1.1	0.0666667	1.33333	0.0232558	1.06667	0	0.0333333	0	0.0565891	3.76559	0.0899225	4.08464	34.7194	10.2116	40.8464	10.2116	4.08464	34.7194	30.6348	30.6348	14.2962	28.5925	18.3809	32.6771	6.12696	2.04232	6.12696	6.12696	6.12696	8.16928	6.12696	10.2116
Fugu_rubripes_142905	0.0666667	2.05448	0.433333	4.32326	0	1.03333	1.03333	0.0787697	0.146512	0.0899225	0.0666667	0.234284	3.26667	0.5	0	0	0.1	0.1	0.0666667	0.333333	0.0232558	0.0666667	0	0.0333333	0	0.0565891	1.76559	0.0899225	4.08464	34.7194	10.2116	40.8464	10.2116	4.08464	34.7194	30.6348	30.6348	14.2962	28.5925	18.3809	32.6771	6.12696	2.04232	6.12696	6.12696	6.12696	8.16928	6.12696	10.2116
Danio_rerio_192295	1.06667	4.05448	2.43333	3.32326	0	0.0333333	0.0333333	0.0787697	0.146512	0.0899225	1.06667	0.234284	2.26667	1	0	0	0.1	1.1	0.0666667	0.333333	0.0232558	0.0666667	0	0.0333333	0	0.0565891	1.26559	0.0899225	3.08464	26.2194	7.7116	30.8464	7.7116	3.08464	26.2194	23.1348	23.1348	10.7962	21.5925	13.8809	24.6771	4.62696	1.54232	4.62696	4.62696	4.62696	6.16928	4.62696	7.7116
Taeniopygia_guttata_100224372	1	2.82115	0.166667	3.62454	1.56667	1.03333	0.770513	1.28903	0.646512	0.0899225	1.21667	0.811207	2.51026	2	0.0769231	0	0.176923	0.0333333	1.56667	1.5	0.0232558	0.0666667	0.0666667	1.03333	0	2.26685	2.76559	1.02326	3.73849	31.7771	9.34621	37.3849	9.34621	3.73849	31.7771	28.0386	28.0386	13.0847	26.1694	16.8232	29.9079	5.60773	1.86924	5.60773	5.60773	5.60773	7.47697	5.60773	9.34621
Gallus_gallus_418901	0	0.821147	0.166667	3.62454	0.566667	0.0333333	1.77051	0.289026	0.646512	0.0899225	0.216667	0.811207	2.51026	0	0.0769231	0	0.176923	0.0333333	1.56667	0.5	0.0232558	0.0666667	0.0666667	0.0333333	0	0.266846	1.76559	0.0232558	3.73849	31.7771	9.34621	37.3849	9.34621	3.73849	31.7771	28.0386	28.0386	13.0847	26.1694	16.8232	29.9079	5.60773	1.86924	5.60773	5.60773	5.60773	7.47697	5.60773	9.34621
Macaca_mulatta_693797	0.5	0.921147	0.166667	2.27176	0.0666667	0.0333333	1.57051	0.500137	0.146512	0.0899225	0.716667	0.411207	0.735256	0	0.176923	0.225	0.176923	0.0333333	0.0666667	0.1	0.0232558	0.0666667	0.0666667	0.0333333	0	0.266846	0.390591	0.0232558	4.91071	41.741	12.2768	49.1071	12.2768	4.91071	41.741	36.8303	36.8303	17.1875	34.375	22.0982	39.2857	7.36606	2.45535	7.36606	7.36606	7.36606	9.82141	7.36606	12.2768
Homo_sapiens_8900	0.5	0.921147	0.166667	2.27176	0.0666667	0.0333333	0.570513	0.500137	1.14651	0.0899225	0.716667	0.411207	0.735256	0	0.176923	0.225	0.176923	0.0333333	0.0666667	0.1	0.0232558	0.0666667	0.0666667	0.0333333	0	0.266846	0.390591	0.0232558	4.91071	41.741	12.2768	49.1071	12.2768	4.91071	41.741	36.8303	36.8303	17.1875	34.375	22.0982	39.2857	7.36606	2.45535	7.36606	7.36606	7.36606	9.82141	7.36606	12.2768
Rattus_norvegicus_295052	0	1.42115	0.166667	2.77176	0.0666667	0.0333333	1.07051	1.00014	0.146512	0.0899225	0.216667	0.411207	1.23526	0	0.176923	0.225	0.176923	0.0333333	0.0666667	0.1	0.0232558	0.0666667	0.0666667	0.533333	0	0.266846	0.390591	0.0232558	4.91071	41.741	12.2768	49.1071	12.2768	4.91071	41.741	36.8303	36.8303	17.1875	34.375	22.0982	39.2857	7.36606	2.45535	7.36606	7.36606	7.36606	9.82141	7.36606	12.2768
Mus_musculus_12427	0	1.42115	0.166667	2.77176	0.0666667	0.0333333	1.07051	1.00014	0.146512	0.0899225	0.216667	0.411207	1.23526	0	0.176923	0.225	0.176923	0.0333333	0.0666667	0.1	0.0232558	0.0666667	0.0666667	0.533333	0	0.266846	0.390591	0.0232558	4.91071	41.741	12.2768	49.1071	12.2768	4.91071	41.741	36.8303	36.8303	17.1875	34.375	22.0982	39.2857	7.36606	2.45535	7.36606	7.36606	7.36606	9.82141	7.36606	12.2768
Bos_taurus_521939	0	0.421147	0.666667	4.77176	0.0666667	0.0333333	2.57051	0.500137	0.146512	0.0899225	0.216667	0.411207	1.73526	0	0.176923	0.225	0.176923	0.0333333	0.0666667	0.1	0.0232558	0.0666667	0.0666667	0.0333333	0	0.266846	0.390591	0.0232558	5.57737	47.4077	13.9434	55.7737	13.9434	5.57737	47.4077	41.8303	41.8303	19.5208	39.0416	25.0982	44.619	8.36606	2.78869	8.36606	8.36606	8.36606	11.1547	8.36606	13.9434
Sus_scrofa_100156017	0	0.421147	0.666667	2.77176	0.0666667	0.0333333	0.570513	0.500137	0.146512	0.0899225	0.216667	0.411207	0.735256	0	0.176923	0.225	0.176923	0.0333333	0.0666667	0.1	0.0232558	0.0666667	0.0666667	0.0333333	0	2.26685	0.390591	0.0232558	5.57737	47.4077	13.9434	55.7737	13.9434	5.57737	47.4077	41.8303	41.8303	19.5208	39.0416	25.0982	44.619	8.36606	2.78869	8.36606	8.36606	8.36606	11.1547	8.36606	13.9434
Equus_caballus_100147188	0	0.421147	0.166667	2.77176	0.0666667	0.0333333	0.570513	0.500137	0.146512	0.0899225	0.216667	0.411207	0.735256	0	0.176923	0.225	0.176923	0.0333333	0.0666667	0.1	0.0232558	0.0666667	0.0666667	0.0333333	0	0.266846	0.390591	0.0232558	4.57737	38.9077	11.4434	45.7737	11.4434	4.57737	38.9077	34.3303	34.3303	16.0208	32.0416	20.5982	36.619	6.86606	2.28869	6.86606	6.86606	6.86606	9.15475	6.86606	11.4434
Canis_familiaris_477302	0	1.42115	0.166667	2.77176	0.0666667	0.0333333	1.57051	0.500137	0.146512	0.0899225	0.216667	0.411207	1.73526	0	0.176923	0.225	0.176923	0.0333333	0.0666667	0.1	0.0232558	0.0666667	0.0666667	0.0333333	0	0.266846	0.390591	0.0232558	3.91071	33.241	9.77677	39.1071	9.77677	3.91071	33.241	29.3303	29.3303	13.6875	27.375	17.5982	31.2857	5.86606	1.95535	5.86606	5.86606	5.86606	7.82141	5.86606	9.77677
Monodelphis_domestica_100027136	0	0.421147	0.166667	1.64676	0.0666667	0.0333333	0.570513	0.500137	0.146512	0.0899225	0.216667	0.411207	0.610256	0	0.176923	0.1	0.176923	0.0333333	0.0666667	0.1	0.0232558	0.0666667	0.0666667	0.0333333	0	0.266846	1.26559	0.0232558	3.16071	26.866	7.90177	31.6071	7.90177	3.16071	26.866	23.7053	23.7053	11.0625	22.125	14.2232	25.2857	4.74106	1.58035	4.74106	4.74106	4.74106	6.32141	4.74106	7.90177
Ornithorhynchus_anatinus_100080719	1	1.42115	0.166667	4.42454	0.0666667	1.03333	1.57051	1.38903	0.146512	0.0899225	0.216667	0.411207	0.610256	1	0.176923	0.1	0.176923	0.0333333	1.06667	0.1	0.0232558	0.0666667	0.0666667	0.0333333	0	1.26685	0.265591	0.0232558	2.93849	24.9771	7.34621	29.3849	7.34621	2.93849	24.9771	22.0386	22.0386	10.2847	20.5694	13.2232	23.5079	4.40773	1.46924	4.40773	4.40773	4.40773	5.87697	4.40773	7.34621
Xenopus_laevis_447494	0	2.32115	1.16667	4.0412	0.0666667	1.03333	2.18718	0.289026	0.146512	0.0899225	0.133333	2.31121	4.34359	1	0.0769231	1	0.176923	1.03333	2.06667	1	0.0232558	0.0666667	0.0666667	1.03333	1	0.266846	3.26559	0.0232558	2.57182	21.8605	6.42955	25.7182	6.42955	2.57182	21.8605	19.2886	19.2886	9.00136	18.0027	11.5732	20.5745	3.85773	1.28591	3.85773	3.85773	3.85773	5.14364	3.85773	6.42955
Danio_rerio_404206	0	2.32115	1.16667	7.65659	1.06667	0.0333333	2.03333	0.212103	1.14651	0.0899225	3.13333	2.23428	3.26667	1	0	1	0.1	0.0333333	0.0666667	0	0.0232558	1.06667	0.0666667	1.03333	0	1.18992	4.26559	0.0232558	3.41797	29.0528	8.54493	34.1797	8.54493	3.41797	29.0528	25.6348	25.6348	11.9629	23.9258	15.3809	27.3438	5.12696	1.70899	5.12696	5.12696	5.12696	6.83594	5.12696	8.54493
Tetraodon_nigroviridis_18864	2	5.32115	1.16667	8.65659	1.06667	1.03333	7.03333	2.2121	11.1465	3.08992	7.13333	6.23428	5.26667	3	0	2	0.1	2.03333	2.06667	0	2.02326	1.06667	1.06667	1.03333	1	4.18992	4.26559	0.0232558	3.41797	29.0528	8.54493	34.1797	8.54493	3.41797	29.0528	25.6348	25.6348	11.9629	23.9258	15.3809	27.3438	5.12696	1.70899	5.12696	5.12696	5.12696	6.83594	5.12696	8.54493
Ciona_intestinalis_100176577	0	5.05448	3	10.0233	2	1	3	3.07877	3.04651	0.0232558	0	2.13428	6	3	1	1	2	1	3	1	1.02326	0	2	0	0	2.02326	3.03226	0.0232558	2.21797	18.8528	5.54493	22.1797	5.54493	2.21797	18.8528	16.6348	16.6348	7.7629	15.5258	9.98087	17.7438	3.32696	1.10899	3.32696	3.32696	3.32696	4.43594	3.32696	5.54493
Branchiostoma_floridae_BRAFLDRAFT_69715	1	5.02222	2	6.02326	0	0	1	0.0465116	1.04651	0.0232558	0	3.06977	4	2	0	1	1	1	2	1	0.0232558	0	0	0	0	1.02326	1	0.0232558	2.15346	18.3044	5.38364	21.5346	5.38364	2.15346	18.3044	16.1509	16.1509	7.5371	15.0742	9.69055	17.2276	3.23018	1.07673	3.23018	3.23018	3.23018	4.30691	3.23018	5.38364
Trichoplax_adhaerens_TRIADDRAFT_24944	2	6	2	14	1	1	4	3	5	2	4	5	8	3	1	3	1	1	2	0	2	1	1	0	1	2	5	0	2	17	5	20	5	2	17	15	15	7	14	9	16	3	1	3	3	3	4	3	5
Monosiga_brevicollis_MONBRDRAFT_14677	0	7	4	15	2	2	6	7	6	3	5	4	7	3	1	3	1	3	4	2	1	1	2	1	2	5	5	0	2	17	5	20	5	2	17	15	15	7	14	9	16	3	1	3	3	3	4	3	5
Number of all observed replacements/Number of all sites analyzed	22	143	60	271	28	31	84	56	63	25	70	88	137	40	12	28	30	30	48	26	24	20	25	14	18	50	94	6	182	1547	455	1820	455	182	1547	1365	1365	637	1274	819	1456	273	91	273	273	273	364	273	455
																												1543
Number of all expected replacements	15.0537	127.956	37.6341	150.537	37.6341	15.0537	127.956	112.902	112.902	52.6878	105.376	67.7415	120.429	22.5805	7.52683	22.5805	22.5805	22.5805	30.1073	22.5805	37.6341	30.1073	37.6341	45.161	45.161	60.2146	45.161	7.52683
χ2	3.20531	1.76872	13.292	96.3981	2.46629	16.892	15.1	28.6786	22.0567	14.5501	11.8759	6.05845	2.28009	13.4381	2.65839	1.30073	2.43791	2.43791	10.6336	0.517839	4.9394	3.39312	4.2414	21.501	16.3353	1.73278	52.8166	0.30972
The secondary structure element category with the number of repalcements observed: significantly greater than expected (+), significantly less than expected (-) , close to that of expected (N)	N	N	N	+	N	N	N	N	N	N	N	N	N	N	N	N	N	N	N	N	N	N	N	N	N	N	+	N
[truncated: 7 more columns]

## Sheet: ancescon
	Number of replacemets from the root to the terminal branch																												Number of sites analyzed
Terminal branch/Secondary structure element	H1	H10	H11	H12	H13	H14	H2	H3	H4	H5	H6	H7	H8	H9	U1	U10	U11	U12	U13	U14	U2	U3	U4	U5	U6	U7	U8	U9	H1	H10	H11	H12	H13	H14	H2	H3	H4	H5	H6	H7	H8	H9	U1	U10	U11	U12	U13	U14	U2
Nematostella_vectensis_NEMVE_v1g188880	0	5	1	6	1	1	0	2	0.5	1	3.5	2	5	0.5	0	0	2	2.5	0	1	0	0.5	1	0.5	0	1	4	0	3.04444	25.8778	7.61111	30.4444	7.61111	3.04444	25.8778	22.8333	22.8333	10.6556	21.3111	13.7	24.3556	4.56667	1.52222	4.56667	4.56667	4.56667	6.08889	4.56667	7.61111
Hydra_magnipapillata_100206919	0	3	3	11	2	1	2	1	2.5	1	1.5	5	7	3.5	1	1	1	0.5	1	0	1	1.5	1	0.5	0	1	3	1	3.04444	25.8778	7.61111	30.4444	7.61111	3.04444	25.8778	22.8333	22.8333	10.6556	21.3111	13.7	24.3556	4.56667	1.52222	4.56667	4.56667	4.56667	6.08889	4.56667	7.61111
Apis_mellifera_551108	0.5	2.875	1.25	7.91071	0.5	1.5	2.89286	0.189369	2.67151	0	2.125	2.43937	2.875	1.125	0	1.125	1.125	1.12326	2.125	0	1.02326	0.625	0.125	0.5	1	0.648256	1.125	0.0232558	4.00849	34.0722	10.0212	40.0849	10.0212	4.00849	34.0722	30.0637	30.0637	14.0297	28.0594	18.0382	32.0679	6.01273	2.00424	6.01273	6.01273	6.01273	8.01698	6.01273	10.0212
Nasonia_vitripennis_100116491	0.5	1.875	2.25	2.91071	0.5	0.5	0.892857	0.189369	0.671512	0	1.125	2.43937	1.875	0.125	0	0.125	0.125	0.123256	0.125	0	0.0232558	0.625	0.125	0.5	0	0.648256	1.125	0.0232558	4.00849	34.0722	10.0212	40.0849	10.0212	4.00849	34.0722	30.0637	30.0637	14.0297	28.0594	18.0382	32.0679	6.01273	2.00424	6.01273	6.01273	6.01273	8.01698	6.01273	10.0212
Drosophila_grimshawi_Dgri_GH16723	0.5	6.125	1.75	7.91071	0	0.75	1.39286	1.18937	2.42151	1	3.875	2.68937	4.125	1.125	0.5	0.125	1.125	0.623256	1.125	1	1.02326	0.625	0.875	0	0.5	2.14826	2.625	0.0232558	4.90849	41.7222	12.2712	49.0849	12.2712	4.90849	41.7222	36.8137	36.8137	17.1797	34.3594	22.0882	39.2679	7.36273	2.45424	7.36273	7.36273	7.36273	9.81698	7.36273	12.2712
Drosophila_melanogaster_Dmel_CG5940	0.5	6.125	1.75	11.9107	1	1.75	3.39286	2.18937	1.42151	1	1.875	3.68937	5.125	1.125	1.5	0.125	2.125	2.62326	2.125	1	3.02326	0.625	1.875	1	0.5	1.14826	4.625	0.0232558	4.90849	41.7222	12.2712	49.0849	12.2712	4.90849	41.7222	36.8137	36.8137	17.1797	34.3594	22.0882	39.2679	7.36273	2.45424	7.36273	7.36273	7.36273	9.81698	7.36273	12.2712
Anopheles_gambiae_AgaP_AGAP012413	1.5	2.625	0.75	10.4107	0.5	2.25	0.392857	3.18937	0.421512	1	0.375	2.68937	2.125	0.625	0	1.625	1.625	0.623256	2.625	0	1.02326	0.125	0.375	0	0	1.14826	1.625	0.0232558	4.90849	41.7222	12.2712	49.0849	12.2712	4.90849	41.7222	36.8137	36.8137	17.1797	34.3594	22.0882	39.2679	7.36273	2.45424	7.36273	7.36273	7.36273	9.81698	7.36273	12.2712
Aedes_aegypti_AaeL_AAEL000672	0.5	4.625	1.75	7.41071	0.5	0.25	1.39286	2.18937	0.421512	0	0.375	5.68937	3.125	0.625	1	0.625	0.625	1.62326	0.625	2	1.02326	1.125	0.375	0	0	1.14826	1.625	1.02326	4.90849	41.7222	12.2712	49.0849	12.2712	4.90849	41.7222	36.8137	36.8137	17.1797	34.3594	22.0882	39.2679	7.36273	2.45424	7.36273	7.36273	7.36273	9.81698	7.36273	12.2712
Tribolium_castaneum_661369	1	5.375	2.25	11.9107	1	0	6.39286	2.18937	0.171512	1	4.125	2.93937	4.375	1.125	0	1.125	1.125	1.12326	2.125	1	1.02326	2.125	0.125	2	1	1.14826	4.625	0.0232558	3.40849	28.9722	8.52122	34.0849	8.52122	3.40849	28.9722	25.5637	25.5637	11.9297	23.8594	15.3382	27.2679	5.11273	1.70424	5.11273	5.11273	5.11273	6.81698	5.11273	8.52122
Acyrthosiphon_pisum_100160996	1	7.375	4.25	9.625	1	2	3.25	1.04651	1.17151	1	1.125	6.79651	4.375	0.125	0	2.125	1.125	1.12326	3.125	0	1.02326	0.125	1.125	0	0	3.14826	4.625	0.0232558	2.72277	23.1436	6.80694	27.2277	6.80694	2.72277	23.1436	20.4208	20.4208	9.52971	19.0594	12.2525	21.7822	4.08416	1.36139	4.08416	4.08416	4.08416	5.44555	4.08416	6.80694
Brugia_malayi_Bm1_12035	3	11.5	4.5	19	2	1.5	11	6.54651	6.54651	3.5	11.5	6.54651	10.5	2.5	0.5	2.5	3.5	2.12326	4	3	2.52326	3	5.5	0.5	5	6.02326	7	0.523256	3.47277	29.5186	8.68194	34.7277	8.68194	3.47277	29.5186	26.0458	26.0458	12.1547	24.3094	15.6275	27.7822	5.20916	1.73639	5.20916	5.20916	5.20916	6.94555	5.20916	8.68194
Caenorhabditis_elegans_ZK507.6	1	6.5	3.5	12	3	2.5	7	4.54651	8.54651	3.5	9.5	5.54651	8.5	2.5	1.5	1.5	1.5	2.12326	3	1	4.52326	2	4.5	1.5	1	4.02326	5	0.523256	3.47277	29.5186	8.68194	34.7277	8.68194	3.47277	29.5186	26.0458	26.0458	12.1547	24.3094	15.6275	27.7822	5.20916	1.73639	5.20916	5.20916	5.20916	6.94555	5.20916	8.68194
Strongylocentrotus_purpuratus_373210	0	1	1	9	1	1	2	3.04651	2.04651	1	1	2.04651	6	3	0	1	2	2.02326	2	0	0.0232558	1	1	0	1	1.02326	1	0.0232558	2.27277	19.3186	5.68194	22.7277	5.68194	2.27277	19.3186	17.0458	17.0458	7.95471	15.9094	10.2275	18.1822	3.40916	1.13639	3.40916	3.40916	3.40916	4.54555	3.40916	5.68194
Canis_familiaris_483845	0.0666667	1.95801	0.368687	1.02551	0.248485	0.233766	0.0333333	0.169679	0.146512	0.0666667	0.0666667	0.387218	0.47619	0.0909091	0	0	0.190909	0.0232558	0.0666667	1.25397	0.0232558	0.0333333	0	0.0333333	0	0.201034	1.71634	0.0899225	4.19106	35.624	10.4777	41.9106	10.4777	4.19106	35.624	31.433	31.433	14.6687	29.3374	18.8598	33.5285	6.28659	2.09553	6.28659	6.28659	6.28659	8.38212	6.28659	10.4777
Bos_taurus_281667	0.0666667	1.95801	0.368687	2.52551	0.248485	0.233766	0.0333333	0.169679	0.146512	0.0666667	0.0666667	1.38722	0.47619	0.0909091	0	0	0.190909	0.0232558	0.0666667	0.253968	0.0232558	0.0333333	0	0.0333333	0	0.201034	0.716342	0.0899225	5.19106	44.124	12.9777	51.9106	12.9777	5.19106	44.124	38.933	38.933	18.1687	36.3374	23.3598	41.5285	7.78659	2.59553	7.78659	7.78659	7.78659	10.3821	7.78659	12.9777
Equus_caballus_100072219	0.0666667	0.958009	1.36869	3.52551	0.248485	0.233766	0.0333333	0.169679	0.146512	0.0666667	0.0666667	0.387218	1.47619	1.09091	0	0	0.190909	0.0232558	0.0666667	1.25397	0.0232558	0.0333333	0	0.0333333	0	0.201034	1.71634	0.0899225	5.19106	44.124	12.9777	51.9106	12.9777	5.19106	44.124	38.933	38.933	18.1687	36.3374	23.3598	41.5285	7.78659	2.59553	7.78659	7.78659	7.78659	10.3821	7.78659	12.9777
Rattus_norvegicus_114494	0.566667	1.45801	0.368687	1.27551	0.248485	0.233766	0.0333333	0.169679	0.146512	0.0666667	0.0666667	0.387218	0.47619	0.0909091	1	0	0.190909	0.0232558	0.0666667	0.753968	0.0232558	0.0333333	0	0.0333333	0.5	0.201034	1.21634	0.0899225	5.02439	42.7073	12.561	50.2439	12.561	5.02439	42.7073	37.683	37.683	17.5854	35.1708	22.6098	40.1951	7.53659	2.5122	7.53659	7.53659	7.53659	10.0488	7.53659	12.561
Mus_musculus_12428	0.566667	1.45801	2.36869	2.27551	0.248485	0.233766	0.0333333	0.169679	0.146512	0.0666667	0.0666667	0.387218	0.47619	0.0909091	0	0	0.190909	0.0232558	0.0666667	0.753968	0.0232558	0.0333333	0	0.0333333	0.5	0.201034	1.21634	0.0899225	5.02439	42.7073	12.561	50.2439	12.561	5.02439	42.7073	37.683	37.683	17.5854	35.1708	22.6098	40.1951	7.53659	2.5122	7.53659	7.53659	7.53659	10.0488	7.53659	12.561
Macaca_mulatta_707259	0.0666667	0.958009	1.36869	1.27551	0.248485	0.233766	0.0333333	0.169679	0.146512	0.0666667	0.0666667	0.387218	1.47619	0.0909091	0	0	0.190909	0.0232558	0.0666667	0.253968	0.0232558	0.0333333	0	0.0333333	0	0.701034	0.716342	0.0899225	5.02439	42.7073	12.561	50.2439	12.561	5.02439	42.7073	37.683	37.683	17.5854	35.1708	22.6098	40.1951	7.53659	2.5122	7.53659	7.53659	7.53659	10.0488	7.53659	12.561
Homo_sapiens_890	0.0666667	0.958009	1.36869	1.27551	0.248485	0.233766	0.0333333	0.169679	0.146512	0.0666667	0.0666667	0.387218	0.47619	0.0909091	0	0	0.190909	0.0232558	0.0666667	0.253968	0.0232558	0.0333333	0	0.0333333	0	0.701034	0.716342	0.0899225	5.02439	42.7073	12.561	50.2439	12.561	5.02439	42.7073	37.683	37.683	17.5854	35.1708	22.6098	40.1951	7.53659	2.5122	7.53659	7.53659	7.53659	10.0488	7.53659	12.561
Monodelphis_domestica_100017104	0.0666667	2.81515	1.36869	3.02551	0.248485	0.0909091	0.0333333	0.169679	0.146512	0.0666667	0.0666667	0.244361	0.333333	0.0909091	0	0	0.190909	0.0232558	1.06667	0.111111	0.0232558	0.0333333	1	0.0333333	1	0.201034	0.573485	0.0899225	3.23868	27.5288	8.0967	32.3868	8.0967	3.23868	27.5288	24.2901	24.2901	11.3354	22.6708	14.5741	25.9094	4.85802	1.61934	4.85802	4.85802	4.85802	6.47736	4.85802	8.0967
Ornithorhynchus_anatinus_100082357	0.0666667	0.815152	0.368687	1.65051	0.248485	0.0909091	0.0333333	0.169679	0.146512	0.0666667	0.0666667	0.244361	0.333333	0.0909091	0	0	0.190909	0.0232558	0.0666667	0.111111	0.0232558	0.0333333	0	0.0333333	0	0.201034	0.448485	0.0899225	2.98868	25.4038	7.4717	29.8868	7.4717	2.98868	25.4038	22.4151	22.4151	10.4604	20.9208	13.4491	23.9094	4.48302	1.49434	4.48302	4.48302	4.48302	5.97736	4.48302	7.4717
Taeniopygia_guttata_100219086	0.0666667	3.48182	1.25758	4.53939	0.248485	0.590909	0.533333	0.169679	0.146512	0.0666667	0.566667	0.244361	1.83333	0.0909091	0	0	0.690909	0.0232558	0.566667	0	0.0232558	0.0333333	0	0.0333333	0	0.0899225	1.44848	0.0899225	3.76646	32.0149	9.41614	37.6646	9.41614	3.76646	32.0149	28.2484	28.2484	13.1826	26.3652	16.9491	30.1317	5.64969	1.88323	5.64969	5.64969	5.64969	7.53291	5.64969	9.41614
Gallus_gallus_396172	0.0666667	1.48182	1.25758	3.53939	0.248485	0.590909	0.533333	0.169679	0.146512	0.0666667	0.566667	0.244361	2.83333	0.0909091	0	0	0.690909	0.0232558	0.566667	0	0.0232558	0.0333333	0	0.0333333	1	0.0899225	0.448485	0.0899225	3.76646	32.0149	9.41614	37.6646	9.41614	3.76646	32.0149	28.2484	28.2484	13.1826	26.3652	16.9491	30.1317	5.64969	1.88323	5.64969	5.64969	5.64969	7.53291	5.64969	9.41614
Xenopus_laevis_397933	1.06667	6.3	1.16667	6.26667	0.0666667	0	2.03333	0.0787697	0.146512	0.0666667	1.06667	3.24436	3.33333	0	0	1	1.1	1.02326	1.06667	1	0.0232558	0.0333333	0	0.0333333	0	0.0899225	4.26667	0.0899225	2.58464	21.9694	6.4616	25.8464	6.4616	2.58464	21.9694	19.3848	19.3848	9.04624	18.0925	11.6309	20.6771	3.87696	1.29232	3.87696	3.87696	3.87696	5.16928	3.87696	6.4616
Oryzias_latipes_24918	0.0666667	2.96667	2.16667	5.76667	1.06667	2	0.0333333	0.0787697	1.14651	0.0666667	0.0666667	0.244361	1.83333	0.5	0	0	1.1	1.02326	0.0666667	1.33333	0.0232558	1.03333	0	0.0333333	0	0.0899225	3.76667	0.0899225	4.08464	34.7194	10.2116	40.8464	10.2116	4.08464	34.7194	30.6348	30.6348	14.2962	28.5925	18.3809	32.6771	6.12696	2.04232	6.12696	6.12696	6.12696	8.16928	6.12696	10.2116
Fugu_rubripes_142905	0.0666667	1.96667	0.166667	3.76667	0.0666667	0	1.03333	0.0787697	0.146512	0.0666667	0.0666667	0.244361	3.83333	0.5	0	0	0.1	0.0232558	0.0666667	0.333333	0.0232558	0.0333333	0	0.0333333	0	0.0899225	1.76667	0.0899225	4.08464	34.7194	10.2116	40.8464	10.2116	4.08464	34.7194	30.6348	30.6348	14.2962	28.5925	18.3809	32.6771	6.12696	2.04232	6.12696	6.12696	6.12696	8.16928	6.12696	10.2116
Danio_rerio_192295	1.06667	3.96667	2.16667	4.26667	0.0666667	1	0.0333333	0.0787697	0.146512	0.0666667	1.06667	0.244361	1.33333	1	0	0	0.1	1.02326	0.0666667	0.333333	0.0232558	0.0333333	0	0.0333333	0	0.0899225	1.26667	0.0899225	3.08464	26.2194	7.7116	30.8464	7.7116	3.08464	26.2194	23.1348	23.1348	10.7962	21.5925	13.8809	24.6771	4.62696	1.54232	4.62696	4.62696	4.62696	6.16928	4.62696	7.7116
Taeniopygia_guttata_100224372	1	1.8	0.166667	3.37692	1.5	0	0.84359	1.2121	0.646512	0.0666667	1.21667	0.744361	2.92692	2	0.0769231	0	0.1	0.0899225	1.56667	1.5	0.0232558	0.1	0.0666667	1.03333	0	2.15659	2.34359	1.02326	3.73849	31.7771	9.34621	37.3849	9.34621	3.73849	31.7771	28.0386	28.0386	13.0847	26.1694	16.8232	29.9079	5.60773	1.86924	5.60773	5.60773	5.60773	7.47697	5.60773	9.34621
Gallus_gallus_418901	0	1.8	0.166667	3.37692	0.5	1	1.84359	0.212103	0.646512	0.0666667	0.216667	0.744361	1.92692	0	0.0769231	0	0.1	0.0899225	1.56667	0.5	0.0232558	0.1	0.0666667	0.0333333	0	0.156589	1.34359	0.0232558	3.73849	31.7771	9.34621	37.3849	9.34621	3.73849	31.7771	28.0386	28.0386	13.0847	26.1694	16.8232	29.9079	5.60773	1.86924	5.60773	5.60773	5.60773	7.47697	5.60773	9.34621
Macaca_mulatta_693797	0.5	0.8	0.166667	2.01303	0	0.111111	1.44359	0.423214	0.146512	0.0666667	0.716667	0.344361	0.651923	0	0.176923	0.225	0.1	0.0899225	0.0666667	0.1	0.0232558	0.1	0.0666667	0.0333333	0	0.156589	0.56859	0.0232558	4.91071	41.741	12.2768	49.1071	12.2768	4.91071	41.741	36.8303	36.8303	17.1875	34.375	22.0982	39.2857	7.36606	2.45535	7.36606	7.36606	7.36606	9.82141	7.36606	12.2768
Homo_sapiens_8900	0.5	0.8	0.166667	2.01303	0	0.111111	0.44359	0.423214	1.14651	0.0666667	0.716667	0.344361	0.651923	0	0.176923	0.225	0.1	0.0899225	0.0666667	0.1	0.0232558	0.1	0.0666667	0.0333333	0	0.156589	0.56859	0.0232558	4.91071	41.741	12.2768	49.1071	12.2768	4.91071	41.741	36.8303	36.8303	17.1875	34.375	22.0982	39.2857	7.36606	2.45535	7.36606	7.36606	7.36606	9.82141	7.36606	12.2768
Rattus_norvegicus_295052	0	1.3	0.166667	2.51303	0	0.111111	0.94359	0.923214	0.146512	0.0666667	0.216667	0.344361	1.15192	0	0.176923	0.225	0.1	0.0899225	0.0666667	0.1	0.0232558	0.1	0.0666667	0.533333	0	0.156589	0.56859	0.0232558	4.91071	41.741	12.2768	49.1071	12.2768	4.91071	41.741	36.8303	36.8303	17.1875	34.375	22.0982	39.2857	7.36606	2.45535	7.36606	7.36606	7.36606	9.82141	7.36606	12.2768
Mus_musculus_12427	0	1.3	0.166667	2.51303	0	0.111111	0.94359	0.923214	0.146512	0.0666667	0.216667	0.344361	1.15192	0	0.176923	0.225	0.1	0.0899225	0.0666667	0.1	0.0232558	0.1	0.0666667	0.533333	0	0.156589	0.56859	0.0232558	4.91071	41.741	12.2768	49.1071	12.2768	4.91071	41.741	36.8303	36.8303	17.1875	34.375	22.0982	39.2857	7.36606	2.45535	7.36606	7.36606	7.36606	9.82141	7.36606	12.2768
Bos_taurus_521939	0	0.3	0.666667	4.51303	0	0.111111	2.44359	0.423214	0.146512	0.0666667	0.216667	0.344361	1.65192	0	0.176923	0.225	0.1	0.0899225	0.0666667	0.1	0.0232558	0.1	0.0666667	0.0333333	0	0.156589	0.56859	0.0232558	5.57737	47.4077	13.9434	55.7737	13.9434	5.57737	47.4077	41.8303	41.8303	19.5208	39.0416	25.0982	44.619	8.36606	2.78869	8.36606	8.36606	8.36606	11.1547	8.36606	13.9434
Sus_scrofa_100156017	0	0.3	0.666667	2.51303	0	0.111111	0.44359	0.423214	0.146512	0.0666667	0.216667	0.344361	0.651923	0	0.176923	0.225	0.1	0.0899225	0.0666667	0.1	0.0232558	0.1	0.0666667	0.0333333	0	2.15659	0.56859	0.0232558	5.57737	47.4077	13.9434	55.7737	13.9434	5.57737	47.4077	41.8303	41.8303	19.5208	39.0416	25.0982	44.619	8.36606	2.78869	8.36606	8.36606	8.36606	11.1547	8.36606	13.9434
Equus_caballus_100147188	0	0.3	0.166667	2.51303	0	0.111111	0.44359	0.423214	0.146512	0.0666667	0.216667	0.344361	0.651923	0	0.176923	0.225	0.1	0.0899225	0.0666667	0.1	0.0232558	0.1	0.0666667	0.0333333	0	0.156589	0.56859	0.0232558	4.57737	38.9077	11.4434	45.7737	11.4434	4.57737	38.9077	34.3303	34.3303	16.0208	32.0416	20.5982	36.619	6.86606	2.28869	6.86606	6.86606	6.86606	9.15475	6.86606	11.4434
Canis_familiaris_477302	0	1.3	0.166667	2.51303	0	0.111111	1.44359	0.423214	0.146512	0.0666667	0.216667	0.344361	1.65192	0	0.176923	0.225	0.1	0.0899225	0.0666667	0.1	0.0232558	0.1	0.0666667	0.0333333	0	0.156589	0.56859	0.0232558	3.91071	33.241	9.77677	39.1071	9.77677	3.91071	33.241	29.3303	29.3303	13.6875	27.375	17.5982	31.2857	5.86606	1.95535	5.86606	5.86606	5.86606	7.82141	5.86606	9.77677
Monodelphis_domestica_100027136	0	0.3	0.166667	1.38803	0	0.111111	0.44359	0.423214	0.146512	0.0666667	0.216667	0.344361	0.526923	0	0.176923	0.1	0.1	0.0899225	0.0666667	0.1	0.0232558	0.1	0.0666667	0.0333333	0	0.156589	1.44359	0.0232558	3.16071	26.866	7.90177	31.6071	7.90177	3.16071	26.866	23.7053	23.7053	11.0625	22.125	14.2232	25.2857	4.74106	1.58035	4.74106	4.74106	4.74106	6.32141	4.74106	7.90177
Ornithorhynchus_anatinus_100080719	1	1.3	0.166667	4.27692	0	0	1.44359	1.3121	0.146512	0.0666667	0.216667	0.344361	0.526923	1	0.176923	0.1	0.1	0.0899225	1.06667	0.1	0.0232558	0.1	0.0666667	0.0333333	0	1.15659	0.44359	0.0232558	2.93849	24.9771	7.34621	29.3849	7.34621	2.93849	24.9771	22.0386	22.0386	10.2847	20.5694	13.2232	23.5079	4.40773	1.46924	4.40773	4.40773	4.40773	5.87697	4.40773	7.34621
Xenopus_laevis_447494	0	3.3	1.16667	4.87692	0	0	2.17692	0.212103	0.146512	0.0666667	0.133333	2.24436	5.34359	1	0.0769231	1	0.1	1.08992	2.06667	1	0.0232558	0.1	0.0666667	1.03333	1	0.156589	2.34359	0.0232558	2.57182	21.8605	6.42955	25.7182	6.42955	2.57182	21.8605	19.2886	19.2886	9.00136	18.0027	11.5732	20.5745	3.85773	1.28591	3.85773	3.85773	3.85773	5.14364	3.85773	6.42955
Danio_rerio_404206	0	3.3	1.16667	9.8	1	1	2.1	1.2121	1.14651	0.0666667	3.13333	3.24436	3.26667	1	0	1	1.1	0.0899225	0.0666667	0	0.0232558	1.1	0.0666667	1.03333	0	2.15659	4.26667	0.0232558	3.41797	29.0528	8.54493	34.1797	8.54493	3.41797	29.0528	25.6348	25.6348	11.9629	23.9258	15.3809	27.3438	5.12696	1.70899	5.12696	5.12696	5.12696	6.83594	5.12696	8.54493
Tetraodon_nigroviridis_18864	2	5.3	1.16667	13.8	1	2	7.1	3.2121	11.1465	3.06667	7.13333	6.24436	5.26667	3	0	2	1.1	2.08992	2.06667	0	2.02326	1.1	1.06667	1.03333	1	5.15659	4.26667	0.0232558	3.41797	29.0528	8.54493	34.1797	8.54493	3.41797	29.0528	25.6348	25.6348	11.9629	23.9258	15.3809	27.3438	5.12696	1.70899	5.12696	5.12696	5.12696	6.83594	5.12696	8.54493
Ciona_intestinalis_100176577	0	6	3	11	2	1	3	3.07877	3.04651	0	0	1.11103	6	3	1	1	2	2.02326	3	1	1.02326	0	2	0	0	2.02326	4	0.0232558	2.21797	18.8528	5.54493	22.1797	5.54493	2.21797	18.8528	16.6348	16.6348	7.7629	15.5258	9.98087	17.7438	3.32696	1.10899	3.32696	3.32696	3.32696	4.43594	3.32696	5.54493
Branchiostoma_floridae_BRAFLDRAFT_69715	1	5	2	6	1	0	1	0.0465116	1.04651	0	0	2.04651	4	2	0	1	1	0.0232558	2	1	0.0232558	0	0	0	0	1.02326	1	0.0232558	2.15346	18.3044	5.38364	21.5346	5.38364	2.15346	18.3044	16.1509	16.1509	7.5371	15.0742	9.69055	17.2276	3.23018	1.07673	3.23018	3.23018	3.23018	4.30691	3.23018	5.38364
Trichoplax_adhaerens_TRIADDRAFT_24944	2	7	2	16	2	1	4	3	5	3	4	6	8	3	1	3	1	2	2	0	2	1	1	0	1	2	5	0	2	17	5	20	5	2	17	15	15	7	14	9	16	3	1	3	3	3	4	3	5
Monosiga_brevicollis_MONBRDRAFT_14677	0	8	4	13	1	2	6	7	6	3	5	4	7	3	1	3	1	3	4	2	1	1	2	1	2	5	5	0	2	17	5	20	5	2	17	15	15	7	14	9	16	3	1	3	3	3	4	3	5
Number of all observed replacements/Number of all sites analyzed	22	147	64	281	28	31	85	57	64	26	70	89	139	41	12	28	33	33	48	26	24	21	26	14	18	52	100	6	182	1547	455	1820	455	182	1547	1365	1365	637	1274	819	1456	273	91	273	273	273	364	273	455
																												1585
Number of all expected replacements	15.4634	131.439	38.6585	154.634	38.6585	15.4634	131.439	115.976	115.976	54.122	108.244	69.5854	123.707	23.1951	7.73171	23.1951	23.1951	23.1951	30.9268	23.1951	38.6585	30.9268	38.6585	46.3902	46.3902	61.8537	46.3902	7.73171
χ2	2.7631	1.84225	16.6118	103.265	2.93866	15.6101	16.4075	29.9901	23.2934	14.6123	13.512	5.41677	1.89048	13.6673	2.35631	0.995332	4.14465	4.14465	9.42525	0.339181	5.55822	3.18629	4.14497	22.6153	17.3745	1.56975	61.9528	0.387859
The secondary structure element category with the number of repalcements observed: significantly greater than expected (+), significantly less than expected (-) , close to that of expected (N)	N	N	N	+	N	N	N	N	N	N	N	N	N	N	N	N	N	N	N	N	N	N	N	N	N	N	+	N
[truncated: 7 more columns]
