# Supplementary material for: Molecular evolution of cyclin proteins in animals and fungi
Source: BMC Evol Biol. 2011 Jul 28;11:224. doi: 10.1186/1471-2148-11-224 (PMC3162929; doi:10.1186/1471-2148-11-224)
Supplement: Additional file 6 — The packed archive contains MS Excel 2007 files. Each file represents the following data: (1) the expected and observed numbers of amino acid replacements for each secondary structure element of animal A-, B-, B3-, D- and E-cyclins and fungal B-cyclins; (2) the probabilities p of its observation under the assumption that fixed replacements are distributed evenly in the protein. [file 1471-2148-11-224-S6.GZ › cyclinB3.xlsx]

## Sheet: secondary_structure
Amino acid number in gapless alignment	Secondary structure element
1	U1
2	H1
3	H1
4	H1
5	H1
6	H1
7	H1
8	H1
9	H1
10	H1
11	H1
12	H1
13	H1
14	H1
15	H1
16	U2
17	U2
18	U2
19	U2
20	H2
21	H2
22	H2
23	H2
24	H2
25	H2
26	H2
27	H2
28	H2
29	H2
30	H2
31	H2
32	H2
33	H2
34	H2
35	U3
36	U3
37	U3
38	H3
39	H3
40	H3
41	H3
42	H3
43	H3
44	H3
45	H3
46	H3
47	H3
48	H3
49	H3
50	H3
51	H3
52	H3
53	H3
54	H3
55	H3
56	U4
57	U4
58	U4
59	U4
60	U4
61	U4
62	H4
63	H4
64	H4
65	H4
66	H4
67	H4
68	U5
69	U5
70	U5
71	U5
72	U5
73	U5
74	H5
75	H5
76	H5
77	H5
78	H5
79	H5
80	H5
81	H5
82	H5
83	H5
84	H5
85	H5
86	H5
87	U6
88	U6
89	U6
90	U6
91	U6
92	U6
93	U6
94	U6
95	U6
96	H6
97	H6
98	H6
99	H6
100	H6
101	H6
102	H6
103	H6
104	H6
105	H6
106	U7
107	U7
108	U7
109	U7
110	U7
111	H7
112	H7
113	H7
114	H7
115	H7
116	H7
117	H7
118	H7
119	H7
120	H7
121	H7
122	H7
123	H7
124	H7
125	H7
126	U8
127	H8
128	H8
129	H8
130	U9
131	U9
132	U9
133	U9
134	U9
135	U9
136	H9
137	H9
138	H9
139	H9
140	H9
141	H9
142	H9
143	H9
144	H9
145	H9
146	H9
147	H9
148	H9
149	U10
150	H10
151	H10
152	H10
153	H10
154	U11
155	U11
156	U11
157	U11
158	H11
159	H11
160	H11
161	H11
162	H11
163	H11
164	H11
165	H11
166	H11
167	H11
168	H11
169	H11
170	H11
171	U12
172	U12
173	U12
174	H12
175	H12
176	H12
177	H12
178	H12
179	U13
180	U13
181	U13
182	H13
183	U14
184	H14

## Sheet: aaml
	Number of replacemets from the root to the terminal branch																												Number of sites analyzed
Terminal branch/Secondary structure element	H1	H10	H11	H12	H13	H14	H2	H3	H4	H5	H6	H7	H8	H9	U1	U10	U11	U12	U13	U14	U2	U3	U4	U5	U6	U7	U8	U9	H1	H10	H11	H12	H13	H14	H2	H3	H4	H5	H6	H7	H8	H9	U1	U10	U11	U12	U13	U14	U2
Giardia_lamblia_GL50803_3977	6.33333	1	9	3	1	0	8	11	5	6	5	8.33333	3	7	1	0	0	2	3	1	2	0	3	6	3	4.33333	1	4	18.6667	5.33333	17.3333	6.66667	1.33333	1.33333	20	24	8	17.3333	13.3333	20	4	17.3333	1.33333	1.33333	5.33333	4	4	1.33333	5.33333
Leishmania_major_LmjF25.1470	7.83333	4.5	16	2	0	0	3.5	4.5	5	7.5	6	11.8333	2.5	7	0.5	0.5	4	1	0	1.5	0.5	2.5	2	1.5	3	6.33333	1.5	2	25.6667	7.33333	23.8333	9.16667	1.83333	1.83333	27.5	33	11	23.8333	18.3333	27.5	5.5	23.8333	1.83333	1.83333	7.33333	5.5	5.5	1.83333	7.33333
Trypanosoma_cruzi_506711.30	2.83333	2.5	6	1	1	0	4.5	5.5	1	5.5	7	6.83333	0.5	3	0.5	0.5	2	1	1	0.5	0.5	1.5	1	3.5	2	2.33333	0.5	1	25.6667	7.33333	23.8333	9.16667	1.83333	1.83333	27.5	33	11	23.8333	18.3333	27.5	5.5	23.8333	1.83333	1.83333	7.33333	5.5	5.5	1.83333	7.33333
Equus_caballus_100063155	0.797101	0.0454545	2.58132	2.12862	0.708333	0	0.41087	2.95906	0.248068	2.47867	1.34891	1.52101	0.511957	2.32101	0.168478	1.33333	0.0434783	0.626812	0.0434783	0	0.803623	1.11292	0.47029	0.878623	0.743357	1.17669	0.0434783	1.23599	28.8173	8.23351	26.7589	10.2919	2.05838	2.05838	30.8757	37.0508	12.3503	26.7589	20.5838	30.8757	6.17513	26.7589	2.05838	2.05838	8.23351	6.17513	6.17513	2.05838	8.23351
Homo_sapiens_85417	2.2971	1.04545	4.08132	2.62862	1.70833	0	0.91087	4.45906	0.248068	7.47867	1.34891	2.52101	1.51196	2.32101	0.668478	1.33333	1.04348	1.62681	0.0434783	0	1.30362	1.11292	4.47029	1.87862	1.74336	3.17669	0.0434783	3.23599	35.8173	10.2335	33.2589	12.7919	2.55838	2.55838	38.3757	46.0508	15.3503	33.2589	25.5838	38.3757	7.67513	33.2589	2.55838	2.55838	10.2335	7.67513	7.67513	2.55838	10.2335
Mus_musculus_209091	3.2971	1.04545	9.08132	4.62862	1.70833	0	2.91087	7.45906	4.24807	8.47867	3.34891	1.52101	1.51196	2.32101	0.668478	0.333333	1.04348	0.626812	1.04348	0	2.30362	1.11292	3.47029	3.87862	2.74336	3.17669	0.0434783	3.23599	35.8173	10.2335	33.2589	12.7919	2.55838	2.55838	38.3757	46.0508	15.3503	33.2589	25.5838	38.3757	7.67513	33.2589	2.55838	2.55838	10.2335	7.67513	7.67513	2.55838	10.2335
Gallus_gallus_396167	1.13043	0.0454545	1.58132	0.461957	0.375	0	0.41087	1.62572	0.248068	2.812	1.34891	1.85435	0.511957	1.65435	0.168478	0	1.04348	0.293478	0.0434783	0	0.136957	2.77959	0.136957	0.211957	0.410024	0.510024	0.0434783	3.90266	24.1506	6.90018	22.4256	8.62522	1.72504	1.72504	25.8757	31.0508	10.3503	22.4256	17.2504	25.8757	5.17513	22.4256	1.72504	1.72504	6.90018	5.17513	5.17513	1.72504	6.90018
Tetraodon_nigroviridis_34481	1.13043	0.795455	5.41466	0.461957	1.125	0	1.91087	2.95906	1.24807	1.14533	0.348913	12.521	3.84529	12.4877	1.41848	1	1.29348	1.04348	0.0434783	0	0.47029	0.862923	0.386957	1.21196	2.24336	5.34336	1.04348	6.23599	35.8173	10.2335	33.2589	12.7919	2.55838	2.55838	38.3757	46.0508	15.3503	33.2589	25.5838	38.3757	7.67513	33.2589	2.55838	2.55838	10.2335	7.67513	7.67513	2.55838	10.2335
Fugu_rubripes_171285	0.130435	0.795455	4.41466	0.461957	0.125	0	0.91087	1.95906	2.24807	3.14533	0.348913	2.52101	1.84529	3.48768	0.418478	0	0.293478	0.0434783	0.0434783	0	0.47029	1.86292	0.386957	1.21196	2.24336	3.34336	1.04348	1.23599	35.8173	10.2335	33.2589	12.7919	2.55838	2.55838	38.3757	46.0508	15.3503	33.2589	25.5838	38.3757	7.67513	33.2589	2.55838	2.55838	10.2335	7.67513	7.67513	2.55838	10.2335
Oryzias_latipes_10666	0.130435	0.795455	5.91466	1.46196	0.125	0	0.91087	1.95906	0.248068	1.14533	0.348913	1.52101	0.84529	2.48768	0.418478	0	0.293478	1.04348	0.0434783	0	1.47029	1.86292	0.386957	0.211957	0.743357	1.34336	0.0434783	2.23599	28.8173	8.23351	26.7589	10.2919	2.05838	2.05838	30.8757	37.0508	12.3503	26.7589	20.5838	30.8757	6.17513	26.7589	2.05838	2.05838	8.23351	6.17513	6.17513	2.05838	8.23351
Danio_rerio_767751	0.130435	0.795455	2.58132	2.46196	0.125	0	1.91087	2.62572	0.248068	4.812	0.348913	3.85435	1.51196	3.15435	0.418478	0	1.29348	1.04348	1.04348	0	0.136957	2.52959	1.38696	0.211957	2.41002	3.01002	0.0434783	1.90266	24.1506	6.90018	22.4256	8.62522	1.72504	1.72504	25.8757	31.0508	10.3503	22.4256	17.2504	25.8757	5.17513	22.4256	1.72504	1.72504	6.90018	5.17513	5.17513	1.72504	6.90018
Ciona_intestinalis_100184160	2.13043	1.04545	5.45632	3.08696	0	0	1.41087	2.75072	1.24807	8.437	1.22391	3.35435	2.13696	5.40435	0.0434783	0	3.04348	1.04348	0.0434783	1	0.136957	2.15459	3.13696	1.08696	2.28502	1.38502	1.04348	3.40266	18.9006	5.40018	17.5506	6.75022	1.35004	1.35004	20.2507	24.3008	8.10026	17.5506	13.5004	20.2507	4.05013	17.5506	1.35004	1.35004	5.40018	4.05013	4.05013	1.35004	5.40018
Branchiostoma_floridae_BRAFLDRAFT_113036	0.130435	0.0454545	7.45632	2.08696	0	0	2.41087	2.41739	1.13696	6.32589	0.223913	3.35435	0.136957	2.40435	1.04348	0	0.0434783	0.0434783	0.0434783	0	0.136957	2.04348	1.13696	1.08696	2.17391	2.27391	0.0434783	1.18043	17.3451	4.95573	16.1061	6.19466	1.23893	1.23893	18.584	22.3008	7.4336	16.1061	12.3893	18.584	3.7168	16.1061	1.23893	1.23893	4.95573	3.7168	3.7168	1.23893	4.95573
Drosophila_melanogaster_Dmel_CG5814	1.49155	0.545455	4.16744	0.586957	0.111111	0	0.71087	2.76461	0.636957	6.82589	0.335024	1.52935	1.38696	2.29601	0.0434783	0	1.04348	1.47959	0.0434783	0	0.136957	1.34348	1.34807	0.711957	2.67391	0.773913	0.168478	1.01655	32.7839	9.36684	30.4422	11.7086	2.34171	2.34171	35.1257	42.1508	14.0503	30.4422	23.4171	35.1257	7.02513	30.4422	2.34171	2.34171	9.36684	7.02513	7.02513	2.34171	9.36684
Drosophila_mojavensis_Dmoj_GI22195	1.49155	1.54545	6.16744	0.586957	0.111111	0	0.71087	2.76461	0.636957	5.82589	0.335024	1.52935	0.386957	2.29601	0.0434783	0	1.04348	1.47959	0.0434783	0	0.136957	1.34348	1.34807	0.711957	1.67391	1.77391	0.168478	1.01655	32.7839	9.36684	30.4422	11.7086	2.34171	2.34171	35.1257	42.1508	14.0503	30.4422	23.4171	35.1257	7.02513	30.4422	2.34171	2.34171	9.36684	7.02513	7.02513	2.34171	9.36684
Anopheles_gambiae_AgaP_AGAP002478	2.82488	0.0454545	9.3341	2.08696	0.444444	0	3.0442	8.26461	1.47029	8.32589	0.335024	4.02935	1.38696	3.79601	0.0434783	0	1.04348	3.47959	0.0434783	0	0.136957	0.343478	1.6814	1.54529	2.67391	2.60725	0.168478	3.51655	30.4506	8.70018	28.2756	10.8752	2.17504	2.17504	32.6257	39.1508	13.0503	28.2756	21.7504	32.6257	6.52513	28.2756	2.17504	2.17504	8.70018	6.52513	6.52513	2.17504	8.70018
Aedes_aegypti_AaeL_AAEL009572	0.824879	0.545455	3.8341	0.586957	0.444444	0.5	1.0442	2.26461	0.47029	5.32589	0.335024	3.52935	0.886957	1.79601	0.543478	0	0.0434783	0.479589	0.0434783	0	0.136957	1.84348	1.1814	0.54529	1.67391	2.10725	1.16848	2.51655	37.4506	10.7002	34.7756	13.3752	2.67504	2.67504	40.1257	48.1508	16.0503	34.7756	26.7504	40.1257	8.02513	34.7756	2.67504	2.67504	10.7002	8.02513	8.02513	2.67504	10.7002
Culex_quinquefasciatus_CpipJ_CPIJ014315	0.824879	0.545455	3.8341	0.586957	0.444444	0.5	1.0442	3.26461	0.47029	3.32589	0.335024	1.52935	0.886957	1.79601	0.543478	0	0.0434783	0.479589	0.0434783	0	0.136957	0.843478	1.1814	0.54529	1.67391	2.10725	0.168478	2.51655	37.4506	10.7002	34.7756	13.3752	2.67504	2.67504	40.1257	48.1508	16.0503	34.7756	26.7504	40.1257	8.02513	34.7756	2.67504	2.67504	10.7002	8.02513	8.02513	2.67504	10.7002
Tribolium_castaneum_660418	1.49155	1.04545	2.26744	0.0869565	0.111111	0	2.51087	3.06461	1.13696	4.92589	0.335024	2.82935	0.386957	3.79601	0.0434783	0	0.0434783	1.27959	0.0434783	0	0.136957	0.143478	1.34807	1.21196	3.47391	2.27391	0.168478	3.51655	22.9839	6.56684	21.3422	8.20855	1.64171	1.64171	24.6257	29.5508	9.85026	21.3422	16.4171	24.6257	4.92513	21.3422	1.64171	1.64171	6.56684	4.92513	4.92513	1.64171	6.56684
Apis_mellifera_413667	0.491546	0.0454545	6.76744	0.0869565	0.111111	0	0.51087	1.06461	1.63696	3.42589	0.335024	0.829348	0.886957	3.12935	0.543478	0	0.0434783	1.27959	0.0434783	0	0.136957	1.64348	0.348068	1.21196	0.473913	0.273913	0.168478	2.51655	27.6506	7.90018	25.6756	9.87522	1.97504	1.97504	29.6257	35.5508	11.8503	25.6756	19.7504	29.6257	5.92513	25.6756	1.97504	1.97504	7.90018	5.92513	5.92513	1.97504	7.90018
Nasonia_vitripennis_100122822	2.49155	0.0454545	5.76744	0.0869565	0.111111	0	0.51087	2.06461	0.636957	2.42589	0.335024	0.829348	1.88696	2.12935	0.543478	0	1.04348	1.27959	0.0434783	0	0.136957	0.643478	0.348068	0.211957	1.47391	0.273913	0.168478	2.51655	27.6506	7.90018	25.6756	9.87522	1.97504	1.97504	29.6257	35.5508	11.8503	25.6756	19.7504	29.6257	5.92513	25.6756	1.97504	1.97504	7.90018	5.92513	5.92513	1.97504	7.90018
Caenorhabditis_elegans_T06E6.2	3.24155	1.04545	9.76744	2.08696	1.11111	0	3.51087	9.93961	3.13696	7.42589	3.33502	4.45435	1.13696	4.50435	1.04348	0	2.04348	1.15459	0.0434783	1	0.136957	2.14348	2.34807	4.08696	3.47391	4.27391	1.04348	4.39155	18.9006	5.40018	17.5506	6.75022	1.35004	1.35004	20.2507	24.3008	8.10026	17.5506	13.5004	20.2507	4.05013	17.5506	1.35004	1.35004	5.40018	4.05013	4.05013	1.35004	5.40018
Strongylocentrotus_purpuratus_591240	2.13043	2.04545	4.65632	0.0869565	1	0	2.51087	2.71739	1.13696	8.42589	0.223913	1.45435	2.13696	4.50435	0.0434783	0	1.04348	1.04348	0.0434783	0	0.136957	3.14348	1.23696	0.0869565	3.47391	3.27391	0.0434783	3.28043	17.3451	4.95573	16.1061	6.19466	1.23893	1.23893	18.584	22.3008	7.4336	16.1061	12.3893	18.584	3.7168	16.1061	1.23893	1.23893	4.95573	3.7168	3.7168	1.23893	4.95573
Nematostella_vectensis_NEMVE_v1g208415	1.13043	3.04545	8.80632	0.0869565	1	0	5.76087	5.21739	0.586957	7.67589	1.17391	7.30435	1.08696	3.30435	0.0434783	1	2.04348	1.04348	0.0434783	0	0.586957	2.54348	0.586957	1.08696	4.17391	1.67391	1.04348	4.13043	22.2451	6.35573	20.6561	7.94466	1.58893	1.58893	23.834	28.6008	9.5336	20.6561	15.8893	23.834	4.7668	20.6561	1.58893	1.58893	6.35573	4.7668	4.7668	1.58893	6.35573
Hydra_magnipapillata_100203281	0.130435	2.04545	5.80632	1.08696	1	0	1.76087	2.21739	0.586957	5.67589	3.17391	2.30435	1.08696	2.30435	0.0434783	0	1.04348	2.04348	1.04348	0	0.586957	2.54348	2.58696	1.08696	1.17391	2.67391	0.0434783	3.13043	22.2451	6.35573	20.6561	7.94466	1.58893	1.58893	23.834	28.6008	9.5336	20.6561	15.8893	23.834	4.7668	20.6561	1.58893	1.58893	6.35573	4.7668	4.7668	1.58893	6.35573
Trichoplax_adhaerens_TRIADDRAFT_56083	4.13043	1	2.26087	3.08696	1	0	0.26087	7.21739	0.0869565	7.13043	1.17391	2.30435	0.0869565	2.30435	0.0434783	0	1.04348	1.04348	0.0434783	1	0.0869565	0.0434783	1.08696	0.0869565	0.173913	1.17391	0.0434783	1.13043	14.6087	4.17391	13.5652	5.21739	1.04348	1.04348	15.6522	18.7826	6.26087	13.5652	10.4348	15.6522	3.13043	13.5652	1.04348	1.04348	4.17391	3.13043	3.13043	1.04348	4.17391
Entamoeba_dispar_EDI_279800	8	3	7	4	1	0	6	7	5	7	2	10	2	5	1	0	1	3	3	1	2	1	5	1	5	2	0	5	21	6	19.5	7.5	1.5	1.5	22.5	27	9	19.5	15	22.5	4.5	19.5	1.5	1.5	6	4.5	4.5	1.5	6
Dictyostelium_discoideum_DDB_0185035	3	1	4	1	0	0	2	4	2	4	0	3	0	2	0	0	3	0	1	0	0	2	2	2	3	1	1	2	21	6	19.5	7.5	1.5	1.5	22.5	27	9	19.5	15	22.5	4.5	19.5	1.5	1.5	6	4.5	4.5	1.5	6
Number of all observed replacements/Number of all sites analyzed	62	32	164	42	16	1	62	116	42	153	42	109	36	100	12	6	31	32	12	7	15	43	45	39	62	66	12	77	742	212	689	265	53	53	795	954	318	689	530	795	159	689	53	53	212	159	159	53	212
																												1436
Number of all expected replacements	109.261	31.2174	101.457	39.0217	7.80435	7.80435	117.065	140.478	46.8261	101.457	78.0435	117.065	23.413	101.457	7.80435	7.80435	31.2174	23.413	23.413	7.80435	31.2174	23.413	46.8261	46.8261	70.2391	39.0217	7.80435	46.8261
χ2	20.4427	0.0196197	38.5553	0.22731	8.60658	5.93248	25.9016	4.26532	0.497396	26.1859	16.6463	0.555654	6.7668	0.02091	2.2556	0.417161	0.00151387	3.14935	5.56346	0.0828994	8.42491	16.3861	0.0712123	1.30798	0.966459	18.6518	2.2556	19.4435
The secondary structure element category with the number of repalcements observed: significantly greater than expected (+), significantly less than expected (-) , close to that of expected (N)	N	N	N	N	N	N	N	N	N	N	N	N	N	N	N	N	N	N	N	N	N	N	N	N	N	N	N	N
[truncated: 7 more columns]

## Sheet: fastml
	Number of replacemets from the root to the terminal branch																												Number of sites analyzed
Terminal branch/Secondary structure element	H1	H10	H11	H12	H13	H14	H2	H3	H4	H5	H6	H7	H8	H9	U1	U10	U11	U12	U13	U14	U2	U3	U4	U5	U6	U7	U8	U9	H1	H10	H11	H12	H13	H14	H2	H3	H4	H5	H6	H7	H8	H9	U1	U10	U11	U12	U13	U14	U2
Giardia_lamblia_GL50803_3977	6	1.33333	7.33333	2.33333	1	0	8	11	5	5	5	8.33333	3	7	1	0	0	2	3	1	2	0	3	6	2	5.33333	1	3	18.6667	5.33333	17.3333	6.66667	1.33333	1.33333	20	24	8	17.3333	13.3333	20	4	17.3333	1.33333	1.33333	5.33333	4	4	1.33333	5.33333
Leishmania_major_LmjF25.1470	6	5.83333	13.8333	1.83333	0	0	5	5.5	5	6.5	7	10.8333	2.5	7	0.5	0.5	3.5	1	0	1.5	0.5	2.5	1.5	1.5	3	5.83333	1.5	2	25.6667	7.33333	23.8333	9.16667	1.83333	1.83333	27.5	33	11	23.8333	18.3333	27.5	5.5	23.8333	1.83333	1.83333	7.33333	5.5	5.5	1.83333	7.33333
Trypanosoma_cruzi_506711.30	3	1.83333	7.83333	0.833333	1	0	4	4.5	1	6.5	6	5.83333	0.5	3	0.5	0.5	2.5	1	1	0.5	0.5	1.5	1.5	3.5	2	1.83333	0.5	1	25.6667	7.33333	23.8333	9.16667	1.83333	1.83333	27.5	33	11	23.8333	18.3333	27.5	5.5	23.8333	1.83333	1.83333	7.33333	5.5	5.5	1.83333	7.33333
Equus_caballus_100063155	0.797101	0.0889328	2.12754	1.46196	0.708333	0	0.3083	2.61836	0.168478	3.03422	1.33502	1.47754	0.468478	2.32754	0.168478	0.333333	0.0934783	0.626812	0.0434783	0	0.849078	1.03792	0.47029	0.878623	0.743357	1.19058	0.0434783	1.15282	28.8173	8.23351	26.7589	10.2919	2.05838	2.05838	30.8757	37.0508	12.3503	26.7589	20.5838	30.8757	6.17513	26.7589	2.05838	2.05838	8.23351	6.17513	6.17513	2.05838	8.23351
Homo_sapiens_85417	2.2971	1.08893	4.12754	3.96196	1.70833	0	0.8083	4.11836	0.168478	6.53422	1.33502	2.47754	1.46848	2.32754	0.668478	1.33333	1.09348	1.62681	0.0434783	0	1.34908	1.03792	3.97029	1.87862	1.74336	3.19058	0.0434783	3.15282	35.8173	10.2335	33.2589	12.7919	2.55838	2.55838	38.3757	46.0508	15.3503	33.2589	25.5838	38.3757	7.67513	33.2589	2.55838	2.55838	10.2335	7.67513	7.67513	2.55838	10.2335
Mus_musculus_209091	3.2971	1.08893	8.12754	4.96196	1.70833	0	2.8083	7.11836	4.16848	7.53422	3.33502	1.47754	1.46848	2.32754	0.668478	1.33333	1.09348	0.626812	1.04348	0	2.34908	1.03792	3.97029	3.87862	2.74336	3.19058	0.0434783	3.15282	35.8173	10.2335	33.2589	12.7919	2.55838	2.55838	38.3757	46.0508	15.3503	33.2589	25.5838	38.3757	7.67513	33.2589	2.55838	2.55838	10.2335	7.67513	7.67513	2.55838	10.2335
Gallus_gallus_396167	1.13043	0.0889328	2.46087	0.461957	0.375	0	0.3083	2.28502	0.168478	2.70089	1.33502	1.81087	0.468478	1.66087	0.168478	0	1.09348	0.293478	0.0434783	0	0.182411	2.70459	0.136957	0.211957	0.410024	0.523913	0.0434783	2.48616	24.1506	6.90018	22.4256	8.62522	1.72504	1.72504	25.8757	31.0508	10.3503	22.4256	17.2504	25.8757	5.17513	22.4256	1.72504	1.72504	6.90018	5.17513	5.17513	1.72504	6.90018
Tetraodon_nigroviridis_34481	1.13043	0.838933	5.0442	1.04529	1.125	0	1.8083	2.86836	0.668478	1.28422	0.335024	12.4775	4.05181	12.4942	1.41848	1	1.34348	0.376812	0.0434783	0	1.01574	0.871256	0.386957	1.21196	1.74336	4.52391	1.04348	6.06949	35.8173	10.2335	33.2589	12.7919	2.55838	2.55838	38.3757	46.0508	15.3503	33.2589	25.5838	38.3757	7.67513	33.2589	2.55838	2.55838	10.2335	7.67513	7.67513	2.55838	10.2335
Fugu_rubripes_171285	0.130435	0.838933	4.0442	1.04529	0.125	0	0.8083	1.86836	1.66848	3.28422	0.335024	2.47754	1.05181	3.4942	0.418478	0	0.343478	1.37681	0.0434783	0	1.01574	1.87126	0.386957	1.21196	1.74336	1.52391	1.04348	1.06949	35.8173	10.2335	33.2589	12.7919	2.55838	2.55838	38.3757	46.0508	15.3503	33.2589	25.5838	38.3757	7.67513	33.2589	2.55838	2.55838	10.2335	7.67513	7.67513	2.55838	10.2335
Oryzias_latipes_10666	0.130435	0.838933	5.5442	2.04529	0.125	0	0.8083	1.86836	0.168478	1.28422	0.335024	1.47754	2.05181	2.4942	0.418478	0	0.343478	0.376812	0.0434783	0	0.515744	1.87126	0.386957	0.211957	0.743357	1.52391	0.0434783	2.06949	28.8173	8.23351	26.7589	10.2919	2.05838	2.05838	30.8757	37.0508	12.3503	26.7589	20.5838	30.8757	6.17513	26.7589	2.05838	2.05838	8.23351	6.17513	6.17513	2.05838	8.23351
Danio_rerio_767751	0.130435	0.838933	2.21087	1.71196	0.125	0	1.8083	2.53502	0.168478	3.95089	0.335024	3.81087	0.718478	3.16087	0.418478	0	1.34348	1.04348	1.04348	0	0.182411	1.20459	1.38696	0.211957	2.41002	2.52391	0.0434783	1.73616	24.1506	6.90018	22.4256	8.62522	1.72504	1.72504	25.8757	31.0508	10.3503	22.4256	17.2504	25.8757	5.17513	22.4256	1.72504	1.72504	6.90018	5.17513	5.17513	1.72504	6.90018
Ciona_intestinalis_100184160	2.13043	1.08893	5.46087	3.08696	0	0	1.3083	2.53502	1.04348	7.32589	1.33502	3.31087	2.09348	5.41087	0.0434783	0	3.09348	1.04348	0.0434783	1	0.182411	2.20459	3.13696	1.08696	2.28502	1.27391	1.04348	4.36116	18.9006	5.40018	17.5506	6.75022	1.35004	1.35004	20.2507	24.3008	8.10026	17.5506	13.5004	20.2507	4.05013	17.5506	1.35004	1.35004	5.40018	4.05013	4.05013	1.35004	5.40018
Branchiostoma_floridae_BRAFLDRAFT_113036	0.130435	0.0889328	7.46087	2.08696	0	0	2.3083	3.42391	1.04348	6.32589	0.223913	3.31087	0.0934783	2.41087	1.04348	0	0.0934783	0.0434783	0.0434783	0	0.182411	1.09348	1.13696	1.08696	2.17391	3.27391	0.0434783	0.138933	17.3451	4.95573	16.1061	6.19466	1.23893	1.23893	18.584	22.3008	7.4336	16.1061	12.3893	18.584	3.7168	16.1061	1.23893	1.23893	4.95573	3.7168	3.7168	1.23893	4.95573
Drosophila_melanogaster_Dmel_CG5814	1.47766	0.588933	4.18587	0.586957	0.111111	0	0.7333	2.78502	0.543478	6.17589	0.335024	1.48587	1.55459	2.30254	0.0434783	0	1.09348	1.26848	0.0434783	0	0.182411	1.52959	1.34807	0.711957	2.67391	0.585024	0.168478	1.56393	32.7839	9.36684	30.4422	11.7086	2.34171	2.34171	35.1257	42.1508	14.0503	30.4422	23.4171	35.1257	7.02513	30.4422	2.34171	2.34171	9.36684	7.02513	7.02513	2.34171	9.36684
Drosophila_mojavensis_Dmoj_GI22195	1.47766	1.58893	6.18587	0.586957	0.111111	0	0.7333	2.78502	0.543478	5.17589	0.335024	1.48587	0.554589	2.30254	0.0434783	0	1.09348	1.26848	0.0434783	0	0.182411	1.52959	1.34807	0.711957	1.67391	1.58502	0.168478	1.56393	32.7839	9.36684	30.4422	11.7086	2.34171	2.34171	35.1257	42.1508	14.0503	30.4422	23.4171	35.1257	7.02513	30.4422	2.34171	2.34171	9.36684	7.02513	7.02513	2.34171	9.36684
Anopheles_gambiae_AgaP_AGAP002478	2.81099	0.0889328	9.35254	2.08696	0.444444	0	3.06663	8.28502	1.37681	8.34256	0.335024	3.98587	1.55459	3.80254	0.0434783	0	1.09348	3.60181	0.0434783	0	0.182411	0.529589	1.6814	1.54529	2.67391	1.91836	0.168478	2.89727	30.4506	8.70018	28.2756	10.8752	2.17504	2.17504	32.6257	39.1508	13.0503	28.2756	21.7504	32.6257	6.52513	28.2756	2.17504	2.17504	8.70018	6.52513	6.52513	2.17504	8.70018
Aedes_aegypti_AaeL_AAEL009572	0.81099	0.588933	3.85254	0.586957	0.444444	0.5	1.06663	2.28502	0.376812	5.34256	0.335024	3.48587	1.05459	1.80254	0.543478	0	0.0934783	0.601812	0.0434783	0	0.182411	2.02959	1.1814	1.04529	1.67391	2.41836	1.16848	3.39727	37.4506	10.7002	34.7756	13.3752	2.67504	2.67504	40.1257	48.1508	16.0503	34.7756	26.7504	40.1257	8.02513	34.7756	2.67504	2.67504	10.7002	8.02513	8.02513	2.67504	10.7002
Culex_quinquefasciatus_CpipJ_CPIJ014315	0.81099	0.588933	3.85254	0.586957	0.444444	0.5	1.06663	3.28502	0.376812	3.34256	0.335024	1.48587	1.05459	1.80254	0.543478	0	0.0934783	0.601812	0.0434783	0	0.182411	1.02959	1.1814	1.04529	1.67391	2.41836	0.168478	1.39727	37.4506	10.7002	34.7756	13.3752	2.67504	2.67504	40.1257	48.1508	16.0503	34.7756	26.7504	40.1257	8.02513	34.7756	2.67504	2.67504	10.7002	8.02513	8.02513	2.67504	10.7002
Tribolium_castaneum_660418	1.47766	1.08893	2.28587	0.0869565	0.111111	0	2.5333	3.08502	1.04348	5.07589	0.335024	2.78587	0.554589	3.80254	0.0434783	0	0.0934783	1.26848	0.0434783	0	0.182411	0.329589	1.34807	1.21196	3.47391	2.38502	0.168478	2.56393	22.9839	6.56684	21.3422	8.20855	1.64171	1.64171	24.6257	29.5508	9.85026	21.3422	16.4171	24.6257	4.92513	21.3422	1.64171	1.64171	6.56684	4.92513	4.92513	1.64171	6.56684
Apis_mellifera_413667	0.477657	0.0889328	6.78587	0.0869565	0.111111	0	0.5333	1.08502	1.54348	3.07589	0.335024	0.78587	1.05459	3.13587	0.543478	0	0.0934783	1.26848	0.0434783	0	0.182411	1.82959	0.348068	1.21196	0.473913	0.385024	0.168478	2.56393	27.6506	7.90018	25.6756	9.87522	1.97504	1.97504	29.6257	35.5508	11.8503	25.6756	19.7504	29.6257	5.92513	25.6756	1.97504	1.97504	7.90018	5.92513	5.92513	1.97504	7.90018
Nasonia_vitripennis_100122822	2.47766	0.0889328	5.78587	0.0869565	0.111111	0	0.5333	2.08502	0.543478	2.07589	0.335024	0.78587	2.05459	2.13587	0.543478	0	1.09348	1.26848	0.0434783	0	0.182411	0.829589	0.348068	0.211957	1.47391	0.385024	0.168478	2.56393	27.6506	7.90018	25.6756	9.87522	1.97504	1.97504	29.6257	35.5508	11.8503	25.6756	19.7504	29.6257	5.92513	25.6756	1.97504	1.97504	7.90018	5.92513	5.92513	1.97504	7.90018
Caenorhabditis_elegans_T06E6.2	3.35266	1.08893	8.66087	2.08696	1.11111	0	2.4083	9.83502	3.04348	7.32589	3.33502	4.41087	1.30459	4.51087	1.04348	0	2.09348	1.14348	0.0434783	1	0.182411	2.20459	2.34807	4.08696	3.47391	4.38502	1.04348	3.43893	18.9006	5.40018	17.5506	6.75022	1.35004	1.35004	20.2507	24.3008	8.10026	17.5506	13.5004	20.2507	4.05013	17.5506	1.35004	1.35004	5.40018	4.05013	4.05013	1.35004	5.40018
Strongylocentrotus_purpuratus_591240	2.13043	2.08893	5.66087	0.0869565	1	0	1.4083	2.72391	1.04348	8.32589	0.223913	1.41087	1.19348	4.51087	0.0434783	0	1.09348	1.14348	0.0434783	0	0.182411	2.09348	1.23696	0.0869565	3.47391	2.27391	0.0434783	2.43893	17.3451	4.95573	16.1061	6.19466	1.23893	1.23893	18.584	22.3008	7.4336	16.1061	12.3893	18.584	3.7168	16.1061	1.23893	1.23893	4.95573	3.7168	3.7168	1.23893	4.95573
Nematostella_vectensis_NEMVE_v1g208415	1.13043	3.08893	8.76087	0.0869565	1	0	4.8083	5.17391	0.543478	7.67589	1.17391	7.26087	1.04348	3.26087	0.0434783	1	1.54348	1.04348	0.0434783	0	0.132411	2.54348	0.586957	1.58696	4.17391	1.17391	1.04348	4.08893	22.2451	6.35573	20.6561	7.94466	1.58893	1.58893	23.834	28.6008	9.5336	20.6561	15.8893	23.834	4.7668	20.6561	1.58893	1.58893	6.35573	4.7668	4.7668	1.58893	6.35573
Hydra_magnipapillata_100203281	0.130435	2.08893	5.76087	1.08696	1	0	1.8083	2.17391	0.543478	6.67589	3.17391	2.26087	1.04348	3.26087	0.0434783	0	0.543478	2.04348	1.04348	0	0.132411	2.54348	2.58696	0.586957	1.17391	2.17391	0.0434783	3.08893	22.2451	6.35573	20.6561	7.94466	1.58893	1.58893	23.834	28.6008	9.5336	20.6561	15.8893	23.834	4.7668	20.6561	1.58893	1.58893	6.35573	4.7668	4.7668	1.58893	6.35573
Trichoplax_adhaerens_TRIADDRAFT_56083	4.13043	1.04348	2.26087	3.08696	1	0	1.21739	7.17391	1.04348	7.13043	1.17391	2.26087	0.0434783	1.26087	0.0434783	0	1.04348	1.04348	0.0434783	1	0.0869565	0.0434783	1.08696	0.0869565	0.173913	1.17391	0.0434783	1.04348	14.6087	4.17391	13.5652	5.21739	1.04348	1.04348	15.6522	18.7826	6.26087	13.5652	10.4348	15.6522	3.13043	13.5652	1.04348	1.04348	4.17391	3.13043	3.13043	1.04348	4.17391
Entamoeba_dispar_EDI_279800	7	3	7	4	1	0	6	8	5	7	2	10	1	5	1	0	1	3	3	1	2	1	5	1	4	2	0	4	21	6	19.5	7.5	1.5	1.5	22.5	27	9	19.5	15	22.5	4.5	19.5	1.5	1.5	6	4.5	4.5	1.5	6
Dictyostelium_discoideum_DDB_0185035	4	0	3	1	0	0	2	4	2	3	0	4	1	1	0	0	3	0	1	0	0	2	2	2	4	1	1	2	21	6	19.5	7.5	1.5	1.5	22.5	27	9	19.5	15	22.5	4.5	19.5	1.5	1.5	6	4.5	4.5	1.5	6
Number of all observed replacements/Number of all sites analyzed	60	33	159	43	16	1	60	117	40	147	42	107	36	99	12	6	31	32	12	7	15	41	45	40	60	62	12	70	742	212	689	265	53	53	795	954	318	689	530	795	159	689	53	53	212	159	159	53	212
																												1405
Number of all expected replacements	106.902	30.5435	99.2663	38.1793	7.63587	7.63587	114.538	137.446	45.8152	99.2663	76.3587	114.538	22.9076	99.2663	7.63587	7.63587	30.5435	22.9076	22.9076	7.63587	30.5435	22.9076	45.8152	45.8152	68.7228	38.1793	7.63587	45.8152
χ2	20.5778	0.197571	35.9449	0.608672	9.16185	5.76683	25.9686	3.04138	0.738112	22.9535	15.4602	0.496098	7.4827	0.000714422	2.49423	0.35046	0.00682346	3.60891	5.19373	0.0529514	7.91003	14.2893	0.0145056	0.738112	1.10717	14.8621	2.49423	12.7666
The secondary structure element category with the number of repalcements observed: significantly greater than expected (+), significantly less than expected (-) , close to that of expected (N)	N	N	N	N	N	N	N	N	N	N	N	N	N	N	N	N	N	N	N	N	N	N	N	N	N	N	N	N
[truncated: 7 more columns]

## Sheet: ancescon
	Number of replacemets from the root to the terminal branch																												Number of sites analyzed
Terminal branch/Secondary structure element	H1	H10	H11	H12	H13	H14	H2	H3	H4	H5	H6	H7	H8	H9	U1	U10	U11	U12	U13	U14	U2	U3	U4	U5	U6	U7	U8	U9	H1	H10	H11	H12	H13	H14	H2	H3	H4	H5	H6	H7	H8	H9	U1	U10	U11	U12	U13	U14	U2
Giardia_lamblia_GL50803_3977	6	1	9	3	1	0	8	11	5	5	5	8.33333	3	7	1	0	0	2	3	1	2	0	4	6	3	5	1	4	18.6667	5.33333	17.3333	6.66667	1.33333	1.33333	20	24	8	17.3333	13.3333	20	4	17.3333	1.33333	1.33333	5.33333	4	4	1.33333	5.33333
Leishmania_major_LmjF25.1470	7.5	5.5	14.5	2	0	0	3.5	5.5	5	7.5	7	10.8333	2.5	7	0.5	0.5	4	1	0	1.5	0.5	2.5	2	1.5	3	6	1.5	2	25.6667	7.33333	23.8333	9.16667	1.83333	1.83333	27.5	33	11	23.8333	18.3333	27.5	5.5	23.8333	1.83333	1.83333	7.33333	5.5	5.5	1.83333	7.33333
Trypanosoma_cruzi_506711.30	2.5	1.5	6.5	1	1	0	4.5	4.5	1	5.5	6	5.83333	0.5	3	0.5	0.5	2	1	1	0.5	0.5	1.5	1	3.5	2	2	0.5	1	25.6667	7.33333	23.8333	9.16667	1.83333	1.83333	27.5	33	11	23.8333	18.3333	27.5	5.5	23.8333	1.83333	1.83333	7.33333	5.5	5.5	1.83333	7.33333
Equus_caballus_100063155	0.797101	0.05	2.15258	1.46196	0.708333	0	0.406324	2.54992	0.0869565	2.29171	1.17391	1.47754	0.511957	2.32101	0.168478	0.333333	0.0434783	0.626812	0.0434783	0	0.803623	1.03792	0.581401	0.878623	0.743357	1.19058	0.0434783	1.23978	28.8173	8.23351	26.7589	10.2919	2.05838	2.05838	30.8757	37.0508	12.3503	26.7589	20.5838	30.8757	6.17513	26.7589	2.05838	2.05838	8.23351	6.17513	6.17513	2.05838	8.23351
Homo_sapiens_85417	2.2971	1.05	3.65258	3.96196	1.70833	0	0.906324	4.04992	0.0869565	7.29171	1.17391	2.47754	1.51196	2.32101	0.668478	1.33333	1.04348	1.62681	0.0434783	0	1.30362	1.03792	4.5814	1.87862	1.74336	3.19058	0.0434783	3.23978	35.8173	10.2335	33.2589	12.7919	2.55838	2.55838	38.3757	46.0508	15.3503	33.2589	25.5838	38.3757	7.67513	33.2589	2.55838	2.55838	10.2335	7.67513	7.67513	2.55838	10.2335
Mus_musculus_209091	3.2971	1.05	8.65258	4.96196	1.70833	0	2.90632	7.04992	4.08696	8.29171	3.17391	1.47754	1.51196	2.32101	0.668478	1.33333	1.04348	0.626812	1.04348	0	2.30362	1.03792	3.5814	3.87862	2.74336	3.19058	0.0434783	3.23978	35.8173	10.2335	33.2589	12.7919	2.55838	2.55838	38.3757	46.0508	15.3503	33.2589	25.5838	38.3757	7.67513	33.2589	2.55838	2.55838	10.2335	7.67513	7.67513	2.55838	10.2335
Gallus_gallus_396167	1.13043	0.05	2.48591	0.461957	0.375	0	0.406324	2.21659	0.0869565	2.62504	1.17391	1.81087	0.511957	1.65435	0.168478	0	1.04348	0.293478	0.0434783	0	0.136957	2.70459	0.248068	0.211957	0.410024	0.523913	0.0434783	2.57311	24.1506	6.90018	22.4256	8.62522	1.72504	1.72504	25.8757	31.0508	10.3503	22.4256	17.2504	25.8757	5.17513	22.4256	1.72504	1.72504	6.90018	5.17513	5.17513	1.72504	6.90018
Tetraodon_nigroviridis_34481	1.13043	0.8	5.06925	0.461957	1.125	0	1.90632	2.79992	1.08696	0.875044	0.173913	12.4775	4.92862	12.1543	1.41848	1	1.29348	1.87681	0.0434783	0	0.97029	0.871256	0.498068	1.21196	1.74336	4.52391	1.04348	6.15644	35.8173	10.2335	33.2589	12.7919	2.55838	2.55838	38.3757	46.0508	15.3503	33.2589	25.5838	38.3757	7.67513	33.2589	2.55838	2.55838	10.2335	7.67513	7.67513	2.55838	10.2335
Fugu_rubripes_171285	0.130435	0.8	4.06925	0.461957	0.125	0	0.906324	1.79992	2.08696	2.87504	0.173913	2.47754	1.92862	3.15435	0.418478	0	0.293478	0.876812	0.0434783	0	0.97029	1.87126	0.498068	1.21196	1.74336	1.52391	1.04348	1.15644	35.8173	10.2335	33.2589	12.7919	2.55838	2.55838	38.3757	46.0508	15.3503	33.2589	25.5838	38.3757	7.67513	33.2589	2.55838	2.55838	10.2335	7.67513	7.67513	2.55838	10.2335
Oryzias_latipes_10666	0.130435	0.8	5.56925	1.46196	0.125	0	0.906324	1.79992	0.0869565	0.875044	0.173913	1.47754	1.42862	2.15435	0.418478	0	0.293478	0.376812	0.0434783	0	0.47029	1.87126	0.498068	0.211957	0.743357	1.52391	0.0434783	2.15644	28.8173	8.23351	26.7589	10.2919	2.05838	2.05838	30.8757	37.0508	12.3503	26.7589	20.5838	30.8757	6.17513	26.7589	2.05838	2.05838	8.23351	6.17513	6.17513	2.05838	8.23351
Danio_rerio_767751	0.130435	0.8	2.23591	2.46196	0.125	0	1.90632	2.46659	0.0869565	4.87504	0.173913	3.81087	0.761957	4.15435	0.418478	0	1.29348	1.04348	1.04348	0	0.136957	1.20459	1.49807	0.211957	2.41002	2.52391	0.0434783	1.82311	24.1506	6.90018	22.4256	8.62522	1.72504	1.72504	25.8757	31.0508	10.3503	22.4256	17.2504	25.8757	5.17513	22.4256	1.72504	1.72504	6.90018	5.17513	5.17513	1.72504	6.90018
Ciona_intestinalis_100184160	2.13043	1.05	5.61091	3.08696	0	0	1.40632	2.59159	1.08696	7.25004	1.17391	3.31087	2.13696	5.40435	0.0434783	0	3.04348	1.04348	0.0434783	1	0.136957	2.20459	3.24807	1.08696	2.28502	1.27391	1.04348	4.44811	18.9006	5.40018	17.5506	6.75022	1.35004	1.35004	20.2507	24.3008	8.10026	17.5506	13.5004	20.2507	4.05013	17.5506	1.35004	1.35004	5.40018	4.05013	4.05013	1.35004	5.40018
Branchiostoma_floridae_BRAFLDRAFT_113036	0.130435	0.05	6.4998	2.08696	0	0	2.40632	3.36937	2.08696	6.13893	1.17391	3.31087	0.136957	2.40435	1.04348	0	0.0434783	0.0434783	0.0434783	0	0.136957	1.09348	0.136957	1.08696	2.17391	3.27391	0.0434783	0.225889	17.3451	4.95573	16.1061	6.19466	1.23893	1.23893	18.584	22.3008	7.4336	16.1061	12.3893	18.584	3.7168	16.1061	1.23893	1.23893	4.95573	3.7168	3.7168	1.23893	4.95573
Drosophila_melanogaster_Dmel_CG5814	1.49155	0.55	4.23591	0.586957	0.111111	0	0.831324	2.81659	0.686957	5.92504	0.385024	1.28587	1.38696	2.29601	0.0434783	0	1.04348	0.979589	0.0434783	0	0.136957	1.6157	1.34807	0.411957	2.67391	0.573913	0.168478	1.65367	32.7839	9.36684	30.4422	11.7086	2.34171	2.34171	35.1257	42.1508	14.0503	30.4422	23.4171	35.1257	7.02513	30.4422	2.34171	2.34171	9.36684	7.02513	7.02513	2.34171	9.36684
Drosophila_mojavensis_Dmoj_GI22195	1.49155	1.55	6.23591	0.586957	0.111111	0	0.831324	2.81659	0.686957	4.92504	0.385024	1.28587	0.386957	2.29601	0.0434783	0	1.04348	0.979589	0.0434783	0	0.136957	1.6157	1.34807	0.411957	1.67391	1.57391	0.168478	1.65367	32.7839	9.36684	30.4422	11.7086	2.34171	2.34171	35.1257	42.1508	14.0503	30.4422	23.4171	35.1257	7.02513	30.4422	2.34171	2.34171	9.36684	7.02513	7.02513	2.34171	9.36684
Anopheles_gambiae_AgaP_AGAP002478	2.82488	0.05	9.73591	2.08696	0.444444	0	3.16466	8.31659	1.52029	7.92504	0.385024	4.1192	1.38696	3.79601	0.0434783	0	1.04348	3.81292	0.0434783	0	0.136957	0.6157	2.01473	1.41196	2.67391	1.90725	0.168478	4.15367	30.4506	8.70018	28.2756	10.8752	2.17504	2.17504	32.6257	39.1508	13.0503	28.2756	21.7504	32.6257	6.52513	28.2756	2.17504	2.17504	8.70018	6.52513	6.52513	2.17504	8.70018
Aedes_aegypti_AaeL_AAEL009572	0.824879	0.55	4.23591	0.586957	0.444444	0.5	1.16466	2.31659	0.52029	4.92504	0.385024	3.6192	0.886957	1.79601	0.543478	0	0.0434783	0.812923	0.0434783	0	0.136957	2.1157	1.01473	0.911957	1.67391	2.40725	1.16848	3.15367	37.4506	10.7002	34.7756	13.3752	2.67504	2.67504	40.1257	48.1508	16.0503	34.7756	26.7504	40.1257	8.02513	34.7756	2.67504	2.67504	10.7002	8.02513	8.02513	2.67504	10.7002
Culex_quinquefasciatus_CpipJ_CPIJ014315	0.824879	0.55	4.23591	0.586957	0.444444	0.5	1.16466	3.31659	0.52029	2.92504	0.385024	1.6192	0.886957	1.79601	0.543478	0	0.0434783	0.812923	0.0434783	0	0.136957	1.1157	1.01473	0.911957	1.67391	2.40725	0.168478	3.15367	37.4506	10.7002	34.7756	13.3752	2.67504	2.67504	40.1257	48.1508	16.0503	34.7756	26.7504	40.1257	8.02513	34.7756	2.67504	2.67504	10.7002	8.02513	8.02513	2.67504	10.7002
Tribolium_castaneum_660418	1.49155	1.05	2.53591	0.0869565	0.111111	0	2.63132	3.11659	1.18696	4.72504	0.385024	2.78587	0.386957	3.79601	0.0434783	0	0.0434783	1.27959	0.0434783	0	0.136957	0.4157	1.34807	1.21196	3.47391	2.37391	0.168478	2.95367	22.9839	6.56684	21.3422	8.20855	1.64171	1.64171	24.6257	29.5508	9.85026	21.3422	16.4171	24.6257	4.92513	21.3422	1.64171	1.64171	6.56684	4.92513	4.92513	1.64171	6.56684
Apis_mellifera_413667	0.491546	0.05	7.03591	0.0869565	0.111111	0	0.631324	1.11659	1.68696	3.22504	0.385024	0.78587	0.886957	3.12935	0.543478	0	0.0434783	1.27959	0.0434783	0	0.136957	1.9157	0.348068	1.21196	0.473913	0.373913	0.168478	2.287	27.6506	7.90018	25.6756	9.87522	1.97504	1.97504	29.6257	35.5508	11.8503	25.6756	19.7504	29.6257	5.92513	25.6756	1.97504	1.97504	7.90018	5.92513	5.92513	1.97504	7.90018
Nasonia_vitripennis_100122822	2.49155	0.05	6.03591	0.0869565	0.111111	0	0.631324	2.11659	0.686957	2.22504	0.385024	0.78587	1.88696	2.12935	0.543478	0	1.04348	1.27959	0.0434783	0	0.136957	0.9157	0.348068	0.211957	1.47391	0.373913	0.168478	2.287	27.6506	7.90018	25.6756	9.87522	1.97504	1.97504	29.6257	35.5508	11.8503	25.6756	19.7504	29.6257	5.92513	25.6756	1.97504	1.97504	7.90018	5.92513	5.92513	1.97504	7.90018
Caenorhabditis_elegans_T06E6.2	3.24155	1.05	8.91091	2.08696	1.11111	0	2.50632	9.99159	3.18696	7.35004	3.38502	4.41087	1.13696	4.50435	1.04348	0	2.04348	1.15459	0.0434783	1	0.136957	2.4157	2.34807	4.08696	3.47391	4.37391	1.04348	3.537	18.9006	5.40018	17.5506	6.75022	1.35004	1.35004	20.2507	24.3008	8.10026	17.5506	13.5004	20.2507	4.05013	17.5506	1.35004	1.35004	5.40018	4.05013	4.05013	1.35004	5.40018
Strongylocentrotus_purpuratus_591240	2.13043	2.05	4.7998	0.0869565	1	0	1.50632	2.76937	1.18696	7.23893	0.273913	1.41087	2.13696	4.50435	0.0434783	0	1.04348	1.04348	0.0434783	0	0.136957	1.19348	1.23696	0.0869565	3.47391	3.37391	0.0434783	2.42589	17.3451	4.95573	16.1061	6.19466	1.23893	1.23893	18.584	22.3008	7.4336	16.1061	12.3893	18.584	3.7168	16.1061	1.23893	1.23893	4.95573	3.7168	3.7168	1.23893	4.95573
Nematostella_vectensis_NEMVE_v1g208415	1.13043	2	9.3498	0.0869565	1	0	5.80632	5.21937	0.586957	7.58893	1.17391	7.26087	1.08696	3.30435	0.0434783	1	1.54348	1.04348	0.0434783	0	0.0869565	2.04348	1.58696	1.58696	4.17391	1.17391	1.04348	4.17589	22.2451	6.35573	20.6561	7.94466	1.58893	1.58893	23.834	28.6008	9.5336	20.6561	15.8893	23.834	4.7668	20.6561	1.58893	1.58893	6.35573	4.7668	4.7668	1.58893	6.35573
Hydra_magnipapillata_100203281	0.130435	3	6.3498	1.08696	1	0	1.80632	2.21937	0.586957	7.58893	3.17391	2.26087	1.08696	2.30435	0.0434783	0	1.54348	2.04348	1.04348	0	0.0869565	3.04348	2.58696	0.586957	1.17391	2.17391	0.0434783	3.17589	22.2451	6.35573	20.6561	7.94466	1.58893	1.58893	23.834	28.6008	9.5336	20.6561	15.8893	23.834	4.7668	20.6561	1.58893	1.58893	6.35573	4.7668	4.7668	1.58893	6.35573
Trichoplax_adhaerens_TRIADDRAFT_56083	4.13043	1	2.30435	3.08696	1	0	0.26087	6.17391	0.0869565	8.04348	1.17391	2.26087	0.0869565	2.30435	0.0434783	0	1.04348	1.04348	0.0434783	1	1.08696	0.0434783	0.0869565	0.0869565	0.173913	1.17391	0.0434783	1.13043	14.6087	4.17391	13.5652	5.21739	1.04348	1.04348	15.6522	18.7826	6.26087	13.5652	10.4348	15.6522	3.13043	13.5652	1.04348	1.04348	4.17391	3.13043	3.13043	1.04348	4.17391
Entamoeba_dispar_EDI_279800	7	3	7	4	1	0	6	7	5	7	2	10	2	5	1	0	1	3	3	1	2	1	5	1	5	2	0	5	21	6	19.5	7.5	1.5	1.5	22.5	27	9	19.5	15	22.5	4.5	19.5	1.5	1.5	6	4.5	4.5	1.5	6
Dictyostelium_discoideum_DDB_0185035	4	1	4	1	0	0	2	4	2	4	0	4	0	2	0	0	3	0	1	0	0	2	1	2	3	1	1	2	21	6	19.5	7.5	1.5	1.5	22.5	27	9	19.5	15	22.5	4.5	19.5	1.5	1.5	6	4.5	4.5	1.5	6
Number of all observed replacements/Number of all sites analyzed	61	32	163	43	16	1	61	115	42	147	42	107	37	100	12	6	31	33	12	7	15	41	45	39	61	63	12	76	742	212	689	265	53	53	795	954	318	689	530	795	159	689	53	53	212	159	159	53	212
																												1420
Number of all expected replacements	108.043	30.8696	100.326	38.587	7.71739	7.71739	115.761	138.913	46.3043	100.326	77.1739	115.761	23.1522	100.326	7.71739	7.71739	30.8696	23.1522	23.1522	7.71739	30.8696	23.1522	46.3043	46.3043	69.4565	38.587	7.71739	46.3043
χ2	20.4833	0.0413962	39.1525	0.504703	8.88922	5.84697	25.9047	4.11649	0.400122	21.7137	16.0314	0.663029	8.28269	0.00105987	2.37655	0.38218	0.000551133	4.18879	5.37189	0.0666871	8.1583	13.7587	0.0367422	1.15224	1.0296	15.4455	2.37655	19.0443
The secondary structure element category with the number of repalcements observed: significantly greater than expected (+), significantly less than expected (-) , close to that of expected (N)	N	N	N	N	N	N	N	N	N	N	N	N	N	N	N	N	N	N	N	N	N	N	N	N	N	N	N	N
[truncated: 7 more columns]
