# Supplementary material for: Molecular evolution of cyclin proteins in animals and fungi
Source: BMC Evol Biol. 2011 Jul 28;11:224. doi: 10.1186/1471-2148-11-224 (PMC3162929; doi:10.1186/1471-2148-11-224)
Supplement: Additional file 6 — The packed archive contains MS Excel 2007 files. Each file represents the following data: (1) the expected and observed numbers of amino acid replacements for each secondary structure element of animal A-, B-, B3-, D- and E-cyclins and fungal B-cyclins; (2) the probabilities p of its observation under the assumption that fixed replacements are distributed evenly in the protein. [file 1471-2148-11-224-S6.GZ › cyclinB_animal.xlsx]

## Sheet: secondary_structure
Amino acid number in gapless alignment	Secondary structure element
1	U1
2	H1
3	H1
4	H1
5	H1
6	H1
7	H1
8	H1
9	H1
10	H1
11	H1
12	H1
13	H1
14	H1
15	H1
16	U2
17	U2
18	U2
19	U2
20	H2
21	H2
22	H2
23	H2
24	H2
25	H2
26	H2
27	H2
28	H2
29	H2
30	H2
31	H2
32	H2
33	H2
34	H2
35	U3
36	U3
37	U3
38	H3
39	H3
40	H3
41	H3
42	H3
43	H3
44	H3
45	H3
46	H3
47	H3
48	H3
49	H3
50	H3
51	H3
52	H3
53	H3
54	H3
55	H3
56	U4
57	U4
58	U4
59	U4
60	U4
61	U4
62	H4
63	H4
64	H4
65	H4
66	H4
67	H4
68	U5
69	U5
70	U5
71	U5
72	U5
73	U5
74	H5
75	H5
76	H5
77	H5
78	H5
79	H5
80	H5
81	H5
82	H5
83	H5
84	H5
85	H5
86	H5
87	U6
88	U6
89	U6
90	U6
91	U6
92	U6
93	U6
94	U6
95	U6
96	H6
97	H6
98	H6
99	H6
100	H6
101	H6
102	H6
103	H6
104	H6
105	H6
106	U7
107	U7
108	U7
109	U7
110	U7
111	H7
112	H7
113	H7
114	H7
115	H7
116	H7
117	H7
118	H7
119	H7
120	H7
121	H7
122	H7
123	H7
124	H7
125	H7
126	U8
127	H8
128	H8
129	H8
130	U9
131	U9
132	U9
133	U9
134	U9
135	U9
136	H9
137	H9
138	H9
139	H9
140	H9
141	H9
142	H9
143	H9
144	H9
145	H9
146	H9
147	H9
148	H9
149	U10
150	H10
151	H10
152	H10
153	H10
154	U11
155	U11
156	U11
157	U11
158	H11
159	H11
160	H11
161	H11
162	H11
163	H11
164	H11
165	H11
166	H11
167	H11
168	H11
169	H11
170	H11
171	H11
172	U12
173	U12
174	H12
175	H12
176	H12
177	H12
178	H12
179	U13
180	U13
181	U13
182	H13
183	H13
184	H13

## Sheet: aaml
	Number of replacemets from the root to the terminal branch																										Number of sites analyzed
Terminal branch/Secondary structure element	H1	H10	H11	H12	H13	H2	H3	H4	H5	H6	H7	H8	H9	U1	U10	U11	U12	U13	U2	U3	U4	U5	U6	U7	U8	U9	H1	H10	H11	H12	H13	H2	H3	H4	H5	H6	H7	H8	H9	U1	U10	U11	U12	U13	U2	U3	U4	U5	U6
Giardia_lamblia_GL50803_3977	6.33333	1	9	3	2	8	11	5	6	5	8.33333	3	7	1	0	0	2	3	2	0	3	6	3	4.33333	1	4	18.6667	5.33333	18.6667	6.66667	4	20	24	8	17.3333	13.3333	20	4	17.3333	1.33333	1.33333	5.33333	2.66667	4	5.33333	4	8	8	12
Leishmania_major_LmjF25.1470	7.83333	4.5	16.5	2	1.5	3.5	4.5	5	7.5	6	11.8333	2.5	7	0.5	0.5	4	0.5	0	0.5	2.5	2	1.5	3	6.33333	1.5	2	25.6667	7.33333	25.6667	9.16667	5.5	27.5	33	11	23.8333	18.3333	27.5	5.5	23.8333	1.83333	1.83333	7.33333	3.66667	5.5	7.33333	5.5	11	11	16.5
Trypanosoma_cruzi_506711.30	2.83333	2.5	6.5	1	1.5	4.5	5.5	1	5.5	7	6.83333	0.5	3	0.5	0.5	2	0.5	1	0.5	1.5	1	3.5	2	2.33333	0.5	1	25.6667	7.33333	25.6667	9.16667	5.5	27.5	33	11	23.8333	18.3333	27.5	5.5	23.8333	1.83333	1.83333	7.33333	3.66667	5.5	7.33333	5.5	11	11	16.5
Oryzias_latipes_759	0.425138	1.10989	2.87083	2.38668	0.0526316	1.10183	1.24633	0.0977444	3.16447	1.06478	1.37039	0.610486	2.16886	0.5	0	1.66667	0.662522	0.538462	0.0263158	0.0548872	0.457393	0.359649	1.57563	2.55074	0	0.458105	28.8704	8.2487	28.8704	10.3109	6.18652	30.9326	37.1191	12.373	26.8083	20.6217	30.9326	6.18652	26.8083	2.06217	2.06217	8.2487	4.12435	6.18652	8.2487	6.18652	12.373	12.373	18.5596
Tetraodon_nigroviridis_8349	2.42514	0.10989	2.87083	0.386676	0.0526316	1.10183	1.24633	0.0977444	3.16447	1.06478	2.37039	0.610486	2.16886	0.5	0	0.666667	1.66252	0.538462	0.0263158	0.0548872	0.457393	0.359649	1.57563	2.55074	0	0.458105	28.8704	8.2487	28.8704	10.3109	6.18652	30.9326	37.1191	12.373	26.8083	20.6217	30.9326	6.18652	26.8083	2.06217	2.06217	8.2487	4.12435	6.18652	8.2487	6.18652	12.373	12.373	18.5596
Danio_rerio_368316	1.42514	0.10989	3.87083	2.38668	0.0526316	0.601829	0.746325	0.0977444	4.66447	0.0647773	2.87039	0.110486	1.66886	0	0	0.666667	0.162522	0.0384615	0.0263158	1.05489	2.45739	2.35965	1.57563	0.550742	0	1.4581	21.8704	6.2487	21.8704	7.81087	4.68652	23.4326	28.1191	9.37305	20.3083	15.6217	23.4326	4.68652	20.3083	1.56217	1.56217	6.2487	3.12435	4.68652	6.2487	4.68652	9.37305	9.37305	14.0596
Monodelphis_domestica_100019727	0.216804	0.200799	1.09432	0.178343	0.0526316	0.484405	0.270568	0.313653	0.962952	0.0647773	2.20372	0.110486	0.460527	0	0	0.0909091	0.603431	0.0384615	0.151316	0.0548872	2.47406	0.0263158	0.4923	0.217409	0	0.124771	21.6265	6.179	21.6265	7.72375	4.63425	23.1713	27.8055	9.2685	20.0818	15.4475	23.1713	4.63425	20.0818	1.54475	1.54475	6.179	3.0895	4.63425	6.179	4.63425	9.2685	9.2685	13.9028
Mus_musculus_12442	0.216804	0.200799	1.73717	0.678343	0.0526316	0.484405	0.413425	0.456511	1.10581	0.0647773	0.846576	0.110486	1.24624	0	0	0.590909	0.603431	0.0384615	0.151316	0.554887	0.47406	0.0263158	0.4923	0.360266	0	0.124771	35.2932	10.0838	35.2932	12.6047	7.56282	37.8141	45.3769	15.1256	32.7722	25.2094	37.8141	7.56282	32.7722	2.52094	2.52094	10.0838	5.04188	7.56282	10.0838	7.56282	15.1256	15.1256	22.6885
Rattus_norvegicus_363088	0.216804	0.200799	2.73717	0.678343	0.0526316	0.484405	0.413425	0.456511	1.10581	0.0647773	0.846576	0.110486	1.24624	0	0	0.590909	0.603431	0.0384615	0.151316	0.554887	0.47406	0.0263158	0.4923	0.360266	0	0.124771	35.2932	10.0838	35.2932	12.6047	7.56282	37.8141	45.3769	15.1256	32.7722	25.2094	37.8141	7.56282	32.7722	2.52094	2.52094	10.0838	5.04188	7.56282	10.0838	7.56282	15.1256	15.1256	22.6885
Homo_sapiens_9133	0.216804	0.200799	1.23717	0.178343	0.0526316	2.48441	0.413425	0.456511	1.10581	0.0647773	0.346576	0.110486	0.746241	0	0	0.0909091	0.603431	0.0384615	0.151316	0.0548872	0.47406	0.0263158	0.4923	0.360266	0	0.124771	28.2932	8.08376	28.2932	10.1047	6.06282	30.3141	36.3769	12.1256	26.2722	20.2094	30.3141	6.06282	26.2722	2.02094	2.02094	8.08376	4.04188	6.06282	8.08376	6.06282	12.1256	12.1256	18.1885
Canis_familiaris_478324	0.216804	0.200799	2.23717	0.178343	0.0526316	1.48441	0.413425	0.456511	1.10581	0.0647773	1.34658	0.110486	1.74624	0	0	0.0909091	0.603431	0.0384615	0.151316	0.0548872	0.47406	0.0263158	0.4923	0.360266	0	0.124771	27.1265	7.75043	27.1265	9.68804	5.81282	29.0641	34.8769	11.6256	25.1889	19.3761	29.0641	5.81282	25.1889	1.93761	1.93761	7.75043	3.87522	5.81282	7.75043	5.81282	11.6256	11.6256	17.4385
Sus_scrofa_100135668	0.216804	0.200799	2.23717	0.178343	0.0526316	0.984405	0.413425	1.45651	1.10581	0.0647773	0.846576	0.110486	0.746241	0	0	0.0909091	0.603431	0.0384615	0.151316	0.0548872	0.47406	0.0263158	0.4923	0.360266	0	0.124771	38.7932	11.0838	38.7932	13.8547	8.31282	41.5641	49.8769	16.6256	36.0222	27.7094	41.5641	8.31282	36.0222	2.77094	2.77094	11.0838	5.54188	8.31282	11.0838	8.31282	16.6256	16.6256	24.9385
Bos_taurus_281668	0.216804	0.200799	3.23717	0.178343	0.0526316	2.98441	0.413425	0.456511	1.10581	0.0647773	0.846576	0.110486	0.746241	0	0	0.0909091	1.60343	0.0384615	0.151316	0.0548872	0.47406	0.0263158	0.4923	0.360266	0	0.124771	38.7932	11.0838	38.7932	13.8547	8.31282	41.5641	49.8769	16.6256	36.0222	27.7094	41.5641	8.31282	36.0222	2.77094	2.77094	11.0838	5.54188	8.31282	11.0838	8.31282	16.6256	16.6256	24.9385
Equus_caballus_100054413	0.216804	0.200799	1.23717	2.17834	0.0526316	0.484405	0.413425	0.456511	1.10581	0.0647773	1.34658	0.110486	0.746241	0	0	0.0909091	0.603431	0.0384615	0.151316	0.0548872	0.47406	0.0263158	0.4923	0.360266	0	0.124771	31.7932	9.08376	31.7932	11.3547	6.81282	34.0641	40.8769	13.6256	29.5222	22.7094	34.0641	6.81282	29.5222	2.27094	2.27094	9.08376	4.54188	6.81282	9.08376	6.81282	13.6256	13.6256	20.4385
Gallus_gallus_415400	0.0918044	0.200799	3.71932	1.05334	1.05263	1.35941	1.27057	1.18865	5.21295	0.0647773	0.203719	0.110486	0.335527	0	0	0.590909	0.853431	0.0384615	0.0263158	0.554887	0.22406	1.02632	0.2423	0.217409	0	0.124771	26.8765	7.679	26.8765	9.59875	5.75925	28.7963	34.5555	11.5185	24.9568	19.1975	28.7963	5.75925	24.9568	1.91975	1.91975	7.679	3.8395	5.75925	7.679	5.75925	11.5185	11.5185	17.2778
Taeniopygia_guttata_100225413	0.0918044	0.200799	3.71932	1.05334	1.05263	0.359405	1.27057	0.188653	2.21295	1.06478	1.20372	0.110486	1.33553	0	0	0.590909	0.853431	0.0384615	1.02632	0.554887	2.22406	0.0263158	0.2423	0.217409	0	2.12477	26.8765	7.679	26.8765	9.59875	5.75925	28.7963	34.5555	11.5185	24.9568	19.1975	28.7963	5.75925	24.9568	1.91975	1.91975	7.679	3.8395	5.75925	7.679	5.75925	11.5185	11.5185	17.2778
Xenopus_laevis_397743	0.0918044	1.2008	6.71932	1.05334	0.0526316	1.35941	2.17057	0.188653	2.51295	0.0647773	0.203719	1.11049	1.33553	0	0	0.0909091	0.253431	0.0384615	0.0263158	0.0548872	1.12406	0.0263158	0.2423	3.21741	0	2.12477	18.4765	5.279	18.4765	6.59875	3.95925	19.7963	23.7555	7.9185	17.1568	13.1975	19.7963	3.95925	17.1568	1.31975	1.31975	5.279	2.6395	3.95925	5.279	3.95925	7.9185	7.9185	11.8778
Macaca_mulatta_699504	0.425138	0.0384615	1.98591	0.764454	0.0526316	0.548258	0.44077	0.192982	0.914467	0.0647773	0.469592	0.110486	0.827591	0.0833333	0	0.337302	0.0910931	0.181319	0.109649	0.138221	0.0526316	0.352506	0.254205	0.229314	0	0.164454	34.576	9.87886	34.576	12.3486	7.40914	37.0457	44.4549	14.8183	32.1063	24.6971	37.0457	7.40914	32.1063	2.46971	2.46971	9.87886	4.93943	7.40914	9.87886	7.40914	14.8183	14.8183	22.2274
Homo_sapiens_891	0.425138	0.0384615	0.98591	0.764454	0.0526316	0.548258	0.44077	0.192982	0.914467	0.0647773	0.469592	0.110486	0.827591	0.0833333	0	0.337302	0.0910931	0.181319	0.109649	0.138221	0.0526316	0.352506	0.254205	0.229314	0	0.164454	34.576	9.87886	34.576	12.3486	7.40914	37.0457	44.4549	14.8183	32.1063	24.6971	37.0457	7.40914	32.1063	2.46971	2.46971	9.87886	4.93943	7.40914	9.87886	7.40914	14.8183	14.8183	22.2274
Rattus_norvegicus_25203	0.925138	0.0384615	0.98591	0.264454	0.0526316	0.548258	0.44077	0.192982	1.41447	0.0647773	0.969592	0.110486	0.827591	0.0833333	0	1.3373	0.0910931	0.181319	0.109649	0.138221	0.0526316	0.852506	0.754205	0.229314	0	0.664454	34.576	9.87886	34.576	12.3486	7.40914	37.0457	44.4549	14.8183	32.1063	24.6971	37.0457	7.40914	32.1063	2.46971	2.46971	9.87886	4.93943	7.40914	9.87886	7.40914	14.8183	14.8183	22.2274
Mus_musculus_268697	0.925138	0.0384615	1.98591	1.26445	0.0526316	0.548258	0.44077	0.192982	1.41447	0.0647773	0.969592	0.110486	0.827591	0.0833333	0	1.3373	0.0910931	1.18132	0.109649	0.138221	0.0526316	0.852506	0.754205	1.22931	0	0.664454	34.576	9.87886	34.576	12.3486	7.40914	37.0457	44.4549	14.8183	32.1063	24.6971	37.0457	7.40914	32.1063	2.46971	2.46971	9.87886	4.93943	7.40914	9.87886	7.40914	14.8183	14.8183	22.2274
Equus_caballus_100050093	0.425138	0.0384615	1.31924	0.264454	0.0526316	0.548258	0.44077	0.192982	0.914467	0.0647773	0.469592	0.110486	0.827591	0.0833333	0	0.337302	0.0910931	0.514652	0.109649	0.138221	0.0526316	0.352506	0.254205	0.229314	0	0.164454	35.7427	10.2122	35.7427	12.7652	7.65914	38.2957	45.9549	15.3183	33.1896	25.5305	38.2957	7.65914	33.1896	2.55305	2.55305	10.2122	5.1061	7.65914	10.2122	7.65914	15.3183	15.3183	22.9774
Bos_taurus_327679	1.42514	0.0384615	1.31924	0.264454	0.0526316	0.548258	1.44077	0.192982	1.91447	0.0647773	1.46959	0.110486	1.82759	0.0833333	0	0.337302	0.0910931	1.51465	0.109649	0.138221	0.0526316	0.352506	1.2542	0.229314	0	0.164454	35.7427	10.2122	35.7427	12.7652	7.65914	38.2957	45.9549	15.3183	33.1896	25.5305	38.2957	7.65914	33.1896	2.55305	2.55305	10.2122	5.1061	7.65914	10.2122	7.65914	15.3183	15.3183	22.9774
Canis_familiaris_485338	0.425138	0.0384615	2.31924	0.264454	0.0526316	0.548258	0.44077	0.192982	1.91447	0.0647773	1.46959	0.110486	0.827591	0.0833333	0	0.337302	0.0910931	0.514652	0.109649	0.138221	0.0526316	0.352506	0.254205	0.229314	0	0.164454	28.7427	8.21219	28.7427	10.2652	6.15914	30.7957	36.9549	12.3183	26.6896	20.5305	30.7957	6.15914	26.6896	2.05305	2.05305	8.21219	4.1061	6.15914	8.21219	6.15914	12.3183	12.3183	18.4774
Monodelphis_domestica_100019387	0.425138	0.0384615	2.84305	1.26445	1.05263	0.405401	1.44077	0.192982	1.91447	0.0647773	1.32673	0.110486	1.54188	0.0833333	0	0.194444	0.0910931	1.03846	0.109649	0.138221	0.0526316	1.20965	2.2542	1.22931	0	0.164454	22.076	6.30743	22.076	7.88429	4.73057	23.6529	28.3834	9.46114	20.4991	15.7686	23.6529	4.73057	20.4991	1.57686	1.57686	6.30743	3.15371	4.73057	6.30743	4.73057	9.46114	9.46114	14.1917
Ornithorhynchus_anatinus_100083344	0.425138	0.0384615	1.84305	0.264454	1.05263	0.280401	0.44077	0.192982	2.91447	0.0647773	2.32673	1.11049	1.54188	0.0833333	0	1.19444	1.09109	0.0384615	0.109649	0.138221	0.0526316	0.209649	1.2542	0.229314	0	0.164454	20.326	5.80743	20.326	7.25929	4.35557	21.7779	26.1334	8.71114	18.8741	14.5186	21.7779	4.35557	18.8741	1.45186	1.45186	5.80743	2.90371	4.35557	5.80743	4.35557	8.71114	8.71114	13.0667
Xenopus_laevis_379888	0.425138	1.03846	1.62083	0.153343	0.0526316	2.2804	3.32966	0.192982	1.58113	0.0647773	2.21562	0.110486	4.43077	0.0833333	0	2.08333	1.09109	0.0384615	0.109649	0.138221	0.0526316	0.209649	3.2542	1.22931	0	1.05334	18.7704	5.36298	18.7704	6.70373	4.02224	20.1112	24.1334	8.04448	17.4297	13.4075	20.1112	4.02224	17.4297	1.34075	1.34075	5.36298	2.68149	4.02224	5.36298	4.02224	8.04448	8.04448	12.0667
Danio_rerio_58025	0.925138	0.0384615	3.12083	0.0533428	1.55263	0.280401	0.329659	0.692982	2.58113	0.564777	2.71562	0.110486	3.93077	0.0833333	0	0.0833333	1.09109	0.538462	0.109649	0.138221	0.0526316	0.609649	1.2542	1.72931	0	0.0533428	24.3704	6.96298	24.3704	8.70373	5.22224	26.1112	31.3334	10.4445	22.6297	17.4075	26.1112	5.22224	22.6297	1.74075	1.74075	6.96298	3.48149	5.22224	6.96298	5.22224	10.4445	10.4445	15.6667
Oryzias_latipes_17132	2.92514	0.0384615	5.12083	2.05334	0.552632	1.2804	1.32966	2.69298	4.58113	0.564777	1.71562	0.110486	4.93077	0.0833333	0	1.08333	0.0910931	1.53846	0.109649	0.138221	0.0526316	0.609649	2.2542	1.72931	0	2.05334	24.3704	6.96298	24.3704	8.70373	5.22224	26.1112	31.3334	10.4445	22.6297	17.4075	26.1112	5.22224	22.6297	1.74075	1.74075	6.96298	3.48149	5.22224	6.96298	5.22224	10.4445	10.4445	15.6667
Ciona_intestinalis_100184393	1.05334	0	4.42211	1.05334	1.05263	2.15861	4.07966	2.02632	5.21575	0.0263158	2.13229	1.11049	4.22564	1	0	1	1.05263	1	0.0263158	1.05489	1.05263	2.02632	2.17087	0.107519	0	2.05334	15.6653	4.47581	15.6653	5.59476	3.35685	16.7843	20.1411	6.71371	14.5464	11.1895	16.7843	3.35685	14.5464	1.11895	1.11895	4.47581	2.2379	3.35685	4.47581	3.35685	6.71371	6.71371	10.0706
Drosophila_melanogaster_Dmel_CG3510	3.13668	2	8.47304	1.30334	0.0526316	3.15861	4.20466	1.02632	5.88242	0.442982	4.42396	0.277152	2.4386	1	0	2.41667	1.30263	1.25	0.567982	1.55489	1.55263	0.526316	3.13383	1.94085	0	2.72001	24.7301	7.06575	24.7301	8.83219	5.29931	26.4966	31.7959	10.5986	22.9637	17.6644	26.4966	5.29931	22.9637	1.76644	1.76644	7.06575	3.53288	5.29931	7.06575	5.29931	10.5986	10.5986	15.8979
Culex_quinquefasciatus_CpipJ_CPIJ010895	1.80334	0	5.13971	1.63668	0.0526316	2.82527	1.03799	0.359649	3.71575	1.10965	3.92396	1.94382	2.10527	0	0	0.75	0.635965	0.25	1.23465	0.554887	0.552632	0.859649	0.967168	1.27419	0	0.720009	36.3968	10.3991	36.3968	12.9989	7.79931	38.9966	46.7959	15.5986	33.797	25.9977	38.9966	7.79931	33.797	2.59977	2.59977	10.3991	5.19954	7.79931	10.3991	7.79931	15.5986	15.5986	23.3979
Aedes_aegypti_AaeL_AAEL010094	2.80334	0	5.13971	0.636676	1.05263	2.82527	1.03799	1.35965	4.71575	2.10965	6.92396	0.943819	2.10527	0	0	0.75	1.63596	0.25	2.23465	0.554887	1.55263	0.859649	0.967168	1.27419	0	0.720009	36.3968	10.3991	36.3968	12.9989	7.79931	38.9966	46.7959	15.5986	33.797	25.9977	38.9966	7.79931	33.797	2.59977	2.59977	10.3991	5.19954	7.79931	10.3991	7.79931	15.5986	15.5986	23.3979
Anopheles_gambiae_AgaP_AGAP004962	1.80334	0	7.13971	4.63668	1.05263	3.82527	0.537992	1.35965	5.21575	1.10965	3.42396	0.943819	1.10527	1	0	1.75	1.63596	1.25	2.23465	1.55489	0.552632	1.85965	0.467168	2.27419	0	0.720009	29.3968	8.39909	29.3968	10.4989	6.29931	31.4966	37.7959	12.5986	27.297	20.9977	31.4966	6.29931	27.297	2.09977	2.09977	8.39909	4.19954	6.29931	8.39909	6.29931	12.5986	12.5986	18.8979
Nasonia_vitripennis_100122223	4.88668	1.5	8.97304	3.05334	1.05263	1.15861	0.704659	0.526316	3.38242	0.192982	3.92396	1.27715	1.6886	0.5	1	1.66667	0.552632	2	0.317982	1.55489	1.05263	0.0263158	2.13383	0.940852	0.5	1.22001	28.2301	8.06575	28.2301	10.0822	6.04931	30.2466	36.2959	12.0986	26.2137	20.1644	30.2466	6.04931	26.2137	2.01644	2.01644	8.06575	4.03288	6.04931	8.06575	6.04931	12.0986	12.0986	18.1479
Apis_mellifera_551783	2.88668	0.5	4.97304	1.05334	0.0526316	1.15861	0.704659	1.52632	3.38242	0.192982	4.92396	0.277152	4.6886	0.5	0	0.666667	0.552632	2	0.317982	1.55489	1.05263	1.02632	2.13383	0.940852	0.5	0.220009	28.2301	8.06575	28.2301	10.0822	6.04931	30.2466	36.2959	12.0986	26.2137	20.1644	30.2466	6.04931	26.2137	2.01644	2.01644	8.06575	4.03288	6.04931	8.06575	6.04931	12.0986	12.0986	18.1479
Caenorhabditis_elegans_Y43E12A.1	3.05334	4	12.473	3.05334	2.05263	8.15861	9.20466	4.02632	7.21575	4.02632	10.2573	2.11049	10.1886	0	1	3	1.05263	1	1.15132	1.05489	4.05263	3.02632	5.13383	4.10752	0	4.05334	18.8968	5.39909	18.8968	6.74886	4.04931	20.2466	24.2959	8.09863	17.547	13.4977	20.2466	4.04931	17.547	1.34977	1.34977	5.39909	2.69954	4.04931	5.39909	4.04931	8.09863	8.09863	12.1479
Strongylocentrotus_purpuratus_576779	2.05334	2	7.47304	1.05334	2.05263	3.15861	2.20466	1.02632	5.21575	1.02632	4.25729	1.11049	3.1886	1	0	2	2.05263	1	0.151316	1.05489	0.0526316	1.02632	4.13383	2.10752	1	2.05334	16.8968	4.82766	16.8968	6.03457	3.62074	18.1037	21.7245	7.24149	15.6899	12.0691	18.1037	3.62074	15.6899	1.20691	1.20691	4.82766	2.41383	3.62074	4.82766	3.62074	7.24149	7.24149	10.8622
Hydra_magnipapillata_100204331	4.05334	1	7.7909	0.0533428	1.05263	3.65861	1.57966	0.0263158	3.15861	0.526316	2.13229	0.0533428	0.160028	0	0	0	1.05263	1	1.02632	1.02632	0.552632	1.02632	7.10526	0.578947	1	2.55334	21.7468	6.21337	21.7468	7.76671	4.66003	23.3001	27.9602	9.32006	20.1935	15.5334	23.3001	4.66003	20.1935	1.55334	1.55334	6.21337	3.10669	4.66003	6.21337	4.66003	9.32006	9.32006	13.9801
Nematostella_vectensis_NEMVE_v1g126046	3.05334	0	7.7909	1.05334	0.0526316	2.65861	4.57966	0.0263158	5.15861	0.526316	3.13229	2.05334	5.16003	0	0	1	2.05263	1	1.02632	1.02632	1.55263	1.02632	1.10526	1.57895	0	3.55334	21.7468	6.21337	21.7468	7.76671	4.66003	23.3001	27.9602	9.32006	20.1935	15.5334	23.3001	4.66003	20.1935	1.55334	1.55334	6.21337	3.10669	4.66003	6.21337	4.66003	9.32006	9.32006	13.9801
Monosiga_brevicollis_MONBRDRAFT_8459	2.02632	3	8.23684	1.02632	1.05263	3.13158	1.05263	1.02632	6.13158	2.02632	6.10526	1.02632	6.07895	0	0	2	1.05263	2	1.02632	1.02632	0.0526316	2.02632	0.105263	2.07895	1	2.02632	14.3684	4.10526	14.3684	5.13158	3.07895	15.3947	18.4737	6.15789	13.3421	10.2632	15.3947	3.07895	13.3421	1.02632	1.02632	4.10526	2.05263	3.07895	4.10526	3.07895	6.15789	6.15789	9.23684
Entamoeba_dispar_EDI_279800	8	3	8	4	2	6	7	5	7	2	10	2	5	1	0	1	2	3	2	1	5	1	5	2	0	5	21	6	21	7.5	4.5	22.5	27	9	19.5	15	22.5	4.5	19.5	1.5	1.5	6	3	4.5	6	4.5	9	9	13.5
Dictyostelium_discoideum_DDB_0185035	3	1	4	1	0	2	4	2	4	0	3	0	2	0	0	3	0	1	0	2	2	2	3	1	1	2	21	6	21	7.5	4.5	22.5	27	9	19.5	15	22.5	4.5	19.5	1.5	1.5	6	3	4.5	6	4.5	9	9	13.5
Number of all observed replacements/Number of all sites analyzed	77	32	197	51	25	86	85	44	141	39	129	27	107	10	3	42	34	31	20	26	40	40	69	56	8	50	1162	332	1162	415	249	1245	1494	498	1079	830	1245	249	1079	83	83	332	166	249	332	249	498	498	747
																										1469
Number of all expected replacements	111.772	31.9348	111.772	39.9185	23.9511	119.755	143.707	47.9022	103.788	79.837	119.755	23.9511	103.788	7.9837	7.9837	31.9348	15.9674	23.9511	31.9348	23.9511	47.9022	47.9022	71.8533	39.9185	7.9837	47.9022
χ2	10.8173	0.000133187	64.9883	3.07627	0.0459361	9.51464	23.9826	0.317876	13.3419	20.8883	0.713638	0.388119	0.0994013	0.509223	3.11099	3.17236	20.3649	2.07453	4.46031	0.175276	1.30358	1.30358	0.113302	6.47859	3.32968e-05	0.0918721
The secondary structure element category with the number of repalcements observed: significantly greater than expected (+), significantly less than expected (-) , close to that of expected (N)	N	N	+	N	N	N	N	N	N	N	N	N	N	N	N	N	N	N	N	N	N	N	N	N	N	N
[truncated: 3 more columns]

## Sheet: fastml
	Number of replacemets from the root to the terminal branch																										Number of sites analyzed
Terminal branch/Secondary structure element	H1	H10	H11	H12	H13	H2	H3	H4	H5	H6	H7	H8	H9	U1	U10	U11	U12	U13	U2	U3	U4	U5	U6	U7	U8	U9	H1	H10	H11	H12	H13	H2	H3	H4	H5	H6	H7	H8	H9	U1	U10	U11	U12	U13	U2	U3	U4	U5	U6
Giardia_lamblia_GL50803_3977	6	1.33333	7.33333	2.33333	2	8	11	5	5	5	8.33333	3	7	1	0	0	2	3	2	0	3	6	2	5.33333	1	3	18.6667	5.33333	18.6667	6.66667	4	20	24	8	17.3333	13.3333	20	4	17.3333	1.33333	1.33333	5.33333	2.66667	4	5.33333	4	8	8	12
Leishmania_major_LmjF25.1470	6	5.83333	14.3333	1.83333	1.5	5	5.5	5	6.5	7	10.8333	2.5	7	0.5	0.5	3.5	0.5	0	0.5	2.5	1.5	1.5	3	5.83333	1.5	2	25.6667	7.33333	25.6667	9.16667	5.5	27.5	33	11	23.8333	18.3333	27.5	5.5	23.8333	1.83333	1.83333	7.33333	3.66667	5.5	7.33333	5.5	11	11	16.5
Trypanosoma_cruzi_506711.30	3	1.83333	8.33333	0.833333	1.5	4	4.5	1	6.5	6	5.83333	0.5	3	0.5	0.5	2.5	0.5	1	0.5	1.5	1.5	3.5	2	1.83333	0.5	1	25.6667	7.33333	25.6667	9.16667	5.5	27.5	33	11	23.8333	18.3333	27.5	5.5	23.8333	1.83333	1.83333	7.33333	3.66667	5.5	7.33333	5.5	11	11	16.5
Oryzias_latipes_759	0.386676	1.13621	2.7833	2.02632	0.0526316	1.1304	1.24633	0.0977444	3.31484	1.06478	1.36967	0.645267	2.30293	0.5	0	1.66667	0.924426	0.538462	0.0263158	0.0548872	0.12406	0.359649	1.60266	2.48442	0	0.484421	28.8704	8.2487	28.8704	10.3109	6.18652	30.9326	37.1191	12.373	26.8083	20.6217	30.9326	6.18652	26.8083	2.06217	2.06217	8.2487	4.12435	6.18652	8.2487	6.18652	12.373	12.373	18.5596
Tetraodon_nigroviridis_8349	2.38668	0.136206	2.7833	0.0263158	0.0526316	1.1304	1.24633	0.0977444	3.31484	1.06478	2.36967	0.645267	2.30293	0.5	0	0.666667	1.92443	0.538462	0.0263158	0.0548872	0.12406	0.359649	1.60266	2.48442	0	0.484421	28.8704	8.2487	28.8704	10.3109	6.18652	30.9326	37.1191	12.373	26.8083	20.6217	30.9326	6.18652	26.8083	2.06217	2.06217	8.2487	4.12435	6.18652	8.2487	6.18652	12.373	12.373	18.5596
Danio_rerio_368316	1.38668	0.136206	3.7833	2.02632	0.0526316	0.630401	0.746325	0.0977444	4.81484	0.0647773	2.86967	0.145267	1.80293	0	0	0.666667	0.424426	0.0384615	0.0263158	1.05489	2.12406	2.35965	1.60266	0.484421	0	1.48442	21.8704	6.2487	21.8704	7.81087	4.68652	23.4326	28.1191	9.37305	20.3083	15.6217	23.4326	4.68652	20.3083	1.56217	1.56217	6.2487	3.12435	4.68652	6.2487	4.68652	9.37305	9.37305	14.0596
Monodelphis_domestica_100019727	0.178343	0.227115	1.14088	0.276316	0.0526316	0.512977	0.270568	0.313653	1.11333	0.0647773	2.20301	0.145267	0.594597	0	0	0.0909091	0.507002	0.0384615	0.151316	0.0548872	2.56497	0.0263158	0.519327	0.151087	0	0.151087	21.6265	6.179	21.6265	7.72375	4.63425	23.1713	27.8055	9.2685	20.0818	15.4475	23.1713	4.63425	20.0818	1.54475	1.54475	6.179	3.0895	4.63425	6.179	4.63425	9.2685	9.2685	13.9028
Mus_musculus_12442	0.178343	0.227115	1.78374	0.776316	0.0526316	0.512977	0.413425	0.456511	1.25618	0.0647773	0.845865	0.145267	1.38031	0	0	0.590909	0.507002	0.0384615	0.151316	0.554887	0.564969	0.0263158	0.519327	0.293944	0	0.151087	35.2932	10.0838	35.2932	12.6047	7.56282	37.8141	45.3769	15.1256	32.7722	25.2094	37.8141	7.56282	32.7722	2.52094	2.52094	10.0838	5.04188	7.56282	10.0838	7.56282	15.1256	15.1256	22.6885
Rattus_norvegicus_363088	0.178343	0.227115	2.78374	0.776316	0.0526316	0.512977	0.413425	0.456511	1.25618	0.0647773	0.845865	0.145267	1.38031	0	0	0.590909	0.507002	0.0384615	0.151316	0.554887	0.564969	0.0263158	0.519327	0.293944	0	0.151087	35.2932	10.0838	35.2932	12.6047	7.56282	37.8141	45.3769	15.1256	32.7722	25.2094	37.8141	7.56282	32.7722	2.52094	2.52094	10.0838	5.04188	7.56282	10.0838	7.56282	15.1256	15.1256	22.6885
Homo_sapiens_9133	0.178343	0.227115	1.28374	0.276316	0.0526316	2.51298	0.413425	0.456511	1.25618	0.0647773	0.345865	0.145267	0.880311	0	0	0.0909091	0.507002	0.0384615	0.151316	0.0548872	0.564969	0.0263158	0.519327	0.293944	0	0.151087	28.2932	8.08376	28.2932	10.1047	6.06282	30.3141	36.3769	12.1256	26.2722	20.2094	30.3141	6.06282	26.2722	2.02094	2.02094	8.08376	4.04188	6.06282	8.08376	6.06282	12.1256	12.1256	18.1885
Canis_familiaris_478324	0.178343	0.227115	2.28374	0.276316	0.0526316	1.51298	0.413425	0.456511	1.25618	0.0647773	1.34586	0.145267	1.88031	0	0	0.0909091	0.507002	0.0384615	0.151316	0.0548872	0.564969	0.0263158	0.519327	0.293944	0	0.151087	27.1265	7.75043	27.1265	9.68804	5.81282	29.0641	34.8769	11.6256	25.1889	19.3761	29.0641	5.81282	25.1889	1.93761	1.93761	7.75043	3.87522	5.81282	7.75043	5.81282	11.6256	11.6256	17.4385
Sus_scrofa_100135668	0.178343	0.227115	2.28374	0.276316	0.0526316	1.01298	0.413425	1.45651	1.25618	0.0647773	0.845865	0.145267	0.880311	0	0	0.0909091	0.507002	0.0384615	0.151316	0.0548872	0.564969	0.0263158	0.519327	0.293944	0	0.151087	38.7932	11.0838	38.7932	13.8547	8.31282	41.5641	49.8769	16.6256	36.0222	27.7094	41.5641	8.31282	36.0222	2.77094	2.77094	11.0838	5.54188	8.31282	11.0838	8.31282	16.6256	16.6256	24.9385
Bos_taurus_281668	0.178343	0.227115	3.28374	0.276316	0.0526316	3.01298	0.413425	0.456511	1.25618	0.0647773	0.845865	0.145267	0.880311	0	0	0.0909091	1.507	0.0384615	0.151316	0.0548872	0.564969	0.0263158	0.519327	0.293944	0	0.151087	38.7932	11.0838	38.7932	13.8547	8.31282	41.5641	49.8769	16.6256	36.0222	27.7094	41.5641	8.31282	36.0222	2.77094	2.77094	11.0838	5.54188	8.31282	11.0838	8.31282	16.6256	16.6256	24.9385
Equus_caballus_100054413	0.178343	0.227115	1.28374	2.27632	0.0526316	0.512977	0.413425	0.456511	1.25618	0.0647773	1.34586	0.145267	0.880311	0	0	0.0909091	0.507002	0.0384615	0.151316	0.0548872	0.564969	0.0263158	0.519327	0.293944	0	0.151087	31.7932	9.08376	31.7932	11.3547	6.81282	34.0641	40.8769	13.6256	29.5222	22.7094	34.0641	6.81282	29.5222	2.27094	2.27094	9.08376	4.54188	6.81282	9.08376	6.81282	13.6256	13.6256	20.4385
Gallus_gallus_415400	0.0533428	0.227115	3.14088	0.0263158	1.05263	1.38798	1.27057	1.18865	5.36333	0.0647773	0.203008	0.145267	0.469597	0	0	0.590909	0.882002	0.0384615	0.0263158	0.554887	0.314969	1.02632	0.269327	0.151087	0	0.151087	26.8765	7.679	26.8765	9.59875	5.75925	28.7963	34.5555	11.5185	24.9568	19.1975	28.7963	5.75925	24.9568	1.91975	1.91975	7.679	3.8395	5.75925	7.679	5.75925	11.5185	11.5185	17.2778
Taeniopygia_guttata_100225413	0.0533428	0.227115	3.14088	2.02632	1.05263	0.387977	1.27057	0.188653	2.36333	1.06478	1.20301	0.145267	1.4696	0	0	0.590909	0.882002	0.0384615	1.02632	0.554887	2.31497	0.0263158	0.269327	0.151087	0	2.15109	26.8765	7.679	26.8765	9.59875	5.75925	28.7963	34.5555	11.5185	24.9568	19.1975	28.7963	5.75925	24.9568	1.91975	1.91975	7.679	3.8395	5.75925	7.679	5.75925	11.5185	11.5185	17.2778
Xenopus_laevis_397743	0.0533428	1.22711	5.54088	0.0263158	0.0526316	1.38798	2.17057	0.188653	2.66333	0.0647773	0.203008	1.14527	1.4696	0	0	0.0909091	0.182002	0.0384615	0.0263158	0.0548872	1.21497	0.0263158	0.269327	3.15109	0	2.15109	18.4765	5.279	18.4765	6.59875	3.95925	19.7963	23.7555	7.9185	17.1568	13.1975	19.7963	3.95925	17.1568	1.31975	1.31975	5.279	2.6395	3.95925	5.279	3.95925	7.9185	7.9185	11.8778
Macaca_mulatta_699504	0.386676	0.0647773	1.91029	0.82076	0.0526316	0.576829	0.44077	0.192982	0.910081	0.0647773	0.468881	0.145267	0.806899	0.0833333	0	0.32619	0.0910931	0.181319	0.109649	0.138221	0.0526316	0.352506	0.281232	0.162992	0	0.19077	34.576	9.87886	34.576	12.3486	7.40914	37.0457	44.4549	14.8183	32.1063	24.6971	37.0457	7.40914	32.1063	2.46971	2.46971	9.87886	4.93943	7.40914	9.87886	7.40914	14.8183	14.8183	22.2274
Homo_sapiens_891	0.386676	0.0647773	0.910287	0.82076	0.0526316	0.576829	0.44077	0.192982	0.910081	0.0647773	0.468881	0.145267	0.806899	0.0833333	0	0.32619	0.0910931	0.181319	0.109649	0.138221	0.0526316	0.352506	0.281232	0.162992	0	0.19077	34.576	9.87886	34.576	12.3486	7.40914	37.0457	44.4549	14.8183	32.1063	24.6971	37.0457	7.40914	32.1063	2.46971	2.46971	9.87886	4.93943	7.40914	9.87886	7.40914	14.8183	14.8183	22.2274
Rattus_norvegicus_25203	0.886676	0.0647773	0.910287	0.32076	0.0526316	0.576829	0.44077	0.192982	1.41008	0.0647773	0.968881	0.145267	0.806899	0.0833333	0	1.32619	0.0910931	0.181319	0.109649	0.138221	0.0526316	0.852506	0.781232	0.162992	0	0.69077	34.576	9.87886	34.576	12.3486	7.40914	37.0457	44.4549	14.8183	32.1063	24.6971	37.0457	7.40914	32.1063	2.46971	2.46971	9.87886	4.93943	7.40914	9.87886	7.40914	14.8183	14.8183	22.2274
Mus_musculus_268697	0.886676	0.0647773	1.91029	1.32076	0.0526316	0.576829	0.44077	0.192982	1.41008	0.0647773	0.968881	0.145267	0.806899	0.0833333	0	1.32619	0.0910931	1.18132	0.109649	0.138221	0.0526316	0.852506	0.781232	1.16299	0	0.69077	34.576	9.87886	34.576	12.3486	7.40914	37.0457	44.4549	14.8183	32.1063	24.6971	37.0457	7.40914	32.1063	2.46971	2.46971	9.87886	4.93943	7.40914	9.87886	7.40914	14.8183	14.8183	22.2274
Equus_caballus_100050093	0.386676	0.0647773	1.24362	0.32076	0.0526316	0.576829	0.44077	0.192982	0.910081	0.0647773	0.468881	0.145267	0.806899	0.0833333	0	0.32619	0.0910931	0.514652	0.109649	0.138221	0.0526316	0.352506	0.281232	0.162992	0	0.19077	35.7427	10.2122	35.7427	12.7652	7.65914	38.2957	45.9549	15.3183	33.1896	25.5305	38.2957	7.65914	33.1896	2.55305	2.55305	10.2122	5.1061	7.65914	10.2122	7.65914	15.3183	15.3183	22.9774
Bos_taurus_327679	1.38668	0.0647773	1.24362	0.32076	0.0526316	0.576829	1.44077	0.192982	1.91008	0.0647773	1.46888	0.145267	1.8069	0.0833333	0	0.32619	0.0910931	1.51465	0.109649	0.138221	0.0526316	0.352506	1.28123	0.162992	0	0.19077	35.7427	10.2122	35.7427	12.7652	7.65914	38.2957	45.9549	15.3183	33.1896	25.5305	38.2957	7.65914	33.1896	2.55305	2.55305	10.2122	5.1061	7.65914	10.2122	7.65914	15.3183	15.3183	22.9774
Canis_familiaris_485338	0.386676	0.0647773	2.24362	0.32076	0.0526316	0.576829	0.44077	0.192982	1.91008	0.0647773	1.46888	0.145267	0.806899	0.0833333	0	0.32619	0.0910931	0.514652	0.109649	0.138221	0.0526316	0.352506	0.281232	0.162992	0	0.19077	28.7427	8.21219	28.7427	10.2652	6.15914	30.7957	36.9549	12.3183	26.6896	20.5305	30.7957	6.15914	26.6896	2.05305	2.05305	8.21219	4.1061	6.15914	8.21219	6.15914	12.3183	12.3183	18.4774
Monodelphis_domestica_100019387	0.386676	0.0647773	2.76743	1.32076	1.05263	0.433972	1.44077	0.192982	1.91008	0.0647773	1.32602	0.145267	1.52118	0.0833333	0	0.183333	0.0910931	1.03846	0.109649	0.138221	0.0526316	1.20965	2.28123	1.16299	0	0.19077	22.076	6.30743	22.076	7.88429	4.73057	23.6529	28.3834	9.46114	20.4991	15.7686	23.6529	4.73057	20.4991	1.57686	1.57686	6.30743	3.15371	4.73057	6.30743	4.73057	9.46114	9.46114	14.1917
Ornithorhynchus_anatinus_100083344	0.386676	0.0647773	1.76743	0.32076	1.05263	0.308972	0.44077	0.192982	2.91008	0.0647773	2.32602	1.14527	1.52118	0.0833333	0	1.18333	1.09109	0.0384615	0.109649	0.138221	0.0526316	0.209649	1.28123	0.162992	0	0.19077	20.326	5.80743	20.326	7.25929	4.35557	21.7779	26.1334	8.71114	18.8741	14.5186	21.7779	4.35557	18.8741	1.45186	1.45186	5.80743	2.90371	4.35557	5.80743	4.35557	8.71114	8.71114	13.0667
Xenopus_laevis_379888	0.386676	1.06478	1.54521	0.209649	0.0526316	2.30897	3.32966	0.192982	1.57675	0.0647773	2.21491	0.145267	4.41007	0.0833333	0	2.18333	1.09109	0.0384615	0.109649	0.138221	0.0526316	0.209649	3.28123	1.16299	0	1.07966	18.7704	5.36298	18.7704	6.70373	4.02224	20.1112	24.1334	8.04448	17.4297	13.4075	20.1112	4.02224	17.4297	1.34075	1.34075	5.36298	2.68149	4.02224	5.36298	4.02224	8.04448	8.04448	12.0667
Danio_rerio_58025	1.38668	0.0647773	2.54521	0.109649	1.55263	0.308972	0.329659	0.692982	3.07675	0.564777	2.71491	0.145267	3.91007	0.0833333	0	0.0833333	1.09109	0.538462	0.109649	0.138221	0.0526316	0.609649	1.28123	1.66299	0	0.0796586	24.3704	6.96298	24.3704	8.70373	5.22224	26.1112	31.3334	10.4445	22.6297	17.4075	26.1112	5.22224	22.6297	1.74075	1.74075	6.96298	3.48149	5.22224	6.96298	5.22224	10.4445	10.4445	15.6667
Oryzias_latipes_17132	2.38668	0.0647773	5.54521	2.10965	0.552632	1.30897	1.32966	2.69298	3.07675	0.564777	1.71491	0.145267	4.91007	0.0833333	0	1.08333	0.0910931	1.53846	0.109649	0.138221	0.0526316	0.609649	2.28123	1.66299	0	2.07966	24.3704	6.96298	24.3704	8.70373	5.22224	26.1112	31.3334	10.4445	22.6297	17.4075	26.1112	5.22224	22.6297	1.74075	1.74075	6.96298	3.48149	5.22224	6.96298	5.22224	10.4445	10.4445	15.6667
Ciona_intestinalis_100184393	2.05334	0.0263158	6.30162	2.02632	1.05263	2.18718	4.07966	2.02632	4.2947	0.0263158	2.13158	1.14527	3.28828	1	0	1	1.05263	1	0.0263158	1.05489	1.05263	2.02632	1.1979	1.07966	0	2.07966	15.6653	4.47581	15.6653	5.59476	3.35685	16.7843	20.1411	6.71371	14.5464	11.1895	16.7843	3.35685	14.5464	1.11895	1.11895	4.47581	2.2379	3.35685	4.47581	3.35685	6.71371	6.71371	10.0706
Drosophila_melanogaster_Dmel_CG3510	2.26168	2.02632	9.01458	1.27632	0.0526316	3.18718	4.20466	1.02632	6.2947	0.442982	4.42325	0.10823	2.4642	1	0	1.58333	1.4693	1.25	0.401316	1.55489	1.55263	0.526316	3.41086	1.91299	0	2.57966	24.7301	7.06575	24.7301	8.83219	5.29931	26.4966	31.7959	10.5986	22.9637	17.6644	26.4966	5.29931	22.9637	1.76644	1.76644	7.06575	3.53288	5.29931	7.06575	5.29931	10.5986	10.5986	15.8979
Culex_quinquefasciatus_CpipJ_CPIJ010895	1.92834	0.0263158	5.34791	0.609649	0.0526316	2.85384	1.03799	0.359649	4.12803	1.10965	3.92325	1.7749	2.13087	0	0	1.25	0.802632	0.25	1.06798	0.554887	0.552632	0.859649	1.24419	1.24633	0	0.579659	36.3968	10.3991	36.3968	12.9989	7.79931	38.9966	46.7959	15.5986	33.797	25.9977	38.9966	7.79931	33.797	2.59977	2.59977	10.3991	5.19954	7.79931	10.3991	7.79931	15.5986	15.5986	23.3979
Aedes_aegypti_AaeL_AAEL010094	2.92834	0.0263158	3.34791	1.60965	1.05263	2.85384	1.03799	1.35965	5.12803	2.10965	6.92325	0.774897	2.13087	0	0	1.25	1.80263	0.25	2.06798	0.554887	1.55263	0.859649	1.24419	1.24633	0	0.579659	36.3968	10.3991	36.3968	12.9989	7.79931	38.9966	46.7959	15.5986	33.797	25.9977	38.9966	7.79931	33.797	2.59977	2.59977	10.3991	5.19954	7.79931	10.3991	7.79931	15.5986	15.5986	23.3979
Anopheles_gambiae_AgaP_AGAP004962	1.92834	0.0263158	6.34791	4.60965	1.05263	3.85384	0.537992	1.35965	5.62803	1.10965	3.42325	0.774897	1.13087	1	0	2.25	1.80263	1.25	2.06798	1.55489	0.552632	1.85965	0.744195	2.24633	0	0.579659	29.3968	8.39909	29.3968	10.4989	6.29931	31.4966	37.7959	12.5986	27.297	20.9977	31.4966	6.29931	27.297	2.09977	2.09977	8.39909	4.19954	6.29931	8.39909	6.29931	12.5986	12.5986	18.8979
Nasonia_vitripennis_100122223	5.01168	1.52632	9.26458	2.52632	1.05263	1.18718	0.704659	0.526316	2.7947	0.192982	3.92325	1.10823	1.7142	0.5	1	1.33333	0.219298	2	0.651316	1.55489	1.05263	0.0263158	1.66086	0.912992	0.5	1.57966	28.2301	8.06575	28.2301	10.0822	6.04931	30.2466	36.2959	12.0986	26.2137	20.1644	30.2466	6.04931	26.2137	2.01644	2.01644	8.06575	4.03288	6.04931	8.06575	6.04931	12.0986	12.0986	18.1479
Apis_mellifera_551783	3.01168	0.526316	5.26458	0.526316	0.0526316	1.18718	0.704659	1.52632	4.7947	0.192982	4.92325	0.10823	4.7142	0.5	0	0.333333	0.219298	2	0.651316	1.55489	1.05263	1.02632	1.66086	0.912992	0.5	0.579659	28.2301	8.06575	28.2301	10.0822	6.04931	30.2466	36.2959	12.0986	26.2137	20.1644	30.2466	6.04931	26.2137	2.01644	2.01644	8.06575	4.03288	6.04931	8.06575	6.04931	12.0986	12.0986	18.1479
Caenorhabditis_elegans_Y43E12A.1	2.17834	4.02632	12.2646	2.02632	2.05263	8.18718	9.20466	4.02632	8.2947	4.02632	10.2566	2.10823	10.2142	0	1	3	1.05263	1	1.15132	1.05489	4.05263	3.02632	5.16086	4.07966	0	4.07966	18.8968	5.39909	18.8968	6.74886	4.04931	20.2466	24.2959	8.09863	17.547	13.4977	20.2466	4.04931	17.547	1.34977	1.34977	5.39909	2.69954	4.04931	5.39909	4.04931	8.09863	8.09863	12.1479
Strongylocentrotus_purpuratus_576779	1.17834	2.02632	7.26458	2.02632	2.05263	3.18718	2.20466	1.02632	4.2947	1.02632	4.25658	1.10823	3.2142	1	0	2	2.05263	1	0.151316	1.05489	0.0526316	1.02632	3.16086	2.07966	1	2.07966	16.8968	4.82766	16.8968	6.03457	3.62074	18.1037	21.7245	7.24149	15.6899	12.0691	18.1037	3.62074	15.6899	1.20691	1.20691	4.82766	2.41383	3.62074	4.82766	3.62074	7.24149	7.24149	10.8622
Hydra_magnipapillata_100204331	3.05334	1.02632	8.26458	1.02632	1.05263	3.15861	1.57966	0.0263158	2.23755	0.526316	2.13158	0.0796586	0.185633	0	0	0	1.05263	1	1.02632	1.02632	0.552632	1.02632	7.13229	0.579659	1	3.07966	21.7468	6.21337	21.7468	7.76671	4.66003	23.3001	27.9602	9.32006	20.1935	15.5334	23.3001	4.66003	20.1935	1.55334	1.55334	6.21337	3.10669	4.66003	6.21337	4.66003	9.32006	9.32006	13.9801
Nematostella_vectensis_NEMVE_v1g126046	3.05334	0.0263158	9.26458	1.02632	0.0526316	2.15861	4.57966	0.0263158	6.23755	0.526316	3.13158	2.07966	5.18563	0	0	1	2.05263	1	1.02632	1.02632	1.55263	1.02632	0.13229	1.57966	0	3.07966	21.7468	6.21337	21.7468	7.76671	4.66003	23.3001	27.9602	9.32006	20.1935	15.5334	23.3001	4.66003	20.1935	1.55334	1.55334	6.21337	3.10669	4.66003	6.21337	4.66003	9.32006	9.32006	13.9801
Monosiga_brevicollis_MONBRDRAFT_8459	2.02632	3.02632	8.21053	1.02632	1.05263	3.13158	1.05263	1.02632	5.21053	2.02632	6.13158	1.05263	6.13158	0	0	2	1.05263	2	1.02632	1.02632	0.0526316	2.02632	0.105263	2.05263	1	2.05263	14.3684	4.10526	14.3684	5.13158	3.07895	15.3947	18.4737	6.15789	13.3421	10.2632	15.3947	3.07895	13.3421	1.02632	1.02632	4.10526	2.05263	3.07895	4.10526	3.07895	6.15789	6.15789	9.23684
Entamoeba_dispar_EDI_279800	7	3	8	4	2	6	8	5	7	2	10	1	5	1	0	1	2	3	2	1	5	1	4	2	0	4	21	6	21	7.5	4.5	22.5	27	9	19.5	15	22.5	4.5	19.5	1.5	1.5	6	3	4.5	6	4.5	9	9	13.5
Dictyostelium_discoideum_DDB_0185035	4	0	3	1	0	2	4	2	3	0	4	1	1	0	0	3	0	1	0	2	2	2	4	1	1	2	21	6	21	7.5	4.5	22.5	27	9	19.5	15	22.5	4.5	19.5	1.5	1.5	6	3	4.5	6	4.5	9	9	13.5
Number of all observed replacements/Number of all sites analyzed	72	33	193	50	25	87	86	44	141	39	128	27	107	10	3	42	34	31	20	26	40	40	66	55	8	49	1162	332	1162	415	249	1245	1494	498	1079	830	1245	249	1079	83	83	332	166	249	332	249	498	498	747
																										1456
Number of all expected replacements	110.783	31.6522	110.783	39.5652	23.7391	118.696	142.435	47.4783	102.87	79.1304	118.696	23.7391	102.87	7.91304	7.91304	31.6522	15.8261	23.7391	31.6522	23.7391	47.4783	47.4783	71.2174	39.5652	7.91304	47.4783
χ2	13.577	0.0573937	61.0177	2.75203	0.0669693	8.46378	22.3603	0.254818	14.1337	20.3519	0.729352	0.447922	0.165846	0.550406	3.05041	3.38294	20.87	2.22082	4.28954	0.215321	1.17789	1.17789	0.382226	6.02126	0.000955566	0.0487737
The secondary structure element category with the number of repalcements observed: significantly greater than expected (+), significantly less than expected (-) , close to that of expected (N)	N	N	+	N	N	N	N	N	N	N	N	N	N	N	N	N	N	N	N	N	N	N	N	N	N	N
[truncated: 3 more columns]

## Sheet: ancescon
	Number of replacemets from the root to the terminal branch																										Number of sites analyzed
Terminal branch/Secondary structure element	H1	H10	H11	H12	H13	H2	H3	H4	H5	H6	H7	H8	H9	U1	U10	U11	U12	U13	U2	U3	U4	U5	U6	U7	U8	U9	H1	H10	H11	H12	H13	H2	H3	H4	H5	H6	H7	H8	H9	U1	U10	U11	U12	U13	U2	U3	U4	U5	U6
Giardia_lamblia_GL50803_3977	6	1	9	3	2	8	11	5	5	5	8.33333	3	7	1	0	0	2	3	2	0	4	6	3	5	1	4	18.6667	5.33333	18.6667	6.66667	4	20	24	8	17.3333	13.3333	20	4	17.3333	1.33333	1.33333	5.33333	2.66667	4	5.33333	4	8	8	12
Leishmania_major_LmjF25.1470	7.5	5.5	15	2	1.5	3.5	5.5	5	7.5	7	10.8333	2.5	7	0.5	0.5	4	0.5	0	0.5	2.5	2	1.5	3	6	1.5	2	25.6667	7.33333	25.6667	9.16667	5.5	27.5	33	11	23.8333	18.3333	27.5	5.5	23.8333	1.83333	1.83333	7.33333	3.66667	5.5	7.33333	5.5	11	11	16.5
Trypanosoma_cruzi_506711.30	2.5	1.5	7	1	1.5	4.5	4.5	1	5.5	6	5.83333	0.5	3	0.5	0.5	2	0.5	1	0.5	1.5	1	3.5	2	2	0.5	1	25.6667	7.33333	25.6667	9.16667	5.5	27.5	33	11	23.8333	18.3333	27.5	5.5	23.8333	1.83333	1.83333	7.33333	3.66667	5.5	7.33333	5.5	11	11	16.5
Oryzias_latipes_759	0.386676	1.10989	2.72556	2.02632	0.0526316	1.1304	1.2193	0.151087	3.59554	1.06478	1.37039	0.610486	2.16815	0.5	0	1.66667	0.662522	0.538462	0.0263158	0.0548872	0.457393	0.359649	1.57563	2.48371	0	0.458105	28.8704	8.2487	28.8704	10.3109	6.18652	30.9326	37.1191	12.373	26.8083	20.6217	30.9326	6.18652	26.8083	2.06217	2.06217	8.2487	4.12435	6.18652	8.2487	6.18652	12.373	12.373	18.5596
Tetraodon_nigroviridis_8349	2.38668	0.10989	2.72556	0.0263158	0.0526316	1.1304	1.2193	0.151087	3.59554	1.06478	2.37039	0.610486	2.16815	0.5	0	0.666667	1.66252	0.538462	0.0263158	0.0548872	0.457393	0.359649	1.57563	2.48371	0	0.458105	28.8704	8.2487	28.8704	10.3109	6.18652	30.9326	37.1191	12.373	26.8083	20.6217	30.9326	6.18652	26.8083	2.06217	2.06217	8.2487	4.12435	6.18652	8.2487	6.18652	12.373	12.373	18.5596
Danio_rerio_368316	1.38668	0.10989	3.72556	2.02632	0.0526316	0.630401	0.719298	0.151087	5.09554	0.0647773	2.87039	0.110486	1.66815	0	0	0.666667	0.162522	0.0384615	0.0263158	1.05489	2.45739	2.35965	1.57563	0.483709	0	1.4581	21.8704	6.2487	21.8704	7.81087	4.68652	23.4326	28.1191	9.37305	20.3083	15.6217	23.4326	4.68652	20.3083	1.56217	1.56217	6.2487	3.12435	4.68652	6.2487	4.68652	9.37305	9.37305	14.0596
Monodelphis_domestica_100019727	0.178343	0.200799	1.46496	0.251316	0.0526316	0.512977	0.243541	0.366996	0.960696	0.0647773	2.20372	0.110486	0.459816	0	0	0.0909091	0.478431	0.0384615	0.151316	0.0548872	2.47406	0.0263158	0.4923	0.150376	0	0.124771	21.6265	6.179	21.6265	7.72375	4.63425	23.1713	27.8055	9.2685	20.0818	15.4475	23.1713	4.63425	20.0818	1.54475	1.54475	6.179	3.0895	4.63425	6.179	4.63425	9.2685	9.2685	13.9028
Mus_musculus_12442	0.178343	0.200799	2.10782	0.751316	0.0526316	0.512977	0.386398	0.509853	1.10355	0.0647773	0.846576	0.110486	1.24553	0	0	0.590909	0.478431	0.0384615	0.151316	0.554887	0.47406	0.0263158	0.4923	0.293233	0	0.124771	35.2932	10.0838	35.2932	12.6047	7.56282	37.8141	45.3769	15.1256	32.7722	25.2094	37.8141	7.56282	32.7722	2.52094	2.52094	10.0838	5.04188	7.56282	10.0838	7.56282	15.1256	15.1256	22.6885
Rattus_norvegicus_363088	0.178343	0.200799	3.10782	0.751316	0.0526316	0.512977	0.386398	0.509853	1.10355	0.0647773	0.846576	0.110486	1.24553	0	0	0.590909	0.478431	0.0384615	0.151316	0.554887	0.47406	0.0263158	0.4923	0.293233	0	0.124771	35.2932	10.0838	35.2932	12.6047	7.56282	37.8141	45.3769	15.1256	32.7722	25.2094	37.8141	7.56282	32.7722	2.52094	2.52094	10.0838	5.04188	7.56282	10.0838	7.56282	15.1256	15.1256	22.6885
Homo_sapiens_9133	0.178343	0.200799	1.60782	0.251316	0.0526316	2.51298	0.386398	0.509853	1.10355	0.0647773	0.346576	0.110486	0.74553	0	0	0.0909091	0.478431	0.0384615	0.151316	0.0548872	0.47406	0.0263158	0.4923	0.293233	0	0.124771	28.2932	8.08376	28.2932	10.1047	6.06282	30.3141	36.3769	12.1256	26.2722	20.2094	30.3141	6.06282	26.2722	2.02094	2.02094	8.08376	4.04188	6.06282	8.08376	6.06282	12.1256	12.1256	18.1885
Canis_familiaris_478324	0.178343	0.200799	2.60782	0.251316	0.0526316	1.51298	0.386398	0.509853	1.10355	0.0647773	1.34658	0.110486	1.74553	0	0	0.0909091	0.478431	0.0384615	0.151316	0.0548872	0.47406	0.0263158	0.4923	0.293233	0	0.124771	27.1265	7.75043	27.1265	9.68804	5.81282	29.0641	34.8769	11.6256	25.1889	19.3761	29.0641	5.81282	25.1889	1.93761	1.93761	7.75043	3.87522	5.81282	7.75043	5.81282	11.6256	11.6256	17.4385
Sus_scrofa_100135668	0.178343	0.200799	2.60782	0.251316	0.0526316	1.01298	0.386398	1.50985	1.10355	0.0647773	0.846576	0.110486	0.74553	0	0	0.0909091	0.478431	0.0384615	0.151316	0.0548872	0.47406	0.0263158	0.4923	0.293233	0	0.124771	38.7932	11.0838	38.7932	13.8547	8.31282	41.5641	49.8769	16.6256	36.0222	27.7094	41.5641	8.31282	36.0222	2.77094	2.77094	11.0838	5.54188	8.31282	11.0838	8.31282	16.6256	16.6256	24.9385
Bos_taurus_281668	0.178343	0.200799	3.60782	0.251316	0.0526316	3.01298	0.386398	0.509853	1.10355	0.0647773	0.846576	0.110486	0.74553	0	0	0.0909091	1.47843	0.0384615	0.151316	0.0548872	0.47406	0.0263158	0.4923	0.293233	0	0.124771	38.7932	11.0838	38.7932	13.8547	8.31282	41.5641	49.8769	16.6256	36.0222	27.7094	41.5641	8.31282	36.0222	2.77094	2.77094	11.0838	5.54188	8.31282	11.0838	8.31282	16.6256	16.6256	24.9385
Equus_caballus_100054413	0.178343	0.200799	1.60782	2.25132	0.0526316	0.512977	0.386398	0.509853	1.10355	0.0647773	1.34658	0.110486	0.74553	0	0	0.0909091	0.478431	0.0384615	0.151316	0.0548872	0.47406	0.0263158	0.4923	0.293233	0	0.124771	31.7932	9.08376	31.7932	11.3547	6.81282	34.0641	40.8769	13.6256	29.5222	22.7094	34.0641	6.81282	29.5222	2.27094	2.27094	9.08376	4.54188	6.81282	9.08376	6.81282	13.6256	13.6256	20.4385
Gallus_gallus_415400	0.0533428	0.200799	3.46496	0.626316	1.05263	1.38798	1.24354	1.242	5.2107	0.0647773	0.203719	0.110486	0.334816	0	0	0.590909	0.853431	0.0384615	0.0263158	0.554887	0.22406	1.02632	0.2423	0.150376	0	0.124771	26.8765	7.679	26.8765	9.59875	5.75925	28.7963	34.5555	11.5185	24.9568	19.1975	28.7963	5.75925	24.9568	1.91975	1.91975	7.679	3.8395	5.75925	7.679	5.75925	11.5185	11.5185	17.2778
Taeniopygia_guttata_100225413	0.0533428	0.200799	3.46496	2.62632	1.05263	0.387977	1.24354	0.241996	2.2107	1.06478	1.20372	0.110486	1.33482	0	0	0.590909	0.853431	0.0384615	1.02632	0.554887	2.22406	0.0263158	0.2423	0.150376	0	2.12477	26.8765	7.679	26.8765	9.59875	5.75925	28.7963	34.5555	11.5185	24.9568	19.1975	28.7963	5.75925	24.9568	1.91975	1.91975	7.679	3.8395	5.75925	7.679	5.75925	11.5185	11.5185	17.2778
Xenopus_laevis_397743	0.0533428	1.2008	4.66496	0.0263158	0.0526316	1.38798	2.14354	0.241996	2.6107	0.0647773	0.203719	1.11049	1.33482	0	0	0.0909091	1.25343	0.0384615	0.0263158	0.0548872	1.12406	0.0263158	0.2423	3.15038	0	2.12477	18.4765	5.279	18.4765	6.59875	3.95925	19.7963	23.7555	7.9185	17.1568	13.1975	19.7963	3.95925	17.1568	1.31975	1.31975	5.279	2.6395	3.95925	5.279	3.95925	7.9185	7.9185	11.8778
Macaca_mulatta_699504	0.386676	0.0384615	1.84064	0.82076	0.0526316	0.576829	0.413743	0.246325	0.957449	0.0647773	0.469592	0.110486	0.826879	0.0833333	0	0.337302	0.0910931	0.181319	0.109649	0.138221	0.0526316	0.352506	0.254205	0.162281	0	0.164454	34.576	9.87886	34.576	12.3486	7.40914	37.0457	44.4549	14.8183	32.1063	24.6971	37.0457	7.40914	32.1063	2.46971	2.46971	9.87886	4.93943	7.40914	9.87886	7.40914	14.8183	14.8183	22.2274
Homo_sapiens_891	0.386676	0.0384615	0.840643	0.82076	0.0526316	0.576829	0.413743	0.246325	0.957449	0.0647773	0.469592	0.110486	0.826879	0.0833333	0	0.337302	0.0910931	0.181319	0.109649	0.138221	0.0526316	0.352506	0.254205	0.162281	0	0.164454	34.576	9.87886	34.576	12.3486	7.40914	37.0457	44.4549	14.8183	32.1063	24.6971	37.0457	7.40914	32.1063	2.46971	2.46971	9.87886	4.93943	7.40914	9.87886	7.40914	14.8183	14.8183	22.2274
Rattus_norvegicus_25203	0.886676	0.0384615	0.840643	0.32076	0.0526316	0.576829	0.413743	0.246325	1.45745	0.0647773	0.969592	0.110486	0.826879	0.0833333	0	1.3373	0.0910931	0.181319	0.109649	0.138221	0.0526316	0.852506	0.754205	0.162281	0	0.664454	34.576	9.87886	34.576	12.3486	7.40914	37.0457	44.4549	14.8183	32.1063	24.6971	37.0457	7.40914	32.1063	2.46971	2.46971	9.87886	4.93943	7.40914	9.87886	7.40914	14.8183	14.8183	22.2274
Mus_musculus_268697	0.886676	0.0384615	1.84064	1.32076	0.0526316	0.576829	0.413743	0.246325	1.45745	0.0647773	0.969592	0.110486	0.826879	0.0833333	0	1.3373	0.0910931	1.18132	0.109649	0.138221	0.0526316	0.852506	0.754205	1.16228	0	0.664454	34.576	9.87886	34.576	12.3486	7.40914	37.0457	44.4549	14.8183	32.1063	24.6971	37.0457	7.40914	32.1063	2.46971	2.46971	9.87886	4.93943	7.40914	9.87886	7.40914	14.8183	14.8183	22.2274
Equus_caballus_100050093	0.386676	0.0384615	1.17398	0.32076	0.0526316	0.576829	0.413743	0.246325	0.957449	0.0647773	0.469592	0.110486	0.826879	0.0833333	0	0.337302	0.0910931	0.514652	0.109649	0.138221	0.0526316	0.352506	0.254205	0.162281	0	0.164454	35.7427	10.2122	35.7427	12.7652	7.65914	38.2957	45.9549	15.3183	33.1896	25.5305	38.2957	7.65914	33.1896	2.55305	2.55305	10.2122	5.1061	7.65914	10.2122	7.65914	15.3183	15.3183	22.9774
Bos_taurus_327679	1.38668	0.0384615	1.17398	0.32076	0.0526316	0.576829	1.41374	0.246325	1.95745	0.0647773	1.46959	0.110486	1.82688	0.0833333	0	0.337302	0.0910931	1.51465	0.109649	0.138221	0.0526316	0.352506	1.2542	0.162281	0	0.164454	35.7427	10.2122	35.7427	12.7652	7.65914	38.2957	45.9549	15.3183	33.1896	25.5305	38.2957	7.65914	33.1896	2.55305	2.55305	10.2122	5.1061	7.65914	10.2122	7.65914	15.3183	15.3183	22.9774
Canis_familiaris_485338	0.386676	0.0384615	2.17398	0.32076	0.0526316	0.576829	0.413743	0.246325	1.95745	0.0647773	1.46959	0.110486	0.826879	0.0833333	0	0.337302	0.0910931	0.514652	0.109649	0.138221	0.0526316	0.352506	0.254205	0.162281	0	0.164454	28.7427	8.21219	28.7427	10.2652	6.15914	30.7957	36.9549	12.3183	26.6896	20.5305	30.7957	6.15914	26.6896	2.05305	2.05305	8.21219	4.1061	6.15914	8.21219	6.15914	12.3183	12.3183	18.4774
Monodelphis_domestica_100019387	0.386676	0.0384615	2.69779	1.32076	1.05263	0.433972	1.41374	0.246325	1.95745	0.0647773	1.32673	0.110486	1.54116	0.0833333	0	0.194444	0.0910931	1.03846	0.109649	0.138221	0.0526316	1.20965	2.2542	1.16228	0	0.164454	22.076	6.30743	22.076	7.88429	4.73057	23.6529	28.3834	9.46114	20.4991	15.7686	23.6529	4.73057	20.4991	1.57686	1.57686	6.30743	3.15371	4.73057	6.30743	4.73057	9.46114	9.46114	14.1917
Ornithorhynchus_anatinus_100083344	0.386676	0.0384615	1.69779	0.32076	1.05263	0.308972	0.413743	0.246325	2.95745	0.0647773	2.32673	1.11049	1.54116	0.0833333	0	1.19444	1.09109	0.0384615	0.109649	0.138221	0.0526316	0.209649	1.2542	0.162281	0	0.164454	20.326	5.80743	20.326	7.25929	4.35557	21.7779	26.1334	8.71114	18.8741	14.5186	21.7779	4.35557	18.8741	1.45186	1.45186	5.80743	2.90371	4.35557	5.80743	4.35557	8.71114	8.71114	13.0667
Xenopus_laevis_379888	0.386676	1.03846	1.47556	0.209649	0.0526316	2.30897	3.30263	0.246325	1.62412	0.0647773	2.21562	0.110486	4.43005	0.0833333	0	2.08333	1.09109	0.0384615	0.109649	0.138221	0.0526316	0.209649	3.2542	1.16228	0	1.05334	18.7704	5.36298	18.7704	6.70373	4.02224	20.1112	24.1334	8.04448	17.4297	13.4075	20.1112	4.02224	17.4297	1.34075	1.34075	5.36298	2.68149	4.02224	5.36298	4.02224	8.04448	8.04448	12.0667
Danio_rerio_58025	0.886676	0.0384615	2.47556	0.109649	1.55263	0.308972	0.302632	0.746325	2.02412	0.564777	2.71562	0.110486	3.93005	0.0833333	0	0.0833333	1.09109	0.538462	0.109649	0.138221	0.0526316	0.609649	1.2542	1.66228	0	0.0533428	24.3704	6.96298	24.3704	8.70373	5.22224	26.1112	31.3334	10.4445	22.6297	17.4075	26.1112	5.22224	22.6297	1.74075	1.74075	6.96298	3.48149	5.22224	6.96298	5.22224	10.4445	10.4445	15.6667
Oryzias_latipes_17132	2.88668	0.0384615	5.47556	2.10965	0.552632	1.30897	1.30263	2.74633	4.02412	0.564777	1.71562	0.110486	4.93005	0.0833333	0	1.08333	0.0910931	1.53846	0.109649	0.138221	0.0526316	0.609649	2.2542	1.66228	0	2.05334	24.3704	6.96298	24.3704	8.70373	5.22224	26.1112	31.3334	10.4445	22.6297	17.4075	26.1112	5.22224	22.6297	1.74075	1.74075	6.96298	3.48149	5.22224	6.96298	5.22224	10.4445	10.4445	15.6667
Ciona_intestinalis_100184393	2.05334	0	6.27685	2.02632	1.05263	2.18718	4.05263	2.07966	5.24206	0.0263158	2.13229	1.11049	4.22493	1	0	1	1.05263	1	0.0263158	1.05489	1.05263	2.02632	2.17087	1.07895	0	2.05334	15.6653	4.47581	15.6653	5.59476	3.35685	16.7843	20.1411	6.71371	14.5464	11.1895	16.7843	3.35685	14.5464	1.11895	1.11895	4.47581	2.2379	3.35685	4.47581	3.35685	6.71371	6.71371	10.0706
Drosophila_melanogaster_Dmel_CG3510	2.30334	2	8.23981	1.27632	0.0526316	3.18718	4.17763	1.07966	5.90873	0.442982	4.42396	0.235486	2.43789	1	0	1.25	1.30263	1.25	0.401316	1.55489	1.55263	0.526316	3.13383	1.91228	0	1.55334	24.7301	7.06575	24.7301	8.83219	5.29931	26.4966	31.7959	10.5986	22.9637	17.6644	26.4966	5.29931	22.9637	1.76644	1.76644	7.06575	3.53288	5.29931	7.06575	5.29931	10.5986	10.5986	15.8979
Culex_quinquefasciatus_CpipJ_CPIJ010895	1.97001	0	4.90648	0.609649	0.0526316	2.85384	1.01096	0.412992	3.74206	1.10965	3.42396	1.90215	2.10456	0	0	0.916667	0.635965	0.25	1.06798	0.554887	0.552632	0.859649	0.967168	1.24561	0	0.886676	36.3968	10.3991	36.3968	12.9989	7.79931	38.9966	46.7959	15.5986	33.797	25.9977	38.9966	7.79931	33.797	2.59977	2.59977	10.3991	5.19954	7.79931	10.3991	7.79931	15.5986	15.5986	23.3979
Aedes_aegypti_AaeL_AAEL010094	2.97001	0	4.90648	1.60965	1.05263	2.85384	1.01096	1.41299	4.74206	2.10965	6.42396	0.902152	2.10456	0	0	0.916667	1.63596	0.25	2.06798	0.554887	1.55263	0.859649	0.967168	1.24561	0	0.886676	36.3968	10.3991	36.3968	12.9989	7.79931	38.9966	46.7959	15.5986	33.797	25.9977	38.9966	7.79931	33.797	2.59977	2.59977	10.3991	5.19954	7.79931	10.3991	7.79931	15.5986	15.5986	23.3979
Anopheles_gambiae_AgaP_AGAP004962	1.97001	0	6.90648	4.60965	1.05263	3.85384	0.510965	1.41299	5.24206	1.10965	4.42396	0.902152	1.10456	1	0	1.91667	1.63596	1.25	2.06798	1.55489	0.552632	1.85965	0.467168	2.24561	0	0.886676	29.3968	8.39909	29.3968	10.4989	6.29931	31.4966	37.7959	12.5986	27.297	20.9977	31.4966	6.29931	27.297	2.09977	2.09977	8.39909	4.19954	6.29931	8.39909	6.29931	12.5986	12.5986	18.8979
Nasonia_vitripennis_100122223	5.05334	1.5	8.73981	2.52632	1.05263	1.18718	0.677632	0.579659	3.40873	0.192982	3.92396	1.23549	1.68789	0.5	1	2	0.552632	2	0.651316	1.55489	1.05263	0.0263158	2.13383	0.912281	0.5	1.55334	28.2301	8.06575	28.2301	10.0822	6.04931	30.2466	36.2959	12.0986	26.2137	20.1644	30.2466	6.04931	26.2137	2.01644	2.01644	8.06575	4.03288	6.04931	8.06575	6.04931	12.0986	12.0986	18.1479
Apis_mellifera_551783	3.05334	0.5	4.73981	0.526316	0.0526316	1.18718	0.677632	1.57966	3.40873	0.192982	4.92396	0.235486	4.68789	0.5	0	1	0.552632	2	0.651316	1.55489	1.05263	1.02632	2.13383	0.912281	0.5	0.553343	28.2301	8.06575	28.2301	10.0822	6.04931	30.2466	36.2959	12.0986	26.2137	20.1644	30.2466	6.04931	26.2137	2.01644	2.01644	8.06575	4.03288	6.04931	8.06575	6.04931	12.0986	12.0986	18.1479
Caenorhabditis_elegans_Y43E12A.1	3.05334	4	12.2398	2.02632	2.05263	8.18718	9.17763	4.07966	7.24206	4.02632	10.2573	2.23549	10.1879	0	1	3	1.05263	1	1.15132	1.05489	4.05263	3.02632	5.13383	4.07895	0	4.05334	18.8968	5.39909	18.8968	6.74886	4.04931	20.2466	24.2959	8.09863	17.547	13.4977	20.2466	4.04931	17.547	1.34977	1.34977	5.39909	2.69954	4.04931	5.39909	4.04931	8.09863	8.09863	12.1479
Strongylocentrotus_purpuratus_576779	2.05334	2	7.23981	2.02632	2.05263	3.18718	2.17763	1.07966	5.24206	1.02632	4.25729	1.23549	3.18789	1	0	2	2.05263	1	0.151316	1.05489	0.0526316	1.02632	4.13383	2.07895	1	2.05334	16.8968	4.82766	16.8968	6.03457	3.62074	18.1037	21.7245	7.24149	15.6899	12.0691	18.1037	3.62074	15.6899	1.20691	1.20691	4.82766	2.41383	3.62074	4.82766	3.62074	7.24149	7.24149	10.8622
Hydra_magnipapillata_100204331	3.05334	1	7.21124	1.02632	1.05263	3.15861	1.55263	0.0796586	3.18492	0.526316	2.13229	0.0533428	0.159317	0	0	0	1.05263	1	1.02632	1.02632	0.552632	1.02632	7.10526	0.578947	1	3.05334	21.7468	6.21337	21.7468	7.76671	4.66003	23.3001	27.9602	9.32006	20.1935	15.5334	23.3001	4.66003	20.1935	1.55334	1.55334	6.21337	3.10669	4.66003	6.21337	4.66003	9.32006	9.32006	13.9801
Nematostella_vectensis_NEMVE_v1g126046	3.05334	0	8.21124	1.02632	0.0526316	2.15861	4.55263	0.0796586	5.18492	0.526316	3.13229	2.05334	5.15932	0	0	1	2.05263	1	1.02632	1.02632	1.55263	1.02632	1.10526	1.57895	0	3.05334	21.7468	6.21337	21.7468	7.76671	4.66003	23.3001	27.9602	9.32006	20.1935	15.5334	23.3001	4.66003	20.1935	1.55334	1.55334	6.21337	3.10669	4.66003	6.21337	4.66003	9.32006	9.32006	13.9801
Monosiga_brevicollis_MONBRDRAFT_8459	2.02632	3	9.18421	1.02632	1.05263	3.13158	2.05263	0.0526316	6.15789	2.02632	6.10526	1.02632	6.10526	0	0	2	1.05263	2	1.02632	1.02632	0.0526316	2.02632	0.105263	2.07895	1	2.02632	14.3684	4.10526	14.3684	5.13158	3.07895	15.3947	18.4737	6.15789	13.3421	10.2632	15.3947	3.07895	13.3421	1.02632	1.02632	4.10526	2.05263	3.07895	4.10526	3.07895	6.15789	6.15789	9.23684
Entamoeba_dispar_EDI_279800	7	3	8	4	2	6	7	5	7	2	10	2	5	1	0	1	2	3	2	1	5	1	5	2	0	5	21	6	21	7.5	4.5	22.5	27	9	19.5	15	22.5	4.5	19.5	1.5	1.5	6	3	4.5	6	4.5	9	9	13.5
Dictyostelium_discoideum_DDB_0185035	4	1	4	1	0	2	4	2	4	0	4	0	2	0	0	3	0	1	0	2	1	2	3	1	1	2	21	6	21	7.5	4.5	22.5	27	9	19.5	15	22.5	4.5	19.5	1.5	1.5	6	3	4.5	6	4.5	9	9	13.5
Number of all observed replacements/Number of all sites analyzed	75	32	195	52	25	86	85	45	141	39	128	27	107	10	3	42	34	31	20	26	40	40	69	55	8	50	1162	332	1162	415	249	1245	1494	498	1079	830	1245	249	1079	83	83	332	166	249	332	249	498	498	747
																										1465
Number of all expected replacements	111.467	31.8478	111.467	39.8098	23.8859	119.429	143.315	47.7717	103.505	79.6196	119.429	23.8859	103.505	7.96196	7.96196	31.8478	15.9239	23.8859	31.8478	23.8859	47.7717	47.7717	71.6576	39.8098	7.96196	47.7717
χ2	11.9306	0.000727111	62.5985	3.73279	0.0519674	9.35717	23.7286	0.160818	13.5823	20.7229	0.615059	0.406006	0.117984	0.521683	3.09233	3.23622	20.5191	2.11886	4.40755	0.187121	1.26434	1.26434	0.0985643	5.79613	0.000181778	0.103935
The secondary structure element category with the number of repalcements observed: significantly greater than expected (+), significantly less than expected (-) , close to that of expected (N)	N	N	+	N	N	N	N	N	N	N	N	N	N	N	N	N	N	N	N	N	N	N	N	N	N	N
[truncated: 3 more columns]
