# Supplementary material for: Molecular evolution of cyclin proteins in animals and fungi
Source: BMC Evol Biol. 2011 Jul 28;11:224. doi: 10.1186/1471-2148-11-224 (PMC3162929; doi:10.1186/1471-2148-11-224)
Supplement: Additional file 6 — The packed archive contains MS Excel 2007 files. Each file represents the following data: (1) the expected and observed numbers of amino acid replacements for each secondary structure element of animal A-, B-, B3-, D- and E-cyclins and fungal B-cyclins; (2) the probabilities p of its observation under the assumption that fixed replacements are distributed evenly in the protein. [file 1471-2148-11-224-S6.GZ › cyclinB_fungi.xlsx]

## Sheet: secondary_structure
Amino acid number in gapless alignment	Secondary structure element
1	U1
2	H1
3	H1
4	H1
5	H1
6	H1
7	H1
8	H1
9	H1
10	H1
11	H1
12	H1
13	H1
14	H1
15	H1
16	U2
17	U2
18	U2
19	U2
20	H2
21	H2
22	H2
23	H2
24	H2
25	H2
26	H2
27	H2
28	H2
29	H2
30	H2
31	H2
32	H2
33	H2
34	H2
35	U3
36	U3
37	U3
38	H3
39	H3
40	H3
41	H3
42	H3
43	H3
44	H3
45	H3
46	H3
47	H3
48	H3
49	H3
50	H3
51	H3
52	H3
53	H3
54	H3
55	H3
56	U4
57	U4
58	U4
59	U4
60	U4
61	U4
62	H4
63	H4
64	H4
65	H4
66	H4
67	H4
68	U5
69	U5
70	U5
71	U5
72	U5
73	U5
74	H5
75	H5
76	H5
77	H5
78	H5
79	H5
80	H5
81	H5
82	H5
83	H5
84	H5
85	H5
86	H5
87	U6
88	U6
89	U6
90	U6
91	U6
92	U6
93	U6
94	U6
95	U6
96	H6
97	H6
98	H6
99	H6
100	H6
101	H6
102	H6
103	H6
104	H6
105	H6
106	U7
107	U7
108	U7
109	U7
110	U7
111	H7
112	H7
113	H7
114	H7
115	H7
116	H7
117	H7
118	H7
119	H7
120	H7
121	H7
122	H7
123	H7
124	H7
125	H7
126	U8
127	H8
128	H8
129	H8
130	U9
131	U9
132	U9
133	U9
134	U9
135	U9
136	H9
137	H9
138	H9
139	H9
140	H9
141	H9
142	H9
143	H9
144	H9
145	H9
146	H9
147	H9
148	H9
149	U10
150	H10
151	H10
152	U11
153	U11
154	U11
155	U11
156	U11
157	U11
158	H11
159	H11
160	H11
161	H11
162	H11
163	H11
164	H11
165	H11
166	H11
167	H11
168	H11
169	H11
170	U12
171	U12
172	U12
173	U12
174	H12
175	H12
176	H12
177	H12
178	H12
179	U13
180	U13
181	U13
182	H13
183	U14
184	H14

## Sheet: aaml
	Number of replacemets from the root to the terminal branch																												Number of sites analyzed
Terminal branch/Secondary structure element	H1	H10	H11	H12	H13	H14	H2	H3	H4	H5	H6	H7	H8	H9	U1	U10	U11	U12	U13	U14	U2	U3	U4	U5	U6	U7	U8	U9	H1	H10	H11	H12	H13	H14	H2	H3	H4	H5	H6	H7	H8	H9	U1	U10	U11	U12	U13	U14	U2
Giardia_lamblia_GL50803_3977	6.33333	0	9	3	1	0	8	11	5	6	5	8.33333	3	7	1	0	1	2	3	1	2	0	3	6	3	4.33333	1	4	18.6667	2.66667	16	6.66667	1.33333	1.33333	20	24	8	17.3333	13.3333	20	4	17.3333	1.33333	1.33333	8	5.33333	4	1.33333	5.33333
Leishmania_major_LmjF25.1470	7.83333	2.5	14.5	2	0	0	3.5	4.5	5	7.5	6	11.8333	2.5	7	0.5	0.5	6	2.5	0	1.5	0.5	2.5	2	1.5	3	6.33333	1.5	2	25.6667	3.66667	22	9.16667	1.83333	1.83333	27.5	33	11	23.8333	18.3333	27.5	5.5	23.8333	1.83333	1.83333	11	7.33333	5.5	1.83333	7.33333
Trypanosoma_cruzi_506711.30	2.83333	0.5	5.5	1	1	0	4.5	5.5	1	5.5	7	6.83333	0.5	3	0.5	0.5	4	1.5	1	0.5	0.5	1.5	1	3.5	2	2.33333	0.5	1	25.6667	3.66667	22	9.16667	1.83333	1.83333	27.5	33	11	23.8333	18.3333	27.5	5.5	23.8333	1.83333	1.83333	11	7.33333	5.5	1.83333	7.33333
Neosartorya_fischeri_NFIA_104100	0.35827	0.15625	3.30966	0.118056	0.03125	1.03125	0.09375	1	0.5	2.53125	0.09375	0.538826	0.0625	0.590909	0.125	0	0.125	0.416667	0.03125	0.03125	0.0868056	0.15625	0.490215	1.40341	0.892361	0.09375	0	1.80271	27.4023	3.91461	23.4876	9.78652	1.9573	1.9573	29.3596	35.2315	11.7438	25.445	19.573	29.3596	5.87191	25.445	1.9573	1.9573	11.7438	7.82922	5.87191	1.9573	7.82922
Aspergillus_nidulans_AN3648.2	0.35827	0.15625	3.30966	0.118056	0.03125	0.03125	0.09375	1	0.5	2.53125	0.09375	0.538826	0.0625	3.59091	0.125	0	0.125	0.416667	0.03125	0.03125	0.0868056	0.15625	0.490215	2.40341	0.892361	0.09375	0	1.80271	27.4023	3.91461	23.4876	9.78652	1.9573	1.9573	29.3596	35.2315	11.7438	25.445	19.573	29.3596	5.87191	25.445	1.9573	1.9573	11.7438	7.82922	5.87191	1.9573	7.82922
Botryotinia_fuckeliana_BC1G_03287	0.35827	0.65625	0.809659	0.118056	0.03125	0.03125	0.09375	0.5	0.5	1.36458	0.09375	0.538826	0.0625	1.09091	0.125	0	1.125	0.583333	0.03125	0.03125	0.253472	0.322917	0.490215	0.403409	0.725694	0.59375	0	1.63605	29.7356	4.24794	25.4876	10.6199	2.12397	2.12397	31.8596	38.2315	12.7438	27.6116	21.2397	31.8596	6.37191	27.6116	2.12397	2.12397	12.7438	8.49588	6.37191	2.12397	8.49588
Sclerotinia_sclerotiorum_SS1G_06752	0.35827	0.65625	0.809659	0.118056	0.03125	0.03125	0.09375	0.5	0.5	1.36458	0.09375	0.538826	0.0625	1.09091	0.125	0	1.125	0.583333	0.03125	0.03125	0.253472	0.322917	0.490215	0.403409	0.725694	0.59375	0	1.63605	29.7356	4.24794	25.4876	10.6199	2.12397	2.12397	31.8596	38.2315	12.7438	27.6116	21.2397	31.8596	6.37191	27.6116	2.12397	2.12397	12.7438	8.49588	6.37191	2.12397	8.49588
Magnaporthe_grisea_MGG_05646	0.691604	2.15625	5.05966	0.118056	0.03125	0.03125	1.09375	0.75	1.5	2.44792	1.09375	4.78883	0.0625	5.59091	0.125	0	2.375	1.58333	0.03125	0.03125	1.25347	0.322917	1.49021	1.65341	0.725694	0.09375	0	2.63605	30.9023	4.41461	26.4876	11.0365	2.2073	2.2073	33.1096	39.7315	13.2438	28.695	22.073	33.1096	6.62191	28.695	2.2073	2.2073	13.2438	8.82922	6.62191	2.2073	8.82922
Neurospora_crassa_NCU02758	0.691604	1.15625	1.55966	0.118056	0.03125	0.03125	0.09375	1.75	1	1.44792	0.09375	0.788826	0.0625	0.590909	0.125	0	0.375	0.583333	1.03125	0.03125	0.253472	0.322917	0.490215	1.65341	0.725694	0.09375	0	1.63605	37.9023	5.41461	32.4876	13.5365	2.7073	2.7073	40.6096	48.7315	16.2438	35.195	27.073	40.6096	8.12191	35.195	2.7073	2.7073	16.2438	10.8292	8.12191	2.7073	10.8292
Podospora_anserina_PODANSg2116	1.6916	0.15625	5.55966	0.118056	0.03125	0.03125	0.09375	0.75	1	3.44792	0.09375	1.78883	0.0625	4.59091	0.125	0	0.375	0.583333	0.03125	0.03125	0.253472	0.322917	0.490215	0.653409	0.725694	0.09375	0	0.636048	37.9023	5.41461	32.4876	13.5365	2.7073	2.7073	40.6096	48.7315	16.2438	35.195	27.073	40.6096	8.12191	35.195	2.7073	2.7073	16.2438	10.8292	8.12191	2.7073	10.8292
Fusarium_graminearum_FG01291.1	0.35827	1.15625	3.05966	1.11806	0.03125	0.03125	2.09375	1.75	3.5	1.11458	1.09375	1.78883	0.0625	2.59091	0.125	0	0.375	0.583333	1.03125	1.03125	0.253472	0.322917	0.490215	0.653409	0.725694	0.09375	0	0.636048	26.2356	3.74794	22.4876	9.36985	1.87397	1.87397	28.1096	33.7315	11.2438	24.3616	18.7397	28.1096	5.62191	24.3616	1.87397	1.87397	11.2438	7.49588	5.62191	1.87397	7.49588
Schizosaccharomyces_pombe_SPBC582.03	1.23327	0.03125	5.30966	0.118056	0.03125	0.03125	0.09375	2.125	0.125	2.15625	0.09375	3.41383	2.0625	3.21591	1	0	1	0.291667	0.03125	0.03125	0.0868056	1.03125	1.24021	1.15341	1.26736	1.09375	0	1.17771	18.6523	2.66461	15.9876	6.66152	1.3323	1.3323	19.9846	23.9815	7.99382	17.32	13.323	19.9846	3.99691	17.32	1.3323	1.3323	7.99382	5.32922	3.99691	1.3323	5.32922
Malassezia_globosa_MGL_2582	4.73327	0.03125	6.30966	2.61806	0.03125	0.03125	1.59375	2.125	2.125	4.15625	0.09375	1.80271	0.5625	3.71591	0	0	1.5	1.68056	1.03125	1.03125	0.0868056	0.53125	0.240215	0.153409	3.76736	0.09375	0	2.17771	24.0967	3.44239	20.6543	8.60596	1.72119	1.72119	25.8179	30.9815	10.3272	22.3755	17.2119	25.8179	5.16358	22.3755	1.72119	1.72119	10.3272	6.88477	5.16358	1.72119	6.88477
Cryptococcus_neoformans_CNJ00160	3.73327	0.03125	6.30966	1.61806	0.03125	0.03125	3.59375	3.125	3.125	4.15625	2.09375	3.80271	0.5625	6.71591	1	0	1.5	1.68056	0.03125	0.03125	0.0868056	0.53125	2.24021	1.15341	2.76736	1.09375	0	1.17771	24.0967	3.44239	20.6543	8.60596	1.72119	1.72119	25.8179	30.9815	10.3272	22.3755	17.2119	25.8179	5.16358	22.3755	1.72119	1.72119	10.3272	6.88477	5.16358	1.72119	6.88477
Kluyveromyces_lactis_KLLA0D15543g	1.71379	0.316964	2.36161	0.760913	0.174107	0.03125	1.12946	2.05357	0.767857	1.29911	0.09375	0.49752	0.598214	1.41071	0.392857	0.25	0.428571	0.46627	0.03125	0.03125	0.336806	0.424107	0.542163	1.20536	0.410218	0.236607	0	0.62252	28.324	4.04628	24.2777	10.1157	2.02314	2.02314	30.3471	36.4165	12.1388	26.3008	20.2314	30.3471	6.06942	26.3008	2.02314	2.02314	12.1388	8.09256	6.06942	2.02314	8.09256
Ashbya_gossypii_AGOS_AAR099W	1.71379	0.316964	6.36161	0.760913	0.174107	0.03125	1.12946	2.05357	0.767857	1.29911	0.09375	1.49752	0.598214	1.41071	0.392857	0.25	1.42857	0.46627	0.03125	0.03125	0.336806	1.42411	0.542163	1.20536	1.41022	0.236607	0	0.62252	28.324	4.04628	24.2777	10.1157	2.02314	2.02314	30.3471	36.4165	12.1388	26.3008	20.2314	30.3471	6.06942	26.3008	2.02314	2.02314	12.1388	8.09256	6.06942	2.02314	8.09256
Saccharomyces_cerevisiae_YGR108W	3.21379	0.316964	7.36161	1.26091	0.174107	0.03125	0.629464	3.05357	1.26786	6.29911	0.09375	1.99752	0.598214	1.91071	0.392857	0.25	0.428571	1.46627	0.53125	0.03125	0.336806	0.424107	1.54216	0.705357	6.41022	0.236607	0	0.62252	28.324	4.04628	24.2777	10.1157	2.02314	2.02314	30.3471	36.4165	12.1388	26.3008	20.2314	30.3471	6.06942	26.3008	2.02314	2.02314	12.1388	8.09256	6.06942	2.02314	8.09256
Vanderwaltozyma_polyspora_Kpol_1006p2	2.21379	0.316964	3.36161	2.26091	0.174107	0.03125	1.62946	1.05357	2.26786	2.29911	0.09375	2.99752	1.59821	0.910714	0.392857	0.25	0.428571	0.46627	0.53125	0.03125	0.336806	0.424107	0.542163	0.705357	0.410218	0.236607	0	0.62252	28.324	4.04628	24.2777	10.1157	2.02314	2.02314	30.3471	36.4165	12.1388	26.3008	20.2314	30.3471	6.06942	26.3008	2.02314	2.02314	12.1388	8.09256	6.06942	2.02314	8.09256
Debaryomyces_hansenii_DEHA0A02189g	3.38046	0.316964	6.36161	0.260913	0.174107	0.03125	2.04613	2.55357	0.934524	1.29911	0.09375	1.83085	0.348214	3.74405	0.142857	0	0.761905	0.799603	0.364583	0.03125	0.0868056	0.174107	0.292163	0.53869	1.07688	0.236607	0	2.20585	29.4906	4.21295	25.2777	10.5324	2.10647	2.10647	31.5971	37.9165	12.6388	27.3842	21.0647	31.5971	6.31942	27.3842	2.10647	2.10647	12.6388	8.4259	6.31942	2.10647	8.4259
Pichia_stipitis_PICST_81868	1.38046	0.316964	9.36161	0.260913	0.174107	0.03125	2.04613	2.55357	0.934524	2.29911	0.09375	2.83085	0.348214	1.74405	0.142857	0	0.761905	0.799603	0.364583	0.03125	0.0868056	0.174107	0.292163	1.53869	1.07688	0.236607	0	2.20585	29.4906	4.21295	25.2777	10.5324	2.10647	2.10647	31.5971	37.9165	12.6388	27.3842	21.0647	31.5971	6.31942	27.3842	2.10647	2.10647	12.6388	8.4259	6.31942	2.10647	8.4259
Candida_albicans_CaO19.1446	1.38046	0.316964	5.36161	0.260913	0.174107	0.03125	3.04613	5.55357	0.934524	6.29911	0.09375	2.83085	0.348214	1.74405	0.142857	0	0.761905	0.799603	1.36458	1.03125	1.08681	0.174107	0.292163	0.53869	1.07688	0.236607	0	0.705853	22.4906	3.21295	19.2777	8.03237	1.60647	1.60647	24.0971	28.9165	9.63885	20.8842	16.0647	24.0971	4.81942	20.8842	1.60647	1.60647	9.63885	6.4259	4.81942	1.60647	6.4259
Saccharomyces_cerevisiae_YPR120C	1.43125	2.43125	9.21875	1.32917	1.06458	0.23125	2.89375	2.25833	2.25833	4.02292	0.59375	7.38958	1.0625	4.99167	0.2	1.53333	0.866667	2.925	0.43125	1.06458	0.697917	1.23125	0.49375	0.795833	0.35625	1.09375	0.2	4.76458	29.5129	4.21612	25.2967	10.5403	2.10806	2.10806	31.6209	37.9451	12.6484	27.4048	21.0806	31.6209	6.32418	27.4048	2.10806	2.10806	12.6484	8.43225	6.32418	2.10806	8.43225
Candida_glabrata_CAGL0D04642g	2.43125	1.43125	6.21875	4.32917	2.06458	1.23125	2.89375	2.25833	1.25833	7.02292	1.59375	7.38958	2.0625	5.99167	0.2	0.533333	0.866667	1.925	1.43125	2.06458	0.697917	1.23125	1.49375	0.795833	4.35625	1.09375	1.2	2.76458	29.5129	4.21612	25.2967	10.5403	2.10806	2.10806	31.6209	37.9451	12.6484	27.4048	21.0806	31.6209	6.32418	27.4048	2.10806	2.10806	12.6484	8.43225	6.32418	2.10806	8.43225
Vanderwaltozyma_polyspora_Kpol_359p1	3.43125	0.43125	5.21875	3.32917	0.564583	1.23125	0.89375	3.25833	2.25833	7.02292	0.09375	3.88958	0.0625	3.99167	1.2	0.533333	0.866667	0.925	3.43125	0.564583	0.697917	0.23125	0.49375	0.795833	1.35625	0.09375	0.2	0.764583	22.5129	3.21612	19.2967	8.04031	1.60806	1.60806	24.1209	28.9451	9.64837	20.9048	16.0806	24.1209	4.82418	20.9048	1.60806	1.60806	9.64837	6.43225	4.82418	1.60806	6.43225
Kluyveromyces_lactis_KLLA0D15565g	3.43125	3.43125	10.2188	0.6625	1.23125	1.23125	2.39375	4.425	0.925	7.35625	2.09375	9.55625	2.0625	7.825	0.2	0.2	3.2	1.925	0.43125	0.23125	0.03125	0.23125	0.49375	0.9625	1.35625	2.09375	0.2	5.43125	24.8462	3.54946	21.2967	8.87364	1.77473	1.77473	26.6209	31.9451	10.6484	23.0715	17.7473	26.6209	5.32418	23.0715	1.77473	1.77473	10.6484	7.09891	5.32418	1.77473	7.09891
Ashbya_gossypii_AGOS_AAR100C	2.43125	1.43125	9.21875	1.6625	0.23125	1.23125	3.39375	2.425	0.925	6.35625	0.09375	7.55625	1.0625	6.825	0.2	1.2	4.2	1.925	0.43125	0.23125	0.03125	1.23125	0.49375	1.9625	0.35625	1.09375	0.2	2.43125	24.8462	3.54946	21.2967	8.87364	1.77473	1.77473	26.6209	31.9451	10.6484	23.0715	17.7473	26.6209	5.32418	23.0715	1.77473	1.77473	10.6484	7.09891	5.32418	1.77473	7.09891
Debaryomyces_hansenii_DEHA0G25520g	2.29315	0.142361	4.69296	0.173611	0.142361	0.174107	1.45883	0.869048	0.847222	2.67808	0.704861	1.33085	1.45933	1.73413	0.378968	0	1.45833	0.378968	1.02133	0.142361	0.285218	0.03125	0.347718	2.10813	0.910218	0.204861	0	2.05308	31.4097	4.4871	26.9226	11.2178	2.24355	2.24355	33.6533	40.3839	13.4613	29.1662	22.4355	33.6533	6.73065	29.1662	2.24355	2.24355	13.4613	8.97421	6.73065	2.24355	8.97421
Pichia_stipitis_PICST_82085	1.29315	0.142361	3.69296	0.173611	0.142361	0.174107	0.458829	0.869048	0.847222	2.67808	0.704861	1.33085	0.459325	1.73413	0.378968	0	0.458333	1.37897	1.02133	0.142361	0.285218	0.03125	0.347718	1.10813	0.910218	0.204861	0	1.05308	31.4097	4.4871	26.9226	11.2178	2.24355	2.24355	33.6533	40.3839	13.4613	29.1662	22.4355	33.6533	6.73065	29.1662	2.24355	2.24355	13.4613	8.97421	6.73065	2.24355	8.97421
Candida_albicans_CaO19.7186	1.79315	0.142361	3.69296	0.173611	0.142361	0.174107	1.45883	0.869048	0.347222	1.67808	0.204861	1.33085	0.459325	2.23413	0.378968	0	0.458333	0.378968	0.521329	1.14236	1.28522	0.03125	0.347718	1.10813	0.410218	0.204861	0	0.553075	24.4097	3.4871	20.9226	8.71776	1.74355	1.74355	26.1533	31.3839	10.4613	22.6662	17.4355	26.1533	5.23065	22.6662	1.74355	1.74355	10.4613	6.97421	5.23065	1.74355	6.97421
Kluyveromyces_lactis_KLLA0C16445g	2.79315	1.14236	3.44296	1.17361	0.642361	0.174107	1.70883	2.86905	2.09722	5.84474	0.704861	3.74752	3.45933	1.98413	1.37897	0	0.125	0.378968	2.27133	1.14236	0.535218	0.28125	0.347718	0.691468	2.16022	0.454861	1	1.80308	30.2431	4.32044	25.9226	10.8011	2.16022	2.16022	32.4033	38.8839	12.9613	28.0828	21.6022	32.4033	6.48065	28.0828	2.16022	2.16022	12.9613	8.64087	6.48065	2.16022	8.64087
Ashbya_gossypii_AGOS_ADR068W	5.79315	0.142361	5.44296	0.173611	0.642361	0.174107	0.708829	1.86905	4.09722	4.84474	0.704861	2.74752	1.45933	2.98413	1.37897	0	1.125	1.37897	1.27133	0.142361	0.535218	0.28125	0.347718	0.691468	1.16022	1.45486	0	0.803075	30.2431	4.32044	25.9226	10.8011	2.16022	2.16022	32.4033	38.8839	12.9613	28.0828	21.6022	32.4033	6.48065	28.0828	2.16022	2.16022	12.9613	8.64087	6.48065	2.16022	8.64087
Saccharomyces_cerevisiae_YDL155W	3.29315	0.142361	4.94296	2.17361	0.142361	0.174107	3.70883	4.36905	3.09722	11.8447	0.204861	3.24752	1.95933	2.48413	1.37897	0	1.125	2.87897	1.77133	1.14236	0.535218	2.28125	0.347718	4.69147	0.660218	0.454861	0	2.80308	30.2431	4.32044	25.9226	10.8011	2.16022	2.16022	32.4033	38.8839	12.9613	28.0828	21.6022	32.4033	6.48065	28.0828	2.16022	2.16022	12.9613	8.64087	6.48065	2.16022	8.64087
Vanderwaltozyma_polyspora_Kpol_461p10	1.29315	0.142361	3.94296	1.17361	0.142361	0.174107	0.708829	2.36905	1.09722	3.84474	0.204861	2.24752	0.959325	3.48413	0.378968	0	0.125	0.878968	0.771329	0.142361	0.535218	0.28125	0.347718	0.691468	2.66022	0.454861	0	0.803075	30.2431	4.32044	25.9226	10.8011	2.16022	2.16022	32.4033	38.8839	12.9613	28.0828	21.6022	32.4033	6.48065	28.0828	2.16022	2.16022	12.9613	8.64087	6.48065	2.16022	8.64087
Yarrowia_lipolytica_YALI0B19206g	1.36458	1.14236	5.12153	0.173611	0.142361	0.03125	1.31597	1.58333	0.347222	3.05903	1.20486	0.711806	1.17361	1.80556	0.236111	0	0.125	0.236111	0.378472	0.142361	0.142361	1.03125	0.204861	1.29861	1.26736	0.204861	1	0.267361	17.7431	2.53472	15.2083	6.33681	1.26736	1.26736	19.0104	22.8125	7.60417	16.4757	12.6736	19.0104	3.80208	16.4757	1.26736	1.26736	7.60417	5.06944	3.80208	1.26736	5.06944
Neosartorya_fischeri_NFIA_091410	1.36458	0.142361	3.99653	0.173611	1.14236	0.03125	1.31597	2.45833	0.347222	1.93403	1.20486	1.71181	1.17361	3.68056	0.111111	0	1	2.23611	0.253472	0.142361	0.142361	0.03125	0.204861	0.173611	2.26736	0.204861	0	0.142361	15.9931	2.28472	13.7083	5.71181	1.14236	1.14236	17.1354	20.5625	6.85417	14.8507	11.4236	17.1354	3.42708	14.8507	1.14236	1.14236	6.85417	4.56944	3.42708	1.14236	4.56944
Entamoeba_dispar_EDI_279800	8	2	7	4	1	0	6	7	5	7	2	10	2	5	1	0	2	3	3	1	2	1	5	1	5	2	0	5	21	3	18	7.5	1.5	1.5	22.5	27	9	19.5	15	22.5	4.5	19.5	1.5	1.5	9	6	4.5	1.5	6
Dictyostelium_discoideum_DDB_0185035	3	0	4	1	0	0	2	4	2	4	0	3	0	2	0	0	4	0	1	0	0	2	2	2	3	1	1	2	21	3	18	7.5	1.5	1.5	22.5	27	9	19.5	15	22.5	4.5	19.5	1.5	1.5	9	6	4.5	1.5	6
Number of all observed replacements/Number of all sites analyzed	92	26	201	40	13	8	70	99	61	148	36	129	35	122	16	6	48	43	30	16	17	23	32	50	62	31	8	65	994	142	852	355	71	71	1065	1278	426	923	710	1065	213	923	71	71	426	284	213	71	284
																												1527
Number of all expected replacements	116.185	16.5978	99.587	41.4946	8.29891	8.29891	124.484	149.38	49.7935	107.886	82.9891	124.484	24.8967	107.886	8.29891	8.29891	49.7935	33.1957	24.8967	8.29891	33.1957	24.8967	49.7935	49.7935	74.6902	41.4946	8.29891	49.7935
χ2	5.03425	5.32605	103.273	0.0538318	2.66303	0.0107664	23.8463	16.9914	2.52214	14.9152	26.6056	0.163853	4.09997	1.84648	7.14633	0.636831	0.0645981	2.89572	1.04605	7.14633	7.90161	0.144502	6.35842	0.000856563	2.15613	2.65422	0.0107664	4.64395
The secondary structure element category with the number of repalcements observed: significantly greater than expected (+), significantly less than expected (-) , close to that of expected (N)	N	N	+	N	N	N	N	N	N	N	N	N	N	N	N	N	N	N	N	N	N	N	N	N	N	N	N	N
[truncated: 7 more columns]

## Sheet: fastml
	Number of replacemets from the root to the terminal branch																												Number of sites analyzed
Terminal branch/Secondary structure element	H1	H10	H11	H12	H13	H14	H2	H3	H4	H5	H6	H7	H8	H9	U1	U10	U11	U12	U13	U14	U2	U3	U4	U5	U6	U7	U8	U9	H1	H10	H11	H12	H13	H14	H2	H3	H4	H5	H6	H7	H8	H9	U1	U10	U11	U12	U13	U14	U2
Giardia_lamblia_GL50803_3977	6	0	7.33333	2.33333	1	0	8	11	5	5	5	8.33333	3	7	1	0	1.33333	2	3	1	2	0	3	6	2	5.33333	1	3	18.6667	2.66667	16	6.66667	1.33333	1.33333	20	24	8	17.3333	13.3333	20	4	17.3333	1.33333	1.33333	8	5.33333	4	1.33333	5.33333
Leishmania_major_LmjF25.1470	6	2.5	12.3333	1.83333	0	0	5	5.5	5	6.5	7	10.8333	2.5	7	0.5	0.5	6.83333	2.5	0	1.5	0.5	2.5	1.5	1.5	3	5.83333	1.5	2	25.6667	3.66667	22	9.16667	1.83333	1.83333	27.5	33	11	23.8333	18.3333	27.5	5.5	23.8333	1.83333	1.83333	11	7.33333	5.5	1.83333	7.33333
Trypanosoma_cruzi_506711.30	3	0.5	7.33333	0.833333	1	0	4	4.5	1	6.5	6	5.83333	0.5	3	0.5	0.5	3.83333	1.5	1	0.5	0.5	1.5	1.5	3.5	2	1.83333	0.5	1	25.6667	3.66667	22	9.16667	1.83333	1.83333	27.5	33	11	23.8333	18.3333	27.5	5.5	23.8333	1.83333	1.83333	11	7.33333	5.5	1.83333	7.33333
Neosartorya_fischeri_NFIA_104100	0.369318	0.15625	3.44508	0.118056	0.03125	1.03125	0.09375	1	0.524306	2.49306	0.09375	0.507576	0.09375	0.646465	0.15625	0	0.15625	0.305556	0.03125	0.03125	0.0868056	0.15625	0.403409	1.46307	0.892361	0.153409	0	1.83396	27.4023	3.91461	23.4876	9.78652	1.9573	1.9573	29.3596	35.2315	11.7438	25.445	19.573	29.3596	5.87191	25.445	1.9573	1.9573	11.7438	7.82922	5.87191	1.9573	7.82922
Aspergillus_nidulans_AN3648.2	0.369318	0.15625	3.44508	0.118056	0.03125	0.03125	0.09375	1	0.524306	2.49306	0.09375	0.507576	0.09375	3.64646	0.15625	0	0.15625	0.305556	0.03125	0.03125	0.0868056	0.15625	0.403409	2.46307	0.892361	0.153409	0	1.83396	27.4023	3.91461	23.4876	9.78652	1.9573	1.9573	29.3596	35.2315	11.7438	25.445	19.573	29.3596	5.87191	25.445	1.9573	1.9573	11.7438	7.82922	5.87191	1.9573	7.82922
Botryotinia_fuckeliana_BC1G_03287	0.369318	0.65625	0.945076	0.118056	0.03125	0.03125	0.09375	0.5	0.524306	1.65972	0.09375	0.507576	0.09375	1.14646	0.15625	0	1.15625	0.472222	0.03125	0.03125	0.253472	0.322917	0.403409	0.463068	0.725694	0.653409	0	1.6673	29.7356	4.24794	25.4876	10.6199	2.12397	2.12397	31.8596	38.2315	12.7438	27.6116	21.2397	31.8596	6.37191	27.6116	2.12397	2.12397	12.7438	8.49588	6.37191	2.12397	8.49588
Sclerotinia_sclerotiorum_SS1G_06752	0.369318	0.65625	0.945076	0.118056	0.03125	0.03125	0.09375	0.5	0.524306	1.65972	0.09375	0.507576	0.09375	1.14646	0.15625	0	1.15625	0.472222	0.03125	0.03125	0.253472	0.322917	0.403409	0.463068	0.725694	0.653409	0	1.6673	29.7356	4.24794	25.4876	10.6199	2.12397	2.12397	31.8596	38.2315	12.7438	27.6116	21.2397	31.8596	6.37191	27.6116	2.12397	2.12397	12.7438	8.49588	6.37191	2.12397	8.49588
Magnaporthe_grisea_MGG_05646	0.702652	2.15625	5.19508	0.118056	0.03125	0.03125	1.09375	0.75	1.52431	1.90972	1.09375	4.75758	0.09375	5.64646	0.15625	0	2.40625	1.47222	0.03125	0.03125	1.25347	0.322917	1.40341	1.71307	0.725694	0.153409	0	2.6673	30.9023	4.41461	26.4876	11.0365	2.2073	2.2073	33.1096	39.7315	13.2438	28.695	22.073	33.1096	6.62191	28.695	2.2073	2.2073	13.2438	8.82922	6.62191	2.2073	8.82922
Neurospora_crassa_NCU02758	0.702652	1.15625	2.19508	0.118056	0.03125	0.03125	0.09375	1.75	1.02431	0.909722	0.09375	0.757576	0.09375	0.646465	0.15625	0	0.40625	0.472222	1.03125	0.03125	0.253472	0.322917	0.403409	1.71307	0.725694	0.153409	0	1.6673	37.9023	5.41461	32.4876	13.5365	2.7073	2.7073	40.6096	48.7315	16.2438	35.195	27.073	40.6096	8.12191	35.195	2.7073	2.7073	16.2438	10.8292	8.12191	2.7073	10.8292
Podospora_anserina_PODANSg2116	1.70265	0.15625	5.19508	0.118056	0.03125	0.03125	0.09375	0.75	1.02431	2.90972	0.09375	1.75758	0.09375	4.64646	0.15625	0	0.40625	0.472222	0.03125	0.03125	0.253472	0.322917	0.403409	0.713068	0.725694	0.153409	0	0.667298	37.9023	5.41461	32.4876	13.5365	2.7073	2.7073	40.6096	48.7315	16.2438	35.195	27.073	40.6096	8.12191	35.195	2.7073	2.7073	16.2438	10.8292	8.12191	2.7073	10.8292
Fusarium_graminearum_FG01291.1	0.369318	1.15625	3.19508	1.11806	0.03125	0.03125	2.09375	1.75	3.52431	1.90972	1.09375	1.75758	0.09375	2.64646	0.15625	0	0.40625	0.472222	1.03125	1.03125	0.253472	0.322917	0.403409	0.713068	0.725694	0.153409	0	0.667298	26.2356	3.74794	22.4876	9.36985	1.87397	1.87397	28.1096	33.7315	11.2438	24.3616	18.7397	28.1096	5.62191	24.3616	1.87397	1.87397	11.2438	7.49588	5.62191	1.87397	7.49588
Schizosaccharomyces_pombe_SPBC582.03	1.24432	0.03125	6.44508	0.118056	0.03125	0.03125	0.09375	3.125	0.149306	2.24306	0.09375	3.38258	2.09375	3.27146	1.03125	0	1.03125	0.180556	0.03125	0.03125	0.0868056	1.03125	1.15341	1.21307	1.26736	1.15341	0	1.20896	18.6523	2.66461	15.9876	6.66152	1.3323	1.3323	19.9846	23.9815	7.99382	17.32	13.323	19.9846	3.99691	17.32	1.3323	1.3323	7.99382	5.32922	3.99691	1.3323	5.32922
Malassezia_globosa_MGL_2582	4.74432	0.03125	5.33396	3.11806	0.03125	0.03125	1.59375	1.125	2.14931	4.24306	0.09375	1.77146	0.59375	3.27146	1.03125	0	1.53125	2.18056	1.03125	1.03125	0.0868056	0.53125	0.153409	0.213068	3.76736	0.153409	0	2.20896	24.0967	3.44239	20.6543	8.60596	1.72119	1.72119	25.8179	30.9815	10.3272	22.3755	17.2119	25.8179	5.16358	22.3755	1.72119	1.72119	10.3272	6.88477	5.16358	1.72119	6.88477
Cryptococcus_neoformans_CNJ00160	3.74432	0.03125	5.33396	1.11806	0.03125	0.03125	3.59375	3.125	3.14931	4.24306	2.09375	3.77146	0.59375	5.27146	0.03125	0	1.53125	2.18056	0.03125	0.03125	0.0868056	0.53125	2.15341	1.21307	2.76736	1.15341	0	1.20896	24.0967	3.44239	20.6543	8.60596	1.72119	1.72119	25.8179	30.9815	10.3272	22.3755	17.2119	25.8179	5.16358	22.3755	1.72119	1.72119	10.3272	6.88477	5.16358	1.72119	6.88477
Kluyveromyces_lactis_KLLA0D15543g	1.59821	0.316964	2.70734	0.760913	0.174107	0.03125	1.12946	1.30357	0.792163	1.52877	0.09375	0.46627	0.629464	1.46627	0.424107	0.25	0.459821	0.46627	0.03125	0.03125	0.336806	0.424107	0.205357	1.03125	0.410218	0.0625	0	0.65377	28.324	4.04628	24.2777	10.1157	2.02314	2.02314	30.3471	36.4165	12.1388	26.3008	20.2314	30.3471	6.06942	26.3008	2.02314	2.02314	12.1388	8.09256	6.06942	2.02314	8.09256
Ashbya_gossypii_AGOS_AAR099W	1.59821	0.316964	6.70734	0.760913	0.174107	0.03125	1.12946	1.30357	0.792163	1.52877	0.09375	1.46627	0.629464	1.46627	0.424107	0.25	1.45982	0.46627	0.03125	0.03125	0.336806	1.42411	0.205357	1.03125	1.41022	0.0625	0	0.65377	28.324	4.04628	24.2777	10.1157	2.02314	2.02314	30.3471	36.4165	12.1388	26.3008	20.2314	30.3471	6.06942	26.3008	2.02314	2.02314	12.1388	8.09256	6.06942	2.02314	8.09256
Saccharomyces_cerevisiae_YGR108W	3.09821	0.316964	7.70734	1.26091	0.174107	0.03125	0.629464	3.30357	1.29216	6.52877	0.09375	1.96627	0.629464	1.96627	0.424107	0.25	0.459821	1.46627	0.53125	0.03125	0.336806	0.424107	1.20536	0.53125	6.41022	0.0625	0	0.65377	28.324	4.04628	24.2777	10.1157	2.02314	2.02314	30.3471	36.4165	12.1388	26.3008	20.2314	30.3471	6.06942	26.3008	2.02314	2.02314	12.1388	8.09256	6.06942	2.02314	8.09256
Vanderwaltozyma_polyspora_Kpol_1006p2	2.09821	0.316964	3.70734	2.26091	0.174107	0.03125	1.62946	1.30357	2.29216	2.52877	0.09375	2.96627	1.62946	0.96627	0.424107	0.25	0.459821	0.46627	0.53125	0.03125	0.336806	0.424107	0.205357	0.53125	0.410218	0.0625	0	0.65377	28.324	4.04628	24.2777	10.1157	2.02314	2.02314	30.3471	36.4165	12.1388	26.3008	20.2314	30.3471	6.06942	26.3008	2.02314	2.02314	12.1388	8.09256	6.06942	2.02314	8.09256
Debaryomyces_hansenii_DEHA0A02189g	3.01488	0.316964	7.29067	0.260913	0.174107	0.03125	2.04613	2.72024	0.958829	1.69544	0.09375	1.7996	0.379464	3.7996	0.174107	0	0.793155	0.799603	0.364583	0.03125	0.0868056	0.174107	0.53869	0.364583	1.07688	0.0625	0	0.40377	29.4906	4.21295	25.2777	10.5324	2.10647	2.10647	31.5971	37.9165	12.6388	27.3842	21.0647	31.5971	6.31942	27.3842	2.10647	2.10647	12.6388	8.4259	6.31942	2.10647	8.4259
Pichia_stipitis_PICST_81868	1.01488	0.316964	10.2907	0.260913	0.174107	0.03125	2.04613	2.72024	0.958829	2.69544	0.09375	2.7996	0.379464	1.7996	0.174107	0	0.793155	0.799603	0.364583	0.03125	0.0868056	0.174107	0.53869	1.36458	1.07688	0.0625	0	2.40377	29.4906	4.21295	25.2777	10.5324	2.10647	2.10647	31.5971	37.9165	12.6388	27.3842	21.0647	31.5971	6.31942	27.3842	2.10647	2.10647	12.6388	8.4259	6.31942	2.10647	8.4259
Candida_albicans_CaO19.1446	1.01488	0.316964	6.29067	0.260913	0.174107	0.03125	3.04613	4.22024	0.958829	5.19544	0.09375	2.7996	0.379464	1.7996	0.174107	0	0.793155	0.799603	1.36458	1.03125	1.08681	0.174107	0.53869	0.364583	1.07688	0.0625	0	1.40377	22.4906	3.21295	19.2777	8.03237	1.60647	1.60647	24.0971	28.9165	9.63885	20.8842	16.0647	24.0971	4.81942	20.8842	1.60647	1.60647	9.63885	6.4259	4.81942	1.60647	6.4259
Saccharomyces_cerevisiae_YPR120C	1.79583	2.43125	9.4875	1.32917	1.56458	0.73125	2.89375	2.75833	2.39375	4.3875	0.59375	7.35833	1.09375	5.65833	0.23125	1.53333	0.897917	3.25833	0.43125	0.23125	0.697917	1.23125	0.6625	0.564583	0.35625	1.2625	0.2	4.4625	29.5129	4.21612	25.2967	10.5403	2.10806	2.10806	31.6209	37.9451	12.6484	27.4048	21.0806	31.6209	6.32418	27.4048	2.10806	2.10806	12.6484	8.43225	6.32418	2.10806	8.43225
Candida_glabrata_CAGL0D04642g	2.79583	1.43125	5.4875	4.32917	1.56458	1.73125	2.89375	2.75833	1.39375	6.3875	1.59375	7.35833	2.09375	5.65833	0.23125	0.533333	0.897917	2.25833	1.43125	1.23125	0.697917	1.23125	1.6625	0.564583	4.35625	1.2625	1.2	1.4625	29.5129	4.21612	25.2967	10.5403	2.10806	2.10806	31.6209	37.9451	12.6484	27.4048	21.0806	31.6209	6.32418	27.4048	2.10806	2.10806	12.6484	8.43225	6.32418	2.10806	8.43225
Vanderwaltozyma_polyspora_Kpol_359p1	3.79583	0.43125	4.9875	3.32917	0.564583	0.23125	0.89375	2.25833	0.89375	5.3875	0.09375	3.85833	0.09375	2.65833	1.23125	0.533333	0.897917	1.25833	3.43125	1.23125	0.697917	0.23125	0.6625	0.564583	1.35625	0.2625	0.2	1.4625	22.5129	3.21612	19.2967	8.04031	1.60806	1.60806	24.1209	28.9451	9.64837	20.9048	16.0806	24.1209	4.82418	20.9048	1.60806	1.60806	9.64837	6.43225	4.82418	1.60806	6.43225
Kluyveromyces_lactis_KLLA0D15565g	3.4625	2.93125	12.4875	0.6625	1.23125	1.23125	2.39375	3.925	1.39375	6.8875	2.09375	9.525	2.09375	6.325	0.23125	0.7	3.73125	1.425	0.43125	0.73125	0.03125	0.23125	0.6625	0.73125	1.35625	2.2625	0.2	3.9625	24.8462	3.54946	21.2967	8.87364	1.77473	1.77473	26.6209	31.9451	10.6484	23.0715	17.7473	26.6209	5.32418	23.0715	1.77473	1.77473	10.6484	7.09891	5.32418	1.77473	7.09891
Ashbya_gossypii_AGOS_AAR100C	2.4625	1.93125	7.4875	1.6625	0.23125	0.23125	3.39375	1.925	1.39375	8.8875	0.09375	7.525	1.09375	8.325	0.23125	1.7	3.73125	1.425	0.43125	0.73125	0.03125	1.23125	0.6625	1.73125	0.35625	1.2625	0.2	2.9625	24.8462	3.54946	21.2967	8.87364	1.77473	1.77473	26.6209	31.9451	10.6484	23.0715	17.7473	26.6209	5.32418	23.0715	1.77473	1.77473	10.6484	7.09891	5.32418	1.77473	7.09891
Debaryomyces_hansenii_DEHA0G25520g	2.3244	0.142361	4.27877	0.173611	0.142361	0.174107	1.45883	0.757937	0.815972	2.6121	0.704861	1.2996	1.68105	1.60516	0.174107	0	1.48958	0.378968	1.02133	0.142361	0.285218	0.03125	0.427579	2.188	0.910218	0.0625	0	1.81647	31.4097	4.4871	26.9226	11.2178	2.24355	2.24355	33.6533	40.3839	13.4613	29.1662	22.4355	33.6533	6.73065	29.1662	2.24355	2.24355	13.4613	8.97421	6.73065	2.24355	8.97421
Pichia_stipitis_PICST_82085	1.3244	0.142361	3.27877	0.173611	0.142361	0.174107	0.458829	0.757937	0.815972	2.6121	0.704861	1.2996	0.681052	1.60516	0.174107	0	0.489583	1.37897	1.02133	0.142361	0.285218	0.03125	0.427579	1.188	0.910218	0.0625	0	0.816468	31.4097	4.4871	26.9226	11.2178	2.24355	2.24355	33.6533	40.3839	13.4613	29.1662	22.4355	33.6533	6.73065	29.1662	2.24355	2.24355	13.4613	8.97421	6.73065	2.24355	8.97421
Candida_albicans_CaO19.7186	1.8244	0.142361	3.27877	0.173611	0.142361	0.174107	1.45883	0.757937	0.315972	1.6121	0.204861	1.2996	0.681052	2.10516	0.174107	0	0.489583	0.378968	0.521329	1.14236	1.28522	0.03125	0.427579	1.188	0.410218	0.0625	0	0.316468	24.4097	3.4871	20.9226	8.71776	1.74355	1.74355	26.1533	31.3839	10.4613	22.6662	17.4355	26.1533	5.23065	22.6662	1.74355	1.74355	10.4613	6.97421	5.23065	1.74355	6.97421
Kluyveromyces_lactis_KLLA0C16445g	2.3244	1.14236	3.02877	1.17361	0.642361	0.174107	1.70883	2.75794	2.06597	4.77877	0.704861	3.71627	3.09772	1.85516	1.17411	0	0.15625	0.378968	2.27133	1.14236	0.535218	0.28125	0.427579	0.771329	2.16022	0.3125	1	1.56647	30.2431	4.32044	25.9226	10.8011	2.16022	2.16022	32.4033	38.8839	12.9613	28.0828	21.6022	32.4033	6.48065	28.0828	2.16022	2.16022	12.9613	8.64087	6.48065	2.16022	8.64087
Ashbya_gossypii_AGOS_ADR068W	5.3244	0.142361	5.02877	0.173611	0.642361	0.174107	0.708829	1.75794	4.06597	4.77877	0.704861	2.71627	1.09772	2.85516	1.17411	0	1.15625	1.37897	1.27133	0.142361	0.535218	0.28125	0.427579	0.771329	1.16022	1.3125	0	0.566468	30.2431	4.32044	25.9226	10.8011	2.16022	2.16022	32.4033	38.8839	12.9613	28.0828	21.6022	32.4033	6.48065	28.0828	2.16022	2.16022	12.9613	8.64087	6.48065	2.16022	8.64087
Saccharomyces_cerevisiae_YDL155W	3.3244	0.142361	3.52877	2.17361	0.142361	0.174107	3.70883	4.25794	3.06597	10.7788	0.204861	3.21627	1.59772	2.35516	1.17411	0	1.15625	2.37897	1.77133	1.14236	0.535218	2.28125	0.427579	4.77133	0.660218	0.3125	0	2.56647	30.2431	4.32044	25.9226	10.8011	2.16022	2.16022	32.4033	38.8839	12.9613	28.0828	21.6022	32.4033	6.48065	28.0828	2.16022	2.16022	12.9613	8.64087	6.48065	2.16022	8.64087
Vanderwaltozyma_polyspora_Kpol_461p10	1.3244	0.142361	4.52877	1.17361	0.142361	0.174107	0.708829	2.25794	1.06597	4.77877	0.204861	2.21627	0.597718	3.35516	0.174107	0	0.15625	1.37897	0.771329	0.142361	0.535218	0.28125	0.427579	0.771329	2.66022	0.3125	0	0.566468	30.2431	4.32044	25.9226	10.8011	2.16022	2.16022	32.4033	38.8839	12.9613	28.0828	21.6022	32.4033	6.48065	28.0828	2.16022	2.16022	12.9613	8.64087	6.48065	2.16022	8.64087
Yarrowia_lipolytica_YALI0B19206g	1.39583	1.14236	4.99306	0.173611	0.142361	0.03125	1.31597	1.47222	0.315972	2.99306	1.20486	0.680556	1.20486	2.81944	1.03125	0	0.15625	0.236111	0.378472	0.142361	0.142361	1.03125	0.284722	1.37847	1.26736	0.0625	1	1.17361	17.7431	2.53472	15.2083	6.33681	1.26736	1.26736	19.0104	22.8125	7.60417	16.4757	12.6736	19.0104	3.80208	16.4757	1.26736	1.26736	7.60417	5.06944	3.80208	1.26736	5.06944
Neosartorya_fischeri_NFIA_091410	1.39583	0.142361	2.74306	0.173611	1.14236	0.03125	1.31597	2.34722	0.315972	0.743056	1.20486	1.68056	1.20486	2.56944	0.03125	0	1.03125	2.23611	0.253472	0.142361	0.142361	0.03125	0.284722	0.253472	2.26736	0.0625	0	0.173611	15.9931	2.28472	13.7083	5.71181	1.14236	1.14236	17.1354	20.5625	6.85417	14.8507	11.4236	17.1354	3.42708	14.8507	1.14236	1.14236	6.85417	4.56944	3.42708	1.14236	4.56944
Entamoeba_dispar_EDI_279800	7	2	7	4	1	0	6	8	5	7	2	10	1	5	1	0	2	3	3	1	2	1	5	1	4	2	0	4	21	3	18	7.5	1.5	1.5	22.5	27	9	19.5	15	22.5	4.5	19.5	1.5	1.5	9	6	4.5	1.5	6
Dictyostelium_discoideum_DDB_0185035	4	0	3	1	0	0	2	4	2	3	0	4	1	1	0	0	3	0	1	0	0	2	2	2	4	1	1	2	21	3	18	7.5	1.5	1.5	22.5	27	9	19.5	15	22.5	4.5	19.5	1.5	1.5	9	6	4.5	1.5	6
Number of all observed replacements/Number of all sites analyzed	89	26	198	39	13	7	71	96	61	144	36	127	35	118	16	7	49	43	30	16	17	23	32	49	61	30	8	60	994	142	852	355	71	71	1065	1278	426	923	710	1065	213	923	71	71	426	284	213	71	284
																												1501
Number of all expected replacements	114.207	16.3152	97.8913	40.788	8.15761	8.15761	122.364	146.837	48.9457	106.049	81.5761	122.364	24.4728	106.049	8.15761	8.15761	48.9457	32.6304	24.4728	8.15761	32.6304	24.4728	48.9457	48.9457	73.4185	40.788	8.15761	48.9457
χ2	5.56333	5.74893	102.376	0.0783833	2.87446	0.164271	21.5608	17.6004	2.96875	13.5813	25.4631	0.175634	4.52834	1.34682	7.53935	0.164271	6.03462e-05	3.29532	1.24831	7.53935	7.4872	0.0886378	5.86682	6.03462e-05	2.10054	2.85333	0.00304507	2.49662
The secondary structure element category with the number of repalcements observed: significantly greater than expected (+), significantly less than expected (-) , close to that of expected (N)	N	N	+	N	N	N	N	N	N	N	N	N	N	N	N	N	N	N	N	N	N	N	N	N	N	N	N	N
[truncated: 7 more columns]

## Sheet: ancescon
	Number of replacemets from the root to the terminal branch																												Number of sites analyzed
Terminal branch/Secondary structure element	H1	H10	H11	H12	H13	H14	H2	H3	H4	H5	H6	H7	H8	H9	U1	U10	U11	U12	U13	U14	U2	U3	U4	U5	U6	U7	U8	U9	H1	H10	H11	H12	H13	H14	H2	H3	H4	H5	H6	H7	H8	H9	U1	U10	U11	U12	U13	U14	U2
Giardia_lamblia_GL50803_3977	6	0	9	3	1	0	8	11	5	5	5	8.33333	3	7	1	0	1	2	3	1	2	0	4	6	3	5	1	4	18.6667	2.66667	16	6.66667	1.33333	1.33333	20	24	8	17.3333	13.3333	20	4	17.3333	1.33333	1.33333	8	5.33333	4	1.33333	5.33333
Leishmania_major_LmjF25.1470	7.5	2.5	13	2	0	0	3.5	5.5	5	7.5	7	10.8333	2.5	7	0.5	0.5	7	2.5	0	1.5	0.5	2.5	2	1.5	3	6	1.5	2	25.6667	3.66667	22	9.16667	1.83333	1.83333	27.5	33	11	23.8333	18.3333	27.5	5.5	23.8333	1.83333	1.83333	11	7.33333	5.5	1.83333	7.33333
Trypanosoma_cruzi_506711.30	2.5	0.5	6	1	1	0	4.5	4.5	1	5.5	6	5.83333	0.5	3	0.5	0.5	3	1.5	1	0.5	0.5	1.5	1	3.5	2	2	0.5	1	25.6667	3.66667	22	9.16667	1.83333	1.83333	27.5	33	11	23.8333	18.3333	27.5	5.5	23.8333	1.83333	1.83333	11	7.33333	5.5	1.83333	7.33333
Neosartorya_fischeri_NFIA_104100	0.393624	0.15625	3.26736	0.118056	0.03125	1.03125	0.09375	1	0.5	2.53125	0.09375	0.772727	0.0625	0.713068	0.15625	0	0.125	0.25	0.03125	0.03125	0.03125	0.15625	0.434659	1.40341	0.892361	0.153409	0	1.74716	27.4023	3.91461	23.4876	9.78652	1.9573	1.9573	29.3596	35.2315	11.7438	25.445	19.573	29.3596	5.87191	25.445	1.9573	1.9573	11.7438	7.82922	5.87191	1.9573	7.82922
Aspergillus_nidulans_AN3648.2	0.393624	0.15625	3.26736	0.118056	0.03125	0.03125	0.09375	1	0.5	2.53125	0.09375	0.772727	0.0625	3.71307	0.15625	0	0.125	0.25	0.03125	0.03125	0.03125	0.15625	0.434659	2.40341	0.892361	0.153409	0	1.74716	27.4023	3.91461	23.4876	9.78652	1.9573	1.9573	29.3596	35.2315	11.7438	25.445	19.573	29.3596	5.87191	25.445	1.9573	1.9573	11.7438	7.82922	5.87191	1.9573	7.82922
Botryotinia_fuckeliana_BC1G_03287	0.393624	0.65625	0.767361	0.118056	0.03125	0.03125	0.09375	0.5	0.5	1.36458	0.09375	0.772727	0.0625	1.21307	0.15625	0	1.125	0.416667	0.03125	0.03125	0.197917	0.322917	0.434659	0.403409	0.725694	0.653409	0	1.58049	29.7356	4.24794	25.4876	10.6199	2.12397	2.12397	31.8596	38.2315	12.7438	27.6116	21.2397	31.8596	6.37191	27.6116	2.12397	2.12397	12.7438	8.49588	6.37191	2.12397	8.49588
Sclerotinia_sclerotiorum_SS1G_06752	0.393624	0.65625	0.767361	0.118056	0.03125	0.03125	0.09375	0.5	0.5	1.36458	0.09375	0.772727	0.0625	1.21307	0.15625	0	1.125	0.416667	0.03125	0.03125	0.197917	0.322917	0.434659	0.403409	0.725694	0.653409	0	1.58049	29.7356	4.24794	25.4876	10.6199	2.12397	2.12397	31.8596	38.2315	12.7438	27.6116	21.2397	31.8596	6.37191	27.6116	2.12397	2.12397	12.7438	8.49588	6.37191	2.12397	8.49588
Magnaporthe_grisea_MGG_05646	0.726957	2.15625	5.01736	0.118056	0.03125	0.03125	1.09375	0.75	1.5	2.44792	1.09375	5.02273	0.0625	5.71307	0.15625	0	2.375	1.41667	0.03125	0.03125	1.19792	0.322917	1.43466	1.65341	0.725694	0.153409	0	2.58049	30.9023	4.41461	26.4876	11.0365	2.2073	2.2073	33.1096	39.7315	13.2438	28.695	22.073	33.1096	6.62191	28.695	2.2073	2.2073	13.2438	8.82922	6.62191	2.2073	8.82922
Neurospora_crassa_NCU02758	0.726957	1.15625	2.01736	0.118056	0.03125	0.03125	0.09375	1.75	1	1.44792	0.09375	1.02273	0.0625	0.713068	0.15625	0	0.375	0.416667	1.03125	0.03125	0.197917	0.322917	0.434659	1.65341	0.725694	0.153409	0	1.58049	37.9023	5.41461	32.4876	13.5365	2.7073	2.7073	40.6096	48.7315	16.2438	35.195	27.073	40.6096	8.12191	35.195	2.7073	2.7073	16.2438	10.8292	8.12191	2.7073	10.8292
Podospora_anserina_PODANSg2116	1.72696	0.15625	5.01736	0.118056	0.03125	0.03125	0.09375	0.75	1	3.44792	0.09375	2.02273	0.0625	4.71307	0.15625	0	0.375	0.416667	0.03125	0.03125	0.197917	0.322917	0.434659	0.653409	0.725694	0.153409	0	0.580492	37.9023	5.41461	32.4876	13.5365	2.7073	2.7073	40.6096	48.7315	16.2438	35.195	27.073	40.6096	8.12191	35.195	2.7073	2.7073	16.2438	10.8292	8.12191	2.7073	10.8292
Fusarium_graminearum_FG01291.1	0.393624	1.15625	3.01736	1.11806	0.03125	0.03125	2.09375	1.75	3.5	1.11458	1.09375	2.02273	0.0625	2.71307	0.15625	0	0.375	0.416667	1.03125	1.03125	0.197917	0.322917	0.434659	0.653409	0.725694	0.153409	0	0.580492	26.2356	3.74794	22.4876	9.36985	1.87397	1.87397	28.1096	33.7315	11.2438	24.3616	18.7397	28.1096	5.62191	24.3616	1.87397	1.87397	11.2438	7.49588	5.62191	1.87397	7.49588
Schizosaccharomyces_pombe_SPBC582.03	1.26862	0.03125	6.26736	0.118056	0.03125	0.03125	0.09375	2.125	0.125	2.15625	0.09375	3.39773	2.0625	2.33807	1.03125	0	1	0.125	0.03125	0.03125	0.03125	1.03125	1.18466	1.15341	1.26736	1.15341	0	1.12216	18.6523	2.66461	15.9876	6.66152	1.3323	1.3323	19.9846	23.9815	7.99382	17.32	13.323	19.9846	3.99691	17.32	1.3323	1.3323	7.99382	5.32922	3.99691	1.3323	5.32922
Malassezia_globosa_MGL_2582	4.76862	0.03125	5.15625	2.61806	0.03125	0.03125	1.59375	1.625	2.125	4.15625	0.09375	1.39773	0.5625	2.83807	1.03125	0	1.5	1.625	1.03125	1.03125	0.03125	0.53125	0.184659	0.153409	3.76736	0.153409	0	2.12216	24.0967	3.44239	20.6543	8.60596	1.72119	1.72119	25.8179	30.9815	10.3272	22.3755	17.2119	25.8179	5.16358	22.3755	1.72119	1.72119	10.3272	6.88477	5.16358	1.72119	6.88477
Cryptococcus_neoformans_CNJ00160	3.76862	0.03125	5.15625	1.61806	0.03125	0.03125	3.59375	3.625	3.125	4.15625	2.09375	3.39773	0.5625	6.83807	0.03125	0	1.5	2.625	0.03125	0.03125	0.03125	0.53125	2.18466	1.15341	2.76736	1.15341	0	1.12216	24.0967	3.44239	20.6543	8.60596	1.72119	1.72119	25.8179	30.9815	10.3272	22.3755	17.2119	25.8179	5.16358	22.3755	1.72119	1.72119	10.3272	6.88477	5.16358	1.72119	6.88477
Kluyveromyces_lactis_KLLA0D15543g	1.51538	0.316964	2.08482	0.760913	0.174107	0.03125	1.12946	1.30357	0.767857	1.29911	0.09375	0.267857	0.598214	1.29911	0.424107	0.25	0.428571	0.410714	0.03125	0.03125	0.28125	0.424107	0.236607	1.20536	0.410218	0.0625	0	0.459821	28.324	4.04628	24.2777	10.1157	2.02314	2.02314	30.3471	36.4165	12.1388	26.3008	20.2314	30.3471	6.06942	26.3008	2.02314	2.02314	12.1388	8.09256	6.06942	2.02314	8.09256
Ashbya_gossypii_AGOS_AAR099W	1.51538	0.316964	6.08482	0.760913	0.174107	0.03125	1.12946	1.30357	0.767857	1.29911	0.09375	1.26786	0.598214	1.29911	0.424107	0.25	1.42857	0.410714	0.03125	0.03125	0.28125	1.42411	0.236607	1.20536	1.41022	0.0625	0	0.459821	28.324	4.04628	24.2777	10.1157	2.02314	2.02314	30.3471	36.4165	12.1388	26.3008	20.2314	30.3471	6.06942	26.3008	2.02314	2.02314	12.1388	8.09256	6.06942	2.02314	8.09256
Saccharomyces_cerevisiae_YGR108W	3.01538	0.316964	7.08482	1.26091	0.174107	0.03125	0.629464	3.30357	1.26786	6.29911	0.09375	1.76786	0.598214	1.79911	0.424107	0.25	0.428571	1.41071	0.53125	0.03125	0.28125	0.424107	1.23661	0.705357	6.41022	0.0625	0	0.459821	28.324	4.04628	24.2777	10.1157	2.02314	2.02314	30.3471	36.4165	12.1388	26.3008	20.2314	30.3471	6.06942	26.3008	2.02314	2.02314	12.1388	8.09256	6.06942	2.02314	8.09256
Vanderwaltozyma_polyspora_Kpol_1006p2	2.01538	0.316964	3.08482	2.26091	0.174107	0.03125	1.62946	1.30357	2.26786	2.29911	0.09375	2.76786	1.59821	0.799107	0.424107	0.25	0.428571	0.410714	0.53125	0.03125	0.28125	0.424107	0.236607	0.705357	0.410218	0.0625	0	0.459821	28.324	4.04628	24.2777	10.1157	2.02314	2.02314	30.3471	36.4165	12.1388	26.3008	20.2314	30.3471	6.06942	26.3008	2.02314	2.02314	12.1388	8.09256	6.06942	2.02314	8.09256
Debaryomyces_hansenii_DEHA0A02189g	3.18204	0.316964	7.25149	0.260913	0.174107	0.03125	2.04613	2.8869	0.934524	1.29911	0.09375	1.60119	0.348214	3.63244	0.174107	0	0.761905	0.744048	0.364583	0.03125	0.03125	0.174107	0.56994	0.53869	1.07688	0.0625	0	2.12649	29.4906	4.21295	25.2777	10.5324	2.10647	2.10647	31.5971	37.9165	12.6388	27.3842	21.0647	31.5971	6.31942	27.3842	2.10647	2.10647	12.6388	8.4259	6.31942	2.10647	8.4259
Pichia_stipitis_PICST_81868	1.18204	0.316964	10.2515	0.260913	0.174107	0.03125	2.04613	2.8869	0.934524	2.29911	0.09375	2.60119	0.348214	1.63244	0.174107	0	0.761905	0.744048	0.364583	0.03125	0.03125	0.174107	0.56994	1.53869	1.07688	0.0625	0	3.12649	29.4906	4.21295	25.2777	10.5324	2.10647	2.10647	31.5971	37.9165	12.6388	27.3842	21.0647	31.5971	6.31942	27.3842	2.10647	2.10647	12.6388	8.4259	6.31942	2.10647	8.4259
Candida_albicans_CaO19.1446	1.18204	0.316964	6.25149	0.260913	0.174107	0.03125	3.04613	2.8869	0.934524	6.29911	0.09375	2.60119	0.348214	1.63244	0.174107	0	0.761905	0.744048	1.36458	1.03125	1.03125	0.174107	0.56994	0.53869	1.07688	0.0625	0	1.12649	22.4906	3.21295	19.2777	8.03237	1.60647	1.60647	24.0971	28.9165	9.63885	20.8842	16.0647	24.0971	4.81942	20.8842	1.60647	1.60647	9.63885	6.4259	4.81942	1.60647	6.4259
Saccharomyces_cerevisiae_YPR120C	1.43125	2.76458	8.65625	1.32917	1.56458	0.73125	2.89375	2.25833	2.75833	4.52292	0.59375	7.35833	1.0625	5.88958	0.23125	1.2	0.666667	3.25833	0.43125	0.564583	0.897917	1.23125	0.69375	0.795833	0.35625	1.2625	0.2	4.56458	29.5129	4.21612	25.2967	10.5403	2.10806	2.10806	31.6209	37.9451	12.6484	27.4048	21.0806	31.6209	6.32418	27.4048	2.10806	2.10806	12.6484	8.43225	6.32418	2.10806	8.43225
Candida_glabrata_CAGL0D04642g	2.43125	1.76458	6.65625	4.32917	1.56458	1.73125	2.89375	2.25833	1.75833	7.52292	1.59375	7.35833	2.0625	5.88958	0.23125	0.2	0.666667	2.25833	1.43125	1.56458	0.897917	1.23125	1.69375	0.795833	4.35625	1.2625	1.2	1.56458	29.5129	4.21612	25.2967	10.5403	2.10806	2.10806	31.6209	37.9451	12.6484	27.4048	21.0806	31.6209	6.32418	27.4048	2.10806	2.10806	12.6484	8.43225	6.32418	2.10806	8.43225
Vanderwaltozyma_polyspora_Kpol_359p1	3.43125	0.764583	5.15625	3.32917	0.564583	0.23125	0.89375	3.25833	1.25833	6.02292	0.09375	3.85833	0.0625	2.88958	1.23125	0.2	0.666667	1.25833	3.43125	1.56458	0.897917	0.23125	0.69375	0.795833	1.35625	0.2625	0.2	1.56458	22.5129	3.21612	19.2967	8.04031	1.60806	1.60806	24.1209	28.9451	9.64837	20.9048	16.0806	24.1209	4.82418	20.9048	1.60806	1.60806	9.64837	6.43225	4.82418	1.60806	6.43225
Kluyveromyces_lactis_KLLA0D15565g	4.43125	2.93125	12.6562	0.6625	1.23125	1.23125	3.89375	4.425	0.925	5.35625	2.09375	10.525	2.0625	6.55625	0.23125	0.7	4	1.425	0.43125	0.23125	0.23125	0.23125	0.69375	0.9625	1.35625	2.2625	0.2	3.23125	24.8462	3.54946	21.2967	8.87364	1.77473	1.77473	26.6209	31.9451	10.6484	23.0715	17.7473	26.6209	5.32418	23.0715	1.77473	1.77473	10.6484	7.09891	5.32418	1.77473	7.09891
Ashbya_gossypii_AGOS_AAR100C	1.43125	0.93125	7.65625	1.6625	0.23125	0.23125	2.89375	2.425	0.925	8.35625	0.09375	6.525	1.0625	8.55625	0.23125	1.7	4	1.425	0.43125	0.23125	0.23125	1.23125	0.69375	1.9625	0.35625	1.2625	0.2	3.23125	24.8462	3.54946	21.2967	8.87364	1.77473	1.77473	26.6209	31.9451	10.6484	23.0715	17.7473	26.6209	5.32418	23.0715	1.77473	1.77473	10.6484	7.09891	5.32418	1.77473	7.09891
Debaryomyces_hansenii_DEHA0G25520g	2.40427	0.142361	4.14038	0.173611	0.142361	0.174107	1.45883	0.869048	0.847222	2.67808	0.704861	1.2996	1.6498	1.62252	0.174107	0	1.45833	0.490079	0.896329	0.142361	0.285218	0.03125	0.458829	2.10813	0.910218	0.0625	0	1.78522	31.4097	4.4871	26.9226	11.2178	2.24355	2.24355	33.6533	40.3839	13.4613	29.1662	22.4355	33.6533	6.73065	29.1662	2.24355	2.24355	13.4613	8.97421	6.73065	2.24355	8.97421
Pichia_stipitis_PICST_82085	1.40427	0.142361	3.14038	0.173611	0.142361	0.174107	0.458829	0.869048	0.847222	2.67808	0.704861	1.2996	0.649802	1.62252	0.174107	0	0.458333	1.49008	0.896329	0.142361	0.285218	0.03125	0.458829	1.10813	0.910218	0.0625	0	0.785218	31.4097	4.4871	26.9226	11.2178	2.24355	2.24355	33.6533	40.3839	13.4613	29.1662	22.4355	33.6533	6.73065	29.1662	2.24355	2.24355	13.4613	8.97421	6.73065	2.24355	8.97421
Candida_albicans_CaO19.7186	1.90427	0.142361	3.14038	0.173611	0.142361	0.174107	1.45883	0.869048	0.347222	1.67808	0.204861	1.2996	0.649802	2.12252	0.174107	0	0.458333	0.490079	0.396329	1.14236	1.28522	0.03125	0.458829	1.10813	0.410218	0.0625	0	0.285218	24.4097	3.4871	20.9226	8.71776	1.74355	1.74355	26.1533	31.3839	10.4613	22.6662	17.4355	26.1533	5.23065	22.6662	1.74355	1.74355	10.4613	6.97421	5.23065	1.74355	6.97421
Kluyveromyces_lactis_KLLA0C16445g	2.40427	1.14236	2.89038	1.17361	0.642361	0.174107	1.70883	2.86905	2.09722	4.84474	0.704861	3.71627	3.06647	1.87252	1.17411	0	0.125	0.490079	2.14633	1.14236	0.535218	0.28125	0.458829	0.691468	2.16022	0.3125	1	1.53522	30.2431	4.32044	25.9226	10.8011	2.16022	2.16022	32.4033	38.8839	12.9613	28.0828	21.6022	32.4033	6.48065	28.0828	2.16022	2.16022	12.9613	8.64087	6.48065	2.16022	8.64087
Ashbya_gossypii_AGOS_ADR068W	5.40427	0.142361	4.89038	0.173611	0.642361	0.174107	0.708829	1.86905	4.09722	4.84474	0.704861	2.71627	1.06647	2.87252	1.17411	0	1.125	1.49008	1.14633	0.142361	0.535218	0.28125	0.458829	0.691468	1.16022	1.3125	0	0.535218	30.2431	4.32044	25.9226	10.8011	2.16022	2.16022	32.4033	38.8839	12.9613	28.0828	21.6022	32.4033	6.48065	28.0828	2.16022	2.16022	12.9613	8.64087	6.48065	2.16022	8.64087
Saccharomyces_cerevisiae_YDL155W	3.40427	0.142361	4.89038	2.17361	0.142361	0.174107	3.70883	4.36905	3.09722	12.3447	0.204861	3.21627	1.56647	2.37252	1.17411	0	1.125	2.49008	1.64633	1.14236	0.535218	2.28125	0.458829	4.69147	0.660218	0.3125	0	2.53522	30.2431	4.32044	25.9226	10.8011	2.16022	2.16022	32.4033	38.8839	12.9613	28.0828	21.6022	32.4033	6.48065	28.0828	2.16022	2.16022	12.9613	8.64087	6.48065	2.16022	8.64087
Vanderwaltozyma_polyspora_Kpol_461p10	1.40427	0.142361	3.89038	1.17361	0.142361	0.174107	0.708829	2.36905	1.09722	4.34474	0.204861	2.21627	0.566468	3.37252	0.174107	0	0.125	1.49008	0.646329	0.142361	0.535218	0.28125	0.458829	0.691468	2.66022	0.3125	0	0.535218	30.2431	4.32044	25.9226	10.8011	2.16022	2.16022	32.4033	38.8839	12.9613	28.0828	21.6022	32.4033	6.48065	28.0828	2.16022	2.16022	12.9613	8.64087	6.48065	2.16022	8.64087
Yarrowia_lipolytica_YALI0B19206g	1.47569	1.14236	4.71181	0.173611	0.142361	0.03125	1.31597	1.58333	0.347222	3.05903	1.20486	0.680556	1.17361	2.83681	1.03125	0	0.125	0.347222	0.253472	0.142361	0.142361	1.03125	0.315972	1.29861	1.26736	0.0625	1	1.14236	17.7431	2.53472	15.2083	6.33681	1.26736	1.26736	19.0104	22.8125	7.60417	16.4757	12.6736	19.0104	3.80208	16.4757	1.26736	1.26736	7.60417	5.06944	3.80208	1.26736	5.06944
Neosartorya_fischeri_NFIA_091410	1.47569	0.142361	3.71181	0.173611	1.14236	0.03125	1.31597	2.45833	0.347222	1.93403	1.20486	1.68056	1.17361	3.71181	0.03125	0	1	2.34722	1.25347	0.142361	0.142361	0.03125	0.315972	0.173611	2.26736	0.0625	0	0.142361	15.9931	2.28472	13.7083	5.71181	1.14236	1.14236	17.1354	20.5625	6.85417	14.8507	11.4236	17.1354	3.42708	14.8507	1.14236	1.14236	6.85417	4.56944	3.42708	1.14236	4.56944
Entamoeba_dispar_EDI_279800	7	2	7	4	1	0	6	7	5	7	2	10	2	5	1	0	2	3	3	1	2	1	5	1	5	2	0	5	21	3	18	7.5	1.5	1.5	22.5	27	9	19.5	15	22.5	4.5	19.5	1.5	1.5	9	6	4.5	1.5	6
Dictyostelium_discoideum_DDB_0185035	4	0	4	1	0	0	2	4	2	4	0	4	0	2	0	0	4	0	1	0	0	2	1	2	3	1	1	2	21	3	18	7.5	1.5	1.5	22.5	27	9	19.5	15	22.5	4.5	19.5	1.5	1.5	9	6	4.5	1.5	6
Number of all observed replacements/Number of all sites analyzed	90	26	197	40	13	7	71	96	61	147	36	127	34	121	16	6	48	43	30	16	17	23	33	50	62	30	8	62	994	142	852	355	71	71	1065	1278	426	923	710	1065	213	923	71	71	426	284	213	71	284
																												1510
Number of all expected replacements	114.891	16.413	98.4783	41.0326	8.20652	8.20652	123.098	147.717	49.2391	106.685	82.0652	123.098	24.6196	106.685	8.20652	8.20652	49.2391	32.8261	24.6196	8.20652	32.8261	24.6196	49.2391	49.2391	73.8587	41.0326	8.20652	49.2391
χ2	5.39272	5.5998	98.5652	0.0259862	2.7999	0.177383	22.049	18.1068	2.80911	15.2348	25.8575	0.123698	3.57409	1.92085	7.40122	0.593277	0.0311834	3.15324	1.17586	7.40122	7.63006	0.106541	5.35569	0.0117574	1.90402	2.96638	0.00519724	3.30712
The secondary structure element category with the number of repalcements observed: significantly greater than expected (+), significantly less than expected (-) , close to that of expected (N)	N	N	+	N	N	N	N	N	N	N	N	N	N	N	N	N	N	N	N	N	N	N	N	N	N	N	N	N
[truncated: 7 more columns]
