# Supplementary material for: Molecular evolution of cyclin proteins in animals and fungi
Source: BMC Evol Biol. 2011 Jul 28;11:224. doi: 10.1186/1471-2148-11-224 (PMC3162929; doi:10.1186/1471-2148-11-224)
Supplement: Additional file 6 — The packed archive contains MS Excel 2007 files. Each file represents the following data: (1) the expected and observed numbers of amino acid replacements for each secondary structure element of animal A-, B-, B3-, D- and E-cyclins and fungal B-cyclins; (2) the probabilities p of its observation under the assumption that fixed replacements are distributed evenly in the protein. [file 1471-2148-11-224-S6.GZ › cyclinD.xlsx]

## Sheet: secondary_structure
Amino acid number in gapless alignment	Secondary structure element
1	U1
2	U1
3	U1
4	U1
5	U1
6	U1
7	H1
8	H1
9	H1
10	H1
11	H1
12	H1
13	H1
14	H1
15	H1
16	H1
17	H1
18	H1
19	U2
20	U2
21	U2
22	U2
23	U2
24	U2
25	H2
26	H2
27	H2
28	H2
29	H2
30	H2
31	H2
32	H2
33	H2
34	H2
35	H2
36	H2
37	H2
38	U3
39	U3
40	U3
41	U3
42	U3
43	H3
44	H3
45	H3
46	H3
47	H3
48	H3
49	H3
50	H3
51	H3
52	H3
53	H3
54	H3
55	H3
56	H3
57	H3
58	H3
59	H3
60	H3
61	U4
62	U4
63	U4
64	U4
65	U4
66	U4
67	H4
68	H4
69	H4
70	H4
71	H4
72	H4
73	H4
74	U5
75	U5
76	U5
77	U5
78	U5
79	U5
80	H5
81	H5
82	H5
83	H5
84	H5
85	H5
86	H5
87	H5
88	H5
89	H5
90	H5
91	H5
92	H5
93	U6
94	U6
95	U6
96	U6
97	U6
98	U6
99	U6
100	U6
101	U6
102	H6
103	H6
104	H6
105	H6
106	H6
107	H6
108	H6
109	H6
110	H6
111	H6
112	U7
113	U7
114	U7
115	U7
116	H7
117	H7
118	H7
119	H7
120	H7
121	H7
122	H7
123	H7
124	H7
125	U8
126	H8
127	H8
128	H8
129	H8
130	U9
131	U9
132	H9
133	H9
134	H9
135	H9
136	H9
137	H9
138	H9
139	H9
140	H9
141	H9
142	H9
143	H9
144	H9
145	H9
146	H9
147	H9
148	H9
149	H9
150	H9
151	H9
152	U10
153	U10
154	U10
155	U10
156	H10
157	H10
158	H10
159	H10
160	U11
161	U11

## Sheet: aaml
	Number of replacemets from the root to the terminal branch																					Number of sites analyzed
Terminal branch/Secondary structure element	H1	H10	H2	H3	H4	H5	H6	H7	H8	H9	U1	U10	U11	U2	U3	U4	U5	U6	U7	U8	U9	H1	H10	H2	H3	H4	H5	H6	H7	H8	H9	U1	U10	U11	U2	U3	U4	U5	U6	U7	U8	U9
Monodelphis_domestica_100027538	0.125	0.0597148	0.154412	0.589286	1.32197	2.82703	0.774001	1.41126	0.155303	0.934206	1.15441	1.2803	1.48864	0.227273	0.32197	0.166667	0.487745	0.155303	1.05971	0	0	16.788	5.596	18.187	25.182	9.793	18.187	13.99	12.591	5.596	27.98	8.394	5.596	2.798	8.394	6.995	8.394	8.394	12.591	5.596	1.399	2.798
Bos_taurus_540547	0.125	0.0597148	0.154412	0.989286	0.32197	1.02703	0.774001	0.411255	0.155303	0.934206	0.154412	1.2803	0.488636	0.227273	0.32197	0.166667	0.687745	0.155303	0.0597148	0	0	29.188	9.72934	31.6203	43.782	17.0263	31.6203	24.3233	21.891	9.72934	48.6467	14.594	9.72934	4.86467	14.594	12.1617	14.594	14.594	21.891	9.72934	2.43233	4.86467
Sus_scrofa_780426	0.125	0.0597148	0.154412	0.989286	0.32197	1.02703	0.774001	0.411255	0.155303	0.934206	0.154412	0.280303	0.488636	0.227273	0.32197	0.166667	0.687745	0.155303	0.0597148	0	0	29.188	9.72934	31.6203	43.782	17.0263	31.6203	24.3233	21.891	9.72934	48.6467	14.594	9.72934	4.86467	14.594	12.1617	14.594	14.594	21.891	9.72934	2.43233	4.86467
Equus_caballus_100066590	8.125	0.0597148	0.154412	0.989286	0.32197	1.02703	0.774001	0.411255	0.155303	0.934206	6.15441	0.280303	0.488636	0.227273	0.32197	0.166667	0.687745	0.155303	0.0597148	0	0	23.188	7.72934	25.1203	34.782	13.5263	25.1203	19.3233	17.391	7.72934	38.6467	11.594	7.72934	3.86467	11.594	9.66167	11.594	11.594	17.391	7.72934	1.93233	3.86467
Mus_musculus_12445	0.125	0.0597148	0.154412	1.98929	0.32197	2.02703	0.774001	0.911255	0.155303	1.43421	0.654412	0.280303	0.488636	0.727273	0.32197	0.166667	2.18775	0.155303	0.0597148	0	0	25.188	8.396	27.287	37.782	14.693	27.287	20.99	18.891	8.396	41.98	12.594	8.396	4.198	12.594	10.495	12.594	12.594	18.891	8.396	2.099	4.198
Rattus_norvegicus_25193	0.125	0.0597148	0.154412	1.98929	0.32197	2.02703	0.774001	0.911255	0.155303	1.43421	0.654412	0.280303	0.488636	0.727273	0.32197	0.166667	3.18775	0.155303	0.0597148	0	0	25.188	8.396	27.287	37.782	14.693	27.287	20.99	18.891	8.396	41.98	12.594	8.396	4.198	12.594	10.495	12.594	12.594	18.891	8.396	2.099	4.198
Gallus_gallus_419928	0.625	0.0597148	0.654412	0.422619	0.155303	0.827031	1.10733	0.0779221	0.155303	2.60087	0.154412	0.280303	0.155303	0.0606061	0.655303	0.5	0.154412	1.1553	0.559715	0	0	20.788	6.92934	22.5203	31.182	12.1263	22.5203	17.3233	15.591	6.92934	34.6467	10.394	6.92934	3.46467	10.394	8.66167	10.394	10.394	15.591	6.92934	1.73233	3.46467
Taeniopygia_guttata_100231308	0.625	3.05971	0.654412	1.42262	0.155303	3.82703	2.10733	1.07792	1.1553	3.60087	2.15441	0.280303	1.1553	0.0606061	1.6553	0.5	0.154412	1.1553	1.55971	0	0	20.788	6.92934	22.5203	31.182	12.1263	22.5203	17.3233	15.591	6.92934	34.6467	10.394	6.92934	3.46467	10.394	8.66167	10.394	10.394	15.591	6.92934	1.73233	3.46467
Oryzias_latipes_19728	0	0.393048	0.0294118	0.380952	0.030303	0.230877	0.774001	0.411255	0.363636	0.379718	0.183258	0.363636	0.030303	0.0606061	0.440559	0.333333	0.0294118	0.107226	0.0597148	0	0	18.2111	6.07036	19.7287	27.3166	10.6231	19.7287	15.1759	13.6583	6.07036	30.3518	9.10554	6.07036	3.03518	9.10554	7.58795	9.10554	9.10554	13.6583	6.07036	1.51759	3.03518
Fugu_rubripes_164290	0.5	0.393048	0.0294118	0.380952	0.030303	0.230877	1.274	1.41126	0.363636	0.379718	0.183258	0.363636	0.030303	0.0606061	0.440559	0.333333	0.0294118	0.107226	0.0597148	0	0	24.2111	8.07036	26.2287	36.3166	14.1231	26.2287	20.1759	18.1583	8.07036	40.3518	12.1055	8.07036	4.03518	12.1055	10.088	12.1055	12.1055	18.1583	8.07036	2.01759	4.03518
Tetraodon_nigroviridis_16773	1.5	0.393048	0.0294118	0.380952	0.030303	0.230877	1.274	0.411255	0.363636	0.379718	0.183258	0.363636	0.030303	0.0606061	0.440559	0.333333	0.0294118	0.107226	0.0597148	0	0	24.2111	8.07036	26.2287	36.3166	14.1231	26.2287	20.1759	18.1583	8.07036	40.3518	12.1055	8.07036	4.03518	12.1055	10.088	12.1055	12.1055	18.1583	8.07036	2.01759	4.03518
Taeniopygia_guttata_100224096	0	0.0597148	0.0294118	0.047619	0.030303	0.230877	0.107334	0.0779221	0.030303	0.379718	0.183258	0.030303	0.030303	0.0606061	0.107226	0	0.129412	0.107226	1.15971	0	0	22.7444	7.58147	24.6398	34.1166	13.2676	24.6398	18.9537	17.0583	7.58147	37.9074	11.3722	7.58147	3.79074	11.3722	9.47684	11.3722	11.3722	17.0583	7.58147	1.89537	3.79074
Gallus_gallus_374047	0	0.0597148	0.0294118	0.047619	0.030303	0.230877	0.107334	0.0779221	0.030303	0.379718	0.183258	1.0303	0.030303	0.0606061	0.107226	0	0.129412	0.107226	0.159715	0	0	22.7444	7.58147	24.6398	34.1166	13.2676	24.6398	18.9537	17.0583	7.58147	37.9074	11.3722	7.58147	3.79074	11.3722	9.47684	11.3722	11.3722	17.0583	7.58147	1.89537	3.79074
Rattus_norvegicus_64033	0	0.0597148	0.0294118	0.214286	0.030303	0.230877	0.107334	0.0779221	0.19697	1.52258	0.183258	0.530303	0.17316	0.0606061	0.39294	0	0.272269	0.107226	0.826381	0	0	26.4587	8.81957	28.6636	39.6881	15.4342	28.6636	22.0489	19.844	8.81957	44.0978	13.2294	8.81957	4.40978	13.2294	11.0245	13.2294	13.2294	19.844	8.81957	2.20489	4.40978
Mus_musculus_12444	0	0.0597148	0.0294118	0.214286	0.030303	0.230877	0.107334	0.0779221	0.19697	0.522575	0.183258	0.530303	0.17316	0.0606061	0.39294	0	0.272269	0.107226	0.826381	0	0	26.4587	8.81957	28.6636	39.6881	15.4342	28.6636	22.0489	19.844	8.81957	44.0978	13.2294	8.81957	4.40978	13.2294	11.0245	13.2294	13.2294	19.844	8.81957	2.20489	4.40978
Sus_scrofa_397162	0	0.0597148	0.529412	0.214286	0.030303	0.230877	0.107334	1.32792	0.19697	1.52258	0.183258	0.030303	0.42316	0.0606061	0.39294	0	0.522269	0.107226	0.326381	0	0	33.4587	11.1529	36.2469	50.1881	19.5176	36.2469	27.8823	25.094	11.1529	55.7645	16.7294	11.1529	5.57645	16.7294	13.9411	16.7294	16.7294	25.094	11.1529	2.78823	5.57645
Bos_taurus_615414	0	0.0597148	0.529412	0.214286	0.030303	0.230877	0.107334	0.327922	0.19697	0.522575	0.183258	0.030303	0.42316	0.0606061	0.39294	0	0.522269	0.107226	0.326381	0	0	33.4587	11.1529	36.2469	50.1881	19.5176	36.2469	27.8823	25.094	11.1529	55.7645	16.7294	11.1529	5.57645	16.7294	13.9411	16.7294	16.7294	25.094	11.1529	2.78823	5.57645
Equus_caballus_100051150	0	0.0597148	2.02941	0.214286	0.030303	0.230877	0.107334	1.32792	0.19697	0.522575	0.183258	0.030303	0.42316	0.0606061	0.39294	0	0.522269	0.107226	0.326381	0	0	27.4587	9.1529	29.7469	41.1881	16.0176	29.7469	22.8823	20.594	9.1529	45.7645	13.7294	9.1529	4.57645	13.7294	11.4411	13.7294	13.7294	20.594	9.1529	2.28823	4.57645
Canis_familiaris_611782	0	0.0597148	0.0294118	0.214286	0.030303	0.230877	0.107334	0.327922	0.19697	0.522575	0.183258	0.030303	0.42316	0.0606061	0.39294	0	0.522269	0.107226	0.326381	0	0	23.4587	7.81957	25.4136	35.1881	13.6842	25.4136	19.5489	17.594	7.81957	39.0978	11.7294	7.81957	3.90978	11.7294	9.77446	11.7294	11.7294	17.594	7.81957	1.95489	3.90978
Monodelphis_domestica_100016259	0	0.0597148	0.0294118	1.04762	0.030303	0.230877	0.107334	0.0779221	0.030303	1.52258	0.183258	0.030303	0.17316	0.0606061	0.39294	0	0.272269	0.107226	0.159715	0	0	18.4587	6.1529	19.9969	27.6881	10.7676	19.9969	15.3823	13.844	6.1529	30.7645	9.22935	6.1529	3.07645	9.22935	7.69113	9.22935	9.22935	13.844	6.1529	1.53823	3.07645
Xenopus_laevis_373667	0	0.0597148	1.02941	0.047619	0.030303	0.230877	0.107334	0.0779221	0.030303	0.379718	0.183258	1.0303	0.030303	1.06061	1.10723	0	0.129412	0.107226	0.159715	0	0	15.4111	5.13703	16.6953	23.1166	8.9898	16.6953	12.8426	11.5583	5.13703	25.6851	7.70554	5.13703	2.56851	7.70554	6.42128	7.70554	7.70554	11.5583	5.13703	1.28426	2.56851
Tetraodon_nigroviridis_26524	0	0.143048	0.0294118	1.66667	0.030303	2.19608	0.143048	1.69697	0.530303	1.67825	1.11275	1.61364	0.030303	1.06061	0.113636	1.33333	0.362745	0.113636	1.55971	0	0.416667	23.7166	7.90553	25.693	35.5749	13.8347	25.693	19.7638	17.7874	7.90553	39.5276	11.8583	7.90553	3.95276	11.8583	9.88191	11.8583	11.8583	17.7874	7.90553	1.97638	3.95276
Oryzias_latipes_387	0	0.143048	0.0294118	1.66667	0.030303	1.19608	0.143048	0.69697	0.530303	1.67825	2.11275	0.613636	0.030303	0.0606061	0.113636	0.333333	1.36275	0.113636	0.559715	0	0.416667	23.7166	7.90553	25.693	35.5749	13.8347	25.693	19.7638	17.7874	7.90553	39.5276	11.8583	7.90553	3.95276	11.8583	9.88191	11.8583	11.8583	17.7874	7.90553	1.97638	3.95276
Danio_rerio_30222	0	0.143048	0.0294118	0.666667	0.030303	1.69608	1.14305	0.19697	0.530303	0.678253	0.112745	0.613636	0.030303	0.0606061	1.11364	0.333333	0.362745	0.113636	0.559715	0	0.416667	17.7166	5.90553	19.193	26.5749	10.3347	19.193	14.7638	13.2874	5.90553	29.5276	8.85829	5.90553	2.95276	8.85829	7.38191	8.85829	8.85829	13.2874	5.90553	1.47638	2.95276
Xenopus_laevis_379937	0	0.143048	0.0294118	1.33333	0.030303	2.36275	1.14305	0.308081	0.19697	0.789364	0.223856	0.391414	0.252525	0.0606061	0.224747	0	0.0294118	0.113636	0.448604	0	0.0833333	15.0499	5.01664	16.3041	22.5749	8.77911	16.3041	12.5416	11.2874	5.01664	25.0832	7.52496	5.01664	2.50832	7.52496	6.2708	7.52496	7.52496	11.2874	5.01664	1.25416	2.50832
Bos_taurus_524530	0	0.143048	0.0294118	0.458333	0.030303	2.61275	0.143048	0.308081	0.32197	3.2477	0.223856	1.39141	0.585859	0.0606061	0.808081	0	0.0294118	0.488636	0.74027	0	0.0833333	24.5499	8.1833	26.5957	36.8249	14.3208	26.5957	20.4583	18.4124	8.1833	40.9165	12.275	8.1833	4.09165	12.275	10.2291	12.275	12.275	18.4124	8.1833	2.04583	4.09165
Canis_familiaris_449028	0	1.14305	1.02941	0.458333	0.030303	0.612745	0.143048	0.308081	0.32197	1.2477	0.223856	0.391414	1.58586	0.0606061	0.808081	0	0.0294118	0.488636	0.74027	0	0.0833333	24.5499	8.1833	26.5957	36.8249	14.3208	26.5957	20.4583	18.4124	8.1833	40.9165	12.275	8.1833	4.09165	12.275	10.2291	12.275	12.275	18.4124	8.1833	2.04583	4.09165
Mus_musculus_12443	0	0.143048	0.0294118	0.458333	0.030303	0.862745	0.143048	0.808081	0.32197	2.4977	0.723856	0.391414	0.585859	0.0606061	1.30808	0	0.0294118	0.488636	0.99027	0	0.0833333	27.5499	9.1833	29.8457	41.3249	16.0708	29.8457	22.9583	20.6624	9.1833	45.9165	13.775	9.1833	4.59165	13.775	11.4791	13.775	13.775	20.6624	9.1833	2.29583	4.59165
Rattus_norvegicus_58919	0	0.143048	0.0294118	0.458333	0.030303	0.862745	0.143048	0.808081	0.32197	2.4977	1.72386	0.391414	0.585859	0.0606061	1.30808	0	0.0294118	0.488636	0.99027	0	0.0833333	27.5499	9.1833	29.8457	41.3249	16.0708	29.8457	22.9583	20.6624	9.1833	45.9165	13.775	9.1833	4.59165	13.775	11.4791	13.775	13.775	20.6624	9.1833	2.29583	4.59165
Macaca_mulatta_574320	0	0.143048	0.0294118	0.458333	0.030303	0.862745	0.143048	0.308081	0.32197	1.4977	0.723856	0.391414	0.585859	0.0606061	0.808081	0	0.0294118	0.488636	0.99027	0	0.0833333	27.5499	9.1833	29.8457	41.3249	16.0708	29.8457	22.9583	20.6624	9.1833	45.9165	13.775	9.1833	4.59165	13.775	11.4791	13.775	13.775	20.6624	9.1833	2.29583	4.59165
Homo_sapiens_595	0	0.143048	0.0294118	0.458333	0.030303	0.862745	0.143048	0.308081	0.32197	1.4977	0.723856	0.391414	0.585859	0.0606061	0.808081	0	0.0294118	0.488636	0.99027	0	0.0833333	27.5499	9.1833	29.8457	41.3249	16.0708	29.8457	22.9583	20.6624	9.1833	45.9165	13.775	9.1833	4.59165	13.775	11.4791	13.775	13.775	20.6624	9.1833	2.29583	4.59165
Taeniopygia_guttata_100231612	0	0.143048	0.0294118	0.458333	0.030303	0.612745	0.643048	0.308081	0.32197	1.41436	0.223856	0.391414	0.252525	0.0606061	0.474747	0	0.0294118	0.488636	0.573604	0	0.0833333	22.5499	7.51664	24.4291	33.8249	13.1541	24.4291	18.7916	16.9124	7.51664	37.5832	11.275	7.51664	3.75832	11.275	9.3958	11.275	11.275	16.9124	7.51664	1.87916	3.75832
Gallus_gallus_396341	0	0.143048	0.0294118	0.458333	0.030303	0.612745	0.643048	0.308081	0.32197	1.41436	0.223856	0.391414	0.252525	0.0606061	0.474747	0	0.0294118	0.488636	0.573604	0	0.0833333	22.5499	7.51664	24.4291	33.8249	13.1541	24.4291	18.7916	16.9124	7.51664	37.5832	11.275	7.51664	3.75832	11.275	9.3958	11.275	11.275	16.9124	7.51664	1.87916	3.75832
Branchiostoma_floridae_BRAFLDRAFT_115952	1	0.0294118	0.0294118	1	0	4.02941	1.02941	0	1	1.11765	2.02941	0	1	0	1	0	0.0294118	1	1.02941	0	0	12.3529	4.11765	13.3824	18.5294	7.20588	13.3824	10.2941	9.26471	4.11765	20.5882	6.17647	4.11765	2.05882	6.17647	5.14706	6.17647	6.17647	9.26471	4.11765	1.02941	2.05882
Tribolium_castaneum_660655	4.2	4.31111	3.53333	5.02143	1.28571	6.00397	4.125	7.125	3.25	18.7	2.34286	4.8373	1.2	2.4	4.39286	1.53571	1	4	2.25	1.2	2.25	25.9476	8.64921	28.1099	38.9214	15.1361	28.1099	21.623	19.4607	8.64921	43.246	12.9738	8.64921	4.3246	12.9738	10.8115	12.9738	12.9738	19.4607	8.64921	2.1623	4.3246
Drosophila_grimshawi_Dgri_GH12170	1.2	1.81111	2.53333	2.52143	0.785714	3.50397	2.625	2.125	1.25	5.7	0.842857	1.3373	1.2	1.4	1.89286	1.53571	0.5	1	1.25	0.7	0.25	31.9476	10.6492	34.6099	47.9214	18.6361	34.6099	26.623	23.9607	10.6492	53.246	15.9738	10.6492	5.3246	15.9738	13.3115	15.9738	15.9738	23.9607	10.6492	2.6623	5.3246
Drosophila_melanogaster_Dmel_CG9096	1.2	2.81111	2.53333	3.52143	3.78571	3.50397	4.625	3.125	3.25	9.7	1.84286	2.3373	2.2	2.4	2.89286	1.53571	0.5	1	2.25	0.7	2.25	31.9476	10.6492	34.6099	47.9214	18.6361	34.6099	26.623	23.9607	10.6492	53.246	15.9738	10.6492	5.3246	15.9738	13.3115	15.9738	15.9738	23.9607	10.6492	2.6623	5.3246
Apis_mellifera_413183	0.2	1.31111	1.2	3.02143	1.28571	5.00397	2.125	1.125	0.25	2.7	1.34286	2.50397	2.2	0.4	0.392857	1.53571	0	1	1.25	0.2	0.25	21.9476	7.31587	23.7766	32.9214	12.8028	23.7766	18.2897	16.4607	7.31587	36.5794	10.9738	7.31587	3.65794	10.9738	9.14484	10.9738	10.9738	16.4607	7.31587	1.82897	3.65794
Acyrthosiphon_pisum_100167546	4.2	3.31111	3.2	4.77143	3.28571	3.25397	4.125	5.125	2	5.2	2.34286	3.25397	0.2	2.4	2.14286	3.28571	1	2	1	0.2	1	18.9476	6.31587	20.5266	28.4214	11.0528	20.5266	15.7897	14.2107	6.31587	31.5794	9.47381	6.31587	3.15794	9.47381	7.89484	9.47381	9.47381	14.2107	6.31587	1.57897	3.15794
Tribolium_castaneum_663226	0	4.11111	6	4.57143	3.28571	5.25397	5.625	5.125	4	9	1.14286	2.25397	2	1.5	0.642857	4.78571	1.5	3	3.5	0	1.5	22.5476	7.51587	24.4266	33.8214	13.1528	24.4266	18.7897	16.9107	7.51587	37.5794	11.2738	7.51587	3.75794	11.2738	9.39484	11.2738	11.2738	16.9107	7.51587	1.87897	3.75794
Acyrthosiphon_pisum_100164890	1	2.11111	1	4.57143	2.28571	4.25397	5.625	4.125	3	13	7.14286	3.25397	2	0.5	2.64286	3.78571	1.5	4	2.5	1	1.5	22.5476	7.51587	24.4266	33.8214	13.1528	24.4266	18.7897	16.9107	7.51587	37.5794	11.2738	7.51587	3.75794	11.2738	9.39484	11.2738	11.2738	16.9107	7.51587	1.87897	3.75794
Caenorhabditis_elegans_Y38F1A.5	8	4.11111	7	10	4	9.11111	8.125	8.125	4	18	3	4.11111	2	5	2	4	3	6	3	1	2	14.8333	4.94444	16.0694	22.25	8.65278	16.0694	12.3611	11.125	4.94444	24.7222	7.41667	4.94444	2.47222	7.41667	6.18056	7.41667	7.41667	11.125	4.94444	1.23611	2.47222
Strongylocentrotus_purpuratus_373245	3	2.11111	1	6	2	6.11111	3	3	1	7	3	1.11111	1	4	3	0	0	2	1	0	1	13.3333	4.44444	14.4444	20	7.77778	14.4444	11.1111	10	4.44444	22.2222	6.66667	4.44444	2.22222	6.66667	5.55556	6.66667	6.66667	10	4.44444	1.11111	2.22222
Nematostella_vectensis_NEMVE_v1g237657	0	1	2	4	1	1.5	2	1	2	5.5	4	1	2	2	4	1	0	1	0	0	1	18	6	19.5	27	10.5	19.5	15	13.5	6	30	9	6	3	9	7.5	9	9	13.5	6	1.5	3
Hydra_magnipapillata_100198325	3	1	3	4	0	5.5	4	6	3	7.5	2	2	2	1	2	0	1	4	2	1	2	18	6	19.5	27	10.5	19.5	15	13.5	6	30	9	6	3	9	7.5	9	9	13.5	6	1.5	3
Number of all observed replacements/Number of all sites analyzed	39	36	41	75	27	90	64	64	37	145	53	44	32	29	45	28	24	39	39	6	17	1044	348	1131	1566	609	1131	870	783	348	1740	522	348	174	522	435	522	522	783	348	87	174
																					974																					14007
Number of all expected replacements	72.5963	24.1988	78.646	108.894	42.3478	78.646	60.4969	54.4472	24.1988	120.994	36.2981	24.1988	12.0994	36.2981	30.2484	36.2981	36.2981	54.4472	24.1988	6.04969	12.0994
χ2	15.5478	5.75523	18.0202	10.55	5.56241	1.63917	0.202849	1.67604	6.77191	4.76304	7.68503	16.2029	32.7318	1.46737	7.19403	1.89704	4.16672	4.38252	9.05322	0.000408127	1.9849
The secondary structure element category with the number of repalcements observed: significantly greater than expected (+), significantly less than expected (-) , close to that of expected (N)	N	N	N	N	N	N	N	N	N	N	N	N	N	N	N	N	N	N	N	N	N

## Sheet: fastml
	Number of replacemets from the root to the terminal branch																					Number of sites analyzed
Terminal branch/Secondary structure element	H1	H10	H2	H3	H4	H5	H6	H7	H8	H9	U1	U10	U11	U2	U3	U4	U5	U6	U7	U8	U9	H1	H10	H2	H3	H4	H5	H6	H7	H8	H9	U1	U10	U11	U2	U3	U4	U5	U6	U7	U8	U9
Monodelphis_domestica_100027538	0.154412	0.0294118	0.154412	0.357334	1.29167	3.80971	0.744589	1.39394	0.155303	0.738127	1.25	1.30971	1.48864	0.227273	0.155303	0.291667	0.487745	0.155303	1.0303	0	0	16.788	5.596	18.187	25.182	9.793	18.187	13.99	12.591	5.596	27.98	8.394	5.596	2.798	8.394	6.995	8.394	8.394	12.591	5.596	1.399	2.798
Bos_taurus_540547	0.154412	0.0294118	0.154412	0.757334	0.291667	0.809715	0.744589	0.393939	0.155303	0.738127	0.25	1.30971	0.488636	0.227273	0.155303	0.291667	0.687745	0.155303	0.030303	0	0	29.188	9.72934	31.6203	43.782	17.0263	31.6203	24.3233	21.891	9.72934	48.6467	14.594	9.72934	4.86467	14.594	12.1617	14.594	14.594	21.891	9.72934	2.43233	4.86467
Sus_scrofa_780426	0.154412	0.0294118	0.154412	0.757334	0.291667	0.809715	0.744589	0.393939	0.155303	0.738127	0.25	0.309715	0.488636	0.227273	0.155303	0.291667	0.687745	0.155303	0.030303	0	0	29.188	9.72934	31.6203	43.782	17.0263	31.6203	24.3233	21.891	9.72934	48.6467	14.594	9.72934	4.86467	14.594	12.1617	14.594	14.594	21.891	9.72934	2.43233	4.86467
Equus_caballus_100066590	8.15441	0.0294118	0.154412	0.757334	0.291667	0.809715	0.744589	0.393939	0.155303	0.738127	6.25	0.309715	0.488636	0.227273	0.155303	0.291667	0.687745	0.155303	0.030303	0	0	23.188	7.72934	25.1203	34.782	13.5263	25.1203	19.3233	17.391	7.72934	38.6467	11.594	7.72934	3.86467	11.594	9.66167	11.594	11.594	17.391	7.72934	1.93233	3.86467
Mus_musculus_12445	0.154412	0.0294118	0.154412	1.75733	0.291667	1.80971	0.744589	0.893939	0.155303	1.23813	0.75	0.309715	0.488636	0.727273	0.155303	0.291667	2.18775	0.155303	0.030303	0	0	25.188	8.396	27.287	37.782	14.693	27.287	20.99	18.891	8.396	41.98	12.594	8.396	4.198	12.594	10.495	12.594	12.594	18.891	8.396	2.099	4.198
Rattus_norvegicus_25193	0.154412	0.0294118	0.154412	1.75733	0.291667	1.80971	0.744589	0.893939	0.155303	1.23813	0.75	0.309715	0.488636	0.727273	0.155303	0.291667	3.18775	0.155303	0.030303	0	0	25.188	8.396	27.287	37.782	14.693	27.287	20.99	18.891	8.396	41.98	12.594	8.396	4.198	12.594	10.495	12.594	12.594	18.891	8.396	2.099	4.198
Gallus_gallus_419928	0.654412	0.0294118	0.654412	0.857334	0.125	0.809715	1.07792	0.0606061	0.155303	2.57146	0.25	0.309715	0.155303	0.0606061	1.1553	0.125	0.154412	1.1553	0.530303	0	0	20.788	6.92934	22.5203	31.182	12.1263	22.5203	17.3233	15.591	6.92934	34.6467	10.394	6.92934	3.46467	10.394	8.66167	10.394	10.394	15.591	6.92934	1.73233	3.46467
Taeniopygia_guttata_100231308	0.654412	3.02941	0.654412	1.85733	0.125	3.80971	2.07792	1.06061	1.1553	3.57146	2.25	0.309715	1.1553	0.0606061	2.1553	0.125	0.154412	1.1553	1.5303	0	0	20.788	6.92934	22.5203	31.182	12.1263	22.5203	17.3233	15.591	6.92934	34.6467	10.394	6.92934	3.46467	10.394	8.66167	10.394	10.394	15.591	6.92934	1.73233	3.46467
Oryzias_latipes_19728	0.0294118	0.362745	0.0294118	0.440667	0	0.213561	0.744589	0.393939	0.363636	0.42723	0.0769231	0.393048	0.030303	0.0606061	0.440559	0.333333	0.0294118	0.107226	0.030303	0	0	18.2111	6.07036	19.7287	27.3166	10.6231	19.7287	15.1759	13.6583	6.07036	30.3518	9.10554	6.07036	3.03518	9.10554	7.58795	9.10554	9.10554	13.6583	6.07036	1.51759	3.03518
Fugu_rubripes_164290	0.529412	0.362745	0.0294118	0.440667	0	0.213561	1.24459	1.39394	0.363636	0.42723	0.0769231	0.393048	0.030303	0.0606061	0.440559	0.333333	0.0294118	0.107226	0.030303	0	0	24.2111	8.07036	26.2287	36.3166	14.1231	26.2287	20.1759	18.1583	8.07036	40.3518	12.1055	8.07036	4.03518	12.1055	10.088	12.1055	12.1055	18.1583	8.07036	2.01759	4.03518
Tetraodon_nigroviridis_16773	1.52941	0.362745	0.0294118	0.440667	0	0.213561	1.24459	0.393939	0.363636	0.42723	0.0769231	0.393048	0.030303	0.0606061	0.440559	0.333333	0.0294118	0.107226	0.030303	0	0	24.2111	8.07036	26.2287	36.3166	14.1231	26.2287	20.1759	18.1583	8.07036	40.3518	12.1055	8.07036	4.03518	12.1055	10.088	12.1055	12.1055	18.1583	8.07036	2.01759	4.03518
Taeniopygia_guttata_100224096	0.0294118	0.0294118	0.0294118	0.107334	0	0.213561	0.0779221	0.0606061	0.030303	0.42723	0.0769231	0.0597148	0.030303	0.0606061	0.107226	0	0.129412	0.107226	1.1303	0	0	22.7444	7.58147	24.6398	34.1166	13.2676	24.6398	18.9537	17.0583	7.58147	37.9074	11.3722	7.58147	3.79074	11.3722	9.47684	11.3722	11.3722	17.0583	7.58147	1.89537	3.79074
Gallus_gallus_374047	0.0294118	0.0294118	0.0294118	0.107334	0	0.213561	0.0779221	0.0606061	0.030303	0.42723	0.0769231	1.05971	0.030303	0.0606061	0.107226	0	0.129412	0.107226	0.130303	0	0	22.7444	7.58147	24.6398	34.1166	13.2676	24.6398	18.9537	17.0583	7.58147	37.9074	11.3722	7.58147	3.79074	11.3722	9.47684	11.3722	11.3722	17.0583	7.58147	1.89537	3.79074
Rattus_norvegicus_64033	0.0294118	0.0294118	0.0294118	0.274001	0	0.213561	0.0779221	0.0606061	0.19697	1.5939	0.0769231	0.559715	0.17316	0.0606061	0.39294	0	0.272269	0.107226	0.79697	0	0	26.4587	8.81957	28.6636	39.6881	15.4342	28.6636	22.0489	19.844	8.81957	44.0978	13.2294	8.81957	4.40978	13.2294	11.0245	13.2294	13.2294	19.844	8.81957	2.20489	4.40978
Mus_musculus_12444	0.0294118	0.0294118	0.0294118	0.274001	0	0.213561	0.0779221	0.0606061	0.19697	0.593896	0.0769231	0.559715	0.17316	0.0606061	0.39294	0	0.272269	0.107226	0.79697	0	0	26.4587	8.81957	28.6636	39.6881	15.4342	28.6636	22.0489	19.844	8.81957	44.0978	13.2294	8.81957	4.40978	13.2294	11.0245	13.2294	13.2294	19.844	8.81957	2.20489	4.40978
Sus_scrofa_397162	0.0294118	0.0294118	0.529412	0.274001	0	0.213561	0.0779221	1.31061	0.19697	1.5939	0.0769231	0.0597148	0.42316	0.0606061	0.39294	0	0.522269	0.107226	0.29697	0	0	33.4587	11.1529	36.2469	50.1881	19.5176	36.2469	27.8823	25.094	11.1529	55.7645	16.7294	11.1529	5.57645	16.7294	13.9411	16.7294	16.7294	25.094	11.1529	2.78823	5.57645
Bos_taurus_615414	0.0294118	0.0294118	0.529412	0.274001	0	0.213561	0.0779221	0.310606	0.19697	0.593896	0.0769231	0.0597148	0.42316	0.0606061	0.39294	0	0.522269	0.107226	0.29697	0	0	33.4587	11.1529	36.2469	50.1881	19.5176	36.2469	27.8823	25.094	11.1529	55.7645	16.7294	11.1529	5.57645	16.7294	13.9411	16.7294	16.7294	25.094	11.1529	2.78823	5.57645
Equus_caballus_100051150	0.0294118	0.0294118	2.02941	0.274001	0	0.213561	0.0779221	1.31061	0.19697	0.593896	0.0769231	0.0597148	0.42316	0.0606061	0.39294	0	0.522269	0.107226	0.29697	0	0	27.4587	9.1529	29.7469	41.1881	16.0176	29.7469	22.8823	20.594	9.1529	45.7645	13.7294	9.1529	4.57645	13.7294	11.4411	13.7294	13.7294	20.594	9.1529	2.28823	4.57645
Canis_familiaris_611782	0.0294118	0.0294118	0.0294118	0.274001	0	0.213561	0.0779221	0.310606	0.19697	0.593896	0.0769231	0.0597148	0.42316	0.0606061	0.39294	0	0.522269	0.107226	0.29697	0	0	23.4587	7.81957	25.4136	35.1881	13.6842	25.4136	19.5489	17.594	7.81957	39.0978	11.7294	7.81957	3.90978	11.7294	9.77446	11.7294	11.7294	17.594	7.81957	1.95489	3.90978
Monodelphis_domestica_100016259	0.0294118	0.0294118	0.0294118	1.10733	0	0.213561	0.0779221	0.0606061	0.030303	1.42723	0.0769231	0.0597148	0.17316	0.0606061	0.39294	0	0.272269	0.107226	0.130303	0	0	18.4587	6.1529	19.9969	27.6881	10.7676	19.9969	15.3823	13.844	6.1529	30.7645	9.22935	6.1529	3.07645	9.22935	7.69113	9.22935	9.22935	13.844	6.1529	1.53823	3.07645
Xenopus_laevis_373667	0.0294118	0.0294118	1.02941	0.107334	0	0.213561	0.0779221	0.0606061	0.030303	0.42723	0.0769231	1.05971	0.030303	1.06061	1.10723	0	0.129412	0.107226	0.130303	0	0	15.4111	5.13703	16.6953	23.1166	8.9898	16.6953	12.8426	11.5583	5.13703	25.6851	7.70554	5.13703	2.56851	7.70554	6.42128	7.70554	7.70554	11.5583	5.13703	1.28426	2.56851
Tetraodon_nigroviridis_26524	0.0294118	0.112745	0.0294118	1.64305	0	2.22638	0.113636	1.72727	0.19697	1.56551	0.0833333	1.64305	0.030303	1.06061	0.113636	1.33333	0.362745	0.113636	1.5303	0	0.416667	23.7166	7.90553	25.693	35.5749	13.8347	25.693	19.7638	17.7874	7.90553	39.5276	11.8583	7.90553	3.95276	11.8583	9.88191	11.8583	11.8583	17.7874	7.90553	1.97638	3.95276
Oryzias_latipes_387	0.0294118	0.112745	0.0294118	1.64305	0	1.22638	0.113636	0.727273	0.19697	1.56551	2.08333	0.643048	0.030303	0.0606061	0.113636	0.333333	1.36275	0.113636	0.530303	0	0.416667	23.7166	7.90553	25.693	35.5749	13.8347	25.693	19.7638	17.7874	7.90553	39.5276	11.8583	7.90553	3.95276	11.8583	9.88191	11.8583	11.8583	17.7874	7.90553	1.97638	3.95276
Danio_rerio_30222	0.0294118	0.112745	0.0294118	0.643048	0	1.72638	1.11364	0.227273	0.19697	0.565508	1.08333	0.643048	0.030303	0.0606061	1.11364	0.333333	0.362745	0.113636	0.530303	0	0.416667	17.7166	5.90553	19.193	26.5749	10.3347	19.193	14.7638	13.2874	5.90553	29.5276	8.85829	5.90553	2.95276	8.85829	7.38191	8.85829	8.85829	13.2874	5.90553	1.47638	2.95276
Xenopus_laevis_379937	0.0294118	0.112745	0.0294118	1.30971	0	2.39305	1.11364	0.338384	0.308081	0.676619	0.0833333	0.420826	0.252525	0.0606061	0.224747	0	0.0294118	0.113636	0.419192	0	0.0833333	15.0499	5.01664	16.3041	22.5749	8.77911	16.3041	12.5416	11.2874	5.01664	25.0832	7.52496	5.01664	2.50832	7.52496	6.2708	7.52496	7.52496	11.2874	5.01664	1.25416	2.50832
Bos_taurus_524530	0.0294118	0.112745	0.0294118	0.434715	0	2.64305	0.113636	0.338384	0.433081	3.13495	0.0833333	1.42083	0.585859	0.0606061	0.808081	0	0.0294118	0.488636	0.710859	0	0.0833333	24.5499	8.1833	26.5957	36.8249	14.3208	26.5957	20.4583	18.4124	8.1833	40.9165	12.275	8.1833	4.09165	12.275	10.2291	12.275	12.275	18.4124	8.1833	2.04583	4.09165
Canis_familiaris_449028	0.0294118	1.11275	1.02941	0.434715	0	0.643048	0.113636	0.338384	0.433081	1.13495	0.0833333	0.420826	1.58586	0.0606061	0.808081	0	0.0294118	0.488636	0.710859	0	0.0833333	24.5499	8.1833	26.5957	36.8249	14.3208	26.5957	20.4583	18.4124	8.1833	40.9165	12.275	8.1833	4.09165	12.275	10.2291	12.275	12.275	18.4124	8.1833	2.04583	4.09165
Mus_musculus_12443	0.0294118	0.112745	0.0294118	0.434715	0	0.893048	0.113636	0.838384	0.433081	2.38495	0.583333	0.420826	0.585859	0.0606061	1.30808	0	0.0294118	0.488636	0.960859	0	0.0833333	27.5499	9.1833	29.8457	41.3249	16.0708	29.8457	22.9583	20.6624	9.1833	45.9165	13.775	9.1833	4.59165	13.775	11.4791	13.775	13.775	20.6624	9.1833	2.29583	4.59165
Rattus_norvegicus_58919	0.0294118	0.112745	0.0294118	0.434715	0	0.893048	0.113636	0.838384	0.433081	2.38495	1.58333	0.420826	0.585859	0.0606061	1.30808	0	0.0294118	0.488636	0.960859	0	0.0833333	27.5499	9.1833	29.8457	41.3249	16.0708	29.8457	22.9583	20.6624	9.1833	45.9165	13.775	9.1833	4.59165	13.775	11.4791	13.775	13.775	20.6624	9.1833	2.29583	4.59165
Macaca_mulatta_574320	0.0294118	0.112745	0.0294118	0.434715	0	0.893048	0.113636	0.338384	0.433081	1.38495	0.583333	0.420826	0.585859	0.0606061	0.808081	0	0.0294118	0.488636	0.960859	0	0.0833333	27.5499	9.1833	29.8457	41.3249	16.0708	29.8457	22.9583	20.6624	9.1833	45.9165	13.775	9.1833	4.59165	13.775	11.4791	13.775	13.775	20.6624	9.1833	2.29583	4.59165
Homo_sapiens_595	0.0294118	0.112745	0.0294118	0.434715	0	0.893048	0.113636	0.338384	0.433081	1.38495	0.583333	0.420826	0.585859	0.0606061	0.808081	0	0.0294118	0.488636	0.960859	0	0.0833333	27.5499	9.1833	29.8457	41.3249	16.0708	29.8457	22.9583	20.6624	9.1833	45.9165	13.775	9.1833	4.59165	13.775	11.4791	13.775	13.775	20.6624	9.1833	2.29583	4.59165
Taeniopygia_guttata_100231612	0.0294118	0.112745	0.0294118	0.434715	0	0.643048	0.613636	0.338384	0.433081	1.30162	0.0833333	0.420826	0.252525	0.0606061	0.474747	0	0.0294118	0.488636	0.544192	0	0.0833333	22.5499	7.51664	24.4291	33.8249	13.1541	24.4291	18.7916	16.9124	7.51664	37.5832	11.275	7.51664	3.75832	11.275	9.3958	11.275	11.275	16.9124	7.51664	1.87916	3.75832
Gallus_gallus_396341	0.0294118	0.112745	0.0294118	0.434715	0	0.643048	0.613636	0.338384	0.433081	1.30162	0.0833333	0.420826	0.252525	0.0606061	0.474747	0	0.0294118	0.488636	0.544192	0	0.0833333	22.5499	7.51664	24.4291	33.8249	13.1541	24.4291	18.7916	16.9124	7.51664	37.5832	11.275	7.51664	3.75832	11.275	9.3958	11.275	11.275	16.9124	7.51664	1.87916	3.75832
Branchiostoma_floridae_BRAFLDRAFT_115952	1.02941	1.02941	0.0294118	1.02941	1	4.02941	1	0	1	1.08824	3	0.0294118	1	0	1	0	0.0294118	1	2	0	0	12.3529	4.11765	13.3824	18.5294	7.20588	13.3824	10.2941	9.26471	4.11765	20.5882	6.17647	4.11765	2.05882	6.17647	5.14706	6.17647	6.17647	9.26471	4.11765	1.02941	2.05882
Tribolium_castaneum_660655	3.86905	5.31667	2.47619	2.82143	1.48571	4.72222	4.33333	7.2	3.25	17.0373	2.59286	4.28571	2.14286	2.4	3.47619	1.92619	1	4	2.25	1.2	2.2	25.9476	8.64921	28.1099	38.9214	15.1361	28.1099	21.623	19.4607	8.64921	43.246	12.9738	8.64921	4.3246	12.9738	10.8115	12.9738	12.9738	19.4607	8.64921	2.1623	4.3246
Drosophila_grimshawi_Dgri_GH12170	1.36905	1.81667	1.97619	2.82143	0.985714	2.72222	2.33333	2.2	1.25	6.5373	1.09286	0.785714	2.14286	1.4	1.47619	1.92619	0.5	1	0.75	0.7	0.2	31.9476	10.6492	34.6099	47.9214	18.6361	34.6099	26.623	23.9607	10.6492	53.246	15.9738	10.6492	5.3246	15.9738	13.3115	15.9738	15.9738	23.9607	10.6492	2.6623	5.3246
Drosophila_melanogaster_Dmel_CG9096	1.36905	2.81667	1.97619	3.82143	3.98571	2.72222	4.33333	3.2	3.25	8.5373	2.09286	1.78571	1.14286	2.4	2.47619	1.92619	0.5	1	1.75	0.7	2.2	31.9476	10.6492	34.6099	47.9214	18.6361	34.6099	26.623	23.9607	10.6492	53.246	15.9738	10.6492	5.3246	15.9738	13.3115	15.9738	15.9738	23.9607	10.6492	2.6623	5.3246
Apis_mellifera_413183	0.535714	2.65	1.14286	2.82143	1.48571	5.72222	2	1.2	0.25	4.70397	1.59286	3.28571	2.14286	0.4	1.14286	0.592857	0	1	2.25	0.2	0.2	21.9476	7.31587	23.7766	32.9214	12.8028	23.7766	18.2897	16.4607	7.31587	36.5794	10.9738	7.31587	3.65794	10.9738	9.14484	10.9738	10.9738	16.4607	7.31587	1.82897	3.65794
Acyrthosiphon_pisum_100167546	3.28571	3.4	3.14286	4.57143	3.48571	4.22222	4	5.2	2	4.45397	2.34286	3.28571	1.14286	2.4	2.14286	4.34286	1	2	1	0.2	1.2	18.9476	6.31587	20.5266	28.4214	11.0528	20.5266	15.7897	14.2107	6.31587	31.5794	9.47381	6.31587	3.15794	9.47381	7.89484	9.47381	9.47381	14.2107	6.31587	1.57897	3.15794
Tribolium_castaneum_663226	0.785714	3.5	5.14286	4.57143	3.28571	4.22222	5.5	5.5	2.5	8.75397	1.64286	2.28571	1.64286	1.5	0.642857	5.64286	1.5	2.5	2	0	0.5	22.5476	7.51587	24.4266	33.8214	13.1528	24.4266	18.7897	16.9107	7.51587	37.5794	11.2738	7.51587	3.75794	11.2738	9.39484	11.2738	11.2738	16.9107	7.51587	1.87897	3.75794
Acyrthosiphon_pisum_100164890	1.78571	2.5	2.14286	4.57143	1.28571	5.22222	5.5	3.5	4.5	13.754	5.64286	2.28571	1.64286	0.5	2.64286	2.64286	1.5	4.5	4	1	2.5	22.5476	7.51587	24.4266	33.8214	13.1528	24.4266	18.7897	16.9107	7.51587	37.5794	11.2738	7.51587	3.75794	11.2738	9.39484	11.2738	11.2738	16.9107	7.51587	1.87897	3.75794
Caenorhabditis_elegans_Y38F1A.5	8	4	7	10	4	9.22222	8	8	4	18.1111	3	4	2	5	2	4	3	6	3	1	2	14.8333	4.94444	16.0694	22.25	8.65278	16.0694	12.3611	11.125	4.94444	24.7222	7.41667	4.94444	2.47222	7.41667	6.18056	7.41667	7.41667	11.125	4.94444	1.23611	2.47222
Strongylocentrotus_purpuratus_373245	2	2	1	6	2	5.22222	4	3	1	7.11111	4	1	1	4	3	0	0	2	1	0	1	13.3333	4.44444	14.4444	20	7.77778	14.4444	11.1111	10	4.44444	22.2222	6.66667	4.44444	2.22222	6.66667	5.55556	6.66667	6.66667	10	4.44444	1.11111	2.22222
Nematostella_vectensis_NEMVE_v1g237657	1	2	2	3	0	0	2.5	1	2	5	3	0	2.5	2	3.5	1	0	1	0	0	1	18	6	19.5	27	10.5	19.5	15	13.5	6	30	9	6	3	9	7.5	9	9	13.5	6	1.5	3
Hydra_magnipapillata_100198325	2	1	3	3	1	5	4.5	6	3	7	1	3	1.5	1	1.5	0	1	4	2	1	2	18	6	19.5	27	10.5	19.5	15	13.5	6	30	9	6	3	9	7.5	9	9	13.5	6	1.5	3
Number of all observed replacements/Number of all sites analyzed	40	39	39	71	27	86	64	64	37	142	51	43	33	29	43	29	24	39	39	6	17	1044	348	1131	1566	609	1131	870	783	348	1740	522	348	174	522	435	522	522	783	348	87	174
																					962																					14007
Number of all expected replacements	71.7019	23.9006	77.677	107.553	41.8261	77.677	59.7516	53.7764	23.9006	119.503	35.8509	23.9006	11.9503	35.8509	29.8758	35.8509	35.8509	53.7764	23.9006	5.97516	11.9503
χ2	14.0165	9.53913	19.2581	12.4228	5.2554	0.891796	0.302073	1.94364	7.17947	4.23512	6.40135	15.2626	37.0776	1.30918	5.76538	1.30918	3.91746	4.06018	9.53913	0.000103304	2.13378
The secondary structure element category with the number of repalcements observed: significantly greater than expected (+), significantly less than expected (-) , close to that of expected (N)	N	N	N	N	N	N	N	N	N	N	N	N	N	N	N	N	N	N	N	N	N

## Sheet: ancescon
	Number of replacemets from the root to the terminal branch																					Number of sites analyzed
Terminal branch/Secondary structure element	H1	H10	H2	H3	H4	H5	H6	H7	H8	H9	U1	U10	U11	U2	U3	U4	U5	U6	U7	U8	U9	H1	H10	H2	H3	H4	H5	H6	H7	H8	H9	U1	U10	U11	U2	U3	U4	U5	U6	U7	U8	U9
Monodelphis_domestica_100027538	0.155303	0.0294118	0.154412	1.57197	1.32197	3.80971	0.774001	1.39394	0.155303	0.952413	1.125	1.2803	1.48864	0.227273	0.155303	0.291667	0.487745	0.155303	1	0	0	16.788	5.596	18.187	25.182	9.793	18.187	13.99	12.591	5.596	27.98	8.394	5.596	2.798	8.394	6.995	8.394	8.394	12.591	5.596	1.399	2.798
Bos_taurus_540547	0.155303	0.0294118	0.154412	0.77197	0.32197	0.809715	0.774001	0.393939	0.155303	0.952413	0.125	1.2803	0.488636	0.227273	0.155303	0.291667	0.687745	0.155303	0	0	0	29.188	9.72934	31.6203	43.782	17.0263	31.6203	24.3233	21.891	9.72934	48.6467	14.594	9.72934	4.86467	14.594	12.1617	14.594	14.594	21.891	9.72934	2.43233	4.86467
Sus_scrofa_780426	0.155303	0.0294118	0.154412	0.77197	0.32197	0.809715	0.774001	0.393939	0.155303	0.952413	0.125	0.280303	0.488636	0.227273	0.155303	0.291667	0.687745	0.155303	0	0	0	29.188	9.72934	31.6203	43.782	17.0263	31.6203	24.3233	21.891	9.72934	48.6467	14.594	9.72934	4.86467	14.594	12.1617	14.594	14.594	21.891	9.72934	2.43233	4.86467
Equus_caballus_100066590	8.1553	0.0294118	0.154412	0.77197	0.32197	0.809715	0.774001	0.393939	0.155303	0.952413	6.125	0.280303	0.488636	0.227273	0.155303	0.291667	0.687745	0.155303	0	0	0	23.188	7.72934	25.1203	34.782	13.5263	25.1203	19.3233	17.391	7.72934	38.6467	11.594	7.72934	3.86467	11.594	9.66167	11.594	11.594	17.391	7.72934	1.93233	3.86467
Mus_musculus_12445	0.155303	0.0294118	0.154412	1.77197	0.32197	1.80971	0.774001	0.893939	0.155303	1.45241	0.625	0.280303	0.488636	0.727273	0.155303	0.291667	2.18775	0.155303	0	0	0	25.188	8.396	27.287	37.782	14.693	27.287	20.99	18.891	8.396	41.98	12.594	8.396	4.198	12.594	10.495	12.594	12.594	18.891	8.396	2.099	4.198
Rattus_norvegicus_25193	0.155303	0.0294118	0.154412	1.77197	0.32197	1.80971	0.774001	0.893939	0.155303	1.45241	0.625	0.280303	0.488636	0.727273	0.155303	0.291667	3.18775	0.155303	0	0	0	25.188	8.396	27.287	37.782	14.693	27.287	20.99	18.891	8.396	41.98	12.594	8.396	4.198	12.594	10.495	12.594	12.594	18.891	8.396	2.099	4.198
Gallus_gallus_419928	0.655303	0.0294118	0.654412	0.405303	0.155303	0.809715	1.10733	0.0606061	0.155303	2.11908	0.125	0.280303	0.155303	0.0606061	1.1553	0.125	0.154412	1.1553	0.5	0	0	20.788	6.92934	22.5203	31.182	12.1263	22.5203	17.3233	15.591	6.92934	34.6467	10.394	6.92934	3.46467	10.394	8.66167	10.394	10.394	15.591	6.92934	1.73233	3.46467
Taeniopygia_guttata_100231308	0.655303	3.02941	0.654412	1.4053	0.155303	3.80971	2.10733	1.06061	1.1553	3.11908	2.125	0.280303	1.1553	0.0606061	2.1553	0.125	0.154412	1.1553	1.5	0	0	20.788	6.92934	22.5203	31.182	12.1263	22.5203	17.3233	15.591	6.92934	34.6467	10.394	6.92934	3.46467	10.394	8.66167	10.394	10.394	15.591	6.92934	1.73233	3.46467
Oryzias_latipes_19728	0.030303	0.362745	0.0294118	0.440559	0.030303	0.213561	0.774001	0.393939	0.363636	0.397926	0.153846	0.363636	0.030303	0.0606061	0.440559	0.333333	0.0294118	0.107226	0	0	0	18.2111	6.07036	19.7287	27.3166	10.6231	19.7287	15.1759	13.6583	6.07036	30.3518	9.10554	6.07036	3.03518	9.10554	7.58795	9.10554	9.10554	13.6583	6.07036	1.51759	3.03518
Fugu_rubripes_164290	0.530303	0.362745	0.0294118	0.440559	0.030303	0.213561	1.274	1.39394	0.363636	0.397926	0.153846	0.363636	0.030303	0.0606061	0.440559	0.333333	0.0294118	0.107226	0	0	0	24.2111	8.07036	26.2287	36.3166	14.1231	26.2287	20.1759	18.1583	8.07036	40.3518	12.1055	8.07036	4.03518	12.1055	10.088	12.1055	12.1055	18.1583	8.07036	2.01759	4.03518
Tetraodon_nigroviridis_16773	1.5303	0.362745	0.0294118	0.440559	0.030303	0.213561	1.274	0.393939	0.363636	0.397926	0.153846	0.363636	0.030303	0.0606061	0.440559	0.333333	0.0294118	0.107226	0	0	0	24.2111	8.07036	26.2287	36.3166	14.1231	26.2287	20.1759	18.1583	8.07036	40.3518	12.1055	8.07036	4.03518	12.1055	10.088	12.1055	12.1055	18.1583	8.07036	2.01759	4.03518
Taeniopygia_guttata_100224096	0.030303	0.0294118	0.0294118	0.107226	0.030303	0.213561	0.107334	0.0606061	0.030303	0.397926	0.153846	0.030303	0.030303	0.0606061	0.107226	0	0.129412	0.107226	1.1	0	0	22.7444	7.58147	24.6398	34.1166	13.2676	24.6398	18.9537	17.0583	7.58147	37.9074	11.3722	7.58147	3.79074	11.3722	9.47684	11.3722	11.3722	17.0583	7.58147	1.89537	3.79074
Gallus_gallus_374047	0.030303	0.0294118	0.0294118	0.107226	0.030303	0.213561	0.107334	0.0606061	0.030303	0.397926	0.153846	1.0303	0.030303	0.0606061	0.107226	0	0.129412	0.107226	0.1	0	0	22.7444	7.58147	24.6398	34.1166	13.2676	24.6398	18.9537	17.0583	7.58147	37.9074	11.3722	7.58147	3.79074	11.3722	9.47684	11.3722	11.3722	17.0583	7.58147	1.89537	3.79074
Rattus_norvegicus_64033	0.030303	0.0294118	0.0294118	0.273893	0.030303	0.213561	0.107334	0.0606061	0.19697	1.56459	0.153846	0.530303	0.17316	0.0606061	0.39294	0	0.272269	0.107226	0.766667	0	0	26.4587	8.81957	28.6636	39.6881	15.4342	28.6636	22.0489	19.844	8.81957	44.0978	13.2294	8.81957	4.40978	13.2294	11.0245	13.2294	13.2294	19.844	8.81957	2.20489	4.40978
Mus_musculus_12444	0.030303	0.0294118	0.0294118	0.273893	0.030303	0.213561	0.107334	0.0606061	0.19697	0.564592	0.153846	0.530303	0.17316	0.0606061	0.39294	0	0.272269	0.107226	0.766667	0	0	26.4587	8.81957	28.6636	39.6881	15.4342	28.6636	22.0489	19.844	8.81957	44.0978	13.2294	8.81957	4.40978	13.2294	11.0245	13.2294	13.2294	19.844	8.81957	2.20489	4.40978
Sus_scrofa_397162	0.030303	0.0294118	0.529412	0.273893	0.030303	0.213561	0.107334	1.31061	0.19697	1.56459	0.153846	0.030303	0.42316	0.0606061	0.39294	0	0.522269	0.107226	0.266667	0	0	33.4587	11.1529	36.2469	50.1881	19.5176	36.2469	27.8823	25.094	11.1529	55.7645	16.7294	11.1529	5.57645	16.7294	13.9411	16.7294	16.7294	25.094	11.1529	2.78823	5.57645
Bos_taurus_615414	0.030303	0.0294118	0.529412	0.273893	0.030303	0.213561	0.107334	0.310606	0.19697	0.564592	0.153846	0.030303	0.42316	0.0606061	0.39294	0	0.522269	0.107226	0.266667	0	0	33.4587	11.1529	36.2469	50.1881	19.5176	36.2469	27.8823	25.094	11.1529	55.7645	16.7294	11.1529	5.57645	16.7294	13.9411	16.7294	16.7294	25.094	11.1529	2.78823	5.57645
Equus_caballus_100051150	0.030303	0.0294118	2.02941	0.273893	0.030303	0.213561	0.107334	1.31061	0.19697	0.564592	0.153846	0.030303	0.42316	0.0606061	0.39294	0	0.522269	0.107226	0.266667	0	0	27.4587	9.1529	29.7469	41.1881	16.0176	29.7469	22.8823	20.594	9.1529	45.7645	13.7294	9.1529	4.57645	13.7294	11.4411	13.7294	13.7294	20.594	9.1529	2.28823	4.57645
Canis_familiaris_611782	0.030303	0.0294118	0.0294118	0.273893	0.030303	0.213561	0.107334	0.310606	0.19697	0.564592	0.153846	0.030303	0.42316	0.0606061	0.39294	0	0.522269	0.107226	0.266667	0	0	23.4587	7.81957	25.4136	35.1881	13.6842	25.4136	19.5489	17.594	7.81957	39.0978	11.7294	7.81957	3.90978	11.7294	9.77446	11.7294	11.7294	17.594	7.81957	1.95489	3.90978
Monodelphis_domestica_100016259	0.030303	0.0294118	0.0294118	1.10723	0.030303	0.213561	0.107334	0.0606061	0.030303	1.39793	0.153846	0.030303	0.17316	0.0606061	0.39294	0	0.272269	0.107226	0.1	0	0	18.4587	6.1529	19.9969	27.6881	10.7676	19.9969	15.3823	13.844	6.1529	30.7645	9.22935	6.1529	3.07645	9.22935	7.69113	9.22935	9.22935	13.844	6.1529	1.53823	3.07645
Xenopus_laevis_373667	0.030303	0.0294118	1.02941	0.107226	0.030303	0.213561	0.107334	0.0606061	0.030303	0.397926	0.153846	1.0303	0.030303	1.06061	1.10723	0	0.129412	0.107226	0.1	0	0	15.4111	5.13703	16.6953	23.1166	8.9898	16.6953	12.8426	11.5583	5.13703	25.6851	7.70554	5.13703	2.56851	7.70554	6.42128	7.70554	7.70554	11.5583	5.13703	1.28426	2.56851
Tetraodon_nigroviridis_26524	0.030303	0.112745	0.0294118	1.61364	0.030303	2.22638	0.143048	2.06061	0.19697	1.64884	1.41667	1.61364	0.030303	1.06061	0.113636	1.33333	0.362745	0.113636	1.5	0	0.416667	23.7166	7.90553	25.693	35.5749	13.8347	25.693	19.7638	17.7874	7.90553	39.5276	11.8583	7.90553	3.95276	11.8583	9.88191	11.8583	11.8583	17.7874	7.90553	1.97638	3.95276
Oryzias_latipes_387	0.030303	0.112745	0.0294118	1.61364	0.030303	1.22638	0.143048	1.06061	0.19697	1.64884	2.41667	0.613636	0.030303	0.0606061	0.113636	0.333333	1.36275	0.113636	0.5	0	0.416667	23.7166	7.90553	25.693	35.5749	13.8347	25.693	19.7638	17.7874	7.90553	39.5276	11.8583	7.90553	3.95276	11.8583	9.88191	11.8583	11.8583	17.7874	7.90553	1.97638	3.95276
Danio_rerio_30222	0.030303	0.112745	0.0294118	0.613636	0.030303	1.72638	1.14305	0.560606	0.19697	0.648841	0.416667	0.613636	0.030303	0.0606061	1.11364	0.333333	0.362745	0.113636	0.5	0	0.416667	17.7166	5.90553	19.193	26.5749	10.3347	19.193	14.7638	13.2874	5.90553	29.5276	8.85829	5.90553	2.95276	8.85829	7.38191	8.85829	8.85829	13.2874	5.90553	1.47638	2.95276
Xenopus_laevis_379937	0.030303	0.112745	0.0294118	1.2803	0.030303	2.39305	1.14305	0.227273	0.308081	0.759952	0.0833333	0.391414	0.252525	0.0606061	0.224747	0	0.0294118	0.113636	0.388889	0	0.0833333	15.0499	5.01664	16.3041	22.5749	8.77911	16.3041	12.5416	11.2874	5.01664	25.0832	7.52496	5.01664	2.50832	7.52496	6.2708	7.52496	7.52496	11.2874	5.01664	1.25416	2.50832
Bos_taurus_524530	0.030303	0.112745	0.0294118	0.405303	0.030303	2.64305	0.143048	0.227273	0.433081	3.21829	0.0833333	1.39141	0.585859	0.0606061	0.808081	0	0.0294118	0.488636	0.680556	0	0.0833333	24.5499	8.1833	26.5957	36.8249	14.3208	26.5957	20.4583	18.4124	8.1833	40.9165	12.275	8.1833	4.09165	12.275	10.2291	12.275	12.275	18.4124	8.1833	2.04583	4.09165
Canis_familiaris_449028	0.030303	1.11275	1.02941	0.405303	0.030303	0.643048	0.143048	0.227273	0.433081	1.21829	0.0833333	0.391414	1.58586	0.0606061	0.808081	0	0.0294118	0.488636	0.680556	0	0.0833333	24.5499	8.1833	26.5957	36.8249	14.3208	26.5957	20.4583	18.4124	8.1833	40.9165	12.275	8.1833	4.09165	12.275	10.2291	12.275	12.275	18.4124	8.1833	2.04583	4.09165
Mus_musculus_12443	0.030303	0.112745	0.0294118	0.405303	0.030303	0.893048	0.143048	0.727273	0.433081	2.46829	0.583333	0.391414	0.585859	0.0606061	1.30808	0	0.0294118	0.488636	0.930556	0	0.0833333	27.5499	9.1833	29.8457	41.3249	16.0708	29.8457	22.9583	20.6624	9.1833	45.9165	13.775	9.1833	4.59165	13.775	11.4791	13.775	13.775	20.6624	9.1833	2.29583	4.59165
Rattus_norvegicus_58919	0.030303	0.112745	0.0294118	0.405303	0.030303	0.893048	0.143048	0.727273	0.433081	2.46829	1.58333	0.391414	0.585859	0.0606061	1.30808	0	0.0294118	0.488636	0.930556	0	0.0833333	27.5499	9.1833	29.8457	41.3249	16.0708	29.8457	22.9583	20.6624	9.1833	45.9165	13.775	9.1833	4.59165	13.775	11.4791	13.775	13.775	20.6624	9.1833	2.29583	4.59165
Macaca_mulatta_574320	0.030303	0.112745	0.0294118	0.405303	0.030303	0.893048	0.143048	0.227273	0.433081	1.46829	0.583333	0.391414	0.585859	0.0606061	0.808081	0	0.0294118	0.488636	0.930556	0	0.0833333	27.5499	9.1833	29.8457	41.3249	16.0708	29.8457	22.9583	20.6624	9.1833	45.9165	13.775	9.1833	4.59165	13.775	11.4791	13.775	13.775	20.6624	9.1833	2.29583	4.59165
Homo_sapiens_595	0.030303	0.112745	0.0294118	0.405303	0.030303	0.893048	0.143048	0.227273	0.433081	1.46829	0.583333	0.391414	0.585859	0.0606061	0.808081	0	0.0294118	0.488636	0.930556	0	0.0833333	27.5499	9.1833	29.8457	41.3249	16.0708	29.8457	22.9583	20.6624	9.1833	45.9165	13.775	9.1833	4.59165	13.775	11.4791	13.775	13.775	20.6624	9.1833	2.29583	4.59165
Taeniopygia_guttata_100231612	0.030303	0.112745	0.0294118	0.405303	0.030303	0.643048	0.643048	0.227273	0.433081	1.38495	0.0833333	0.391414	0.252525	0.0606061	0.474747	0	0.0294118	0.488636	0.513889	0	0.0833333	22.5499	7.51664	24.4291	33.8249	13.1541	24.4291	18.7916	16.9124	7.51664	37.5832	11.275	7.51664	3.75832	11.275	9.3958	11.275	11.275	16.9124	7.51664	1.87916	3.75832
Gallus_gallus_396341	0.030303	0.112745	0.0294118	0.405303	0.030303	0.643048	0.643048	0.227273	0.433081	1.38495	0.0833333	0.391414	0.252525	0.0606061	0.474747	0	0.0294118	0.488636	0.513889	0	0.0833333	22.5499	7.51664	24.4291	33.8249	13.1541	24.4291	18.7916	16.9124	7.51664	37.5832	11.275	7.51664	3.75832	11.275	9.3958	11.275	11.275	16.9124	7.51664	1.87916	3.75832
Branchiostoma_floridae_BRAFLDRAFT_115952	1	1.02941	0.0294118	1	0	4.02941	1.02941	0	1	1.08824	2	0	1	0	1	0	0.0294118	1	2	0	0	12.3529	4.11765	13.3824	18.5294	7.20588	13.3824	10.2941	9.26471	4.11765	20.5882	6.17647	4.11765	2.05882	6.17647	5.14706	6.17647	6.17647	9.26471	4.11765	1.02941	2.05882
Tribolium_castaneum_660655	4.34286	4.37897	2.53333	3.80357	1.28571	5.39444	4.14286	7.11111	3.25	19.0111	3.15833	3.65	2.5	2.4	4.39286	1.53571	1	4	2.58333	1.2	2.2	25.9476	8.64921	28.1099	38.9214	15.1361	28.1099	21.623	19.4607	8.64921	43.246	12.9738	8.64921	4.3246	12.9738	10.8115	12.9738	12.9738	19.4607	8.64921	2.1623	4.3246
Drosophila_grimshawi_Dgri_GH12170	1.34286	1.87897	2.03333	2.30357	0.785714	3.39444	2.64286	2.11111	1.25	6.51111	1.65833	1.65	1	1.4	1.89286	1.53571	0.5	1	1.08333	0.7	0.2	31.9476	10.6492	34.6099	47.9214	18.6361	34.6099	26.623	23.9607	10.6492	53.246	15.9738	10.6492	5.3246	15.9738	13.3115	15.9738	15.9738	23.9607	10.6492	2.6623	5.3246
Drosophila_melanogaster_Dmel_CG9096	1.34286	2.87897	2.03333	3.30357	3.78571	3.39444	4.64286	3.11111	3.25	8.51111	2.65833	2.65	2	2.4	2.89286	1.53571	0.5	1	2.08333	0.7	2.2	31.9476	10.6492	34.6099	47.9214	18.6361	34.6099	26.623	23.9607	10.6492	53.246	15.9738	10.6492	5.3246	15.9738	13.3115	15.9738	15.9738	23.9607	10.6492	2.6623	5.3246
Apis_mellifera_413183	0.342857	1.37897	1.2	3.80357	1.28571	5.06111	2.14286	1.11111	0.25	4.01111	0.825	2.65	1.5	0.4	0.392857	1.53571	0	1	0.25	0.2	0.2	21.9476	7.31587	23.7766	32.9214	12.8028	23.7766	18.2897	16.4607	7.31587	36.5794	10.9738	7.31587	3.65794	10.9738	9.14484	10.9738	10.9738	16.4607	7.31587	1.82897	3.65794
Acyrthosiphon_pisum_100167546	4.34286	3.37897	3.2	3.55357	3.28571	4.31111	4.14286	5.11111	2	4.51111	2.325	2.4	1	2.4	2.14286	3.28571	1	2	2	0.2	1.2	18.9476	6.31587	20.5266	28.4214	11.0528	20.5266	15.7897	14.2107	6.31587	31.5794	9.47381	6.31587	3.15794	9.47381	7.89484	9.47381	9.47381	14.2107	6.31587	1.57897	3.15794
Tribolium_castaneum_663226	0.142857	3.37897	5.5	5.55357	3.78571	4.11111	5.64286	5.11111	3.5	9.61111	1.125	2	2	1.5	0.642857	4.78571	1.5	2.5	2	0	0.5	22.5476	7.51587	24.4266	33.8214	13.1528	24.4266	18.7897	16.9107	7.51587	37.5794	11.2738	7.51587	3.75794	11.2738	9.39484	11.2738	11.2738	16.9107	7.51587	1.87897	3.75794
Acyrthosiphon_pisum_100164890	1.14286	3.37897	2.5	3.55357	1.78571	5.11111	5.64286	5.11111	3.5	12.6111	7.125	3	2	0.5	2.64286	3.78571	1.5	4.5	4	1	2.5	22.5476	7.51587	24.4266	33.8214	13.1528	24.4266	18.7897	16.9107	7.51587	37.5794	11.2738	7.51587	3.75794	11.2738	9.39484	11.2738	11.2738	16.9107	7.51587	1.87897	3.75794
Caenorhabditis_elegans_Y38F1A.5	8	4.23611	7	11.125	4	9.11111	8	8.11111	4	18.1111	3.125	4	2	5	2	4	3	6	3	1	2	14.8333	4.94444	16.0694	22.25	8.65278	16.0694	12.3611	11.125	4.94444	24.7222	7.41667	4.94444	2.47222	7.41667	6.18056	7.41667	7.41667	11.125	4.94444	1.23611	2.47222
Strongylocentrotus_purpuratus_373245	2	2.11111	1	6	2	6.11111	3	2.11111	1	7.11111	4	2	1	4	3	0	0	2	2	0	1	13.3333	4.44444	14.4444	20	7.77778	14.4444	11.1111	10	4.44444	22.2222	6.66667	4.44444	2.22222	6.66667	5.55556	6.66667	6.66667	10	4.44444	1.11111	2.22222
Nematostella_vectensis_NEMVE_v1g237657	1	1	2	4	1	0	2	1	2	5	3	1	2	2	3.5	1	0	1	1	0	1	18	6	19.5	27	10.5	19.5	15	13.5	6	30	9	6	3	9	7.5	9	9	13.5	6	1.5	3
Hydra_magnipapillata_100198325	2	1	3	4	0	5	4	6	3	7	2	2	2	1	1.5	0	1	4	1	1	2	18	6	19.5	27	10.5	19.5	15	13.5	6	30	9	6	3	9	7.5	9	9	13.5	6	1.5	3
Number of all observed replacements/Number of all sites analyzed	40	37	40	74	27	88	64	64	37	144	54	43	33	29	44	28	24	39	39	6	17	1044	348	1131	1566	609	1131	870	783	348	1740	522	348	174	522	435	522	522	783	348	87	174
																					971																					14007
Number of all expected replacements	72.3727	24.1242	78.4037	108.559	42.2174	78.4037	60.3106	54.2795	24.1242	120.621	36.1863	24.1242	12.0621	36.1863	30.1553	36.1863	36.1863	54.2795	24.1242	6.03106	12.0621
χ2	14.4805	6.87216	18.8109	11.0016	5.48516	1.17454	0.225698	1.74077	6.87216	4.53131	8.76924	14.7692	36.3448	1.42715	6.35631	1.85197	4.10395	4.30113	9.17288	0.000159917	2.02143
The secondary structure element category with the number of repalcements observed: significantly greater than expected (+), significantly less than expected (-) , close to that of expected (N)	N	N	N	N	N	N	N	N	N	N	N	N	N	N	N	N	N	N	N	N	N
