# Supplementary material for: Molecular evolution of cyclin proteins in animals and fungi
Source: BMC Evol Biol. 2011 Jul 28;11:224. doi: 10.1186/1471-2148-11-224 (PMC3162929; doi:10.1186/1471-2148-11-224)
Supplement: Additional file 6 — The packed archive contains MS Excel 2007 files. Each file represents the following data: (1) the expected and observed numbers of amino acid replacements for each secondary structure element of animal A-, B-, B3-, D- and E-cyclins and fungal B-cyclins; (2) the probabilities p of its observation under the assumption that fixed replacements are distributed evenly in the protein. [file 1471-2148-11-224-S6.GZ › cyclinE.xlsx]

## Sheet: secondary_structure
Amino acid number in gapless alignment	Secondary structure element
1	U1
2	U1
3	U1
4	H1
5	H1
6	H1
7	H1
8	H1
9	H1
10	H1
11	H1
12	H1
13	H1
14	H1
15	U2
16	U2
17	U2
18	U2
19	U2
20	U2
21	H2
22	H2
23	H2
24	H2
25	U3
26	U3
27	U3
28	U3
29	U3
30	H3
31	H3
32	H3
33	H3
34	H3
35	H3
36	H3
37	H3
38	H3
39	H3
40	H3
41	H3
42	H3
43	H3
44	H3
45	H3
46	H3
47	U4
48	U4
49	U4
50	U4
51	H4
52	H4
53	H4
54	H4
55	H4
56	H4
57	H4
58	H4
59	H4
60	H4
61	H4
62	H4
63	H4
64	H4
65	H4
66	H4
67	H4
68	U5
69	U5
70	U5
71	U5
72	H5
73	H5
74	H5
75	H5
76	H5
77	H5
78	H5
79	H5
80	H5
81	H5
82	H5
83	H5
84	H5
85	H5
86	H5
87	H5
88	H5
89	H5
90	U6
91	U6
92	U6
93	U6
94	U6
95	U6
96	H6
97	H6
98	H6
99	H6
100	H6
101	H6
102	U7
103	U7
104	U7
105	U7
106	U7
107	U7
108	U7
109	H7
110	H7
111	H7
112	H7
113	H7
114	H7
115	H7
116	H7
117	H7
118	H7
119	H7
120	H7
121	H7
122	U8
123	U8
124	U8
125	U8
126	U8
127	U8
128	U8
129	U8
130	U8
131	H8
132	H8
133	H8
134	H8
135	H8
136	H8
137	H8
138	H8
139	H8
140	H8
141	H8
142	U9
143	U9
144	U9
145	U9
146	H9
147	H9
148	H9
149	H9
150	H9
151	H9
152	H9
153	H9
154	H9
155	H9
156	H9
157	H9
158	H9
159	H9
160	H9
161	U10
162	H10
163	H10
164	H10
165	H10
166	H10
167	U11
168	U11
169	H11
170	H11
171	H11
172	H11
173	H11
174	H11
175	H11
176	H11
177	H11
178	H11
179	H11
180	U12
181	U12
182	U12
183	H12
184	H12
185	H12
186	H12
187	H12
188	U13
189	U13
190	U13
191	U13
192	H13
193	H13
194	H13
195	H13
196	H13
197	H13
198	H13
199	H13
200	H13
201	H13
202	H13
203	H13
204	H13
205	H13
206	H13
207	H13
208	H13
209	H13
210	H13
211	H13
212	U14
213	U14
214	U14
215	U14
216	U14
217	U14
218	H14
219	H14
220	H14

## Sheet: aaml
	Number of replacemets from the root to the terminal branch																												Number of sites analyzed
Terminal branch/Secondary structure element	H1	H10	H11	H12	H13	H14	H2	H3	H4	H5	H6	H7	H8	H9	U1	U10	U11	U12	U13	U14	U2	U3	U4	U5	U6	U7	U8	U9	H1	H10	H11	H12	H13	H14	H2	H3	H4	H5	H6	H7	H8	H9	U1	U10	U11	U12	U13	U14	U2
Canis_familiaris_484610	1.5321	0.247619	0.0666667	0.260632	1.39404	0.686864	0.126149	0.0678161	0.33436	0.311823	0.105911	2.56301	0.264245	0.632806	0.0344828	0	0.242857	0.104762	0.375115	1.41071	0.313285	0.204762	0.0344828	1.17734	0	0.142857	0.72619	0.411823	21.8746	9.94301	21.8746	9.94301	39.772	5.96581	7.95441	33.8062	33.8062	35.7948	11.9316	25.8518	21.8746	29.829	5.96581	1.9886	3.9772	5.96581	7.95441	11.9316	11.9316
Equus_caballus_100053882	0.532102	0.247619	0.0666667	1.26063	1.39404	0.686864	1.12615	1.06782	0.33436	0.311823	0.105911	1.56301	0.264245	1.63281	0.0344828	0	0.742857	0.104762	0.375115	1.41071	0.313285	0.204762	0.0344828	0.17734	0	0.142857	1.72619	0.411823	27.3746	12.443	27.3746	12.443	49.772	7.46581	9.95441	42.3062	42.3062	44.7948	14.9316	32.3518	27.3746	37.329	7.46581	2.4886	4.9772	7.46581	9.95441	14.9316	14.9316
Bos_taurus_533526	0.532102	0.247619	0.0666667	0.260632	2.39404	0.686864	1.12615	0.0678161	0.33436	0.311823	0.105911	0.563013	0.264245	0.632806	0.0344828	0	0.742857	0.104762	0.375115	1.41071	0.313285	0.204762	0.0344828	0.17734	0	0.142857	0.72619	0.411823	27.3746	12.443	27.3746	12.443	49.772	7.46581	9.95441	42.3062	42.3062	44.7948	14.9316	32.3518	27.3746	37.329	7.46581	2.4886	4.9772	7.46581	9.95441	14.9316	14.9316
Mus_musculus_12447	1.0321	0.247619	0.0666667	0.260632	1.89404	0.85353	0.376149	1.56782	0.83436	1.31182	0.105911	1.31301	0.764245	1.63281	0.534483	0	0.242857	0.604762	0.375115	1.41071	0.313285	0.204762	0.0344828	1.17734	0	0.142857	0.392857	0.411823	26.458	12.0263	26.458	12.0263	48.1054	7.21581	9.62108	40.8896	40.8896	43.2948	14.4316	31.2685	26.458	36.079	7.21581	2.40527	4.81054	7.21581	9.62108	14.4316	14.4316
Rattus_norvegicus_25729	1.0321	0.247619	0.0666667	0.260632	1.89404	0.85353	0.376149	1.56782	0.83436	1.31182	0.105911	1.31301	0.764245	1.63281	0.534483	0	0.242857	0.604762	0.375115	1.41071	0.313285	0.204762	0.0344828	1.17734	0	0.142857	0.392857	0.411823	26.458	12.0263	26.458	12.0263	48.1054	7.21581	9.62108	40.8896	40.8896	43.2948	14.4316	31.2685	26.458	36.079	7.21581	2.40527	4.81054	7.21581	9.62108	14.4316	14.4316
Macaca_mulatta_700589	0.532102	0.747619	0.566667	1.26063	1.89404	0.85353	1.37615	0.0678161	0.33436	0.311823	0.105911	0.813013	0.264245	0.632806	0.0344828	0	0.242857	0.104762	0.375115	1.41071	0.313285	0.204762	0.0344828	0.17734	0	0.142857	0.392857	0.411823	26.458	12.0263	26.458	12.0263	48.1054	7.21581	9.62108	40.8896	40.8896	43.2948	14.4316	31.2685	26.458	36.079	7.21581	2.40527	4.81054	7.21581	9.62108	14.4316	14.4316
Homo_sapiens_898	0.532102	0.747619	0.566667	0.260632	1.89404	0.85353	1.37615	0.0678161	0.33436	0.311823	0.105911	0.813013	0.264245	0.632806	0.0344828	0	0.242857	0.104762	0.375115	1.41071	0.313285	0.204762	0.0344828	0.17734	0	0.142857	0.392857	0.411823	26.458	12.0263	26.458	12.0263	48.1054	7.21581	9.62108	40.8896	40.8896	43.2948	14.4316	31.2685	26.458	36.079	7.21581	2.40527	4.81054	7.21581	9.62108	14.4316	14.4316
Monodelphis_domestica_100014623	1.38924	3.10476	0.0666667	1.26063	4.82261	0.0678161	1.12615	4.06782	1.33436	0.168966	1.10591	1.42016	1.26424	3.48995	0.0344828	0	0.1	1.10476	2.23226	1.55357	0.170427	1.20476	0.0344828	2.17734	0	0	1.39286	0.411823	16.6365	7.56206	16.6365	7.56206	30.2482	4.53724	6.04965	25.711	25.711	27.2234	9.07447	19.6614	16.6365	22.6862	4.53724	1.51241	3.02482	4.53724	6.04965	9.07447	9.07447
Taeniopygia_guttata_100220841	2.26424	0.104762	1.06667	0.260632	3.82261	0.567816	1.62615	2.56782	0.20936	1.16897	0.105911	1.29516	1.63924	1.48995	1.03448	0	0.6	0.104762	0.232258	1.92857	2.17043	1.20476	0.0344828	1.17734	0	0	0.642857	1.91182	20.7615	9.43706	20.7615	9.43706	37.7482	5.66224	7.54965	32.086	32.086	33.9734	11.3245	24.5364	20.7615	28.3112	5.66224	1.88741	3.77482	5.66224	7.54965	11.3245	11.3245
Gallus_gallus_426117	1.26424	0.104762	0.0666667	0.260632	0.822611	0.567816	0.626149	0.567816	0.20936	1.16897	0.105911	0.295156	0.639245	0.489949	0.0344828	0	0.6	0.104762	0.232258	0.928571	1.17043	0.204762	1.03448	0.17734	0	0	0.642857	0.911823	20.7615	9.43706	20.7615	9.43706	37.7482	5.66224	7.54965	32.086	32.086	33.9734	11.3245	24.5364	20.7615	28.3112	5.66224	1.88741	3.77482	5.66224	7.54965	11.3245	11.3245
Xenopus_laevis_397840	3.26424	1.10476	1.06667	1.16063	8.62261	1.06782	2.12615	1.06782	0.20936	2.06897	2.10591	3.29516	4.13924	4.38995	0.0344828	0	2	2.10476	0.0322581	1.42857	1.17043	1.10476	0.0344828	1.17734	0	1	3.14286	1.31182	14.1615	6.43706	14.1615	6.43706	25.7482	3.86224	5.14965	21.886	21.886	23.1734	7.72447	16.7364	14.1615	19.3112	3.86224	1.28741	2.57482	3.86224	5.14965	7.72447	7.72447
Fugu_rubripes_182297	3.76424	0.771429	0.9	1.99397	2.95594	2.56782	1.79282	1.56782	1.54269	2.06897	0.439245	1.96182	0.472578	3.96571	0.367816	0	0	0.438095	0.865591	4.09524	2.33709	0.604762	0.0344828	1.51067	0.5	0.5	1.97619	0.645156	22.3282	10.1492	22.3282	10.1492	40.5967	6.08951	8.11934	34.5072	34.5072	36.537	12.179	26.3879	22.3282	30.4475	6.08951	2.02984	4.05967	6.08951	8.11934	12.179	12.179
Oryzias_latipes_19428	2.76424	0.771429	0.9	0.993966	5.95594	1.56782	3.79282	1.56782	1.54269	2.06897	1.43924	1.96182	2.47258	2.96571	0.367816	0	0	0.438095	0.865591	5.09524	2.33709	0.604762	0.0344828	0.510673	0.5	3.5	1.97619	0.645156	22.3282	10.1492	22.3282	10.1492	40.5967	6.08951	8.11934	34.5072	34.5072	36.537	12.179	26.3879	22.3282	30.4475	6.08951	2.02984	4.05967	6.08951	8.11934	12.179	12.179
Danio_rerio_30188	2.26424	1.77143	2.4	1.49397	2.95594	1.06782	0.792816	0.0678161	1.54269	2.06897	0.439245	1.96182	3.47258	0.965707	0.367816	0	0	0.438095	0.365591	2.09524	0.837094	0.104762	0.0344828	0.510673	0	0	0.47619	0.645156	16.8282	7.64918	16.8282	7.64918	30.5967	4.58951	6.11934	26.0072	26.0072	27.537	9.17902	19.8879	16.8282	22.9475	4.58951	1.52984	3.05967	4.58951	6.11934	9.17902	9.17902
Taeniopygia_guttata_100222121	3.10797	1.1	0.881818	1.40912	4.76677	0.392059	0.983725	0.849634	0.204598	0.202299	0.601149	2.83412	1.30115	0.313759	0.125392	0	1.06667	0.6	0.189834	2.9303	2.38991	1.13333	0.601149	0.101149	0.1	0.0909091	0.315152	0.235632	20.7091	9.41325	20.7091	9.41325	37.653	5.64795	7.5306	32.005	32.005	33.8877	11.2959	24.4744	20.7091	28.2397	5.64795	1.88265	3.7653	5.64795	7.5306	11.2959	11.2959
Gallus_gallus_420231	1.10797	1.1	0.881818	0.409117	1.76677	0.392059	0.983725	0.849634	0.204598	0.202299	0.601149	0.834117	0.301149	0.313759	0.125392	0	0.0666667	1.6	0.189834	0.930303	1.38991	0.133333	0.601149	0.101149	0.1	0.0909091	0.315152	0.235632	20.7091	9.41325	20.7091	9.41325	37.653	5.64795	7.5306	32.005	32.005	33.8877	11.2959	24.4744	20.7091	28.2397	5.64795	1.88265	3.7653	5.64795	7.5306	11.2959	11.2959
Ornithorhynchus_anatinus_100075784	3.60797	1.225	0.381818	0.409117	3.64177	0.392059	0.733725	0.349634	1.2046	0.327299	0.101149	0.584117	0.426149	0.313759	0.250392	1.125	0.0666667	0.1	0.189834	1.4303	0.389908	0.383333	0.101149	0.101149	0.1	0.0909091	0.315152	0.235632	16.5841	7.53825	16.5841	7.53825	30.153	4.52295	6.0306	25.63	25.63	27.1377	9.0459	19.5994	16.5841	22.6147	4.52295	1.50765	3.0153	4.52295	6.0306	9.0459	9.0459
Monodelphis_domestica_100022654	1.60797	0.225	0.381818	0.409117	3.78462	0.534916	0.876582	0.349634	0.204598	1.3273	0.101149	2.58412	2.56901	1.31376	0.250392	1.125	0.0666667	0.1	0.189834	2.57316	0.389908	0.383333	0.101149	0.244007	0.1	0.0909091	0.315152	0.235632	18.1556	8.25254	18.1556	8.25254	33.0101	4.95152	6.60203	28.0586	28.0586	29.7091	9.90304	21.4566	18.1556	24.7576	4.95152	1.65051	3.30101	4.95152	6.60203	9.90304	9.90304
Mus_musculus_12448	2.4413	0.225	0.381818	0.409117	2.61796	0.534916	2.04325	0.349634	0.204598	0.327299	0.101149	2.08412	0.569007	0.647092	0.750392	0.125	0.0666667	0.1	0.3565	1.07316	0.389908	0.383333	0.101149	0.744007	0.1	0.0909091	0.315152	0.235632	29.1556	13.2525	29.1556	13.2525	53.0101	7.95152	10.602	45.0586	45.0586	47.7091	15.903	34.4566	29.1556	39.7576	7.95152	2.65051	5.30101	7.95152	10.602	15.903	15.903
Rattus_norvegicus_362485	2.4413	0.225	0.381818	0.409117	2.61796	0.534916	1.04325	0.349634	0.204598	0.327299	0.101149	2.08412	0.569007	0.647092	0.750392	0.125	0.0666667	0.1	0.3565	1.07316	0.389908	0.383333	0.101149	0.744007	0.1	0.0909091	0.315152	0.235632	29.1556	13.2525	29.1556	13.2525	53.0101	7.95152	10.602	45.0586	45.0586	47.7091	15.903	34.4566	29.1556	39.7576	7.95152	2.65051	5.30101	7.95152	10.602	15.903	15.903
Homo_sapiens_9134	0.941301	0.225	1.38182	0.409117	4.11796	0.534916	1.04325	0.349634	0.204598	0.327299	0.101149	0.584117	1.56901	0.647092	0.250392	0.125	0.0666667	0.1	0.3565	0.57316	0.389908	0.383333	0.101149	0.244007	0.1	0.0909091	0.315152	0.235632	23.6556	10.7525	23.6556	10.7525	43.0101	6.45152	8.60203	36.5586	36.5586	38.7091	12.903	27.9566	23.6556	32.2576	6.45152	2.15051	4.30101	6.45152	8.60203	12.903	12.903
Canis_familiaris_487057	0.607968	1.225	0.381818	0.409117	3.11796	0.534916	1.04325	0.349634	0.204598	0.327299	0.101149	0.584117	0.569007	0.313759	0.250392	0.125	0.0666667	0.1	0.3565	0.57316	0.389908	0.383333	0.101149	0.244007	0.1	0.0909091	0.315152	0.235632	23.6556	10.7525	23.6556	10.7525	43.0101	6.45152	8.60203	36.5586	36.5586	38.7091	12.903	27.9566	23.6556	32.2576	6.45152	2.15051	4.30101	6.45152	8.60203	12.903	12.903
Equus_caballus_100055302	1.60797	0.225	0.381818	0.409117	2.11796	0.534916	1.04325	0.349634	0.204598	0.327299	0.101149	0.584117	1.56901	0.313759	0.250392	0.125	0.0666667	0.1	0.3565	0.57316	0.389908	0.383333	0.101149	0.244007	0.1	0.0909091	0.315152	0.235632	29.1556	13.2525	29.1556	13.2525	53.0101	7.95152	10.602	45.0586	45.0586	47.7091	15.903	34.4566	29.1556	39.7576	7.95152	2.65051	5.30101	7.95152	10.602	15.903	15.903
Bos_taurus_538436	1.60797	0.225	0.381818	0.409117	2.11796	0.534916	1.04325	0.349634	0.204598	0.327299	0.101149	1.58412	0.569007	0.313759	0.250392	0.125	0.0666667	0.1	0.3565	1.57316	0.389908	1.38333	0.101149	0.244007	0.1	0.0909091	0.315152	0.235632	29.1556	13.2525	29.1556	13.2525	53.0101	7.95152	10.602	45.0586	45.0586	47.7091	15.903	34.4566	29.1556	39.7576	7.95152	2.65051	5.30101	7.95152	10.602	15.903	15.903
Xenopus_laevis_380219	4.50797	2.1	1.38182	1.40912	4.86677	2.29206	1.28373	3.24963	0.204598	2.2023	1.10115	2.33412	1.20115	4.31376	0.125392	1	0.0666667	1.1	1.18983	3.4303	2.38991	2.03333	0.101149	2.10115	0	1.09091	0.315152	0.235632	14.1091	6.41325	14.1091	6.41325	25.653	3.84795	5.1306	21.805	21.805	23.0877	7.6959	16.6744	14.1091	19.2397	3.84795	1.28265	2.5653	3.84795	5.1306	7.6959	7.6959
Oryzias_latipes_19207	1.90948	0.683333	0.783333	2.2273	6.01071	0.784483	1.10948	1.65115	2.87126	2.36897	1.76782	4.48563	1.36782	2.72285	1.28448	0	0.65	0.35	0.348925	3.23333	1.299	1.61667	0.434483	1.26782	0	0.583333	2.05	0.235632	19.5258	8.87537	19.5258	8.87537	35.5015	5.32522	7.1003	30.1763	30.1763	31.9513	10.6504	23.076	19.5258	26.6261	5.32522	1.77507	3.55015	5.32522	7.1003	10.6504	10.6504
Tetraodon_nigroviridis_24300	1.40948	3.68333	0.783333	0.227299	4.51071	1.78448	1.10948	0.651149	0.871264	4.36897	2.26782	4.98563	2.36782	1.72285	0.284483	0	0.65	0.85	0.348925	3.23333	0.798999	0.616667	0.434483	1.26782	0	1.08333	1.55	0.735632	25.0258	11.3754	25.0258	11.3754	45.5015	6.82522	9.1003	38.6763	38.6763	40.9513	13.6504	29.576	25.0258	34.1261	6.82522	2.27507	4.55015	6.82522	9.1003	13.6504	13.6504
Fugu_rubripes_161288	2.40948	1.68333	0.783333	0.227299	3.51071	0.784483	1.10948	0.651149	1.87126	2.36897	1.26782	3.98563	1.36782	3.72285	0.284483	0	0.65	0.85	0.348925	1.23333	0.798999	2.61667	1.43448	2.26782	0	1.08333	1.55	1.73563	25.0258	11.3754	25.0258	11.3754	45.5015	6.82522	9.1003	38.6763	38.6763	40.9513	13.6504	29.576	25.0258	34.1261	6.82522	2.27507	4.55015	6.82522	9.1003	13.6504	13.6504
Danio_rerio_415165	0.576149	0.35	0.45	0.227299	3.34404	0.451149	1.44282	0.317816	1.2046	1.7023	0.101149	1.1523	0.701149	0.722849	0.284483	0	0.316667	0.35	0.348925	0.566667	0.298999	1.28333	0.101149	0.601149	0	0.25	0.383333	0.235632	15.8591	7.2087	15.8591	7.2087	28.8348	4.32522	5.76696	24.5096	24.5096	25.9513	8.65044	18.7426	15.8591	21.6261	4.32522	1.44174	2.88348	4.32522	5.76696	8.65044	8.65044
Ciona_intestinalis_100185796	3.15833	1.03333	2.06667	1.09167	7.09059	1.03333	1.09167	3.03333	3	2	1	1.08333	3.03333	3.15618	0	0	0	0.0333333	1.03226	2	3.06452	2.03333	1	2	0	0	2	2.1	11.9965	5.45296	11.9965	5.45296	21.8118	3.27177	4.36237	18.5401	18.5401	19.6306	6.54355	14.1777	11.9965	16.3589	3.27177	1.09059	2.18118	3.27177	4.36237	6.54355	6.54355
Branchiostoma_floridae_BRAFLDRAFT_260241	2.025	1	4	2.025	5.05726	1	0.025	0	3	2	2	5.05	2	3.08952	1	0	0	2	1.03226	3	1.06452	1	0	3	0	0	2	2	11.6298	5.28629	11.6298	5.28629	21.1452	3.17177	4.22903	17.9734	17.9734	19.0306	6.34355	13.7444	11.6298	15.8589	3.17177	1.05726	2.11452	3.17177	4.22903	6.34355	6.34355
Apis_mellifera_411327	3.18571	0.767857	0.767857	0.025	3.04286	0.142857	0.417857	0	1.05357	1.42857	0.767857	3.31786	1.75	2.29286	0	0	1	0.625	2.42857	2.41071	3.26786	0.5	0.125	0.625	0	0	0.767857	1.64286	20.9437	9.51984	20.9437	9.51984	38.0794	5.7119	7.61587	32.3675	32.3675	34.2714	11.4238	24.7516	20.9437	28.5595	5.7119	1.90397	3.80794	5.7119	7.61587	11.4238	11.4238
Nasonia_vitripennis_100114765	5.18571	0.767857	2.76786	0.025	7.04286	2.14286	0.417857	0	2.05357	1.42857	0.767857	4.31786	3.75	3.29286	0	0	0	0.625	2.42857	4.41071	2.26786	0.5	0.125	0.625	0	0	0.767857	1.64286	20.9437	9.51984	20.9437	9.51984	38.0794	5.7119	7.61587	32.3675	32.3675	34.2714	11.4238	24.7516	20.9437	28.5595	5.7119	1.90397	3.80794	5.7119	7.61587	11.4238	11.4238
Culex_quinquefasciatus_CpipJ_CPIJ000483	1.93571	0.967857	1.01786	2.525	3.39286	0.392857	1.36786	0	1.55357	1.67857	0.267857	3.26786	2	2.24286	1	0	0.5	0.625	0.428571	2.56071	1.96786	0	0.125	1.625	0	0.5	1.71786	0.642857	25.8937	11.7698	25.8937	11.7698	47.0794	7.0619	9.41587	40.0175	40.0175	42.3714	14.1238	30.6016	25.8937	35.3095	7.0619	2.35397	4.70794	7.0619	9.41587	14.1238	14.1238
Aedes_aegypti_AaeL_AAEL009057	4.93571	0.967857	1.01786	1.525	4.39286	0.392857	1.36786	0	1.55357	2.67857	0.267857	3.26786	3	2.24286	0	0	0.5	0.625	0.428571	2.56071	2.96786	0	0.125	1.625	0	0.5	1.71786	0.642857	25.8937	11.7698	25.8937	11.7698	47.0794	7.0619	9.41587	40.0175	40.0175	42.3714	14.1238	30.6016	25.8937	35.3095	7.0619	2.35397	4.70794	7.0619	9.41587	14.1238	14.1238
Drosophila_melanogaster_Dmel_CG3938	2.43571	1.46786	1.01786	0.525	4.89286	0.392857	1.36786	0	2.55357	0.678571	0.267857	2.26786	1.5	2.24286	0.5	0	0.5	0.125	0.428571	1.56071	2.46786	0	0.125	1.625	0	0	1.71786	0.642857	25.8937	11.7698	25.8937	11.7698	47.0794	7.0619	9.41587	40.0175	40.0175	42.3714	14.1238	30.6016	25.8937	35.3095	7.0619	2.35397	4.70794	7.0619	9.41587	14.1238	14.1238
Drosophila_grimshawi_Dgri_GH13253	4.43571	1.46786	2.01786	0.525	9.89286	0.392857	1.36786	0	3.55357	0.678571	1.26786	5.26786	3.5	2.24286	0.5	0	1.5	2.125	0.428571	4.56071	2.46786	0	0.125	1.625	0	0	3.71786	0.642857	25.8937	11.7698	25.8937	11.7698	47.0794	7.0619	9.41587	40.0175	40.0175	42.3714	14.1238	30.6016	25.8937	35.3095	7.0619	2.35397	4.70794	7.0619	9.41587	14.1238	14.1238
Tribolium_castaneum_657290	8.68571	2.46786	2.26786	2.025	12.1429	2.14286	3.61786	3	4.55357	4.42857	3.26786	11.5179	4.25	8.49286	3	0	1	3.125	1.42857	6.81071	6.46786	5	2.125	3.125	1	2	5.46786	4.14286	17.6437	8.01984	17.6437	8.01984	32.0794	4.8119	6.41587	27.2675	27.2675	28.8714	9.62381	20.8516	17.6437	24.0595	4.8119	1.60397	3.20794	4.8119	6.41587	9.62381	9.62381
Caenorhabditis_elegans_C37A2.4	6.4	3.125	5.125	5.025	17.4	2	3.275	8	3.125	8	4.125	10.175	7.25	12.15	3	1	0	3.125	1	6.125	5.125	3	1.125	4.125	0	3	3.125	4	13.8722	6.30556	13.8722	6.30556	25.2222	3.78333	5.04444	21.4389	21.4389	22.7	7.56667	16.3944	13.8722	18.9167	3.78333	1.26111	2.52222	3.78333	5.04444	7.56667	7.56667
Strongylocentrotus_purpuratus_579860	5.025	2	2	2.025	6.025	3	3.025	1	4	3	1	4.05	3	1.025	1	0	1	2	1	3	5	2	0	1	0	0	1	3	12.4972	5.68056	12.4972	5.68056	22.7222	3.40833	4.54444	19.3139	19.3139	20.45	6.81667	14.7694	12.4972	17.0417	3.40833	1.13611	2.27222	3.40833	4.54444	6.81667	6.81667
Hydra_magnipapillata_100211715	3	2	1	4	7.5	3	1	2	2	5.5	1	4	6	10.5	0	0	0	2.5	0.5	3.5	1.5	0.5	0	2	0	0	3	2	16.5	7.5	16.5	7.5	30	4.5	6	25.5	25.5	27	9	19.5	16.5	22.5	4.5	1.5	3	4.5	6	9	9
Nematostella_vectensis_NEMVE_v1g128041	3	1	3	4	4.5	1	1	0	3	2.5	0	3	4	3.5	0	0	0	2.5	1.5	2.5	1.5	1.5	0	1	0	1	1	1	16.5	7.5	16.5	7.5	30	4.5	6	25.5	25.5	27	9	19.5	16.5	22.5	4.5	1.5	3	4.5	6	9	9
Trichoplax_adhaerens_TRIADDRAFT_15757	5	4	4	3	11	2	3	5	5	5	1	8	3	9	0	0	1	2	2	6	5	2	4	2	2	2	4	3	11	5	11	5	20	3	4	17	17	18	6	13	11	15	3	1	2	3	4	6	6
Number of all observed replacements/Number of all sites analyzed	111	48	50	49	199	43	57	49	60	73	32	121	82	109	19	5	17	35	29	103	69	38	15	48	5	20	56	42	913	415	913	415	1660	249	332	1411	1411	1494	498	1079	913	1245	249	83	166	249	332	498	498
																												1584
Number of all expected replacements	79.2	36	79.2	36	144	21.6	28.8	122.4	122.4	129.6	43.2	93.6	79.2	108	21.6	7.2	14.4	21.6	28.8	43.2	43.2	36	28.8	28.8	43.2	50.4	64.8	28.8
χ2	12.7682	4	10.7657	4.69444	21.0069	21.2019	27.6125	44.016	31.8118	24.7188	2.9037	8.02094	0.0989899	0.00925926	0.312963	0.672222	0.469444	8.31296	0.00138889	82.7787	15.4083	0.111111	6.6125	12.8	33.7787	18.3365	1.19506	6.05
The secondary structure element category with the number of repalcements observed: significantly greater than expected (+), significantly less than expected (-) , close to that of expected (N)	N	N	N	N	N	N	N	N	N	N	N	N	N	N	N	N	N	N	N	+	N	N	N	N	N	N	N	N
[truncated: 7 more columns]

## Sheet: fastml
	Number of replacemets from the root to the terminal branch																												Number of sites analyzed
Terminal branch/Secondary structure element	H1	H10	H11	H12	H13	H14	H2	H3	H4	H5	H6	H7	H8	H9	U1	U10	U11	U12	U13	U14	U2	U3	U4	U5	U6	U7	U8	U9	H1	H10	H11	H12	H13	H14	H2	H3	H4	H5	H6	H7	H8	H9	U1	U10	U11	U12	U13	U14	U2
Canis_familiaris_484610	1.5071	0.247619	0.0666667	0.260632	1.36071	0.495238	0.101149	0.0678161	0.297414	0.27734	0.105911	2.52968	0.263095	0.562453	0.0344828	0	0.242857	0.158725	0.367857	1.37416	0.31436	0.214286	0.0344828	1.20845	0	0.142857	0.75119	0.235632	21.8746	9.94301	21.8746	9.94301	39.772	5.96581	7.95441	33.8062	33.8062	35.7948	11.9316	25.8518	21.8746	29.829	5.96581	1.9886	3.9772	5.96581	7.95441	11.9316	11.9316
Equus_caballus_100053882	0.507102	0.247619	0.0666667	1.26063	1.36071	0.495238	1.10115	1.06782	0.297414	0.27734	0.105911	1.52968	0.263095	1.56245	0.0344828	0	0.742857	0.158725	0.367857	1.37416	0.31436	0.214286	0.0344828	0.208449	0	0.142857	1.75119	0.235632	27.3746	12.443	27.3746	12.443	49.772	7.46581	9.95441	42.3062	42.3062	44.7948	14.9316	32.3518	27.3746	37.329	7.46581	2.4886	4.9772	7.46581	9.95441	14.9316	14.9316
Bos_taurus_533526	0.507102	0.247619	0.0666667	0.260632	2.36071	0.495238	1.10115	0.0678161	0.297414	0.27734	0.105911	0.52968	0.263095	0.562453	0.0344828	0	0.742857	0.158725	0.367857	1.37416	0.31436	0.214286	0.0344828	0.208449	0	0.142857	0.75119	0.235632	27.3746	12.443	27.3746	12.443	49.772	7.46581	9.95441	42.3062	42.3062	44.7948	14.9316	32.3518	27.3746	37.329	7.46581	2.4886	4.9772	7.46581	9.95441	14.9316	14.9316
Mus_musculus_12447	1.0071	0.247619	0.0666667	0.260632	1.86071	0.995238	0.351149	1.56782	0.797414	1.27734	0.105911	1.27968	0.763095	1.56245	0.534483	0	0.242857	0.658725	0.367857	1.37416	0.31436	0.214286	0.0344828	1.20845	0	0.142857	0.417857	0.235632	26.458	12.0263	26.458	12.0263	48.1054	7.21581	9.62108	40.8896	40.8896	43.2948	14.4316	31.2685	26.458	36.079	7.21581	2.40527	4.81054	7.21581	9.62108	14.4316	14.4316
Rattus_norvegicus_25729	1.0071	0.247619	0.0666667	0.260632	1.86071	0.995238	0.351149	1.56782	0.797414	1.27734	0.105911	1.27968	0.763095	1.56245	0.534483	0	0.242857	0.658725	0.367857	1.37416	0.31436	0.214286	0.0344828	1.20845	0	0.142857	0.417857	0.235632	26.458	12.0263	26.458	12.0263	48.1054	7.21581	9.62108	40.8896	40.8896	43.2948	14.4316	31.2685	26.458	36.079	7.21581	2.40527	4.81054	7.21581	9.62108	14.4316	14.4316
Macaca_mulatta_700589	0.507102	0.747619	0.566667	1.26063	1.86071	0.995238	1.35115	0.0678161	0.297414	0.27734	0.105911	0.77968	0.263095	0.562453	0.0344828	0	0.242857	0.158725	0.367857	1.37416	0.31436	0.214286	0.0344828	0.208449	0	0.142857	0.417857	0.235632	26.458	12.0263	26.458	12.0263	48.1054	7.21581	9.62108	40.8896	40.8896	43.2948	14.4316	31.2685	26.458	36.079	7.21581	2.40527	4.81054	7.21581	9.62108	14.4316	14.4316
Homo_sapiens_898	0.507102	0.747619	0.566667	0.260632	1.86071	0.995238	1.35115	0.0678161	0.297414	0.27734	0.105911	0.77968	0.263095	0.562453	0.0344828	0	0.242857	0.158725	0.367857	1.37416	0.31436	0.214286	0.0344828	0.208449	0	0.142857	0.417857	0.235632	26.458	12.0263	26.458	12.0263	48.1054	7.21581	9.62108	40.8896	40.8896	43.2948	14.4316	31.2685	26.458	36.079	7.21581	2.40527	4.81054	7.21581	9.62108	14.4316	14.4316
Monodelphis_domestica_100014623	1.36424	3.10476	0.0666667	1.26063	4.78928	0.0666667	1.10115	4.06782	1.29741	0.134483	1.10591	1.38682	1.2631	3.4196	0.0344828	0	0.1	1.15873	2.225	2.51702	0.171503	1.07143	0.0344828	2.20845	0	0	1.41786	0.235632	16.6365	7.56206	16.6365	7.56206	30.2482	4.53724	6.04965	25.711	25.711	27.2234	9.07447	19.6614	16.6365	22.6862	4.53724	1.51241	3.02482	4.53724	6.04965	9.07447	9.07447
Taeniopygia_guttata_100220841	2.23924	0.104762	1.06667	0.260632	3.78928	0.566667	1.60115	2.56782	0.172414	1.13448	0.105911	1.26182	1.6381	1.4196	1.03448	0	0.6	0.158725	0.225	2.01702	2.1715	0.0714286	0.0344828	1.20845	0	0	0.667857	0.235632	20.7615	9.43706	20.7615	9.43706	37.7482	5.66224	7.54965	32.086	32.086	33.9734	11.3245	24.5364	20.7615	28.3112	5.66224	1.88741	3.77482	5.66224	7.54965	11.3245	11.3245
Gallus_gallus_426117	1.23924	0.104762	0.0666667	0.260632	0.789278	0.566667	0.601149	0.567816	0.172414	1.13448	0.105911	0.261823	0.638095	0.419596	0.0344828	0	0.6	0.158725	0.225	1.01702	1.1715	1.07143	1.03448	0.208449	0	0	0.667857	1.23563	20.7615	9.43706	20.7615	9.43706	37.7482	5.66224	7.54965	32.086	32.086	33.9734	11.3245	24.5364	20.7615	28.3112	5.66224	1.88741	3.77482	5.66224	7.54965	11.3245	11.3245
Xenopus_laevis_397840	3.23924	1.10476	1.06667	1.16063	8.58928	1.06667	2.10115	1.06782	0.172414	1.03448	2.10591	3.26182	4.1381	4.3196	0.0344828	0	2	2.15873	0.025	1.51702	1.1715	0.0714286	0.0344828	1.20845	0	1	3.16786	2.13563	14.1615	6.43706	14.1615	6.43706	25.7482	3.86224	5.14965	21.886	21.886	23.1734	7.72447	16.7364	14.1615	19.3112	3.86224	1.28741	2.57482	3.86224	5.14965	7.72447	7.72447
Fugu_rubripes_182297	3.73924	0.771429	0.9	1.99397	2.92261	2.56667	1.26782	1.56782	1.50575	2.03448	0.439245	1.92849	0.471429	3.89535	0.367816	0	0	0.0678161	0.858333	3.25944	3.33817	0.904762	0.0344828	1.54178	0.5	0.5	2.00119	0.468966	22.3282	10.1492	22.3282	10.1492	40.5967	6.08951	8.11934	34.5072	34.5072	36.537	12.179	26.3879	22.3282	30.4475	6.08951	2.02984	4.05967	6.08951	8.11934	12.179	12.179
Oryzias_latipes_19428	2.73924	0.771429	0.9	0.993966	5.92261	1.56667	3.26782	1.56782	1.50575	2.03448	1.43924	1.92849	2.47143	2.89535	0.367816	0	0	0.0678161	0.858333	4.25944	1.33817	0.904762	0.0344828	0.541782	0.5	3.5	2.00119	0.468966	22.3282	10.1492	22.3282	10.1492	40.5967	6.08951	8.11934	34.5072	34.5072	36.537	12.179	26.3879	22.3282	30.4475	6.08951	2.02984	4.05967	6.08951	8.11934	12.179	12.179
Danio_rerio_30188	2.23924	1.77143	2.4	1.49397	2.92261	1.06667	1.76782	0.0678161	1.50575	2.03448	0.439245	1.92849	3.47143	0.895353	0.367816	0	0	0.0678161	0.358333	2.75944	0.838169	0.404762	0.0344828	0.541782	0	0	0.50119	0.468966	16.8282	7.64918	16.8282	7.64918	30.5967	4.58951	6.11934	26.0072	26.0072	27.537	9.17902	19.8879	16.8282	22.9475	4.58951	1.52984	3.05967	4.58951	6.11934	9.17902	9.17902
Taeniopygia_guttata_100222121	3.08297	1.1	0.881818	1.40912	5.14252	0.290909	0.867816	0.840543	0.23908	0.234483	0.601149	2.87654	1.7	0.3815	0.125392	0	1.06667	0.634483	0.249242	2.81745	2.23341	1.1	0.601149	0.132258	0.1	0.1	0.340152	0.202299	20.7091	9.41325	20.7091	9.41325	37.653	5.64795	7.5306	32.005	32.005	33.8877	11.2959	24.4744	20.7091	28.2397	5.64795	1.88265	3.7653	5.64795	7.5306	11.2959	11.2959
Gallus_gallus_420231	1.08297	1.1	0.881818	0.409117	2.14252	0.290909	0.867816	0.840543	0.23908	0.234483	0.601149	0.876541	0.7	0.3815	0.125392	0	0.0666667	1.63448	0.249242	0.81745	1.23341	0.1	0.601149	0.132258	0.1	0.1	0.340152	0.202299	20.7091	9.41325	20.7091	9.41325	37.653	5.64795	7.5306	32.005	32.005	33.8877	11.2959	24.4744	20.7091	28.2397	5.64795	1.88265	3.7653	5.64795	7.5306	11.2959	11.2959
Ornithorhynchus_anatinus_100075784	3.58297	1.225	0.381818	0.409117	3.39252	0.290909	1.49282	0.340543	1.23908	0.359483	0.101149	0.626541	1.325	0.3815	0.250392	1.125	0.0666667	0.134483	0.249242	1.31745	0.233407	0.35	0.101149	0.132258	0.1	0.1	0.340152	0.202299	16.5841	7.53825	16.5841	7.53825	30.153	4.52295	6.0306	25.63	25.63	27.1377	9.0459	19.5994	16.5841	22.6147	4.52295	1.50765	3.0153	4.52295	6.0306	9.0459	9.0459
Monodelphis_domestica_100022654	1.58297	0.225	0.381818	0.409117	4.53538	0.433766	0.635673	0.340543	0.23908	1.35948	0.101149	2.62654	2.325	1.3815	0.250392	1.125	0.0666667	0.134483	0.249242	2.31745	0.233407	0.35	0.101149	0.275115	0.1	0.1	0.340152	0.202299	18.1556	8.25254	18.1556	8.25254	33.0101	4.95152	6.60203	28.0586	28.0586	29.7091	9.90304	21.4566	18.1556	24.7576	4.95152	1.65051	3.30101	4.95152	6.60203	9.90304	9.90304
Mus_musculus_12448	2.4163	0.225	0.381818	0.409117	2.20205	0.433766	1.80234	0.340543	0.23908	0.359483	0.101149	2.12654	0.325	0.714834	0.750392	0.125	0.0666667	0.134483	0.415909	0.984117	0.233407	0.35	0.101149	0.775115	0.1	0.1	0.340152	0.202299	29.1556	13.2525	29.1556	13.2525	53.0101	7.95152	10.602	45.0586	45.0586	47.7091	15.903	34.4566	29.1556	39.7576	7.95152	2.65051	5.30101	7.95152	10.602	15.903	15.903
Rattus_norvegicus_362485	2.4163	0.225	0.381818	0.409117	2.20205	0.433766	0.80234	0.340543	0.23908	0.359483	0.101149	2.12654	0.325	0.714834	0.750392	0.125	0.0666667	0.134483	0.415909	0.984117	0.233407	0.35	0.101149	0.775115	0.1	0.1	0.340152	0.202299	29.1556	13.2525	29.1556	13.2525	53.0101	7.95152	10.602	45.0586	45.0586	47.7091	15.903	34.4566	29.1556	39.7576	7.95152	2.65051	5.30101	7.95152	10.602	15.903	15.903
Homo_sapiens_9134	0.916301	0.225	1.38182	0.409117	3.70205	0.433766	0.80234	0.340543	0.23908	0.359483	0.101149	0.626541	1.325	0.714834	0.250392	0.125	0.0666667	0.134483	0.415909	0.484117	0.233407	0.35	0.101149	0.275115	0.1	0.1	0.340152	0.202299	23.6556	10.7525	23.6556	10.7525	43.0101	6.45152	8.60203	36.5586	36.5586	38.7091	12.903	27.9566	23.6556	32.2576	6.45152	2.15051	4.30101	6.45152	8.60203	12.903	12.903
Canis_familiaris_487057	0.582968	1.225	0.381818	0.409117	2.70205	0.433766	0.80234	0.340543	0.23908	0.359483	0.101149	0.626541	0.325	0.3815	0.250392	0.125	0.0666667	0.134483	0.415909	0.484117	0.233407	0.35	0.101149	0.275115	0.1	0.1	0.340152	0.202299	23.6556	10.7525	23.6556	10.7525	43.0101	6.45152	8.60203	36.5586	36.5586	38.7091	12.903	27.9566	23.6556	32.2576	6.45152	2.15051	4.30101	6.45152	8.60203	12.903	12.903
Equus_caballus_100055302	1.58297	0.225	0.381818	0.409117	1.70205	0.433766	0.80234	0.340543	0.23908	0.359483	0.101149	0.626541	1.325	0.3815	0.250392	0.125	0.0666667	0.134483	0.415909	0.484117	0.233407	0.35	0.101149	0.275115	0.1	0.1	0.340152	0.202299	29.1556	13.2525	29.1556	13.2525	53.0101	7.95152	10.602	45.0586	45.0586	47.7091	15.903	34.4566	29.1556	39.7576	7.95152	2.65051	5.30101	7.95152	10.602	15.903	15.903
Bos_taurus_538436	1.58297	0.225	0.381818	0.409117	1.70205	0.433766	0.80234	0.340543	0.23908	0.359483	0.101149	1.62654	0.325	0.3815	0.250392	0.125	0.0666667	0.134483	0.415909	1.48412	0.233407	1.35	0.101149	0.275115	0.1	0.1	0.340152	0.202299	29.1556	13.2525	29.1556	13.2525	53.0101	7.95152	10.602	45.0586	45.0586	47.7091	15.903	34.4566	29.1556	39.7576	7.95152	2.65051	5.30101	7.95152	10.602	15.903	15.903
Xenopus_laevis_380219	4.48297	2.1	1.38182	1.40912	2.74252	3.29091	2.16782	3.34054	0.23908	2.23448	1.10115	1.27654	1.2	4.3815	0.125392	1	0.0666667	1.13448	1.24924	3.31745	2.23341	2	0.101149	2.13226	0	0	0.340152	0.202299	14.1091	6.41325	14.1091	6.41325	25.653	3.84795	5.1306	21.805	21.805	23.0877	7.6959	16.6744	14.1091	19.2397	3.84795	1.28265	2.5653	3.84795	5.1306	7.6959	7.6959
Oryzias_latipes_19207	1.88448	0.683333	0.783333	2.4773	6.22737	0.783333	0.501149	1.65115	2.90575	2.40115	1.76782	3.93563	1.36667	2.79059	1.28448	0	0.65	0.384483	0.158333	3.5523	0.816741	1	0.434483	0.965591	0	0.583333	2.075	0.202299	19.5258	8.87537	19.5258	8.87537	35.5015	5.32522	7.1003	30.1763	30.1763	31.9513	10.6504	23.076	19.5258	26.6261	5.32522	1.77507	3.55015	5.32522	7.1003	10.6504	10.6504
Tetraodon_nigroviridis_24300	1.38448	3.68333	0.783333	0.477299	4.72737	1.78333	0.501149	0.651149	0.905747	4.40115	2.26782	4.43563	2.36667	1.79059	0.284483	0	0.65	0.884483	0.158333	3.5523	1.31674	1	0.434483	0.965591	0	1.08333	1.575	0.702299	25.0258	11.3754	25.0258	11.3754	45.5015	6.82522	9.1003	38.6763	38.6763	40.9513	13.6504	29.576	25.0258	34.1261	6.82522	2.27507	4.55015	6.82522	9.1003	13.6504	13.6504
Fugu_rubripes_161288	2.38448	1.68333	0.783333	0.477299	3.72737	0.783333	0.501149	0.651149	1.90575	2.40115	1.26782	3.43563	1.36667	3.79059	0.284483	0	0.65	0.884483	0.158333	1.5523	1.31674	1	1.43448	1.96559	0	1.08333	1.575	1.7023	25.0258	11.3754	25.0258	11.3754	45.5015	6.82522	9.1003	38.6763	38.6763	40.9513	13.6504	29.576	25.0258	34.1261	6.82522	2.27507	4.55015	6.82522	9.1003	13.6504	13.6504
Danio_rerio_415165	0.551149	0.35	0.45	0.477299	3.56071	0.45	2.16782	0.317816	1.23908	1.73448	0.101149	1.93563	0.7	0.790591	0.284483	0	0.316667	0.384483	0.158333	0.885632	0.483407	2	0.101149	1.63226	0	0.25	0.408333	0.202299	15.8591	7.2087	15.8591	7.2087	28.8348	4.32522	5.76696	24.5096	24.5096	25.9513	8.65044	18.7426	15.8591	21.6261	4.32522	1.44174	2.88348	4.32522	5.76696	8.65044	8.65044
Ciona_intestinalis_100185796	3.13333	1.03333	2.06667	1.09167	8.05726	1.06667	1.06667	3.03333	2	2	1	1.05	3.06667	2.15726	0	0	0	0.0333333	1.025	2	2.06559	2	1	1.06559	0	0	2.025	2.06667	11.9965	5.45296	11.9965	5.45296	21.8118	3.27177	4.36237	18.5401	18.5401	19.6306	6.54355	14.1777	11.9965	16.3589	3.27177	1.09059	2.18118	3.27177	4.36237	6.54355	6.54355
Branchiostoma_floridae_BRAFLDRAFT_260241	3	1	4	2.025	5.05726	1	0	0	2	2	2	5.05	1	3.05726	1	0	0	2	1.025	3	1.03226	2	0	3.03226	0	0	2.025	2	11.6298	5.28629	11.6298	5.28629	21.1452	3.17177	4.22903	17.9734	17.9734	19.0306	6.34355	13.7444	11.6298	15.8589	3.17177	1.05726	2.11452	3.17177	4.22903	6.34355	6.34355
Apis_mellifera_411327	2.53571	0.785714	0.767857	0.025	2.54286	0.142857	0.767857	0	1.76786	1.42857	0.642857	2.94286	2.76786	2.81071	0	0	1	0.625	2.31071	3.19643	2.91071	0.5	0.125	0.625	0	0	0.792857	1.64286	20.9437	9.51984	20.9437	9.51984	38.0794	5.7119	7.61587	32.3675	32.3675	34.2714	11.4238	24.7516	20.9437	28.5595	5.7119	1.90397	3.80794	5.7119	7.61587	11.4238	11.4238
Nasonia_vitripennis_100114765	4.53571	0.785714	2.76786	0.025	6.54286	2.14286	0.767857	0	0.767857	1.42857	0.642857	3.94286	2.76786	3.81071	0	0	0	0.625	2.31071	3.19643	3.91071	0.5	0.125	0.625	0	0	0.792857	1.64286	20.9437	9.51984	20.9437	9.51984	38.0794	5.7119	7.61587	32.3675	32.3675	34.2714	11.4238	24.7516	20.9437	28.5595	5.7119	1.90397	3.80794	5.7119	7.61587	11.4238	11.4238
Culex_quinquefasciatus_CpipJ_CPIJ000483	1.78571	1.53571	1.01786	1.525	3.64286	0.392857	0.717857	0	1.51786	1.67857	0.342857	3.64286	2.01786	2.06071	1	0	0.5	0.625	0.310714	1.39643	1.86071	0.25	0.125	2.125	0	0.5	2.24286	1.14286	25.8937	11.7698	25.8937	11.7698	47.0794	7.0619	9.41587	40.0175	40.0175	42.3714	14.1238	30.6016	25.8937	35.3095	7.0619	2.35397	4.70794	7.0619	9.41587	14.1238	14.1238
Aedes_aegypti_AaeL_AAEL009057	4.78571	1.53571	1.01786	2.525	4.64286	0.392857	0.717857	0	1.51786	2.67857	0.342857	3.64286	3.01786	2.06071	0	0	0.5	0.625	0.310714	1.39643	2.86071	0.25	0.125	2.125	0	0.5	2.24286	1.14286	25.8937	11.7698	25.8937	11.7698	47.0794	7.0619	9.41587	40.0175	40.0175	42.3714	14.1238	30.6016	25.8937	35.3095	7.0619	2.35397	4.70794	7.0619	9.41587	14.1238	14.1238
Drosophila_melanogaster_Dmel_CG3938	2.78571	1.03571	1.01786	0.525	5.14286	0.392857	1.71786	0	2.01786	0.678571	0.342857	2.64286	1.01786	1.56071	0.5	0	0.5	0.125	0.310714	2.39643	2.36071	0.25	0.125	1.125	0	0	1.24286	0.142857	25.8937	11.7698	25.8937	11.7698	47.0794	7.0619	9.41587	40.0175	40.0175	42.3714	14.1238	30.6016	25.8937	35.3095	7.0619	2.35397	4.70794	7.0619	9.41587	14.1238	14.1238
Drosophila_grimshawi_Dgri_GH13253	4.78571	1.03571	2.01786	0.525	10.1429	0.392857	1.71786	0	3.01786	0.678571	1.34286	5.64286	3.01786	1.56071	0.5	0	1.5	2.125	0.310714	5.39643	2.36071	0.25	0.125	1.125	0	0	3.24286	0.142857	25.8937	11.7698	25.8937	11.7698	47.0794	7.0619	9.41587	40.0175	40.0175	42.3714	14.1238	30.6016	25.8937	35.3095	7.0619	2.35397	4.70794	7.0619	9.41587	14.1238	14.1238
Tribolium_castaneum_657290	8.53571	2.28571	2.26786	2.025	12.1429	2.14286	2.46786	3	5.26786	4.42857	3.34286	10.6429	3.26786	8.31071	3	0	1	3.125	1.31071	6.89643	6.61071	4	2.125	3.125	1	2	5.49286	4.14286	17.6437	8.01984	17.6437	8.01984	32.0794	4.8119	6.41587	27.2675	27.2675	28.8714	9.62381	20.8516	17.6437	24.0595	4.8119	1.60397	3.20794	4.8119	6.41587	9.62381	9.62381
Caenorhabditis_elegans_C37A2.4	6.25	3	5.125	5.025	16.4	2	3.125	8	4.125	8	4	9.3	6.125	12.025	3	1	0	3.125	2.025	6.125	5.125	3	1.125	4.125	0	3	3.15	4	13.8722	6.30556	13.8722	6.30556	25.2222	3.78333	5.04444	21.4389	21.4389	22.7	7.56667	16.3944	13.8722	18.9167	3.78333	1.26111	2.52222	3.78333	5.04444	7.56667	7.56667
Strongylocentrotus_purpuratus_579860	6	2	2	2.025	6.025	3	3	1	5	3	1	4.05	4	1.025	1	0	1	2	2.025	3	5	1	0	1	0	0	1.025	2	12.4972	5.68056	12.4972	5.68056	22.7222	3.40833	4.54444	19.3139	19.3139	20.45	6.81667	14.7694	12.4972	17.0417	3.40833	1.13611	2.27222	3.40833	4.54444	6.81667	6.81667
Hydra_magnipapillata_100211715	2.5	2	1	2.5	8	3	1.5	2	2.5	6	1	4	6.5	9.5	0	0	0	2.5	0.5	2.5	1.5	0	0	2	0	0	2.5	1	16.5	7.5	16.5	7.5	30	4.5	6	25.5	25.5	27	9	19.5	16.5	22.5	4.5	1.5	3	4.5	6	9	9
Nematostella_vectensis_NEMVE_v1g128041	3.5	1	3	4.5	4	1	1.5	0	3.5	2	0	3	3.5	4.5	0	0	0	2.5	1.5	4.5	1.5	1	0	1	0	1	1.5	2	16.5	7.5	16.5	7.5	30	4.5	6	25.5	25.5	27	9	19.5	16.5	22.5	4.5	1.5	3	4.5	6	9	9
Trichoplax_adhaerens_TRIADDRAFT_15757	5	4	4	3	11	2	3	5	5	5	1	8	2	9	0	0	1	2	2	5	5	2	4	2	2	2	4	3	11	5	11	5	20	3	4	17	17	18	6	13	11	15	3	1	2	3	4	6	6
Number of all observed replacements/Number of all sites analyzed	111	48	50	49	196	43	55	49	60	72	32	118	78	107	19	5	17	35	30	102	68	35	15	48	5	19	57	38	913	415	913	415	1660	249	332	1411	1411	1494	498	1079	913	1245	249	83	166	249	332	498	498
																												1561
Number of all expected replacements	78.05	35.4773	78.05	35.4773	141.909	21.2864	28.3818	120.623	120.623	127.718	42.5727	92.2409	78.05	106.432	21.2864	7.09545	14.1909	21.2864	28.3818	42.5727	42.5727	35.4773	28.3818	28.3818	42.5727	49.6682	63.8591	28.3818
χ2	13.9103	4.42026	10.0807	5.1544	20.6176	22.1495	24.9641	42.5278	30.4678	24.3075	2.62568	7.19345	3.20307e-05	0.00303321	0.245578	0.618837	0.55606	8.83494	0.0922602	82.9545	15.1869	0.00642071	6.30943	13.5605	33.16	18.9364	0.736733	3.25946
The secondary structure element category with the number of repalcements observed: significantly greater than expected (+), significantly less than expected (-) , close to that of expected (N)	N	N	N	N	N	N	N	N	N	N	N	N	N	N	N	N	N	N	N	+	N	N	N	N	N	N	N	N
[truncated: 7 more columns]

## Sheet: ancescon
	Number of replacemets from the root to the terminal branch																												Number of sites analyzed
Terminal branch/Secondary structure element	H1	H10	H11	H12	H13	H14	H2	H3	H4	H5	H6	H7	H8	H9	U1	U10	U11	U12	U13	U14	U2	U3	U4	U5	U6	U7	U8	U9	H1	H10	H11	H12	H13	H14	H2	H3	H4	H5	H6	H7	H8	H9	U1	U10	U11	U12	U13	U14	U2
Canis_familiaris_484610	1.80419	0.247619	0.0666667	0.227299	1.33717	0.566667	0.100074	0.0678161	0.297414	0.27734	0.105911	2.51301	0.280952	0.553362	0.0344828	0	0.242857	0.104762	0.375115	1.38801	0.346618	0.205911	0.0344828	1.21067	0	0.142857	0.689245	0.260632	21.8746	9.94301	21.8746	9.94301	39.772	5.96581	7.95441	33.8062	33.8062	35.7948	11.9316	25.8518	21.8746	29.829	5.96581	1.9886	3.9772	5.96581	7.95441	11.9316	11.9316
Equus_caballus_100053882	0.804194	0.247619	0.0666667	1.2273	1.33717	0.566667	1.10007	1.06782	0.297414	0.27734	0.105911	1.51301	0.280952	1.55336	0.0344828	0	0.742857	0.104762	0.375115	1.38801	0.346618	0.205911	0.0344828	0.210673	0	0.142857	1.68924	0.260632	27.3746	12.443	27.3746	12.443	49.772	7.46581	9.95441	42.3062	42.3062	44.7948	14.9316	32.3518	27.3746	37.329	7.46581	2.4886	4.9772	7.46581	9.95441	14.9316	14.9316
Bos_taurus_533526	0.804194	0.247619	0.0666667	0.227299	2.33717	0.566667	1.10007	0.0678161	0.297414	0.27734	0.105911	0.513013	0.280952	0.553362	0.0344828	0	0.742857	0.104762	0.375115	1.38801	0.346618	0.205911	0.0344828	0.210673	0	0.142857	0.689245	0.260632	27.3746	12.443	27.3746	12.443	49.772	7.46581	9.95441	42.3062	42.3062	44.7948	14.9316	32.3518	27.3746	37.329	7.46581	2.4886	4.9772	7.46581	9.95441	14.9316	14.9316
Mus_musculus_12447	1.30419	0.247619	0.0666667	0.227299	1.83717	1.06667	0.350074	1.56782	0.797414	1.27734	0.105911	1.26301	0.780952	1.55336	0.534483	0	0.242857	0.604762	0.375115	1.38801	0.346618	0.205911	0.0344828	1.21067	0	0.142857	0.355911	0.260632	26.458	12.0263	26.458	12.0263	48.1054	7.21581	9.62108	40.8896	40.8896	43.2948	14.4316	31.2685	26.458	36.079	7.21581	2.40527	4.81054	7.21581	9.62108	14.4316	14.4316
Rattus_norvegicus_25729	1.30419	0.247619	0.0666667	0.227299	1.83717	1.06667	0.350074	1.56782	0.797414	1.27734	0.105911	1.26301	0.780952	1.55336	0.534483	0	0.242857	0.604762	0.375115	1.38801	0.346618	0.205911	0.0344828	1.21067	0	0.142857	0.355911	0.260632	26.458	12.0263	26.458	12.0263	48.1054	7.21581	9.62108	40.8896	40.8896	43.2948	14.4316	31.2685	26.458	36.079	7.21581	2.40527	4.81054	7.21581	9.62108	14.4316	14.4316
Macaca_mulatta_700589	0.804194	0.747619	0.566667	1.2273	1.83717	1.06667	1.35007	0.0678161	0.297414	0.27734	0.105911	0.763013	0.280952	0.553362	0.0344828	0	0.242857	0.104762	0.375115	1.38801	0.346618	0.205911	0.0344828	0.210673	0	0.142857	0.355911	0.260632	26.458	12.0263	26.458	12.0263	48.1054	7.21581	9.62108	40.8896	40.8896	43.2948	14.4316	31.2685	26.458	36.079	7.21581	2.40527	4.81054	7.21581	9.62108	14.4316	14.4316
Homo_sapiens_898	0.804194	0.747619	0.566667	0.227299	1.83717	1.06667	1.35007	0.0678161	0.297414	0.27734	0.105911	0.763013	0.280952	0.553362	0.0344828	0	0.242857	0.104762	0.375115	1.38801	0.346618	0.205911	0.0344828	0.210673	0	0.142857	0.355911	0.260632	26.458	12.0263	26.458	12.0263	48.1054	7.21581	9.62108	40.8896	40.8896	43.2948	14.4316	31.2685	26.458	36.079	7.21581	2.40527	4.81054	7.21581	9.62108	14.4316	14.4316
Monodelphis_domestica_100014623	1.66134	3.10476	0.0666667	1.2273	4.76574	1.1381	1.10007	4.06782	1.29741	0.134483	1.10591	1.37016	1.1381	3.4105	0.0344828	0	0.1	1.10476	2.23226	2.53087	0.203761	1.20591	0.0344828	2.21067	0	0	1.35591	0.260632	16.6365	7.56206	16.6365	7.56206	30.2482	4.53724	6.04965	25.711	25.711	27.2234	9.07447	19.6614	16.6365	22.6862	4.53724	1.51241	3.02482	4.53724	6.04965	9.07447	9.07447
Taeniopygia_guttata_100220841	1.91134	0.104762	1.06667	0.227299	3.76574	0.138095	1.60007	2.56782	0.172414	1.13448	0.105911	1.24516	1.6381	1.4105	1.03448	0	0.6	0.104762	0.232258	2.03087	2.20376	1.20591	0.0344828	1.21067	0	0	0.605911	0.260632	20.7615	9.43706	20.7615	9.43706	37.7482	5.66224	7.54965	32.086	32.086	33.9734	11.3245	24.5364	20.7615	28.3112	5.66224	1.88741	3.77482	5.66224	7.54965	11.3245	11.3245
Gallus_gallus_426117	0.911337	0.104762	0.0666667	0.227299	0.765745	0.138095	0.600074	0.567816	0.172414	1.13448	0.105911	0.245156	0.638095	0.410505	0.0344828	0	0.6	0.104762	0.232258	1.03087	1.20376	0.205911	1.03448	0.210673	0	0	0.605911	1.26063	20.7615	9.43706	20.7615	9.43706	37.7482	5.66224	7.54965	32.086	32.086	33.9734	11.3245	24.5364	20.7615	28.3112	5.66224	1.88741	3.77482	5.66224	7.54965	11.3245	11.3245
Xenopus_laevis_397840	2.41134	1.10476	1.06667	1.1273	9.76574	1.1381	2.10007	1.06782	0.172414	1.03448	2.10591	3.24516	4.1381	5.4105	0.0344828	0	2	2.10476	0.0322581	1.53087	1.20376	0.105911	0.0344828	1.21067	0	1	3.10591	2.16063	14.1615	6.43706	14.1615	6.43706	25.7482	3.86224	5.14965	21.886	21.886	23.1734	7.72447	16.7364	14.1615	19.3112	3.86224	1.28741	2.57482	3.86224	5.14965	7.72447	7.72447
Fugu_rubripes_182297	2.82043	0.771429	0.9	1.96063	3.3415	2.1381	1.76674	1.56782	1.50575	2.03448	0.439245	1.91182	0.471429	3.89535	0.367816	0	0	0.438095	0.865591	3.69754	2.37043	0.939245	0.0344828	1.54401	0.5	0.5	1.93924	0.493966	22.3282	10.1492	22.3282	10.1492	40.5967	6.08951	8.11934	34.5072	34.5072	36.537	12.179	26.3879	22.3282	30.4475	6.08951	2.02984	4.05967	6.08951	8.11934	12.179	12.179
Oryzias_latipes_19428	3.82043	0.771429	0.9	0.960632	6.3415	1.1381	3.76674	1.56782	1.50575	2.03448	1.43924	1.91182	2.47143	2.89535	0.367816	0	0	0.438095	0.865591	4.69754	2.37043	0.939245	0.0344828	0.544007	0.5	3.5	1.93924	0.493966	22.3282	10.1492	22.3282	10.1492	40.5967	6.08951	8.11934	34.5072	34.5072	36.537	12.179	26.3879	22.3282	30.4475	6.08951	2.02984	4.05967	6.08951	8.11934	12.179	12.179
Danio_rerio_30188	2.32043	1.77143	2.4	1.46063	3.3415	2.1381	0.766741	0.0678161	1.50575	2.03448	0.439245	1.91182	3.47143	0.895353	0.367816	0	0	0.438095	0.365591	3.19754	0.870427	0.439245	0.0344828	0.544007	0	0	0.439245	0.493966	16.8282	7.64918	16.8282	7.64918	30.5967	4.58951	6.11934	26.0072	26.0072	27.537	9.17902	19.8879	16.8282	22.9475	4.58951	1.52984	3.05967	4.58951	6.11934	9.17902	9.17902
Taeniopygia_guttata_100222121	3.16415	1.1	0.881818	1.30912	5.24323	0.290909	0.890983	0.840543	0.23908	0.234483	0.601149	3.38412	1.3	0.3815	0.125392	0	1.06667	0.6	0.165591	3.0326	2.26567	1.20115	0.601149	0.0678161	0.1	0.1	0.416301	0.227299	20.7091	9.41325	20.7091	9.41325	37.653	5.64795	7.5306	32.005	32.005	33.8877	11.2959	24.4744	20.7091	28.2397	5.64795	1.88265	3.7653	5.64795	7.5306	11.2959	11.2959
Gallus_gallus_420231	1.16415	1.1	0.881818	0.309117	2.24323	0.290909	0.890983	0.840543	0.23908	0.234483	0.601149	1.38412	0.3	0.3815	0.125392	0	0.0666667	1.6	0.165591	1.0326	1.26567	0.201149	0.601149	0.0678161	0.1	0.1	0.416301	0.227299	20.7091	9.41325	20.7091	9.41325	37.653	5.64795	7.5306	32.005	32.005	33.8877	11.2959	24.4744	20.7091	28.2397	5.64795	1.88265	3.7653	5.64795	7.5306	11.2959	11.2959
Ornithorhynchus_anatinus_100075784	3.66415	1.225	0.381818	0.309117	3.49323	0.290909	0.640983	0.340543	1.23908	0.359483	0.101149	0.509117	0.425	0.3815	0.250392	1.125	0.0666667	0.1	0.165591	1.5326	0.265666	0.451149	0.101149	0.0678161	0.1	0.1	0.416301	0.227299	16.5841	7.53825	16.5841	7.53825	30.153	4.52295	6.0306	25.63	25.63	27.1377	9.0459	19.5994	16.5841	22.6147	4.52295	1.50765	3.0153	4.52295	6.0306	9.0459	9.0459
Monodelphis_domestica_100022654	1.66415	0.225	0.381818	0.309117	4.63609	0.433766	1.78384	0.340543	0.23908	1.35948	0.101149	2.50912	2.56786	1.3815	0.250392	1.125	0.0666667	0.1	0.165591	2.5326	0.265666	0.451149	0.101149	0.210673	0.1	0.1	0.416301	0.227299	18.1556	8.25254	18.1556	8.25254	33.0101	4.95152	6.60203	28.0586	28.0586	29.7091	9.90304	21.4566	18.1556	24.7576	4.95152	1.65051	3.30101	4.95152	6.60203	9.90304	9.90304
Mus_musculus_12448	2.49748	0.225	0.381818	0.309117	2.30276	0.433766	1.78384	0.340543	0.23908	0.359483	0.101149	2.00912	0.567857	0.714834	0.750392	0.125	0.0666667	0.1	0.332258	1.19927	0.265666	0.451149	0.101149	0.710673	0.1	0.1	0.416301	0.227299	29.1556	13.2525	29.1556	13.2525	53.0101	7.95152	10.602	45.0586	45.0586	47.7091	15.903	34.4566	29.1556	39.7576	7.95152	2.65051	5.30101	7.95152	10.602	15.903	15.903
Rattus_norvegicus_362485	2.49748	0.225	0.381818	0.309117	2.30276	0.433766	0.78384	0.340543	0.23908	0.359483	0.101149	2.00912	0.567857	0.714834	0.750392	0.125	0.0666667	0.1	0.332258	1.19927	0.265666	0.451149	0.101149	0.710673	0.1	0.1	0.416301	0.227299	29.1556	13.2525	29.1556	13.2525	53.0101	7.95152	10.602	45.0586	45.0586	47.7091	15.903	34.4566	29.1556	39.7576	7.95152	2.65051	5.30101	7.95152	10.602	15.903	15.903
Homo_sapiens_9134	0.997484	0.225	1.38182	0.309117	3.80276	0.433766	0.78384	0.340543	0.23908	0.359483	0.101149	0.509117	1.56786	0.714834	0.250392	0.125	0.0666667	0.1	0.332258	0.699269	0.265666	0.451149	0.101149	0.210673	0.1	0.1	0.416301	0.227299	23.6556	10.7525	23.6556	10.7525	43.0101	6.45152	8.60203	36.5586	36.5586	38.7091	12.903	27.9566	23.6556	32.2576	6.45152	2.15051	4.30101	6.45152	8.60203	12.903	12.903
Canis_familiaris_487057	0.66415	1.225	0.381818	0.309117	2.80276	0.433766	0.78384	0.340543	0.23908	0.359483	0.101149	0.509117	0.567857	0.3815	0.250392	0.125	0.0666667	0.1	0.332258	0.699269	0.265666	0.451149	0.101149	0.210673	0.1	0.1	0.416301	0.227299	23.6556	10.7525	23.6556	10.7525	43.0101	6.45152	8.60203	36.5586	36.5586	38.7091	12.903	27.9566	23.6556	32.2576	6.45152	2.15051	4.30101	6.45152	8.60203	12.903	12.903
Equus_caballus_100055302	1.66415	0.225	0.381818	0.309117	1.80276	0.433766	0.78384	0.340543	0.23908	0.359483	0.101149	0.509117	1.56786	0.3815	0.250392	0.125	0.0666667	0.1	0.332258	0.699269	0.265666	0.451149	0.101149	0.210673	0.1	0.1	0.416301	0.227299	29.1556	13.2525	29.1556	13.2525	53.0101	7.95152	10.602	45.0586	45.0586	47.7091	15.903	34.4566	29.1556	39.7576	7.95152	2.65051	5.30101	7.95152	10.602	15.903	15.903
Bos_taurus_538436	1.66415	0.225	0.381818	0.309117	1.80276	0.433766	0.78384	0.340543	0.23908	0.359483	0.101149	1.50912	0.567857	0.3815	0.250392	0.125	0.0666667	0.1	0.332258	1.69927	0.265666	1.45115	0.101149	0.210673	0.1	0.1	0.416301	0.227299	29.1556	13.2525	29.1556	13.2525	53.0101	7.95152	10.602	45.0586	45.0586	47.7091	15.903	34.4566	29.1556	39.7576	7.95152	2.65051	5.30101	7.95152	10.602	15.903	15.903
Xenopus_laevis_380219	4.56415	2.1	1.38182	1.30912	3.94323	3.29091	2.19098	3.34054	0.23908	2.23448	1.10115	2.28412	1.2	4.3815	0.125392	1	0.0666667	1.1	1.16559	3.5326	2.26567	2.10115	0.101149	2.06782	0	0	0.416301	0.227299	14.1091	6.41325	14.1091	6.41325	25.653	3.84795	5.1306	21.805	21.805	23.0877	7.6959	16.6744	14.1091	19.2397	3.84795	1.28265	2.5653	3.84795	5.1306	7.6959	7.6959
Oryzias_latipes_19207	1.96567	0.683333	0.783333	2.3773	5.99626	0.783333	1.01674	1.65115	2.90575	2.65115	1.76782	4.43563	1.36667	2.79059	1.28448	0	0.65	0.35	0.415591	3.33563	0.848999	0.684483	0.434483	1.23448	0	0.583333	2.15115	0.227299	19.5258	8.87537	19.5258	8.87537	35.5015	5.32522	7.1003	30.1763	30.1763	31.9513	10.6504	23.076	19.5258	26.6261	5.32522	1.77507	3.55015	5.32522	7.1003	10.6504	10.6504
Tetraodon_nigroviridis_24300	2.96567	3.68333	0.783333	0.377299	4.49626	1.78333	1.01674	0.651149	0.905747	4.65115	2.26782	4.93563	2.36667	1.79059	0.284483	0	0.65	0.85	0.415591	3.33563	1.349	1.18448	0.434483	1.23448	0	1.08333	1.65115	0.727299	25.0258	11.3754	25.0258	11.3754	45.5015	6.82522	9.1003	38.6763	38.6763	40.9513	13.6504	29.576	25.0258	34.1261	6.82522	2.27507	4.55015	6.82522	9.1003	13.6504	13.6504
Fugu_rubripes_161288	1.96567	1.68333	0.783333	0.377299	3.49626	0.783333	1.01674	0.651149	1.90575	2.65115	1.26782	3.93563	1.36667	3.79059	0.284483	0	0.65	0.85	0.415591	1.33563	1.349	3.18448	1.43448	2.23448	0	1.08333	1.65115	1.7273	25.0258	11.3754	25.0258	11.3754	45.5015	6.82522	9.1003	38.6763	38.6763	40.9513	13.6504	29.576	25.0258	34.1261	6.82522	2.27507	4.55015	6.82522	9.1003	13.6504	13.6504
Danio_rerio_415165	0.632332	0.35	0.45	0.377299	3.3296	0.45	1.35007	0.317816	1.23908	0.984483	0.101149	1.1023	0.7	0.790591	0.284483	0	0.316667	0.35	0.415591	0.668966	0.515666	1.35115	0.101149	0.567816	0	0.25	0.484483	0.227299	15.8591	7.2087	15.8591	7.2087	28.8348	4.32522	5.76696	24.5096	24.5096	25.9513	8.65044	18.7426	15.8591	21.6261	4.32522	1.44174	2.88348	4.32522	5.76696	8.65044	8.65044
Ciona_intestinalis_100185796	3.21452	1.03333	2.06667	2.05833	8.10833	1.06667	1.06559	3.03333	2	2	1	1.03333	3.06667	2.15726	0	0	0	0.0333333	1.03226	1.03333	2.09785	2	1	2.03333	0	0	2	2.09167	11.9965	5.45296	11.9965	5.45296	21.8118	3.27177	4.36237	18.5401	18.5401	19.6306	6.54355	14.1777	11.9965	16.3589	3.27177	1.09059	2.18118	3.27177	4.36237	6.54355	6.54355
Branchiostoma_floridae_BRAFLDRAFT_260241	3.11452	1	4	2.025	5.075	1	1.03226	0	2	2	2	4	2	3.05726	1	0	0	2	1.03226	3	1.06452	1	0	3	0	0	2	2.025	11.6298	5.28629	11.6298	5.28629	21.1452	3.17177	4.22903	17.9734	17.9734	19.0306	6.34355	13.7444	11.6298	15.8589	3.17177	1.05726	2.11452	3.17177	4.22903	6.34355	6.34355
Apis_mellifera_411327	2.46071	0.785714	0.767857	0.025	4.27143	0.142857	0.392857	0	1.76786	1.42857	0.642857	2.91071	1.76786	2.29286	0	0	1	0.625	2.42857	2.41071	2.91071	0.5	0.125	0.625	0	0	0.767857	1.525	20.9437	9.51984	20.9437	9.51984	38.0794	5.7119	7.61587	32.3675	32.3675	34.2714	11.4238	24.7516	20.9437	28.5595	5.7119	1.90397	3.80794	5.7119	7.61587	11.4238	11.4238
Nasonia_vitripennis_100114765	4.46071	0.785714	2.76786	0.025	8.27143	2.14286	0.392857	0	0.767857	1.42857	0.642857	3.91071	3.76786	3.29286	0	0	0	0.625	2.42857	4.41071	3.91071	0.5	0.125	0.625	0	0	0.767857	1.525	20.9437	9.51984	20.9437	9.51984	38.0794	5.7119	7.61587	32.3675	32.3675	34.2714	11.4238	24.7516	20.9437	28.5595	5.7119	1.90397	3.80794	5.7119	7.61587	11.4238	11.4238
Culex_quinquefasciatus_CpipJ_CPIJ000483	1.96071	1.53571	1.01786	1.525	3.07143	0.392857	1.34286	0	1.51786	1.67857	0.342857	3.56071	1.76786	2.29286	1	0	0.5	0.625	0.428571	1.86071	1.86071	0	0.125	2.125	0	0.5	2.21786	1.025	25.8937	11.7698	25.8937	11.7698	47.0794	7.0619	9.41587	40.0175	40.0175	42.3714	14.1238	30.6016	25.8937	35.3095	7.0619	2.35397	4.70794	7.0619	9.41587	14.1238	14.1238
Aedes_aegypti_AaeL_AAEL009057	4.96071	1.53571	1.01786	2.525	4.07143	0.392857	1.34286	0	1.51786	2.67857	0.342857	3.56071	2.76786	2.29286	0	0	0.5	0.625	0.428571	1.86071	2.86071	0	0.125	2.125	0	0.5	2.21786	1.025	25.8937	11.7698	25.8937	11.7698	47.0794	7.0619	9.41587	40.0175	40.0175	42.3714	14.1238	30.6016	25.8937	35.3095	7.0619	2.35397	4.70794	7.0619	9.41587	14.1238	14.1238
Drosophila_melanogaster_Dmel_CG3938	2.46071	1.03571	1.01786	0.525	5.07143	0.392857	1.34286	0	2.01786	0.678571	0.342857	2.56071	1.76786	1.79286	0.5	0	0.5	0.125	0.428571	1.86071	2.36071	0	0.125	1.125	0	0	1.21786	0.025	25.8937	11.7698	25.8937	11.7698	47.0794	7.0619	9.41587	40.0175	40.0175	42.3714	14.1238	30.6016	25.8937	35.3095	7.0619	2.35397	4.70794	7.0619	9.41587	14.1238	14.1238
Drosophila_grimshawi_Dgri_GH13253	4.46071	1.03571	2.01786	0.525	10.0714	0.392857	1.34286	0	3.01786	0.678571	1.34286	5.56071	3.76786	1.79286	0.5	0	1.5	2.125	0.428571	4.86071	2.36071	0	0.125	1.125	0	0	3.21786	0.025	25.8937	11.7698	25.8937	11.7698	47.0794	7.0619	9.41587	40.0175	40.0175	42.3714	14.1238	30.6016	25.8937	35.3095	7.0619	2.35397	4.70794	7.0619	9.41587	14.1238	14.1238
Tribolium_castaneum_657290	8.46071	2.28571	2.26786	2.025	14.5714	2.14286	3.59286	3	5.26786	4.42857	3.34286	11.8107	4.26786	8.29286	3	0	1	3.125	1.42857	6.61071	6.61071	5	2.125	3.125	1	2	5.46786	4.025	17.6437	8.01984	17.6437	8.01984	32.0794	4.8119	6.41587	27.2675	27.2675	28.8714	9.62381	20.8516	17.6437	24.0595	4.8119	1.60397	3.20794	4.8119	6.41587	9.62381	9.62381
Caenorhabditis_elegans_C37A2.4	6.175	3	5.125	5.025	19.2	2	3.25	8	4.125	8	4	10.125	7.125	12.15	3	1	0	3.125	1	6.125	5.125	3	1.125	4.125	0	3	3.125	4.025	13.8722	6.30556	13.8722	6.30556	25.2222	3.78333	5.04444	21.4389	21.4389	22.7	7.56667	16.3944	13.8722	18.9167	3.78333	1.26111	2.52222	3.78333	5.04444	7.56667	7.56667
Strongylocentrotus_purpuratus_579860	5.05	2	2	2.025	5.075	3	2	1	5	3	1	3	3	2.025	1	0	1	2	1	3	5	2	0	1	0	0	1	2.025	12.4972	5.68056	12.4972	5.68056	22.7222	3.40833	4.54444	19.3139	19.3139	20.45	6.81667	14.7694	12.4972	17.0417	3.40833	1.13611	2.27222	3.40833	4.54444	6.81667	6.81667
Hydra_magnipapillata_100211715	4	2	1	4	8	3	1.5	2	2.5	6	1	5	6.5	10	0	0	0	3	0.5	2.5	1.5	1	0	2	0	0	3	1	16.5	7.5	16.5	7.5	30	4.5	6	25.5	25.5	27	9	19.5	16.5	22.5	4.5	1.5	3	4.5	6	9	9
Nematostella_vectensis_NEMVE_v1g128041	3	1	3	3	4	1	1.5	0	3.5	2	0	4	4.5	4	0	0	0	2	1.5	3.5	1.5	1	0	1	0	1	2	2	16.5	7.5	16.5	7.5	30	4.5	6	25.5	25.5	27	9	19.5	16.5	22.5	4.5	1.5	3	4.5	6	9	9
Trichoplax_adhaerens_TRIADDRAFT_15757	6	4	4	4	11	2	3	5	5	5	1	9	3	9	0	0	1	2	2	6	5	2	4	2	2	2	4	3	11	5	11	5	20	3	4	17	17	18	6	13	11	15	3	1	2	3	4	6	6
Number of all observed replacements/Number of all sites analyzed	115	48	50	49	206	44	57	49	60	72	32	122	83	109	19	5	17	35	29	104	69	39	15	48	5	19	58	38	913	415	913	415	1660	249	332	1411	1411	1494	498	1079	913	1245	249	83	166	249	332	498	498
																												1596
Number of all expected replacements	79.8	36.2727	79.8	36.2727	145.091	21.7636	29.0182	123.327	123.327	130.582	43.5273	94.3091	79.8	108.818	21.7636	7.25455	14.5091	21.7636	29.0182	43.5273	43.5273	36.2727	29.0182	29.0182	43.5273	50.7818	65.2909	29.0182
χ2	15.5268	3.79152	11.1283	4.46571	25.5696	22.7194	26.9825	44.7958	32.5179	26.2811	3.05275	8.13057	0.128321	0.00030379	0.350938	0.700661	0.427637	8.05019	1.13921e-05	84.0152	14.907	0.205058	6.77194	12.4167	34.1016	19.8907	0.814162	2.78009
The secondary structure element category with the number of repalcements observed: significantly greater than expected (+), significantly less than expected (-) , close to that of expected (N)	N	N	N	N	N	N	N	N	N	N	N	N	N	N	N	N	N	N	N	+	N	N	N	N	N	N	N	N
[truncated: 7 more columns]
