# Supplementary material for: Molecular evolution of cyclin proteins in animals and fungi
Source: BMC Evol Biol. 2011 Jul 28;11:224. doi: 10.1186/1471-2148-11-224 (PMC3162929; doi:10.1186/1471-2148-11-224)
Supplement: Additional file 7 — The packed archive contains Accelrys Discovery Studio *msv files. Each file contains 3D protein structure with mapped sites containing atypical amino acid replacements (in blue). [file 1471-2148-11-224-S7.GZ]

Archive with 6 entries (6 files):
- A.msv
- B3.msv
- B_animal.msv
- B_fungal.msv
- D.msv
- E.msv
