# Supplementary material for: Molecular evolution of cyclin proteins in animals and fungi
Source: BMC Evol Biol. 2011 Jul 28;11:224. doi: 10.1186/1471-2148-11-224 (PMC3162929; doi:10.1186/1471-2148-11-224)
Supplement: Additional file 8 — MS Excel 2007 file contains the number of protein-protein interactions for different paralogs of the A-, B- D-, and E- cyclin proteins according to data deposited in the I2D (Version 1.72), HPRD (Release 8) and DroID (Version 5.0) databases. [file 1471-2148-11-224-S8.XLSX]

## Sheet: I2D
Database	I2D (Version 1.72)
Species	Homo sapiens			Drosophila melanogaster	Caenorhabditis elegans		Homo sapiens				Drosophila melanogaster			Caenorhabditis elegans				Saccharomyces cerevisiae					Homo sapiens				Drosophila melanogaster	Caenorhabditis elegans		Homo sapiens			Drosophila melanogaster	Caenorhabditis elegans
Paralog name	CCNA1	CCNA2	all CCNA (nonredundant)	CycA	CYA		CCNB1	CCNB2	CCNB3	all CCNB (nonredundant)	CycB	CycB3	all CycB (nonredundant)	CYB1	CYB2	CYB3	all CYB (nonredundant)	CLB1	CLB3	CLB5	all CLB (nonredundant)		CCND1	CCND2	CCND3	all CCND (nonredundant)	CycD	CYD		CCNE1	CCNE2	all CCNE (nonredundant)	CycE	CYE
Number of all interactions	70	31	88	59	24		49	50	1	94	101	8	106	17	2	17	32	12	38	33	70		51	13	34	70	21	1		29	9	33	37	12
	SP: O00303	SP: O00716	SP: Q13352	SP: O02195	SP: O01682		SP: A0N0X1	SP: O14744	SP: P24941	SP: Q9BRT9	SP: O01367	SP: P23572	SP: Q9W0B8	SP: O02115	SP: P34556	SP: O62216	SP: Q17389	SP: P00546	SP: P00546	SP: P00546	SP: Q05670		SP: O00716	SP: O43823	SP: O43823	SP: P29373	SP: O46070	SP: Q9XTR1		SP: O60934	SP: O75100	SP: P38432	SP: O46308	SP: O01682
	Annotation: Eukaryotic translation initiation factor 3 subunit 5 (eIF-3 epsilon) (eIF3 p47 subunit) (eIF3f).	Annotation: Transcription factor E2F3 (E2F-3).	Annotation: Centromere protein R (CENP-R) (Nuclear receptor-interacting factor 3) (Integrin beta-3-binding protein) (Beta3-endonexin).	Annotation: Eukaryotic translation initiation factor 3 subunit 2 (eIF-3 beta) (eIF3i) (TRIP-1 homolog).	Annotation: Abnormal cell lineage protein 35.		Annotation: PolyA specific ribonuclease subunit homolog.	Annotation: Protein arginine N-methyltransferase 5 (EC 2.1.1.125) (EC 2.1.1.-) (Shk1 kinase-binding protein 1 homolog) (SKB1Hs) (Jak-binding protein 1) (72 kDa ICln-binding protein).	Annotation: Cell division protein kinase 2 (EC 2.7.11.22) (p33 protein kinase).	Annotation: GINS complex subunit 4 (Sld5 homolog).	Annotation: Protein held out wings (KH domain protein KH93F) (Putative RNA-binding protein) (Protein muscle-specific) (Protein wings held out) (Protein struthio) (Quaking-related 93F).	Annotation: Cell division control protein 2 homolog (EC 2.7.11.22) (EC 2.7.11.23) (p34 protein kinase).	Annotation: CG7961-PA, isoform A (Cg7961-pb, isoform b) (LD46584p).	Annotation: Proliferating cell nuclear antigen (PCNA).	Annotation: Cell division control protein 2 homolog (EC 2.7.11.22) (EC 2.7.11.23) (p34 protein kinase).	Annotation: Hypothetical protein.	Annotation: Cullin-1 (Abnormal cell lineage protein 19).	Annotation: Cell division control protein 28 (EC 2.7.11.22).	Annotation: Cell division control protein 28 (EC 2.7.11.22).	Annotation: Cell division control protein 28 (EC 2.7.11.22).	Annotation: Nuclear fusion protein FUS2.		Annotation: Transcription factor E2F3 (E2F-3).	Annotation: A-kinase anchor protein 8 (A-kinase anchor protein 95 kDa) (AKAP 95).	Annotation: A-kinase anchor protein 8 (A-kinase anchor protein 95 kDa) (AKAP 95).	Annotation: Cellular retinoic acid-binding protein 2 (Cellular retinoic acid- binding protein II) (CRABP-II) (Retinoic acid-binding protein II, cellular).	Annotation: CG2865-PA (GH27792p) (EG:25E8.4 protein).	Annotation: Hypothetical protein cdk-4.		Annotation: Nibrin (Nijmegen breakage syndrome protein 1) (Cell cycle regulatory protein p95).	Annotation: D-HSCDK2.	Annotation: Coilin (p80).	Annotation: CG11420-PA (EG:8D8.5 protein) (Protein kinase PAN GU).	Annotation: Abnormal cell lineage protein 35.
	SP: O15067	SP: P04198	SP: O43294	SP: O18640	SP: O45711		SP: O75293	SP: O14965		SP: P62280	SP: O01385	SP: Q02361	SP: Q9VRE6	SP: P34331	SP: Q9U2G4	SP: P34556	SP: Q22706	SP: P02309	SP: P04821	SP: P13185	SP: Q08729		SP: O15379	SP: P06400	SP: O94921	SP: P62140	SP: P09081			SP: P06493	SP: P24941	SP: P62158	SP: P19538	SP: O16305
	Annotation: Phosphoribosylformylglycinamidine synthase (EC 6.3.5.3) (FGAM synthase) (FGAMS) (Formylglycinamide ribotide amidotransferase) (FGARAT) (Formylglycinamide ribotide synthetase).	Annotation: N-myc proto-oncogene protein.	Annotation: Hic-5 (Fragment).	Annotation: Guanine nucleotide-binding protein subunit beta-like protein (Receptor of activated protein kinase C homolog).	Annotation: Hypothetical protein exo-3 (Exonuclease III homolog).		Annotation: Growth arrest and DNA-damage-inducible protein GADD45 beta (Negative growth-regulatory protein MyD118) (Myeloid differentiation primary response protein MyD118).	Annotation: Serine/threonine-protein kinase 6 (EC 2.7.11.1) (Aurora kinase A) (Aurora-A) (Serine/threonine kinase 15) (Aurora/IPL1-related kinase 1) (Aurora-related kinase 1) (hARK1) (Breast-tumor-amplified kinase).		Annotation: 40S ribosomal protein S11.	Annotation: Tpr homolog.	Annotation: Fork head domain-containing protein FD3.	Annotation: CG33670-PA.	Annotation: Serine/threonine-protein kinase plk-1 (EC 2.7.11.21) (Polo-like kinase 1).	Annotation: Hypothetical protein puf-3.	Annotation: Cell division control protein 2 homolog (EC 2.7.11.22) (EC 2.7.11.23) (p34 protein kinase).	Annotation: Probable exocyst complex component 2 (Exocyst complex component Sec5).	Annotation: Histone H4.	Annotation: Cell division control protein 25.	Annotation: Protein kinase KIN1 (EC 2.7.11.1).	Annotation: Protein DSE3 (Daughter specific expression protein 3).		Annotation: Histone deacetylase 3 (HD3) (RPD3-2) (SMAP45).	Annotation: Retinoblastoma-associated protein (PP110) (P105-RB) (RB).	Annotation: Serine/threonine-protein kinase PFTAIRE-1 (EC 2.7.11.22).	Annotation: Serine/threonine-protein phosphatase PP1-beta catalytic subunit (EC 3.1.3.16) (PP-1B).	Annotation: Homeotic protein bicoid (PRD-4).			Annotation: Cell division control protein 2 homolog (EC 2.7.11.22) (EC 2.7.11.23) (p34 protein kinase) (Cyclin-dependent kinase 1) (CDK1).	Annotation: Cell division protein kinase 2 (EC 2.7.11.22) (p33 protein kinase).	Annotation: Calmodulin (CaM).	Annotation: Protein cubitus interruptus.	Annotation: Calmodulin (CaM).
	SP: O43294	SP: P04637	SP: O00303	SP: O76324	SP: P34556		SP: O95257	SP: O15523		SP: P49459	SP: O18402	SP: Q05192	SP: Q9VDG2	SP: P34556		SP: P91153	SP: Q9U2Z1	SP: P20486	SP: P07806	SP: P14832	SP: P40020		SP: O43823	SP: P11802	SP: O95967	SP: P10828	SP: P23572			SP: P10244	SP: P38936	SP: P49959	SP: P23572	SP: P34556
	Annotation: Hic-5 (Fragment).	Annotation: Cellular tumor antigen p53 (Tumor suppressor p53) (Phosphoprotein p53) (Antigen NY-CO-13).	Annotation: Eukaryotic translation initiation factor 3 subunit 5 (eIF-3 epsilon) (eIF3 p47 subunit) (eIF3f).	Annotation: Discs overgrown protein kinase (EC 2.7.11.1) (Protein double-time).	Annotation: Cell division control protein 2 homolog (EC 2.7.11.22) (EC 2.7.11.23) (p34 protein kinase).		Annotation: Growth arrest and DNA-damage-inducible protein GADD45 gamma (Cytokine- responsive protein CR6).	Annotation: ATP-dependent RNA helicase DDX3Y (EC 3.6.1.-) (DEAD box protein 3, Y- chromosomal).		Annotation: Ubiquitin-conjugating enzyme E2 A (EC 6.3.2.19) (Ubiquitin-protein ligase A) (Ubiquitin carrier protein A) (HR6A) (hHR6A).	Annotation: Fizzy-related protein.	Annotation: Nuclear hormone receptor FTZ-F1 beta (dHR39).	Annotation: CG11622-PA.	Annotation: Cell division control protein 2 homolog (EC 2.7.11.22) (EC 2.7.11.23) (p34 protein kinase).		Annotation: Hypothetical protein.	Annotation: Hypothetical protein sec-23.	Annotation: Cyclin-dependent kinases regulatory subunit (Cell division control protein CKS1).	Annotation: Valyl-tRNA synthetase, mitochondrial precursor (EC 6.1.1.9) (Valine-- tRNA ligase) (ValRS).	Annotation: Peptidyl-prolyl cis-trans isomerase (EC 5.2.1.8) (PPIase) (Rotamase) (Cyclophilin) (Cyclosporin A-binding protein) (CPH) (PPI-II).	Annotation: Factor interacting with REF2 (Polymerase-interacting protein 1) (PAP1- interacting protein).		Annotation: A-kinase anchor protein 8 (A-kinase anchor protein 95 kDa) (AKAP 95).	Annotation: Cell division protein kinase 4 (EC 2.7.11.22) (Cyclin-dependent kinase 4) (PSK-J3).	Annotation: EGF-containing fibulin-like extracellular matrix protein 2 precursor (Fibulin-4) (FIBL-4) (UPH1 protein).	Annotation: Thyroid hormone receptor beta-1.	Annotation: Cell division control protein 2 homolog (EC 2.7.11.22) (EC 2.7.11.23) (p34 protein kinase).			Annotation: Myb-related protein B (B-Myb).	Annotation: Cyclin-dependent kinase inhibitor 1 (p21) (CDK-interacting protein 1) (Melanoma differentiation-associated protein 6) (MDA-6).	Annotation: Double-strand break repair protein MRE11A (MRE11 homolog 1) (MRE11 meiotic recombination 11 homolog A).	Annotation: Cell division control protein 2 homolog (EC 2.7.11.22) (EC 2.7.11.23) (p34 protein kinase).	Annotation: Cell division control protein 2 homolog (EC 2.7.11.22) (EC 2.7.11.23) (p34 protein kinase).
	SP: P04181	SP: P06401	SP: P04181	SP: O96553	SP: P34638		SP: P04198	SP: O43242		SP: P00966	SP: O46076	SP: Q24044	SP: P48605	SP: P34653		SP: P91155	SP: Q19329	SP: P24869	SP: P07834	SP: P17119	SP: P32582		SP: O43929	SP: P24941	SP: P06400	SP: Q7L590	SP: P23573			SP: P10275	SP: P46527	SP: Q08050	SP: P23573	SP: P47208
	Annotation: Ornithine aminotransferase, mitochondrial precursor (EC 2.6.1.13) (Ornithine--oxo-acid aminotransferase) [Contains: Ornithine aminotransferase, hepatic form; Ornithine aminotransferase, renal form].	Annotation: Progesterone receptor (PR).	Annotation: Ornithine aminotransferase, mitochondrial precursor (EC 2.6.1.13) (Ornithine--oxo-acid aminotransferase) [Contains: Ornithine aminotransferase, hepatic form; Ornithine aminotransferase, renal form].	Annotation: C-1-tetrahydrofolate synthase, cytoplasmic (C1-THF synthase) [Includes: Methylenetetrahydrofolate dehydrogenase (EC 1.5.1.5); Methenyltetrahydrofolate cyclohydrolase (EC 3.5.4.9); Formyltetrahydrofolate synthetase (EC 6.3.4.3)].	Annotation: G2/mitotic-specific cyclin-A1.		Annotation: N-myc proto-oncogene protein.	Annotation: 26S proteasome non-ATPase regulatory subunit 3 (26S proteasome regulatory subunit S3) (Proteasome subunit p58).		Annotation: Argininosuccinate synthase (EC 6.3.4.5) (Citrulline--aspartate ligase).	Annotation: EG:30B8.6 protein.	Annotation: Fizzy (LD44795p) (CG4274-PA).	Annotation: T-complex protein 1 subunit gamma (TCP-1-gamma) (CCT-gamma).	Annotation: Hypothetical protein ZK632.7.		Annotation: Cell division cycle related protein 6.	Annotation: Temporarily assigned gene name protein 151.	Annotation: G2/mitotic-specific cyclin-2.	Annotation: Cell division control protein 4 (F-box protein CDC4) (E3 ubiquitin ligase complex SCF subunit CDC4).	Annotation: Kinesin-like protein KAR3 (Nuclear fusion protein).	Annotation: Cystathionine beta-synthase (EC 4.2.1.22) (Serine sulfhydrase) (Beta- thionase).		Annotation: Origin recognition complex subunit 4.	Annotation: Cell division protein kinase 2 (EC 2.7.11.22) (p33 protein kinase).	Annotation: Retinoblastoma-associated protein (PP110) (P105-RB) (RB).	Annotation: MCM10 protein (Fragment).	Annotation: Cell division control protein 2 cognate (EC 2.7.11.22) (EC 2.7.11.23).			Annotation: Androgen receptor (Dihydrotestosterone receptor).	Annotation: Cyclin-dependent kinase inhibitor 1B (Cyclin-dependent kinase inhibitor p27) (p27Kip1).	Annotation: Forkhead box protein M1 (Forkhead-related protein FKHL16) (Hepatocyte nuclear factor 3 forkhead homolog 11) (HNF-3/fork-head homolog 11) (HFH-11) (Winged-helix factor from INS-1 cells) (M-phase phosphoprotein 2) (MPM-2 reactive phosphoprotein 2) (Transcription factor Trident).	Annotation: Cell division control protein 2 cognate (EC 2.7.11.22) (EC 2.7.11.23).	Annotation: T-complex protein 1 subunit delta (TCP-1-delta) (CCT-delta).
	SP: P06400	SP: P06454	SP: Q14566	SP: P02299	SP: P34647		SP: P04424	SP: O60684		SP: Q15311	SP: O46308	SP: Q24312	SP: Q95RA8	SP: P52478		SP: Q17389	SP: P91155	SP: P32944	SP: P08153	SP: P20437	SP: P53197		SP: P03372	SP: P35227	SP: P10276	SP: P03372	SP: P25008			SP: P10644	SP: P49918	SP: Q9UII4	SP: P25439	SP: Q09397
	Annotation: Retinoblastoma-associated protein (PP110) (P105-RB) (RB).	Annotation: Prothymosin alpha [Contains: Thymosin alpha-1].	Annotation: DNA replication licensing factor MCM6 (p105MCM).	Annotation: Histone H3.	Annotation: DNA replication licensing factor mcm-6.		Annotation: Argininosuccinate lyase (EC 4.3.2.1) (Arginosuccinase) (ASAL).	Annotation: Importin alpha-7 subunit (Karyopherin alpha-6).		Annotation: RalA-binding protein 1 (RalBP1) (Ral-interacting protein 1) (76 kDa Ral-interacting protein) (Dinitrophenyl S-glutathione ATPase) (DNP-SG ATPase).	Annotation: CG11420-PA (EG:8D8.5 protein) (Protein kinase PAN GU).	Annotation: DNA-binding protein Ewg (Protein erect wing).	Annotation: LD47553p (CG13852-PA).	Annotation: Ubiquitin-conjugating enzyme E2 1 (EC 6.3.2.19) (Ubiquitin-protein ligase 1) (Ubiquitin carrier protein 1).		Annotation: Cullin-1 (Abnormal cell lineage protein 19).	Annotation: Cell division cycle related protein 6.	Annotation: Mitosis inhibitor protein kinase SWE1 (EC 2.7.11.1).	Annotation: Transcriptional factor SWI5.	Annotation: G1/S-specific cyclin CLN1.	Annotation: APC/C activator protein CDH1 (CDC20 homolog 1) (Homolog of CDC twenty 1).		Annotation: Estrogen receptor (ER) (Estradiol receptor) (ER-alpha).	Annotation: Polycomb group RING finger protein 2 (DNA-binding protein Mel-18) (RING finger protein 110) (Zinc finger protein 144).	Annotation: Retinoic acid receptor alpha (RAR-alpha).	Annotation: Estrogen receptor (ER) (Estradiol receptor) (ER-alpha).	Annotation: G1/S-specific cyclin-C.			Annotation: cAMP-dependent protein kinase type I-alpha regulatory subunit (Tissue- specific extinguisher 1) (TSE1).	Annotation: Cyclin-dependent kinase inhibitor 1C (Cyclin-dependent kinase inhibitor p57) (p57KIP2).	Annotation: HECT domain and RCC1-like domain-containing protein 5 (Cyclin-E- binding protein 1).	Annotation: Homeotic gene regulator (EC 3.6.1.-) (ATP-dependent helicase brm) (Protein brahma).	Annotation: Hypothetical protein.
	SP: P06493	SP: P06493	SP: Q05397	SP: P09081	SP: P34685		SP: P06454	SP: O75100		SP: P27816	SP: O76755	SP: Q9VJ21	SP: Q960C6	SP: Q09649		SP: Q17868	SP: Q9TYU5	SP: P33419	SP: P09119	SP: P20486	SP: P20081		SP: P06400	SP: P38936	SP: P11473	SP: Q15361	SP: P34021			SP: P24941	SP: P55854	SP: P49841	SP: P42570	SP: Q09646
	Annotation: Cell division control protein 2 homolog (EC 2.7.11.22) (EC 2.7.11.23) (p34 protein kinase) (Cyclin-dependent kinase 1) (CDK1).	Annotation: Cell division control protein 2 homolog (EC 2.7.11.22) (EC 2.7.11.23) (p34 protein kinase) (Cyclin-dependent kinase 1) (CDK1).	Annotation: Focal adhesion kinase 1 (EC 2.7.10.2) (FADK 1) (pp125FAK) (Protein- tyrosine kinase 2).	Annotation: Homeotic protein bicoid (PRD-4).	Annotation: F-actin capping protein subunit alpha.		Annotation: Prothymosin alpha [Contains: Thymosin alpha-1].	Annotation: D-HSCDK2.		Annotation: Microtubule-associated protein 4 (MAP 4).	Annotation: Mitotic checkpoint control protein kinase BUB1.	Annotation: CG31792-PA.	Annotation: SD07650p.	Annotation: Hypothetical protein fzr-1.		Annotation: Cyclin-dependent kinases regulatory subunit.	Annotation: Histone acetyltransferase Tip60 homolog (EC 2.3.1.48) (Myst family histone acetyltransferase-like protein 1).	Annotation: Protein NIP29.	Annotation: Cell division control protein 6.	Annotation: Cyclin-dependent kinases regulatory subunit (Cell division control protein CKS1).	Annotation: FK506-binding protein 1 (FKBP) (Peptidyl-prolyl cis-trans isomerase) (PPIase) (EC 5.2.1.8) (Rapamycin-binding protein).		Annotation: Retinoblastoma-associated protein (PP110) (P105-RB) (RB).	Annotation: Cyclin-dependent kinase inhibitor 1 (p21) (CDK-interacting protein 1) (Melanoma differentiation-associated protein 6) (MDA-6).	Annotation: Vitamin D3 receptor (VDR) (1,25-dihydroxyvitamin D3 receptor).	Annotation: Transcription termination factor 1 (TTF-1) (TTF-I) (RNA polymerase I termination factor).	Annotation: Ecdysone receptor (Ecdysteroid receptor) (20-hydroxy-ecdysone receptor) (20E receptor) (EcRH).			Annotation: Cell division protein kinase 2 (EC 2.7.11.22) (p33 protein kinase).	Annotation: Small ubiquitin-related modifier 3 precursor (SUMO-3) (Ubiquitin-like protein SMT3A) (SMT3 homolog 1) (SUMO-2).	Annotation: Glycogen synthase kinase-3 beta (EC 2.7.11.26) (GSK-3 beta).	Annotation: DNA replication inhibitor plutonium.	Annotation: Hypothetical protein tag-246.
	SP: P10244	SP: P10244	SP: P22234	SP: P14785	SP: P53585		SP: P06493	SP: O75880		SP: P83876	SP: O97069	SP: Q9VX36	SP: Q9VRQ7	SP: Q17849		SP: Q19329	SP: P34653	SP: P38074	SP: P11709	SP: P21268	SP: P23748		SP: P08047	SP: P46527	SP: P11802	SP: Q9UII4	SP: P48609			SP: P28749	SP: Q00526	SP: O75100	SP: P48609	SP: Q17391
	Annotation: Myb-related protein B (B-Myb).	Annotation: Myb-related protein B (B-Myb).	Annotation: Multifunctional protein ADE2 [Includes: Phosphoribosylaminoimidazole- succinocarboxamide synthase (EC 6.3.2.6) (SAICAR synthetase); Phosphoribosylaminoimidazole carboxylase (EC 4.1.1.21) (AIR carboxylase) (AIRC)].	Annotation: G2/mitotic-specific cyclin-A.	Annotation: Probable ATP-citrate synthase (EC 2.3.3.8) (ATP-citrate (pro-S-)- lyase) (Citrate cleavage enzyme).		Annotation: Cell division control protein 2 homolog (EC 2.7.11.22) (EC 2.7.11.23) (p34 protein kinase) (Cyclin-dependent kinase 1) (CDK1).	Annotation: SCO1 protein homolog, mitochondrial precursor.		Annotation: Thioredoxin-like protein 4A (Thioredoxin-like U5 snRNP protein U5- 15kD) (Spliceosomal U5 snRNP-specific 15 kDa protein) (DIM1 protein homolog).	Annotation: Probable argininosuccinate synthase (EC 6.3.4.5) (Citrulline-- aspartate ligase).	Annotation: CG5703-PA.	Annotation: CG10489-PA.	Annotation: Heat shock protein protein 25, isoform a.		Annotation: Temporarily assigned gene name protein 151.	Annotation: Hypothetical protein ZK632.7.	Annotation: HNRNP arginine N-methyltransferase (EC 2.1.1.-) (Protein ODP1).	Annotation: Nuclear fusion protein BIK1.	Annotation: Cyclin-dependent kinase inhibitor FAR1 (CKI FAR1) (Factor arrest protein).	Annotation: M-phase inducer phosphatase (EC 3.1.3.48) (Mitosis initiation protein MIH1) (Mitotic inducer homolog).		Annotation: Transcription factor Sp1.	Annotation: Cyclin-dependent kinase inhibitor 1B (Cyclin-dependent kinase inhibitor p27) (p27Kip1).	Annotation: Cell division protein kinase 4 (EC 2.7.11.22) (Cyclin-dependent kinase 4) (PSK-J3).	Annotation: HECT domain and RCC1-like domain-containing protein 5 (Cyclin-E- binding protein 1).	Annotation: Cell division protein kinase 5 homolog (EC 2.7.11.22).			Annotation: Retinoblastoma-like protein 1 (107 kDa retinoblastoma-associated protein) (PRB1) (P107).	Annotation: Cell division protein kinase 3 (EC 2.7.11.22).	Annotation: D-HSCDK2.	Annotation: Cell division protein kinase 5 homolog (EC 2.7.11.22).	Annotation: Cullin-3.
	SP: P11586	SP: P17480	SP: Q6PKN4	SP: P23572	SP: Q10457		SP: P12004	SP: P00966		SP: P12270	SP: P08736	SP: Q9W2X3	SP: Q9VQQ9	SP: Q20414		SP: Q20751	SP: Q9XWH3	SP: P53076	SP: P15303	SP: P22141	SP: P32526		SP: P08107	SP: Q00534	SP: P12004	SP: P49841	SP: P91943			SP: P30304	SP: Q08999	SP: Q92922	SP: P49657	SP: Q23255
	Annotation: C-1-tetrahydrofolate synthase, cytoplasmic (C1-THF synthase) [Includes: Methylenetetrahydrofolate dehydrogenase (EC 1.5.1.5); Methenyltetrahydrofolate cyclohydrolase (EC 3.5.4.9); Formyltetrahydrofolate synthetase (EC 6.3.4.3)].	Annotation: Nucleolar transcription factor 1 (Upstream-binding factor 1) (UBF-1) (Autoantigen NOR-90).	Annotation: Kelch/ankyrin repeat containing cyclin A1 interacting protein.	Annotation: Cell division control protein 2 homolog (EC 2.7.11.22) (EC 2.7.11.23) (p34 protein kinase).	Annotation: Probable multifunctional protein ADE2 [Includes: Phosphoribosylaminoimidazole-succinocarboxamide synthase (EC 6.3.2.6) (SAICAR synthetase); Phosphoribosylaminoimidazole carboxylase (EC 4.1.1.21) (AIR carboxylase) (AIRC)].		Annotation: Proliferating cell nuclear antigen (PCNA) (Cyclin).	Annotation: Argininosuccinate synthase (EC 6.3.4.5) (Citrulline--aspartate ligase).		Annotation: Nucleoprotein TPR.	Annotation: Elongation factor 1-alpha (EF-1-alpha) (50 kDa female-specific protein).	Annotation: CG15308-PA.	Annotation: Exocyst complex component 2 (Exocyst complex component Sec5).	Annotation: Hypothetical protein tag-169.		Annotation: Eukaryotic translation initiation factor 5A-2 (eIF-5A-2) (Initiation factor five protein 2).	Annotation: Hypothetical protein.	Annotation: Vacuolar import and degradation protein 30 (Glucose-induced degradation protein 1).	Annotation: Protein transport protein SEC23.	Annotation: Proteasome component C11 (EC 3.4.25.1) (Macropain subunit C11) (Proteinase YSCE subunit 11) (Multicatalytic endopeptidase complex subunit C11).	Annotation: Karyogamy protein KAR9 (Cortical protein KAR9).		Annotation: Heat shock 70 kDa protein 1 (HSP70.1) (HSP70-1/HSP70-2).	Annotation: Cell division protein kinase 6 (EC 2.7.11.22) (Serine/threonine- protein kinase PLSTIRE).	Annotation: Proliferating cell nuclear antigen (PCNA) (Cyclin).	Annotation: Glycogen synthase kinase-3 beta (EC 2.7.11.26) (GSK-3 beta).	Annotation: Protein pangolin (dTCF).			Annotation: M-phase inducer phosphatase 1 (EC 3.1.3.48) (Dual specificity phosphatase Cdc25A).	Annotation: Retinoblastoma-like protein 2 (130 kDa retinoblastoma-associated protein) (PRB2) (P130) (RBR-2).	Annotation: SWI/SNF-related matrix-associated actin-dependent regulator of chromatin subfamily C member 1 (SWI/SNF complex 155 kDa subunit) (BRG1-associated factor 155).	Annotation: Serine/threonine-protein kinase minibrain (EC 2.7.12.1).	Annotation: Double-strand break repair protein mre-11.
	SP: P12956	SP: P21675	SP: P62714	SP: P23573	SP: Q18040		SP: P17861	SP: P06493		SP: Q9UII4	SP: P11147		SP: Q9VAU3	SP: Q22412		SP: Q2L6W9	SP: P91153	SP: Q03496	SP: P20081	SP: P23301	SP: P53076		SP: P10244	SP: Q00535	SP: P15514	SP: P21127	SP: Q06849			SP: P38398	SP: Q9UBD5	SP: Q08999	SP: P50445	SP: Q93794
	Annotation: ATP-dependent DNA helicase 2 subunit 1 (ATP-dependent DNA helicase II 70 kDa subunit) (Lupus Ku autoantigen protein p70) (Ku70) (70 kDa subunit of Ku antigen) (Thyroid-lupus autoantigen) (TLAA) (CTC box- binding factor 75 kDa subunit) (CTCBF) (CTC75) (DNA-repair protein XRCC6).	Annotation: Transcription initiation factor TFIID subunit 1 (EC 2.7.11.1) (Transcription initiation factor TFIID 250 kDa subunit) (TAF(II)250) (TAFII-250) (TAFII250) (TBP-associated factor 250 kDa) (p250) (Cell cycle gene 1 protein).	Annotation: Serine/threonine-protein phosphatase 2A catalytic subunit beta isoform (EC 3.1.3.16) (PP2A-beta).	Annotation: Cell division control protein 2 cognate (EC 2.7.11.22) (EC 2.7.11.23).	Annotation: Probable ornithine aminotransferase, mitochondrial precursor (EC 2.6.1.13) (Ornithine--oxo-acid aminotransferase).		Annotation: X box-binding protein 1 (XBP-1) (Tax-responsive element-binding protein 5).	Annotation: Cell division control protein 2 homolog (EC 2.7.11.22) (EC 2.7.11.23) (p34 protein kinase) (Cyclin-dependent kinase 1) (CDK1).		Annotation: HECT domain and RCC1-like domain-containing protein 5 (Cyclin-E- binding protein 1).	Annotation: Heat shock 70 kDa protein cognate 4 (Heat shock 70 kDa protein 88E).		Annotation: CG14062-PB (LP23408p).	Annotation: Hypothetical protein.		Annotation: Sensory axon guidance protein 1, isoform a.	Annotation: Hypothetical protein.	Annotation: Hypothetical 163.6 kDa protein in PET111-TIF11 intergenic region.	Annotation: FK506-binding protein 1 (FKBP) (Peptidyl-prolyl cis-trans isomerase) (PPIase) (EC 5.2.1.8) (Rapamycin-binding protein).	Annotation: Eukaryotic translation initiation factor 5A-2 (eIF-5A-2) (eIF-4D) (Hypusine-containing protein HP2).	Annotation: Vacuolar import and degradation protein 30 (Glucose-induced degradation protein 1).		Annotation: Myb-related protein B (B-Myb).	Annotation: Cell division protein kinase 5 (EC 2.7.11.22) (Tau protein kinase II catalytic subunit) (TPKII catalytic subunit) (Serine/threonine-protein kinase PSSALRE).	Annotation: Amphiregulin precursor (AR) (Colorectum cell-derived growth factor) (CRDGF).	Annotation: PITSLRE serine/threonine-protein kinase CDC2L1 (EC 2.7.11.22) (Galactosyltransferase-associated protein kinase p58/GTA) (Cell division cycle 2-like protein kinase 1) (CLK-1) (CDK11) (p58 CLK-1).	Annotation: GTP-binding ADP-ribosylation factor homolog 2 protein.			Annotation: Breast cancer type 1 susceptibility protein (RING finger protein 53).	Annotation: Origin recognition complex subunit 3 (Origin recognition complex subunit Latheo).	Annotation: Retinoblastoma-like protein 2 (130 kDa retinoblastoma-associated protein) (PRB2) (P130) (RBR-2).	Annotation: Cell cycle negative regulator roughex.	Annotation: F-box/WD repeat protein sel-10 (Suppressor/enhancer of lin-12 protein 10).
	SP: P17050	SP: P24941	SP: Q13111	SP: P23696	SP: Q18967		SP: P24522	SP: P09884		SP: P06454	SP: P17917		SP: Q9VCH1	SP: Q22706		SP: Q93794	SP: Q93635	SP: Q03497	SP: P20437	SP: P23748	SP: Q12018		SP: P10275	SP: Q01196	SP: P21127	SP: Q9NQX5	SP: Q0IGR9			SP: P38432		SP: P28749	SP: P91654	SP: Q9N492
	Annotation: Alpha-N-acetylgalactosaminidase precursor (EC 3.2.1.49) (Alpha- galactosidase B).	Annotation: Cell division protein kinase 2 (EC 2.7.11.22) (p33 protein kinase).	Annotation: Chromatin assembly factor 1 subunit A (CAF-1 subunit A) (Chromatin assembly factor I p150 subunit) (CAF-I 150 kDa subunit) (CAF-Ip150).	Annotation: Serine/threonine-protein phosphatase PP2A (EC 3.1.3.16) (Protein microtubule star).	Annotation: Hypothetical protein eif-3.F.		Annotation: Growth arrest and DNA-damage-inducible protein GADD45 alpha (DNA- damage-inducible transcript 1) (DDIT1).	Annotation: DNA polymerase alpha catalytic subunit (EC 2.7.7.7).		Annotation: Prothymosin alpha [Contains: Thymosin alpha-1].	Annotation: Proliferating cell nuclear antigen (PCNA) (Cyclin) (Mutagen-sensitive 209 protein).		Annotation: CG10192-PA.	Annotation: Probable exocyst complex component 2 (Exocyst complex component Sec5).		Annotation: F-box/WD repeat protein sel-10 (Suppressor/enhancer of lin-12 protein 10).	Annotation: Hypothetical protein.	Annotation: Serine/threonine-protein kinase STE20 (EC 2.7.11.1).	Annotation: G1/S-specific cyclin CLN1.	Annotation: M-phase inducer phosphatase (EC 3.1.3.48) (Mitosis initiation protein MIH1) (Mitotic inducer homolog).	Annotation: Cell division control protein 53 (Cullin-A) (E3 ubiquitin ligase complex SCF subunit CDC53).		Annotation: Androgen receptor (Dihydrotestosterone receptor).	Annotation: Runt-related transcription factor 1 (Core-binding factor, alpha 2 subunit) (CBF-alpha 2) (Acute myeloid leukemia 1 protein) (Oncogene AML-1) (Polyomavirus enhancer-binding protein 2 alpha B subunit) (PEBP2-alpha B) (PEA2-alpha B) (SL3-3 enhancer factor 1 alpha B subunit) (SL3/AKV core-binding factor alpha B subunit).	Annotation: PITSLRE serine/threonine-protein kinase CDC2L1 (EC 2.7.11.22) (Galactosyltransferase-associated protein kinase p58/GTA) (Cell division cycle 2-like protein kinase 1) (CLK-1) (CDK11) (p58 CLK-1).	Annotation: Neural proliferation differentiation and control protein 1 precursor (NPDC-1 protein).	Annotation: RT01125p (RT01025p) (CG8667-PA).			Annotation: Coilin (p80).		Annotation: Retinoblastoma-like protein 1 (107 kDa retinoblastoma-associated protein) (PRB1) (P107).	Annotation: Cdi4 (Fragment).	Annotation: Hypothetical protein.
	SP: P22234	SP: P28749	SP: Q9UII4	SP: P34021	SP: Q19072		SP: P27816	SP: P12270		SP: Q16773	SP: P19339		SP: Q7JUQ5	SP: Q93635		SP: Q95XM4	SP: Q965S3	SP: Q03954	SP: P20438	SP: P24869	SP: P00546		SP: P10827	SP: Q15361	SP: P29373	SP: P11473	SP: Q8MS31			SP: P38936		SP: Q9UBD5	SP: P91668	SP: Q9U2Q9
	Annotation: Multifunctional protein ADE2 [Includes: Phosphoribosylaminoimidazole- succinocarboxamide synthase (EC 6.3.2.6) (SAICAR synthetase); Phosphoribosylaminoimidazole carboxylase (EC 4.1.1.21) (AIR carboxylase) (AIRC)].	Annotation: Retinoblastoma-like protein 1 (107 kDa retinoblastoma-associated protein) (PRB1) (P107).	Annotation: HECT domain and RCC1-like domain-containing protein 5 (Cyclin-E- binding protein 1).	Annotation: Ecdysone receptor (Ecdysteroid receptor) (20-hydroxy-ecdysone receptor) (20E receptor) (EcRH).	Annotation: Elongation factor Tu homologue precursor (Tu elongation factor (Ef- tu), mitochondrial protein 1).		Annotation: Microtubule-associated protein 4 (MAP 4).	Annotation: Nucleoprotein TPR.		Annotation: Kynurenine--oxoglutarate transaminase 1 (EC 2.6.1.7) (Kynurenine-- oxoglutarate transaminase I) (Kynurenine aminotransferase I) (KATI) (Glutamine--phenylpyruvate transaminase) (EC 2.6.1.64) (Glutamine transaminase K) (GTK) (Cysteine-S-conjugate beta-lyase) (EC 4.4.1.13).	Annotation: Protein sex-lethal.		Annotation: GH12419p (CG11566-PA).	Annotation: Hypothetical protein.		Annotation: Hypothetical protein.	Annotation: Hypothetical protein.	Annotation: DASH complex subunit SPC19 (Outer kinetochore protein SPC19) (19 kDa spindle pole component protein).	Annotation: G1/S-specific cyclin CLN2.	Annotation: G2/mitotic-specific cyclin-2.	Annotation: Cell division control protein 28 (EC 2.7.11.22).		Annotation: Thyroid hormone receptor alpha (C-erbA-alpha) (c-erbA-1) (EAR-7) (EAR7).	Annotation: Transcription termination factor 1 (TTF-1) (TTF-I) (RNA polymerase I termination factor).	Annotation: Cellular retinoic acid-binding protein 2 (Cellular retinoic acid- binding protein II) (CRABP-II) (Retinoic acid-binding protein II, cellular).	Annotation: Vitamin D3 receptor (VDR) (1,25-dihydroxyvitamin D3 receptor).	Annotation: RE27864p.			Annotation: Cyclin-dependent kinase inhibitor 1 (p21) (CDK-interacting protein 1) (Melanoma differentiation-associated protein 6) (MDA-6).		Annotation: Origin recognition complex subunit 3 (Origin recognition complex subunit Latheo).	Annotation: Cyclin-dependent kinase inhibitor Dacapo.	Annotation: Hypothetical protein gsk-3.
	SP: P23508	SP: P30307	SP: P06454	SP: P35421	SP: Q19311		SP: P30304	SP: P15170		SP: O75100	SP: P20480		SP: O18402	SP: Q95XM4		SP: Q9U1Q4	SP: Q20414	SP: Q08924	SP: P20486	SP: P24870	SP: P54784		SP: P10828	SP: Q59ED0	SP: P31152	SP: Q08999	SP: Q8T0S6			SP: P46527		SP: Q8TDN4	SP: Q24090	SP: Q9U2W6
	Annotation: Colorectal mutant cancer protein (Protein MCC).	Annotation: M-phase inducer phosphatase 3 (EC 3.1.3.48) (Dual specificity phosphatase Cdc25C).	Annotation: Prothymosin alpha [Contains: Thymosin alpha-1].	Annotation: Phosphoribosylformylglycinamidine synthase (EC 6.3.5.3) (FGAM synthase) (FGAMS) (Formylglycinamide ribotide amidotransferase) (FGARAT) (Formylglycinamide ribotide synthetase) (Adenosine-2).	Annotation: Probable phosphoribosylformylglycinamidine synthase (EC 6.3.5.3) (FGAM synthase) (FGAMS) (Formylglycinamide ribotide amidotransferase) (FGARAT) (Formylglycinamide ribotide synthetase).		Annotation: M-phase inducer phosphatase 1 (EC 3.1.3.48) (Dual specificity phosphatase Cdc25A).	Annotation: G1 to S phase transition protein 1 homolog (GTP-binding protein GST1- HS).		Annotation: D-HSCDK2.	Annotation: Protein claret segregational.		Annotation: Fizzy-related protein.	Annotation: Hypothetical protein.		Annotation: Valyl-tRNA synthetase (EC 6.1.1.9) (Valine--tRNA ligase) (ValRS).	Annotation: Hypothetical protein tag-169.	Annotation: WD repeat protein YPL183C.	Annotation: Cyclin-dependent kinases regulatory subunit (Cell division control protein CKS1).	Annotation: G2/mitotic-specific cyclin-3.	Annotation: Origin recognition complex subunit 1 (Origin recognition complex 120 kDa subunit).		Annotation: Thyroid hormone receptor beta-1.	Annotation: Cyclin-dependent kinase variant (Fragment).	Annotation: Mitogen-activated protein kinase 4 (EC 2.7.11.24) (Extracellular signal-regulated kinase 4) (ERK-4) (MAP kinase isoform p63) (p63- MAPK).	Annotation: Retinoblastoma-like protein 2 (130 kDa retinoblastoma-associated protein) (PRB2) (P130) (RBR-2).	Annotation: Serine/threonine-protein kinase hippo (EC 2.7.11.1) (STE20-like kinase MST) (dMST) (Drosophila homolog of MST1 and MST2).			Annotation: Cyclin-dependent kinase inhibitor 1B (Cyclin-dependent kinase inhibitor p27) (p27Kip1).		Annotation: CDK5 and ABL1 enzyme substrate 1 (Interactor with CDK3 1) (Ik3-1).	Annotation: CG1064-PA (SNR1) (GH08712p).	Annotation: Hypothetical protein psa-1 (SWI3-like protein).
	SP: P24941	SP: P38398	SP: Q08999	SP: P49735	SP: Q20471		SP: P30307	SP: P18754		SP: Q13635	SP: P23572		SP: Q9W4F9	SP: Q965S3		SP: Q9U2Q8	SP: Q9U2G4		SP: P21192	SP: P32526	SP: P02309		SP: P11142	SP: Q9NQX5	SP: P36542	SP: P10827	SP: Q8T4F7			SP: P49841		SP: Q00526	SP: Q24472
	Annotation: Cell division protein kinase 2 (EC 2.7.11.22) (p33 protein kinase).	Annotation: Breast cancer type 1 susceptibility protein (RING finger protein 53).	Annotation: Retinoblastoma-like protein 2 (130 kDa retinoblastoma-associated protein) (PRB2) (P130) (RBR-2).	Annotation: DNA replication licensing factor Mcm2 (Minichromosome maintenance 2 protein) (DmMCM2).	Annotation: Casein kinase I isoform delta (EC 2.7.11.1) (Protein kinase 20).		Annotation: M-phase inducer phosphatase 3 (EC 3.1.3.48) (Dual specificity phosphatase Cdc25C).	Annotation: Regulator of chromosome condensation (Chromosome condensation protein 1) (Cell cycle regulatory protein).		Annotation: Protein patched homolog 1 (PTC1) (PTC).	Annotation: Cell division control protein 2 homolog (EC 2.7.11.22) (EC 2.7.11.23) (p34 protein kinase).		Annotation: CG32772-PA.	Annotation: Hypothetical protein.		Annotation: Peptidyl-prolyl cis-trans isomerase (EC 5.2.1.8).	Annotation: Hypothetical protein puf-3.		Annotation: Metallothionein expression activator.	Annotation: Karyogamy protein KAR9 (Cortical protein KAR9).	Annotation: Histone H4.		Annotation: Heat shock cognate 71 kDa protein (Heat shock 70 kDa protein 8).	Annotation: Neural proliferation differentiation and control protein 1 precursor (NPDC-1 protein).	Annotation: ATP synthase gamma chain, mitochondrial precursor (EC 3.6.3.14).	Annotation: Thyroid hormone receptor alpha (C-erbA-alpha) (c-erbA-1) (EAR-7) (EAR7).	Annotation: Protein enabled.			Annotation: Glycogen synthase kinase-3 beta (EC 2.7.11.26) (GSK-3 beta).		Annotation: Cell division protein kinase 3 (EC 2.7.11.22).	Annotation: Retinoblastoma-family protein.
	SP: P25205	SP: P38936	SP: Q6PKN3	SP: P50445	SP: Q20585		SP: P33552	SP: P24941		SP: Q00526	SP: P25153		SP: Q24044	SP: Q9N492		SP: Q9U2X0	SP: P34556		SP: P22204	SP: P36094	SP: Q02159		SP: P11802		SP: P36873	SP: O15379	SP: Q94877			SP: P49959		SP: Q13526	SP: Q6AWD9
	Annotation: DNA replication licensing factor MCM3 (DNA polymerase alpha holoenzyme-associated protein P1) (RLF subunit beta) (P102 protein) (P1-MCM3).	Annotation: Cyclin-dependent kinase inhibitor 1 (p21) (CDK-interacting protein 1) (Melanoma differentiation-associated protein 6) (MDA-6).	Annotation: Proline-rich cyclin A1 interacting protein (Fragment).	Annotation: Cell cycle negative regulator roughex.	Annotation: 26S proteasome non-ATPase regulatory subunit 6 (26S proteasome regulatory subunit rpn-7).		Annotation: Cyclin-dependent kinases regulatory subunit 2 (CKS-2).	Annotation: Cell division protein kinase 2 (EC 2.7.11.22) (p33 protein kinase).		Annotation: Cell division protein kinase 3 (EC 2.7.11.22).	Annotation: Ubiquitin-conjugating enzyme E2-17 kDa (EC 6.3.2.19) (Ubiquitin- protein ligase) (Ubiquitin carrier protein).		Annotation: Fizzy (LD44795p) (CG4274-PA).	Annotation: Hypothetical protein.		Annotation: Hypothetical protein.	Annotation: Cell division control protein 2 homolog (EC 2.7.11.22) (EC 2.7.11.23) (p34 protein kinase).		Annotation: Cell cycle protein kinase DBF2 (EC 2.7.11.1).	Annotation: Spindle pole body component SPC42.	Annotation: Ubiquitin-conjugating enzyme E2-18 kDa (EC 6.3.2.19) (Ubiquitin- protein ligase) (Ubiquitin carrier protein).		Annotation: Cell division protein kinase 4 (EC 2.7.11.22) (Cyclin-dependent kinase 4) (PSK-J3).		Annotation: Serine/threonine-protein phosphatase PP1-gamma catalytic subunit (EC 3.1.3.16) (PP-1G) (Protein phosphatase 1C catalytic subunit).	Annotation: Histone deacetylase 3 (HD3) (RPD3-2) (SMAP45).	Annotation: CDK4/6 kinase.			Annotation: Double-strand break repair protein MRE11A (MRE11 homolog 1) (MRE11 meiotic recombination 11 homolog A).		Annotation: Peptidyl-prolyl cis-trans isomerase NIMA-interacting 1 (EC 5.2.1.8) (Rotamase Pin1) (PPIase Pin1).	Annotation: AT07233p.
	SP: P27695	SP: P46527	SP: Q00526	SP: P84249	SP: Q21037		SP: P37173	SP: P25205		SP: Q14738	SP: P25161		SP: Q0E9B6	SP: Q9TYU5		SP: Q9U2Z1	SP: Q17849		SP: P23301	SP: P36157	SP: Q08924		SP: P12004		SP: P38936	SP: P21675	SP: Q95RR8			SP: P50991		SP: O60934	SP: Q6AWF1
	Annotation: DNA-(apurinic or apyrimidinic site) lyase (EC 4.2.99.18) (AP endonuclease 1) (APEX nuclease) (APEN) (REF-1 protein).	Annotation: Cyclin-dependent kinase inhibitor 1B (Cyclin-dependent kinase inhibitor p27) (p27Kip1).	Annotation: Cell division protein kinase 3 (EC 2.7.11.22).	Annotation: Histone H3.3 (H3.A/B) (H3.3Q).	Annotation: Origin recognition complex subunit 2 (CeOrc2).		Annotation: TGF-beta receptor type-2 precursor (EC 2.7.11.30) (TGF-beta receptor type II) (TGFR-2) (TGF-beta type II receptor) (Transforming growth factor-beta receptor type II) (TbetaR-II).	Annotation: DNA replication licensing factor MCM3 (DNA polymerase alpha holoenzyme-associated protein P1) (RLF subunit beta) (P102 protein) (P1-MCM3).		Annotation: Serine/threonine-protein phosphatase 2A 56 kDa regulatory subunit delta isoform (PP2A, B subunit, B' delta isoform) (PP2A, B subunit, B56 delta isoform) (PP2A, B subunit, PR61 delta isoform) (PP2A, B subunit, R5 delta isoform).	Annotation: Probable 26S proteasome non-ATPase regulatory subunit 3 (26S proteasome subunit S3) (Diphenol oxidase A2 component) (DOX-A2).		Annotation: CG8857-PA, isoform A (Cg8857-pc, isoform c).	Annotation: Histone acetyltransferase Tip60 homolog (EC 2.3.1.48) (Myst family histone acetyltransferase-like protein 1).		Annotation: Hypothetical protein sec-23.	Annotation: Heat shock protein protein 25, isoform a.		Annotation: Eukaryotic translation initiation factor 5A-2 (eIF-5A-2) (eIF-4D) (Hypusine-containing protein HP2).	Annotation: Hypothetical 39.9 kDa protein in SIS2-MTD1 intergenic region.	Annotation: WD repeat protein YPL183C.		Annotation: Proliferating cell nuclear antigen (PCNA) (Cyclin).		Annotation: Cyclin-dependent kinase inhibitor 1 (p21) (CDK-interacting protein 1) (Melanoma differentiation-associated protein 6) (MDA-6).	Annotation: Transcription initiation factor TFIID subunit 1 (EC 2.7.11.1) (Transcription initiation factor TFIID 250 kDa subunit) (TAF(II)250) (TAFII-250) (TAFII250) (TBP-associated factor 250 kDa) (p250) (Cell cycle gene 1 protein).	Annotation: LD14901p (CG11486-PG, isoform G).			Annotation: T-complex protein 1 subunit delta (TCP-1-delta) (CCT-delta) (Stimulator of TAR RNA-binding).		Annotation: Nibrin (Nijmegen breakage syndrome protein 1) (Cell cycle regulatory protein p95).	Annotation: AT30160p.
	SP: P28749	SP: P54198	SP: P11586	SP: Q23976	SP: Q21215		SP: P38398	SP: P33552		SP: Q13950	SP: P25171		SP: P29993	SP: Q9TYY1		SP: Q9UAX1	SP: Q9U1Q4		SP: P24869	SP: P38634	SP: P38634		SP: P17612		SP: P42575	SP: P11802	SP: Q9VBP9			SP: P51532		SP: Q13309	SP: Q86BG6
	Annotation: Retinoblastoma-like protein 1 (107 kDa retinoblastoma-associated protein) (PRB1) (P107).	Annotation: HIRA protein (TUP1-like enhancer of split protein 1).	Annotation: C-1-tetrahydrofolate synthase, cytoplasmic (C1-THF synthase) [Includes: Methylenetetrahydrofolate dehydrogenase (EC 1.5.1.5); Methenyltetrahydrofolate cyclohydrolase (EC 3.5.4.9); Formyltetrahydrofolate synthetase (EC 6.3.4.3)].	Annotation: ATP-dependent DNA helicase 2 subunit 1 (Yolk protein factor 1 subunit beta) (ATP-dependent helicase Irbp) (Inverted repeat-binding protein).	Annotation: Guanine nucleotide-binding protein subunit beta 2-like 1.		Annotation: Breast cancer type 1 susceptibility protein (RING finger protein 53).	Annotation: Cyclin-dependent kinases regulatory subunit 2 (CKS-2).		Annotation: Runt-related transcription factor 2 (Core-binding factor, alpha 1 subunit) (CBF-alpha 1) (Acute myeloid leukemia 3 protein) (Oncogene AML-3) (Polyomavirus enhancer-binding protein 2 alpha A subunit) (PEBP2-alpha A) (PEA2-alpha A) (SL3-3 enhancer factor 1 alpha A subunit) (SL3/AKV core-binding factor alpha A subunit) (Osteoblast- specific transcription factor 2) (OSF-2).	Annotation: Regulator of chromosome condensation (Chromatin-binding protein Bj1).		Annotation: Inositol 1,4,5-trisphosphate receptor (InsP3 receptor) (InsP3R).	Annotation: Lin-12 and glp-1 phenotype protein 1, isoform a (DNA-binding protein LAG-1) (Lag-1 protein).		Annotation: Hypothetical protein T12B3.4.	Annotation: Valyl-tRNA synthetase (EC 6.1.1.9) (Valine--tRNA ligase) (ValRS).		Annotation: G2/mitotic-specific cyclin-2.	Annotation: Protein SIC1 (CDK inhibitor p40).	Annotation: Protein SIC1 (CDK inhibitor p40).		Annotation: cAMP-dependent protein kinase, alpha-catalytic subunit (EC 2.7.11.11) (PKA C-alpha).		Annotation: Caspase-2 precursor (EC 3.4.22.-) (CASP-2) (ICH-1 protease) (ICH- 1L/1S) [Contains: Caspase-2 subunit p18; Caspase-2 subunit p13; Caspase-2 subunit p12].	Annotation: Cell division protein kinase 4 (EC 2.7.11.22) (Cyclin-dependent kinase 4) (PSK-J3).	Annotation: CG4673-PA, isoform A (GH03617p).			Annotation: Probable global transcription activator SNF2L4 (EC 3.6.1.-) (ATP- dependent helicase SMARCA4) (SNF2-beta) (BRG-1 protein) (Mitotic growth and transcription activator) (Brahma protein homolog 1) (SWI/SNF-related matrix-associated actin-dependent regulator of chromatin subfamily A member 4).		Annotation: S-phase kinase-associated protein 2 (F-box protein Skp2) (Cyclin A/CDK2-associated protein p45) (p45skp2) (F-box/LRR-repeat protein 1).	Annotation: CG10508-PC, isoform C.
	SP: P30304	SP: P62324	SP: P04637	SP: Q24044	SP: Q21284		SP: P38936	SP: P35998		SP: Q13148	SP: P26019		SP: Q9VUM0	SP: Q9U2G4		SP: Q9XWH3	SP: Q9UAX1		SP: P30283	SP: P38826	SP: P38828		SP: P21675		SP: P46527	SP: P12004	SP: Q9VC60			SP: P62158		SP: P06493	SP: Q8IPT8
	Annotation: M-phase inducer phosphatase 1 (EC 3.1.3.48) (Dual specificity phosphatase Cdc25A).	Annotation: BTG1 protein (B-cell translocation gene 1 protein).	Annotation: Cellular tumor antigen p53 (Tumor suppressor p53) (Phosphoprotein p53) (Antigen NY-CO-13).	Annotation: Fizzy (LD44795p) (CG4274-PA).	Annotation: Hypothetical protein.		Annotation: Cyclin-dependent kinase inhibitor 1 (p21) (CDK-interacting protein 1) (Melanoma differentiation-associated protein 6) (MDA-6).	Annotation: 26S protease regulatory subunit 7 (Proteasome 26S subunit ATPase 2) (Protein MSS1).		Annotation: TAR DNA-binding protein 43 (TDP-43).	Annotation: DNA polymerase alpha catalytic subunit (EC 2.7.7.7).		Annotation: Probable DNA mismatch repair protein MSH6.	Annotation: Hypothetical protein puf-3.		Annotation: Hypothetical protein.	Annotation: Hypothetical protein T12B3.4.		Annotation: S-phase entry cyclin-5.	Annotation: Origin recognition complex subunit 6 (Origin recognition complex 50 kDa subunit) (ACS-associated protein 1).	Annotation: Protein LSM12 (Sm-like protein 12).		Annotation: Transcription initiation factor TFIID subunit 1 (EC 2.7.11.1) (Transcription initiation factor TFIID 250 kDa subunit) (TAF(II)250) (TAFII-250) (TAFII250) (TBP-associated factor 250 kDa) (p250) (Cell cycle gene 1 protein).		Annotation: Cyclin-dependent kinase inhibitor 1B (Cyclin-dependent kinase inhibitor p27) (p27Kip1).	Annotation: Proliferating cell nuclear antigen (PCNA) (Cyclin).	Annotation: CG13625-PA (GH07383p).			Annotation: Calmodulin (CaM).		Annotation: Cell division control protein 2 homolog (EC 2.7.11.22) (EC 2.7.11.23) (p34 protein kinase) (Cyclin-dependent kinase 1) (CDK1).	Annotation: CG10508-PF, isoform F.
	SP: P33991	SP: P63208	SP: P21675	SP: Q24168	SP: Q23194		SP: P41002	SP: P37173		SP: P17861	SP: P28159		SP: Q9VMI8				SP: Q95XM4		SP: P32582	SP: P38828	SP: P20486		SP: P24941		SP: P62136	SP: P15514	SP: Q9VFQ3			SP: Q00526		SP: Q04864	SP: Q8SZM4
	Annotation: DNA replication licensing factor MCM4 (CDC21 homolog) (P1-CDC21).	Annotation: S-phase kinase-associated protein 1A (Cyclin A/CDK2-associated protein p19) (p19A) (p19skp1) (RNA polymerase II elongation factor-like protein) (Organ of Corti protein 2) (OCP-II protein) (OCP-2) (Transcription elongation factor B) (SIII).	Annotation: Transcription initiation factor TFIID subunit 1 (EC 2.7.11.1) (Transcription initiation factor TFIID 250 kDa subunit) (TAF(II)250) (TAFII-250) (TAFII250) (TBP-associated factor 250 kDa) (p250) (Cell cycle gene 1 protein).	Annotation: Origin recognition complex subunit 2 (DmORC2).	Annotation: Hypothetical protein W06B4.3.		Annotation: G2/mitotic-specific cyclin-F.	Annotation: TGF-beta receptor type-2 precursor (EC 2.7.11.30) (TGF-beta receptor type II) (TGFR-2) (TGF-beta type II receptor) (Transforming growth factor-beta receptor type II) (TbetaR-II).		Annotation: X box-binding protein 1 (XBP-1) (Tax-responsive element-binding protein 5).	Annotation: Suppressor of hairless protein (J kappa-recombination signal-binding protein) (RBP-J kappa).		Annotation: CG9117-PA.				Annotation: Hypothetical protein.		Annotation: Cystathionine beta-synthase (EC 4.2.1.22) (Serine sulfhydrase) (Beta- thionase).	Annotation: Protein LSM12 (Sm-like protein 12).	Annotation: Cyclin-dependent kinases regulatory subunit (Cell division control protein CKS1).		Annotation: Cell division protein kinase 2 (EC 2.7.11.22) (p33 protein kinase).		Annotation: Serine/threonine-protein phosphatase PP1-alpha catalytic subunit (EC 3.1.3.16) (PP-1A).	Annotation: Amphiregulin precursor (AR) (Colorectum cell-derived growth factor) (CRDGF).	Annotation: CG9930-PA.			Annotation: Cell division protein kinase 3 (EC 2.7.11.22).		Annotation: C-Rel proto-oncogene protein (C-Rel protein).	Annotation: RH03791p.
	SP: P38398	SP: Q00526	SP: Q13309	SP: Q24248	SP: Q95YD4		SP: P46527	SP: P38936		SP: Q9UM11	SP: P29993		SP: Q7KPA5				SP: Q09649		SP: P33419	SP: P40020	SP: P08153		SP: P28749		SP: P62140	SP: Q00534	SP: Q9VR54			SP: Q04864		SP: P38936	SP: Q8T3Q1
	Annotation: Breast cancer type 1 susceptibility protein (RING finger protein 53).	Annotation: Cell division protein kinase 3 (EC 2.7.11.22).	Annotation: S-phase kinase-associated protein 2 (F-box protein Skp2) (Cyclin A/CDK2-associated protein p45) (p45skp2) (F-box/LRR-repeat protein 1).	Annotation: Homeobox protein araucan.	Annotation: Protein kinase protein 32, isoform a.		Annotation: Cyclin-dependent kinase inhibitor 1B (Cyclin-dependent kinase inhibitor p27) (p27Kip1).	Annotation: Cyclin-dependent kinase inhibitor 1 (p21) (CDK-interacting protein 1) (Melanoma differentiation-associated protein 6) (MDA-6).		Annotation: Fizzy-related protein homolog (Fzr) (Cdh1/Hct1 homolog) (hCDH1) (CDC20-like protein 1).	Annotation: Inositol 1,4,5-trisphosphate receptor (InsP3 receptor) (InsP3R).		Annotation: MEI-W68.				Annotation: Hypothetical protein fzr-1.		Annotation: Protein NIP29.	Annotation: Factor interacting with REF2 (Polymerase-interacting protein 1) (PAP1- interacting protein).	Annotation: Transcriptional factor SWI5.		Annotation: Retinoblastoma-like protein 1 (107 kDa retinoblastoma-associated protein) (PRB1) (P107).		Annotation: Serine/threonine-protein phosphatase PP1-beta catalytic subunit (EC 3.1.3.16) (PP-1B).	Annotation: Cell division protein kinase 6 (EC 2.7.11.22) (Serine/threonine- protein kinase PLSTIRE).	Annotation: CG14619-PA, isoform A (Cg14619-pd, isoform d) (SD04280p).			Annotation: C-Rel proto-oncogene protein (C-Rel protein).		Annotation: Cyclin-dependent kinase inhibitor 1 (p21) (CDK-interacting protein 1) (Melanoma differentiation-associated protein 6) (MDA-6).	Annotation: AT18937p (CG8455-PB, isoform B).
	SP: P38936	SP: Q01094	SP: Q13227	SP: Q24314	SP: Q965S8		SP: P49459	SP: P49368		SP: Q9Y5P6	SP: P48375		SP: Q8MRT5				SP: Q22412		SP: P36167	SP: P40064	SP: P47049		SP: P35222		SP: Q00534	SP: P35222	SP: Q9W0M7			SP: Q08050		SP: P46527	SP: Q94877
	Annotation: Cyclin-dependent kinase inhibitor 1 (p21) (CDK-interacting protein 1) (Melanoma differentiation-associated protein 6) (MDA-6).	Annotation: Transcription factor E2F1 (E2F-1) (Retinoblastoma-binding protein 3) (RBBP-3) (PRB-binding protein E2F-1) (PBR3) (Retinoblastoma-associated protein 1) (RBAP-1).	Annotation: G protein pathway suppressor 2 (Protein GPS2).	Annotation: Vacuolar protein sorting-associated protein 18 (Protein deep orange).	Annotation: Eukaryotic initiation factor protein 3.I.		Annotation: Ubiquitin-conjugating enzyme E2 A (EC 6.3.2.19) (Ubiquitin-protein ligase A) (Ubiquitin carrier protein A) (HR6A) (hHR6A).	Annotation: T-complex protein 1 subunit gamma (TCP-1-gamma) (CCT-gamma) (hTRiC5).		Annotation: GDP-mannose pyrophosphorylase B.	Annotation: 12 kDa FK506-binding protein (EC 5.2.1.8) (FKBP) (Peptidyl-prolyl cis- trans isomerase) (PPIase) (Rotamase) (Macrolide-binding protein).		Annotation: SD26982p.				Annotation: Hypothetical protein.		Annotation: Protein SRL3 (RAD53 lethality suppressor protein 3).	Annotation: Nucleoporin NUP157 (Nuclear pore protein NUP157).	Annotation: UBX domain-containing protein 6.		Annotation: Catenin beta-1 (Beta-catenin).		Annotation: Cell division protein kinase 6 (EC 2.7.11.22) (Serine/threonine- protein kinase PLSTIRE).	Annotation: Catenin beta-1 (Beta-catenin).	Annotation: CG13900-PA, isoform A (LD01809p).			Annotation: Forkhead box protein M1 (Forkhead-related protein FKHL16) (Hepatocyte nuclear factor 3 forkhead homolog 11) (HNF-3/fork-head homolog 11) (HFH-11) (Winged-helix factor from INS-1 cells) (M-phase phosphoprotein 2) (MPM-2 reactive phosphoprotein 2) (Transcription factor Trident).		Annotation: Cyclin-dependent kinase inhibitor 1B (Cyclin-dependent kinase inhibitor p27) (p27Kip1).	Annotation: CDK4/6 kinase.
	SP: P40337	SP: Q08999	SP: Q5VT06	SP: Q24472	SP: Q9N4A7		SP: P53350	SP: P49736		SP: O15523	SP: P48605		SP: Q9VV20				SP: Q9N492		SP: P38074	SP: P41813	SP: Q03898		SP: P35251		SP: Q01196	SP: P35227	SP: Q9Y149			SP: Q08999		SP: P55854	SP: Q9UAC4
	Annotation: Von Hippel-Lindau disease tumor suppressor (pVHL) (G7 protein).	Annotation: Retinoblastoma-like protein 2 (130 kDa retinoblastoma-associated protein) (PRB2) (P130) (RBR-2).	Annotation: Centrosome-associated protein 350 (Centrosome-associated protein of 350 kDa).	Annotation: Retinoblastoma-family protein.	Annotation: Nuclear pore complex protein protein 20, isoform a.		Annotation: Serine/threonine-protein kinase PLK1 (EC 2.7.11.21) (Polo-like kinase 1) (PLK-1) (Serine/threonine-protein kinase 13) (STPK13).	Annotation: DNA replication licensing factor MCM2 (Minichromosome maintenance protein 2 homolog) (Nuclear protein BM28).		Annotation: ATP-dependent RNA helicase DDX3Y (EC 3.6.1.-) (DEAD box protein 3, Y- chromosomal).	Annotation: T-complex protein 1 subunit gamma (TCP-1-gamma) (CCT-gamma).		Annotation: CG13045-PA.				Annotation: Hypothetical protein.		Annotation: HNRNP arginine N-methyltransferase (EC 2.1.1.-) (Protein ODP1).	Annotation: Fork head protein homolog 2.	Annotation: Filament protein FIN1 (Filaments in between nuclei protein 1).		Annotation: Replication factor C subunit 1 (Replication factor C large subunit) (RF-C 140 kDa subunit) (Activator 1 140 kDa subunit) (Activator 1 large subunit) (A1 140 kDa subunit) (DNA-binding protein PO-GA).		Annotation: Runt-related transcription factor 1 (Core-binding factor, alpha 2 subunit) (CBF-alpha 2) (Acute myeloid leukemia 1 protein) (Oncogene AML-1) (Polyomavirus enhancer-binding protein 2 alpha B subunit) (PEBP2-alpha B) (PEA2-alpha B) (SL3-3 enhancer factor 1 alpha B subunit) (SL3/AKV core-binding factor alpha B subunit).	Annotation: Polycomb group RING finger protein 2 (DNA-binding protein Mel-18) (RING finger protein 110) (Zinc finger protein 144).	Annotation: CG4184-PA (BcDNA.GH03922).			Annotation: Retinoblastoma-like protein 2 (130 kDa retinoblastoma-associated protein) (PRB2) (P130) (RBR-2).		Annotation: Small ubiquitin-related modifier 3 precursor (SUMO-3) (Ubiquitin-like protein SMT3A) (SMT3 homolog 1) (SUMO-2).	Annotation: TRAF6.
	SP: P42704	SP: Q12834	SP: P49674	SP: Q26454	SP: Q9U2D2		SP: P61599	SP: P51530		SP: P12004	SP: P52295		SP: Q8T6B9				SP: Q20751		SP: P38360	SP: P42845	SP: P15303		SP: P36873		SP: Q08999	SP: P38936				SP: Q13309		SP: P10644	SP: Q9VBH0
	Annotation: 130 kDa leucine-rich protein (LRP 130) (GP130) (Leucine-rich PPR motif-containing protein).	Annotation: Cell division cycle protein 20 homolog (p55CDC).	Annotation: Casein kinase I isoform epsilon (EC 2.7.11.1) (CKI-epsilon) (CKIe).	Annotation: DNA replication licensing factor MCM4 (Protein disc proliferation abnormal).	Annotation: Hypothetical protein cku-70.		Annotation: N-acetyltransferase 5 (EC 2.3.1.-).	Annotation: DNA2-like helicase (EC 3.6.1.-) (DNA replication ATP-dependent helicase-like homolog).		Annotation: Proliferating cell nuclear antigen (PCNA) (Cyclin).	Annotation: Importin subunit alpha (Karyopherin subunit alpha) (Pendulin).		Annotation: Poly U-binding-splicing factor half pint (68 kDa poly U-binding- splicing factor) (Protein half pint) (PUF60 homolog).				Annotation: Eukaryotic translation initiation factor 5A-2 (eIF-5A-2) (Initiation factor five protein 2).		Annotation: Probable copper-transporting ATPase (EC 3.6.3.4) (Cu(2+)-ATPase).	Annotation: Protein STB1 (SIN3-binding protein 1).	Annotation: Protein transport protein SEC23.		Annotation: Serine/threonine-protein phosphatase PP1-gamma catalytic subunit (EC 3.1.3.16) (PP-1G) (Protein phosphatase 1C catalytic subunit).		Annotation: Retinoblastoma-like protein 2 (130 kDa retinoblastoma-associated protein) (PRB2) (P130) (RBR-2).	Annotation: Cyclin-dependent kinase inhibitor 1 (p21) (CDK-interacting protein 1) (Melanoma differentiation-associated protein 6) (MDA-6).				Annotation: S-phase kinase-associated protein 2 (F-box protein Skp2) (Cyclin A/CDK2-associated protein p45) (p45skp2) (F-box/LRR-repeat protein 1).		Annotation: cAMP-dependent protein kinase type I-alpha regulatory subunit (Tissue- specific extinguisher 1) (TSE1).	Annotation: CG14556-PA.
	SP: P46527	SP: Q13111	SP: P38936	SP: Q27368	SP: Q9U3F8		SP: Q06330	SP: P52701		SP: Q9NW64	SP: P52304		SP: Q8T8T5				SP: P34331		SP: P38634	SP: P47049	SP: P24869		SP: P38398		SP: Q15361	SP: Q99612				SP: Q13526		SP: P51532	SP: Q9VD73
	Annotation: Cyclin-dependent kinase inhibitor 1B (Cyclin-dependent kinase inhibitor p27) (p27Kip1).	Annotation: Chromatin assembly factor 1 subunit A (CAF-1 subunit A) (Chromatin assembly factor I p150 subunit) (CAF-I 150 kDa subunit) (CAF-Ip150).	Annotation: Cyclin-dependent kinase inhibitor 1 (p21) (CDK-interacting protein 1) (Melanoma differentiation-associated protein 6) (MDA-6).	Annotation: Transcription factor E2f (dE2F).	Annotation: Hypothetical protein.		Annotation: Recombining binding protein suppressor of hairless (J kappa- recombination signal-binding protein) (RBP-J kappa) (RBP-J) (RBP-JK) (CBF-1) (Renal carcinoma antigen NY-REN-30).	Annotation: DNA mismatch repair protein MSH6 (MutS-alpha 160 kDa subunit) (G/T mismatch-binding protein) (GTBP) (GTMBP) (p160).		Annotation: Pre-mRNA-splicing factor RBM22 (RNA-binding motif protein 22).	Annotation: Serine/threonine-protein kinase polo (EC 2.7.11.21).		Annotation: AT30270p.				Annotation: Serine/threonine-protein kinase plk-1 (EC 2.7.11.21) (Polo-like kinase 1).		Annotation: Protein SIC1 (CDK inhibitor p40).	Annotation: UBX domain-containing protein 6.	Annotation: G2/mitotic-specific cyclin-2.		Annotation: Breast cancer type 1 susceptibility protein (RING finger protein 53).		Annotation: Transcription termination factor 1 (TTF-1) (TTF-I) (RNA polymerase I termination factor).	Annotation: Krueppel-like factor 6 (Core promoter element-binding protein) (B- cell-derived protein 1) (Proto-oncogene BCD1) (Transcription factor Zf9) (GC-rich sites-binding factor GBF).				Annotation: Peptidyl-prolyl cis-trans isomerase NIMA-interacting 1 (EC 5.2.1.8) (Rotamase Pin1) (PPIase Pin1).		Annotation: Probable global transcription activator SNF2L4 (EC 3.6.1.-) (ATP- dependent helicase SMARCA4) (SNF2-beta) (BRG-1 protein) (Mitotic growth and transcription activator) (Brahma protein homolog 1) (SWI/SNF-related matrix-associated actin-dependent regulator of chromatin subfamily A member 4).	Annotation: CG6575-PA.
	SP: P48730	SP: Q13309	SP: Q13416	SP: Q7KIS4	SP: Q9XVP9		SP: Q06413	SP: P53621		SP: Q96PU8	SP: P54353		SP: O46308				SP: O62216		SP: P39992	SP: P47112	SP: Q06819		SP: P38936		SP: Q15596	SP: P17612				SP: Q13618		SP: P10275	SP: Q9VI55
	Annotation: Casein kinase I isoform delta (EC 2.7.11.1) (CKI-delta) (CKId).	Annotation: S-phase kinase-associated protein 2 (F-box protein Skp2) (Cyclin A/CDK2-associated protein p45) (p45skp2) (F-box/LRR-repeat protein 1).	Annotation: Origin recognition complex subunit 2.	Annotation: SP2637.	Annotation: Hypothetical protein stl-1.		Annotation: Myocyte-specific enhancer factor 2C.	Annotation: Coatomer subunit alpha (Alpha-coat protein) (Alpha-COP) (HEPCOP) (HEP- COP) [Contains: Xenin (Xenopsin-related peptide); Proxenin].		Annotation: Quaking protein (Hqk).	Annotation: Protein dodo.		Annotation: CG11420-PA (EG:8D8.5 protein) (Protein kinase PAN GU).				Annotation: Hypothetical protein.		Annotation: Hypothetical 78.3 kDa protein in RIP1-GEA2 intergenic region.	Annotation: Hypothetical 68.4 kDa protein in SSC1-HYP1 intergenic region.	Annotation: Spliceosomal protein DIB1.		Annotation: Cyclin-dependent kinase inhibitor 1 (p21) (CDK-interacting protein 1) (Melanoma differentiation-associated protein 6) (MDA-6).		Annotation: Nuclear receptor coactivator 2 (NCoA-2) (Transcriptional intermediary factor 2).	Annotation: cAMP-dependent protein kinase, alpha-catalytic subunit (EC 2.7.11.11) (PKA C-alpha).				Annotation: Cullin-3 (CUL-3).		Annotation: Androgen receptor (Dihydrotestosterone receptor).	Annotation: CG1104-PA, isoform A (LD37409p).
	SP: P49411	SP: Q13352	SP: Q6J273	SP: Q7KMM4			SP: Q12834	SP: P55209		SP: P41002	SP: Q02361		SP: P25153				SP: Q9U2Q8		SP: P40073	SP: P47135	SP: P07806		SP: P40305		SP: Q7L590	SP: Q96GX4				SP: Q6STE5		SP: P24941	SP: Q9VIH1
	Annotation: Elongation factor Tu, mitochondrial precursor (EF-Tu) (P43).	Annotation: Centromere protein R (CENP-R) (Nuclear receptor-interacting factor 3) (Integrin beta-3-binding protein) (Beta3-endonexin).	Annotation: HSD45.	Annotation: BcDNA.GH04962 (CG14476-PA, isoform A) (Cg14476-pb, isoform b).			Annotation: Cell division cycle protein 20 homolog (p55CDC).	Annotation: Nucleosome assembly protein 1-like 1 (NAP-1-related protein) (hNRP).		Annotation: G2/mitotic-specific cyclin-F.	Annotation: Fork head domain-containing protein FD3.		Annotation: Ubiquitin-conjugating enzyme E2-17 kDa (EC 6.3.2.19) (Ubiquitin- protein ligase) (Ubiquitin carrier protein).				Annotation: Peptidyl-prolyl cis-trans isomerase (EC 5.2.1.8).		Annotation: Protein SSU81 (SHO1 osmosensor).	Annotation: Protein JSN1 (Protein PUF1).	Annotation: Valyl-tRNA synthetase, mitochondrial precursor (EC 6.1.1.9) (Valine-- tRNA ligase) (ValRS).		Annotation: Interferon-alpha-induced 11.5 kDa protein (p27) (ISG12(a) protein).		Annotation: MCM10 protein (Fragment).	Annotation: MCM10 protein.				Annotation: SWI/SNF-related matrix-associated actin-dependent regulator of chromatin subfamily D member 3 (60 kDa BRG-1/Brm-associated factor subunit C) (BRG1-associated factor 60C).		Annotation: Cell division protein kinase 2 (EC 2.7.11.22) (p33 protein kinase).	Annotation: CG9273-PA (CG9273 protein) (GM04951p).
	SP: P49674	SP: Q13415	SP: P78396	SP: Q7KN85			SP: Q13148	SP: P56282		SP: P38936	SP: Q06K04		SP: Q9VUK7				SP: P52478		SP: P40484	SP: P53197	SP: P20438		SP: P40763		SP: Q7Z6E9	SP: P11142				SP: Q8TDN4		SP: Q13618	SP: Q9VLR9
	Annotation: Casein kinase I isoform epsilon (EC 2.7.11.1) (CKI-epsilon) (CKIe).	Annotation: Origin recognition complex subunit 1 (Replication control protein 1).	Annotation: Cyclin-A1.	Annotation: LD21334p.			Annotation: TAR DNA-binding protein 43 (TDP-43).	Annotation: DNA polymerase epsilon subunit 2 (EC 2.7.7.7) (DNA polymerase II subunit 2) (DNA polymerase epsilon subunit B).		Annotation: Cyclin-dependent kinase inhibitor 1 (p21) (CDK-interacting protein 1) (Melanoma differentiation-associated protein 6) (MDA-6).	Annotation: Cdc6.		Annotation: CG6945-PA (RE36140p).				Annotation: Ubiquitin-conjugating enzyme E2 1 (EC 6.3.2.19) (Ubiquitin-protein ligase 1) (Ubiquitin carrier protein 1).		Annotation: DBF2 kinase activator protein MOB1 (Maintenance of ploidy protein MOB1) (MPS1 binder 1).	Annotation: APC/C activator protein CDH1 (CDC20 homolog 1) (Homolog of CDC twenty 1).	Annotation: G1/S-specific cyclin CLN2.		Annotation: Signal transducer and activator of transcription 3 (Acute-phase response factor).		Annotation: Retinoblastoma-binding protein 6 (p53-associated cellular protein of testis) (Proliferation potential-related protein) (Protein P2P-R) (Retinoblastoma-binding Q protein 1) (Protein RBQ-1).	Annotation: Heat shock cognate 71 kDa protein (Heat shock 70 kDa protein 8).				Annotation: CDK5 and ABL1 enzyme substrate 1 (Interactor with CDK3 1) (Ik3-1).		Annotation: Cullin-3 (CUL-3).	Annotation: CG8455-PA, isoform A.
	SP: P49736	SP: Q13416	SP: P55735	SP: Q7Z2C5			SP: Q13526	SP: P62280		SP: P56282	SP: Q0E9B6		SP: Q9VLG9				SP: Q17868		SP: P40971	SP: P54784	SP: P33419		SP: P46527		SP: Q96EV8	SP: P06400				SP: Q92922		SP: Q969H0	SP: Q9VP66
	Annotation: DNA replication licensing factor MCM2 (Minichromosome maintenance protein 2 homolog) (Nuclear protein BM28).	Annotation: Origin recognition complex subunit 2.	Annotation: SEC13-related protein (SEC13-like protein 1).	Annotation: CG12723-PA.			Annotation: Peptidyl-prolyl cis-trans isomerase NIMA-interacting 1 (EC 5.2.1.8) (Rotamase Pin1) (PPIase Pin1).	Annotation: 40S ribosomal protein S11.		Annotation: DNA polymerase epsilon subunit 2 (EC 2.7.7.7) (DNA polymerase II subunit 2) (DNA polymerase epsilon subunit B).	Annotation: CG8857-PA, isoform A (Cg8857-pc, isoform c).		Annotation: CG9510-PA, isoform A.				Annotation: Cyclin-dependent kinases regulatory subunit.		Annotation: Lysine biosynthesis regulatory protein LYS14.	Annotation: Origin recognition complex subunit 1 (Origin recognition complex 120 kDa subunit).	Annotation: Protein NIP29.		Annotation: Cyclin-dependent kinase inhibitor 1B (Cyclin-dependent kinase inhibitor p27) (p27Kip1).		Annotation: Dysbindin (Dystrobrevin-binding protein 1) (Hermansky-Pudlak syndrome 7 protein homolog) (Hps7-like protein).	Annotation: Retinoblastoma-associated protein (PP110) (P105-RB) (RB).				Annotation: SWI/SNF-related matrix-associated actin-dependent regulator of chromatin subfamily C member 1 (SWI/SNF complex 155 kDa subunit) (BRG1-associated factor 155).		Annotation: F-box/WD repeat protein 7 (F-box and WD-40 domain protein 7) (F-box protein FBX30) (hCdc4) (Archipelago homolog) (hAgo) (SEL-10).	Annotation: CG10508-PD, isoform D.
	SP: P52907	SP: Q96EV8	SP: P42704	SP: Q86NS6			SP: Q13635	SP: P62942		SP: Q13416	SP: Q0KI58		SP: Q9V3C0				SP: Q2L6W9		SP: P53094	SP: Q02159	SP: P36094		SP: P49841		SP: Q96GX4	SP: P24941				SP: Q969H0		SP: Q6STE5	SP: Q9VPD8
	Annotation: F-actin capping protein subunit alpha-1 (CapZ alpha-1).	Annotation: Dysbindin (Dystrobrevin-binding protein 1) (Hermansky-Pudlak syndrome 7 protein homolog) (Hps7-like protein).	Annotation: 130 kDa leucine-rich protein (LRP 130) (GP130) (Leucine-rich PPR motif-containing protein).	Annotation: RH68252p.			Annotation: Protein patched homolog 1 (PTC1) (PTC).	Annotation: FK506-binding protein 1A (EC 5.2.1.8) (Peptidyl-prolyl cis-trans isomerase) (PPIase) (Rotamase) (12 kDa FKBP) (FKBP-12) (Immunophilin FKBP12).		Annotation: Origin recognition complex subunit 2.	Annotation: CG7913-PD, isoform D (Cg7913-pe, isoform e).		Annotation: ATP-dependent RNA helicase abstrakt (EC 3.6.1.-) (DEAD box protein abstrakt).				Annotation: Sensory axon guidance protein 1, isoform a.		Annotation: Negative regulator of sporulation MDS3 (MCK1 dosage suppressor 3).	Annotation: Ubiquitin-conjugating enzyme E2-18 kDa (EC 6.3.2.19) (Ubiquitin- protein ligase) (Ubiquitin carrier protein).	Annotation: Spindle pole body component SPC42.		Annotation: Glycogen synthase kinase-3 beta (EC 2.7.11.26) (GSK-3 beta).		Annotation: MCM10 protein.	Annotation: Cell division protein kinase 2 (EC 2.7.11.22) (p33 protein kinase).				Annotation: F-box/WD repeat protein 7 (F-box and WD-40 domain protein 7) (F-box protein FBX30) (hCdc4) (Archipelago homolog) (hAgo) (SEL-10).		Annotation: SWI/SNF-related matrix-associated actin-dependent regulator of chromatin subfamily D member 3 (60 kDa BRG-1/Brm-associated factor subunit C) (BRG1-associated factor 60C).	Annotation: CG5078-PA.
	SP: P53396	SP: Q99741	SP: Q7Z7M0	SP: Q8IH97			SP: Q13950	SP: P63241		SP: P09884	SP: Q24044		SP: Q960X4				SP: Q9U2X0		SP: P53197	SP: Q03898	SP: P13185		SP: P62140		SP: Q9H063	SP: Q01196				SP: Q9UII4		SP: P38398	SP: Q9VPY4
	Annotation: ATP-citrate synthase (EC 2.3.3.8) (ATP-citrate (pro-S-)-lyase) (Citrate cleavage enzyme).	Annotation: Cell division control protein 6 homolog (CDC6-related protein) (p62(cdc6)) (HsCDC6) (HsCDC18).	Annotation: Multiple epidermal growth factor-like domains 8 (EGF-like domain- containing protein 4) (Multiple EGF-like domain protein 4).	Annotation: AT25127p.			Annotation: Runt-related transcription factor 2 (Core-binding factor, alpha 1 subunit) (CBF-alpha 1) (Acute myeloid leukemia 3 protein) (Oncogene AML-3) (Polyomavirus enhancer-binding protein 2 alpha A subunit) (PEBP2-alpha A) (PEA2-alpha A) (SL3-3 enhancer factor 1 alpha A subunit) (SL3/AKV core-binding factor alpha A subunit) (Osteoblast- specific transcription factor 2) (OSF-2).	Annotation: Eukaryotic translation initiation factor 5A-1 (eIF-5A-1) (eIF-5A1) (Eukaryotic initiation factor 5A isoform 1) (eIF-5A) (eIF-4D) (Rev- binding factor).		Annotation: DNA polymerase alpha catalytic subunit (EC 2.7.7.7).	Annotation: Fizzy (LD44795p) (CG4274-PA).		Annotation: Histone acetyltransferase Tip60 (EC 2.3.1.48).				Annotation: Hypothetical protein.		Annotation: APC/C activator protein CDH1 (CDC20 homolog 1) (Homolog of CDC twenty 1).	Annotation: Filament protein FIN1 (Filaments in between nuclei protein 1).	Annotation: Protein kinase KIN1 (EC 2.7.11.1).		Annotation: Serine/threonine-protein phosphatase PP1-beta catalytic subunit (EC 3.1.3.16) (PP-1B).		Annotation: Repressor of RNA polymerase III transcription MAF1 homolog.	Annotation: Runt-related transcription factor 1 (Core-binding factor, alpha 2 subunit) (CBF-alpha 2) (Acute myeloid leukemia 1 protein) (Oncogene AML-1) (Polyomavirus enhancer-binding protein 2 alpha B subunit) (PEBP2-alpha B) (PEA2-alpha B) (SL3-3 enhancer factor 1 alpha B subunit) (SL3/AKV core-binding factor alpha B subunit).				Annotation: HECT domain and RCC1-like domain-containing protein 5 (Cyclin-E- binding protein 1).		Annotation: Breast cancer type 1 susceptibility protein (RING finger protein 53).	Annotation: CG4887-PA.
	SP: P55735	SP: Q9H211	SP: P06400	SP: Q8IMG8			SP: Q14643	SP: P68104		SP: Q86WB0	SP: Q24150		SP: Q95RB1				SP: Q93794		SP: P53252	SP: Q05670	SP: P40484		SP: P62158		SP: Q9H3P9	SP: P10276						SP: P10244	SP: Q9VRA4
	Annotation: SEC13-related protein (SEC13-like protein 1).	Annotation: DNA replication factor Cdt1 (Double parked homolog) (DUP).	Annotation: Retinoblastoma-associated protein (PP110) (P105-RB) (RB).	Annotation: CG31204-PA.			Annotation: Inositol 1,4,5-trisphosphate receptor type 1 (Type 1 inositol 1,4,5- trisphosphate receptor) (Type 1 InsP3 receptor) (IP3 receptor isoform 1) (InsP3R1) (IP3R).	Annotation: Elongation factor 1-alpha 1 (EF-1-alpha-1) (Elongation factor 1 A-1) (eEF1A-1) (Elongation factor Tu) (EF-Tu) (Leukocyte receptor cluster member 7).		Annotation: Nuclear-interacting partner of ALK (Nuclear-interacting partner of anaplastic lymphoma kinase) (hNIPA) (Zinc finger C3HC-type protein 1).	Annotation: Nucleosome assembly protein NAP-1.		Annotation: LD46870p (CG14641-PA).				Annotation: F-box/WD repeat protein sel-10 (Suppressor/enhancer of lin-12 protein 10).		Annotation: Sphingolipid long chain base-responsive protein PIL1.	Annotation: Nuclear fusion protein FUS2.	Annotation: DBF2 kinase activator protein MOB1 (Maintenance of ploidy protein MOB1) (MPS1 binder 1).		Annotation: Calmodulin (CaM).		Annotation: MCM10 homolog (MCM10 minichromosome maintenance deficient 10) (S. cerevisiae).	Annotation: Retinoic acid receptor alpha (RAR-alpha).						Annotation: Myb-related protein B (B-Myb).	Annotation: CG1702-PA.
	SP: P62714	SP: Q9UII4	SP: P24941	SP: Q8MMC7			SP: Q14674	SP: P78371		SP: P63241	SP: Q24168		SP: Q9VX36				SP: O02115		SP: P53858	SP: Q05949	SP: P38826		SP: P62877		SP: Q9NQX5	SP: P08047						SP: P30304	SP: Q9VRV6
	Annotation: Serine/threonine-protein phosphatase 2A catalytic subunit beta isoform (EC 3.1.3.16) (PP2A-beta).	Annotation: HECT domain and RCC1-like domain-containing protein 5 (Cyclin-E- binding protein 1).	Annotation: Cell division protein kinase 2 (EC 2.7.11.22) (p33 protein kinase).	Annotation: CG9071-PA, isoform A.			Annotation: Separin (EC 3.4.22.49) (Separase) (Caspase-like protein ESPL1) (Extra spindle poles-like 1 protein).	Annotation: T-complex protein 1 subunit beta (TCP-1-beta) (CCT-beta).		Annotation: Eukaryotic translation initiation factor 5A-1 (eIF-5A-1) (eIF-5A1) (Eukaryotic initiation factor 5A isoform 1) (eIF-5A) (eIF-4D) (Rev- binding factor).	Annotation: Origin recognition complex subunit 2 (DmORC2).		Annotation: CG5703-PA.				Annotation: Proliferating cell nuclear antigen (PCNA).		Annotation: Protein BNI4.	Annotation: Protein BUR2 (Bypass UAS requirement protein 2) (Chromosome stability protein 4).	Annotation: Origin recognition complex subunit 6 (Origin recognition complex 50 kDa subunit) (ACS-associated protein 1).		Annotation: RING-box protein 1 (Rbx1) (Regulator of cullins 1) (RING finger protein 75) (Protein ZYP).		Annotation: Neural proliferation differentiation and control protein 1 precursor (NPDC-1 protein).	Annotation: Transcription factor Sp1.						Annotation: M-phase inducer phosphatase 1 (EC 3.1.3.48) (Dual specificity phosphatase Cdc25A).	Annotation: CG7386-PA.
	SP: P63244		SP: Q68CP9	SP: Q8MSD1			SP: Q15311	SP: P83876		SP: O43242	SP: Q4AB27		SP: Q05192				SP: Q9TYY1		SP: P53894	SP: Q08471	SP: P53858		SP: Q00534		SP: Q9UBQ5	SP: P38398						SP: P50991	SP: Q9VWD9
	Annotation: Guanine nucleotide-binding protein subunit beta 2-like 1 (Guanine nucleotide-binding protein subunit beta-like protein 12.3) (Receptor of activated protein kinase C 1) (RACK1) (Receptor for activated C kinase).		Annotation: AT-rich interactive domain-containing protein 2 (ARID domain- containing protein 2) (BRG1-associated factor 200) (BAF200).	Annotation: LD05256p (CG5473-PA, isoform A) (Cg5473-pb, isoform b).			Annotation: RalA-binding protein 1 (RalBP1) (Ral-interacting protein 1) (76 kDa Ral-interacting protein) (Dinitrophenyl S-glutathione ATPase) (DNP-SG ATPase).	Annotation: Thioredoxin-like protein 4A (Thioredoxin-like U5 snRNP protein U5- 15kD) (Spliceosomal U5 snRNP-specific 15 kDa protein) (DIM1 protein homolog).		Annotation: 26S proteasome non-ATPase regulatory subunit 3 (26S proteasome regulatory subunit S3) (Proteasome subunit p58).	Annotation: CG5501-PE, isoform E.		Annotation: Nuclear hormone receptor FTZ-F1 beta (dHR39).				Annotation: Lin-12 and glp-1 phenotype protein 1, isoform a (DNA-binding protein LAG-1) (Lag-1 protein).		Annotation: Serine/threonine-protein kinase CBK1 (EC 2.7.11.1) (Cell wall biosynthesis kinase).	Annotation: Putative transcriptional activator YOR066W.	Annotation: Protein BNI4.		Annotation: Cell division protein kinase 6 (EC 2.7.11.22) (Serine/threonine- protein kinase PLSTIRE).		Annotation: Eukaryotic translation initiation factor 3 subunit 12 (eIF-3 p25) (eIF-3 p28) (eIF3k) (Muscle-specific gene M9 protein) (ARG134) (PLAC- 24).	Annotation: Breast cancer type 1 susceptibility protein (RING finger protein 53).						Annotation: T-complex protein 1 subunit delta (TCP-1-delta) (CCT-delta) (Stimulator of TAR RNA-binding).	Annotation: CG14224-PA (LD38919p).
	SP: P78396		SP: Q96AB6	SP: Q8MYY3			SP: Q6ZUS6	SP: Q00526		SP: O95257	SP: Q7JUQ5		SP: Q9VR38						SP: Q02606	SP: Q08729	SP: Q03497		SP: Q01101		SP: Q9Y2D1	SP: O43929						SP: P49918	SP: Q9VXS4
	Annotation: Cyclin-A1.		Annotation: Protein N-terminal asparagine amidohydrolase (EC 3.5.1.-) (Protein NH2-terminal asparagine deamidase) (N-terminal Asn amidase) (NTN- amidase) (PNAD) (Protein NH2-terminal asparagine amidohydrolase) (PNAA).	Annotation: RE47112p.			Annotation: CDNA FLJ43363 fis, clone NT2RP7017474.	Annotation: Cell division protein kinase 3 (EC 2.7.11.22).		Annotation: Growth arrest and DNA-damage-inducible protein GADD45 gamma (Cytokine- responsive protein CR6).	Annotation: GH12419p (CG11566-PA).		Annotation: CG11926-PA.						Annotation: Uncharacterized protein YPL014W.	Annotation: Protein DSE3 (Daughter specific expression protein 3).	Annotation: Serine/threonine-protein kinase STE20 (EC 2.7.11.1).		Annotation: Insulinoma-associated protein 1 (Zinc finger protein IA-1).		Annotation: Cyclic AMP-dependent transcription factor ATF-5 (Activating transcription factor 5) (Transcription factor ATFx).	Annotation: Origin recognition complex subunit 4.						Annotation: Cyclin-dependent kinase inhibitor 1C (Cyclin-dependent kinase inhibitor p57) (p57KIP2).	Annotation: CG15646-PA.
	SP: P84243		SP: Q02539	SP: Q8SXL5			SP: Q86WB0	SP: Q13416		SP: P24941	SP: Q7JZB4		SP: Q9VLI1						SP: Q05949		SP: Q08981		SP: Q01196		SP: Q9Y3I1	SP: P10244							SP: Q9VZF4
	Annotation: Histone H3.3.		Annotation: Histone H1.1.	Annotation: RE09177p (CG13806-PA).			Annotation: Nuclear-interacting partner of ALK (Nuclear-interacting partner of anaplastic lymphoma kinase) (hNIPA) (Zinc finger C3HC-type protein 1).	Annotation: Origin recognition complex subunit 2.		Annotation: Cell division protein kinase 2 (EC 2.7.11.22) (p33 protein kinase).	Annotation: RE49494p (CG1129-PA, isoform A) (Cg1129-pb, isoform b) (HL02883p).		Annotation: CG9465-PA.						Annotation: Protein BUR2 (Bypass UAS requirement protein 2) (Chromosome stability protein 4).		Annotation: APC/C-CDH1 modulator 1.		Annotation: Runt-related transcription factor 1 (Core-binding factor, alpha 2 subunit) (CBF-alpha 2) (Acute myeloid leukemia 1 protein) (Oncogene AML-1) (Polyomavirus enhancer-binding protein 2 alpha B subunit) (PEBP2-alpha B) (PEA2-alpha B) (SL3-3 enhancer factor 1 alpha B subunit) (SL3/AKV core-binding factor alpha B subunit).		Annotation: F-box only protein 7.	Annotation: Myb-related protein B (B-Myb).							Annotation: F-box/WD repeat protein 7 (F-box and WD-40 domain protein 7) (Protein archipelago).
	SP: Q01094		SP: P38398	SP: Q8SXV4			SP: Q92574	SP: Q14694		SP: Q9UQ07	SP: Q7KPA5		SP: Q9VGF9						SP: Q06819		SP: Q08471		SP: Q08999			SP: O95967							SP: Q9W1N8
	Annotation: Transcription factor E2F1 (E2F-1) (Retinoblastoma-binding protein 3) (RBBP-3) (PRB-binding protein E2F-1) (PBR3) (Retinoblastoma-associated protein 1) (RBAP-1).		Annotation: Breast cancer type 1 susceptibility protein (RING finger protein 53).	Annotation: RH68528p (CG7296-PA).			Annotation: Hamartin (Tuberous sclerosis 1 protein).	Annotation: Ubiquitin carboxyl-terminal hydrolase 10 (EC 3.1.2.15) (Ubiquitin thioesterase 10) (Ubiquitin-specific-processing protease 10) (Deubiquitinating enzyme 10).		Annotation: MAPK/MAK/MRK overlapping kinase (EC 2.7.11.22) (MOK protein kinase) (Renal tumor antigen 1) (RAGE-1).	Annotation: MEI-W68.		Annotation: CG3068-PA (LD16949p).						Annotation: Spliceosomal protein DIB1.		Annotation: Putative transcriptional activator YOR066W.		Annotation: Retinoblastoma-like protein 2 (130 kDa retinoblastoma-associated protein) (PRB2) (P130) (RBR-2).			Annotation: EGF-containing fibulin-like extracellular matrix protein 2 precursor (Fibulin-4) (FIBL-4) (UPH1 protein).							Annotation: CG5360-PA (LD45221p).
	SP: Q02539		SP: Q71DI3	SP: Q8SYU4			SP: Q92993	SP: Q14738		SP: Q9BW19	SP: Q86B99		SP: Q9I7T7						SP: Q07381		SP: P38360		SP: Q09472			SP: Q9H063							SP: Q9W229
	Annotation: Histone H1.1.		Annotation: Histone H3.2 (H3/m) (H3/o).	Annotation: RE33778p.			Annotation: Histone acetyltransferase HTATIP (EC 2.3.1.48) (EC 2.3.1.-) (60 kDa Tat interactive protein) (Tip60) (HIV-1 Tat interactive protein) (cPLA(2)-interacting protein).	Annotation: Serine/threonine-protein phosphatase 2A 56 kDa regulatory subunit delta isoform (PP2A, B subunit, B' delta isoform) (PP2A, B subunit, B56 delta isoform) (PP2A, B subunit, PR61 delta isoform) (PP2A, B subunit, R5 delta isoform).		Annotation: Kinesin-like protein KIFC1 (Kinesin-like protein 2) (Kinesin-related protein HSET).	Annotation: CG31211-PB, isoform B.		Annotation: CG11505-PB, isoform B.						Annotation: Ribosome biogenesis protein TSR1 (20S rRNA accumulation protein 1).		Annotation: Probable copper-transporting ATPase (EC 3.6.3.4) (Cu(2+)-ATPase).		Annotation: Histone acetyltransferase p300 (EC 2.3.1.48) (E1A-associated protein p300).			Annotation: Repressor of RNA polymerase III transcription MAF1 homolog.							Annotation: CG3751-PA (RE59324p).
	SP: Q05397		SP: P40337	SP: Q8T3K9			SP: Q96KB5	SP: Q16773		SP: Q9NYY3	SP: Q8I0K9		SP: Q9U6I2						SP: Q08981		SP: P39992		SP: Q13526			SP: Q01101							SP: Q9W3I9
	Annotation: Focal adhesion kinase 1 (EC 2.7.10.2) (FADK 1) (pp125FAK) (Protein- tyrosine kinase 2).		Annotation: Von Hippel-Lindau disease tumor suppressor (pVHL) (G7 protein).	Annotation: SD03319p.			Annotation: T-lymphokine-activated killer cell-originated protein kinase (EC 2.7.12.2) (T-LAK cell-originated protein kinase) (PDZ-binding kinase) (Spermatogenesis-related protein kinase) (SPK) (MAPKK-like protein kinase) (Nori-3).	Annotation: Kynurenine--oxoglutarate transaminase 1 (EC 2.6.1.7) (Kynurenine-- oxoglutarate transaminase I) (Kynurenine aminotransferase I) (KATI) (Glutamine--phenylpyruvate transaminase) (EC 2.6.1.64) (Glutamine transaminase K) (GTK) (Cysteine-S-conjugate beta-lyase) (EC 4.4.1.13).		Annotation: Serine/threonine-protein kinase PLK2 (EC 2.7.11.21) (Polo-like kinase 1) (PLK-2) (Serine/threonine-protein kinase SNK) (Serum-inducible kinase).	Annotation: CG32820-PA, isoform A (LD08455p) (CG32819-PA, isoform A).		Annotation: XCAP-C/SMC4 homolog Gluon.						Annotation: APC/C-CDH1 modulator 1.		Annotation: Hypothetical 78.3 kDa protein in RIP1-GEA2 intergenic region.		Annotation: Peptidyl-prolyl cis-trans isomerase NIMA-interacting 1 (EC 5.2.1.8) (Rotamase Pin1) (PPIase Pin1).			Annotation: Insulinoma-associated protein 1 (Zinc finger protein IA-1).							Annotation: CG10961-PA (GH01161p).
	SP: Q08999		SP: P10244	SP: Q8T4F7			SP: Q96KP1	SP: Q93009		SP: Q14694	SP: Q8IMS8		SP: P26019						SP: Q12018		SP: P40064		SP: Q13618			SP: P36873
	Annotation: Retinoblastoma-like protein 2 (130 kDa retinoblastoma-associated protein) (PRB2) (P130) (RBR-2).		Annotation: Myb-related protein B (B-Myb).	Annotation: Protein enabled.			Annotation: Exocyst complex component 2 (Exocyst complex component Sec5).	Annotation: Ubiquitin carboxyl-terminal hydrolase 7 (EC 3.1.2.15) (Ubiquitin thioesterase 7) (Ubiquitin-specific-processing protease 7) (Deubiquitinating enzyme 7) (Herpesvirus-associated ubiquitin-specific protease).		Annotation: Ubiquitin carboxyl-terminal hydrolase 10 (EC 3.1.2.15) (Ubiquitin thioesterase 10) (Ubiquitin-specific-processing protease 10) (Deubiquitinating enzyme 10).	Annotation: CG5099-PB, isoform B.		Annotation: DNA polymerase alpha catalytic subunit (EC 2.7.7.7).						Annotation: Cell division control protein 53 (Cullin-A) (E3 ubiquitin ligase complex SCF subunit CDC53).		Annotation: Nucleoporin NUP157 (Nuclear pore protein NUP157).		Annotation: Cullin-3 (CUL-3).			Annotation: Serine/threonine-protein phosphatase PP1-gamma catalytic subunit (EC 3.1.3.16) (PP-1G) (Protein phosphatase 1C catalytic subunit).
	SP: Q12834		SP: Q9UJZ1	SP: Q9BP41			SP: Q96PU8	SP: Q96G46		SP: Q99640	SP: Q8IPC2		SP: Q8MYS8								SP: P53094		SP: Q15361			SP: Q9H3P9
	Annotation: Cell division cycle protein 20 homolog (p55CDC).		Annotation: Stomatin-like protein 2 (SLP-2) (EPB72-like 2).	Annotation: RanBP21.			Annotation: Quaking protein (Hqk).	Annotation: tRNA-dihydrouridine synthase 3-like (EC 1.-.-.-).		Annotation: Membrane-associated tyrosine- and threonine-specific cdc2-inhibitory kinase (EC 2.7.11.1) (Myt1 kinase).	Annotation: CG13138-PB, isoform B.		Annotation: RH70774p.								Annotation: Negative regulator of sporulation MDS3 (MCK1 dosage suppressor 3).		Annotation: Transcription termination factor 1 (TTF-1) (TTF-I) (RNA polymerase I termination factor).			Annotation: MCM10 homolog (MCM10 minichromosome maintenance deficient 10) (S. cerevisiae).
	SP: Q13227		SP: P49736	SP: Q9I7S8			SP: Q99640	SP: Q96NY9		SP: P38398	SP: Q8IQW5		SP: P19339								SP: P47135		SP: Q15788			SP: Q96EV8
	Annotation: G protein pathway suppressor 2 (Protein GPS2).		Annotation: DNA replication licensing factor MCM2 (Minichromosome maintenance protein 2 homolog) (Nuclear protein BM28).	Annotation: Multifunctional protein ADE2 (Adenosine-5) [Includes: Phosphoribosylaminoimidazole-succinocarboxamide synthase (EC 6.3.2.6) (SAICAR synthetase); Phosphoribosylaminoimidazole carboxylase (EC 4.1.1.21) (AIR carboxylase) (AIRC)].			Annotation: Membrane-associated tyrosine- and threonine-specific cdc2-inhibitory kinase (EC 2.7.11.1) (Myt1 kinase).	Annotation: Crossover junction endonuclease MUS81 (EC 3.1.22.-).		Annotation: Breast cancer type 1 susceptibility protein (RING finger protein 53).	Annotation: CG14207-PB, isoform B.		Annotation: Protein sex-lethal.								Annotation: Protein JSN1 (Protein PUF1).		Annotation: Nuclear receptor coactivator 1 (EC 2.3.1.48) (NCoA-1) (Steroid receptor coactivator 1) (SRC-1) (RIP160) (Protein Hin-2) (Renal carcinoma antigen NY-REN-52).			Annotation: Dysbindin (Dystrobrevin-binding protein 1) (Hermansky-Pudlak syndrome 7 protein homolog) (Hps7-like protein).
	SP: Q13263		SP: P62324	SP: Q9U472			SP: Q9BRT9	SP: Q99741		SP: Q14643	SP: Q8IRL9		SP: Q9VNZ2								SP: P40073		SP: Q7L590			SP: Q15788
	Annotation: Transcription intermediary factor 1-beta (TIF1-beta) (Tripartite motif-containing protein 28) (Nuclear corepressor KAP-1) (KRAB- associated protein 1) (KAP-1) (KRAB-interacting protein 1) (KRIP-1) (RING finger protein 96).		Annotation: BTG1 protein (B-cell translocation gene 1 protein).	Annotation: Focal adhesion kinase homolog FAK56.			Annotation: GINS complex subunit 4 (Sld5 homolog).	Annotation: Cell division control protein 6 homolog (CDC6-related protein) (p62(cdc6)) (HsCDC6) (HsCDC18).		Annotation: Inositol 1,4,5-trisphosphate receptor type 1 (Type 1 inositol 1,4,5- trisphosphate receptor) (Type 1 InsP3 receptor) (IP3 receptor isoform 1) (InsP3R1) (IP3R).	Annotation: CG2990-PB, isoform B.		Annotation: CG14570-PA (RE35615p).								Annotation: Protein SSU81 (SHO1 osmosensor).		Annotation: MCM10 protein (Fragment).			Annotation: Nuclear receptor coactivator 1 (EC 2.3.1.48) (NCoA-1) (Steroid receptor coactivator 1) (SRC-1) (RIP160) (Protein Hin-2) (Renal carcinoma antigen NY-REN-52).
	SP: Q13347		SP: P30304	SP: Q9V3G7			SP: Q9BXF9	SP: Q9BRF3		SP: P68104	SP: Q8IRZ1		SP: Q9I7L8								SP: P30283		SP: Q7Z6E9			SP: P62158
	Annotation: Eukaryotic translation initiation factor 3 subunit 2 (eIF-3 beta) (eIF3 p36) (eIF3i) (TGF-beta receptor-interacting protein 1) (TRIP-1).		Annotation: M-phase inducer phosphatase 1 (EC 3.1.3.48) (Dual specificity phosphatase Cdc25A).	Annotation: 26S proteasome non-ATPase regulatory subunit 6 (26S proteasome regulatory subunit S10) (Rpn7 protein).			Annotation: Tektin-3.	Annotation: MON1 homolog A (Yeast).		Annotation: Elongation factor 1-alpha 1 (EF-1-alpha-1) (Elongation factor 1 A-1) (eEF1A-1) (Elongation factor Tu) (EF-Tu) (Leukocyte receptor cluster member 7).	Annotation: CG17450-PB, isoform B.		Annotation: CG2508-PA (LD09850p).								Annotation: S-phase entry cyclin-5.		Annotation: Retinoblastoma-binding protein 6 (p53-associated cellular protein of testis) (Proliferation potential-related protein) (Protein P2P-R) (Retinoblastoma-binding Q protein 1) (Protein RBQ-1).			Annotation: Calmodulin (CaM).
	SP: Q13415		SP: Q9Y5L0	SP: Q9V3J4			SP: Q9NPC3	SP: Q9BW19		SP: Q9H8S9	SP: Q8MLW7		SP: Q9VNC4								SP: P17119		SP: Q92831			SP: Q9UBQ5
	Annotation: Origin recognition complex subunit 1 (Replication control protein 1).		Annotation: Transportin-3 (Transportin-SR) (TRN-SR) (Importin-12).	Annotation: CG6773-PA.			Annotation: E3 ubiquitin-protein ligase CCNB1IP1 (EC 6.3.2.-) (Cyclin-B1- interacting protein 1) (Human enhancer of invasion 10).	Annotation: Kinesin-like protein KIFC1 (Kinesin-like protein 2) (Kinesin-related protein HSET).		Annotation: Mps one binder kinase activator-like 1B (Mob1 homolog 1B) (Mob1 alpha) (Mob1A) (Protein Mob4B).	Annotation: CG9415-PB, isoform B.		Annotation: CG31550-PB, isoform B.								Annotation: Kinesin-like protein KAR3 (Nuclear fusion protein).		Annotation: Histone acetyltransferase PCAF (EC 2.3.1.48) (P300/CBP-associated factor) (P/CAF) (Histone acetylase PCAF).			Annotation: Eukaryotic translation initiation factor 3 subunit 12 (eIF-3 p25) (eIF-3 p28) (eIF3k) (Muscle-specific gene M9 protein) (ARG134) (PLAC- 24).
	SP: Q13416		SP: P52907	SP: Q9V461			SP: Q9NW64	SP: Q9H8S9		SP: P49736	SP: Q8MRT5		SP: Q8SXP8								SP: P41813		SP: Q96GX4			SP: P28749
	Annotation: Origin recognition complex subunit 2.		Annotation: F-actin capping protein subunit alpha-1 (CapZ alpha-1).	Annotation: DNA replication licensing factor Mcm6 (Minichromosome maintenance 6 protein) (DmMCM6).			Annotation: Pre-mRNA-splicing factor RBM22 (RNA-binding motif protein 22).	Annotation: Mps one binder kinase activator-like 1B (Mob1 homolog 1B) (Mob1 alpha) (Mob1A) (Protein Mob4B).		Annotation: DNA replication licensing factor MCM2 (Minichromosome maintenance protein 2 homolog) (Nuclear protein BM28).	Annotation: SD26982p.		Annotation: GH09868p (CG10327-PB, isoform B) (Cg10327-pc, isoform c) (RH39704p).								Annotation: Fork head protein homolog 2.		Annotation: MCM10 protein.			Annotation: Retinoblastoma-like protein 1 (107 kDa retinoblastoma-associated protein) (PRB1) (P107).
	SP: Q14566		SP: Q9BWD1	SP: Q9VEV6			SP: Q9NZA0	SP: Q9NTJ3		SP: Q9BRF3	SP: Q8MYS8		SP: O97069								SP: P07834		SP: Q99612			SP: P62136
	Annotation: DNA replication licensing factor MCM6 (p105MCM).		Annotation: Acetyl-CoA acetyltransferase, cytosolic (EC 2.3.1.9) (Cytosolic acetoacetyl-CoA thiolase) (Acetyl CoA transferase-like protein).	Annotation: CG14881-PA, isoform A.			Annotation: FBP-interacting repressor (Fuse-binding protein-interacting repressor).	Annotation: Structural maintenance of chromosomes protein 4 (Chromosome-associated polypeptide C) (hCAP-C) (XCAP-C homolog).		Annotation: MON1 homolog A (Yeast).	Annotation: RH70774p.		Annotation: Probable argininosuccinate synthase (EC 6.3.4.5) (Citrulline-- aspartate ligase).								Annotation: Cell division control protein 4 (F-box protein CDC4) (E3 ubiquitin ligase complex SCF subunit CDC4).		Annotation: Krueppel-like factor 6 (Core promoter element-binding protein) (B- cell-derived protein 1) (Proto-oncogene BCD1) (Transcription factor Zf9) (GC-rich sites-binding factor GBF).			Annotation: Serine/threonine-protein phosphatase PP1-alpha catalytic subunit (EC 3.1.3.16) (PP-1A).
	SP: Q14697		SP: Q8WWM7	SP: Q9VF74			SP: Q9UII4	SP: Q9NYY3		SP: P30304	SP: Q8SXC2		SP: Q9VRX7								SP: Q07381		SP: Q9H3P9			SP: Q7Z6E9
	Annotation: Neutral alpha-glucosidase AB precursor (EC 3.2.1.84) (Glucosidase II subunit alpha).		Annotation: Ataxin-2-like protein (Ataxin-2 domain protein) (Ataxin-2-related protein).	Annotation: CG6156-PA, isoform A.			Annotation: HECT domain and RCC1-like domain-containing protein 5 (Cyclin-E- binding protein 1).	Annotation: Serine/threonine-protein kinase PLK2 (EC 2.7.11.21) (Polo-like kinase 1) (PLK-2) (Serine/threonine-protein kinase SNK) (Serum-inducible kinase).		Annotation: M-phase inducer phosphatase 1 (EC 3.1.3.48) (Dual specificity phosphatase Cdc25A).	Annotation: GH08974p (CG6950-PA, isoform A) (Cg6950-pb, isoform b).		Annotation: CG8368-PA, isoform A (Cg8368-pb, isoform b) (LD29573p).								Annotation: Ribosome biogenesis protein TSR1 (20S rRNA accumulation protein 1).		Annotation: MCM10 homolog (MCM10 minichromosome maintenance deficient 10) (S. cerevisiae).			Annotation: Retinoblastoma-binding protein 6 (p53-associated cellular protein of testis) (Proliferation potential-related protein) (Protein P2P-R) (Retinoblastoma-binding Q protein 1) (Protein RBQ-1).
	SP: Q15008		SP: Q13347	SP: Q9VFQ3			SP: Q9UJV9	SP: Q9UJX2		SP: P78371	SP: Q8SXP8		SP: Q8T3Y0								SP: P36157		SP: Q9NQX5			SP: Q9Y2D1
	Annotation: 26S proteasome non-ATPase regulatory subunit 6 (26S proteasome regulatory subunit S10) (p42A) (Proteasome regulatory particle subunit p44S10) (Phosphonoformate immuno-associated protein 4) (Breast cancer- associated protein SGA-113M).		Annotation: Eukaryotic translation initiation factor 3 subunit 2 (eIF-3 beta) (eIF3 p36) (eIF3i) (TGF-beta receptor-interacting protein 1) (TRIP-1).	Annotation: CG9930-PA.			Annotation: Probable ATP-dependent RNA helicase DDX41 (EC 3.6.1.-) (DEAD box protein 41) (DEAD box protein abstrakt homolog).	Annotation: Cell division cycle protein 23 homolog (Anaphase-promoting complex subunit 8) (APC8) (Cyclosome subunit 8).		Annotation: T-complex protein 1 subunit beta (TCP-1-beta) (CCT-beta).	Annotation: GH09868p (CG10327-PB, isoform B) (Cg10327-pc, isoform c) (RH39704p).		Annotation: Probable E3 ubiquitin-protein ligase sina-like CG13030 (EC 6.3.2.-).								Annotation: Hypothetical 39.9 kDa protein in SIS2-MTD1 intergenic region.		Annotation: Neural proliferation differentiation and control protein 1 precursor (NPDC-1 protein).			Annotation: Cyclic AMP-dependent transcription factor ATF-5 (Activating transcription factor 5) (Transcription factor ATFx).
	SP: Q5VT06		SP: Q9HAV4	SP: Q9VL21			SP: Q9UM11	SP: Q9UM11		SP: P24522	SP: Q8SZ87		SP: Q8IPC2								SP: P20437		SP: Q9UII4			SP: Q13526
	Annotation: Centrosome-associated protein 350 (Centrosome-associated protein of 350 kDa).		Annotation: Exportin-5 (Exp5) (Ran-binding protein 21).	Annotation: CG5708-PA, isoform A (Cg5708-pb, isoform b) (LD11652p).			Annotation: Fizzy-related protein homolog (Fzr) (Cdh1/Hct1 homolog) (hCDH1) (CDC20-like protein 1).	Annotation: Fizzy-related protein homolog (Fzr) (Cdh1/Hct1 homolog) (hCDH1) (CDC20-like protein 1).		Annotation: Growth arrest and DNA-damage-inducible protein GADD45 alpha (DNA- damage-inducible transcript 1) (DDIT1).	Annotation: RE13747p (CG3058-PA).		Annotation: CG13138-PB, isoform B.								Annotation: G1/S-specific cyclin CLN1.		Annotation: HECT domain and RCC1-like domain-containing protein 5 (Cyclin-E- binding protein 1).			Annotation: Peptidyl-prolyl cis-trans isomerase NIMA-interacting 1 (EC 5.2.1.8) (Rotamase Pin1) (PPIase Pin1).
	SP: Q68CP9		SP: Q01094	SP: Q9VL27			SP: Q9UQ07	SP: Q9Y5K1		SP: P52701	SP: Q8T3Y0		SP: Q9VJ21								SP: P22204		SP: Q9Y2Y6			SP: P08107
	Annotation: AT-rich interactive domain-containing protein 2 (ARID domain- containing protein 2) (BRG1-associated factor 200) (BAF200).		Annotation: Transcription factor E2F1 (E2F-1) (Retinoblastoma-binding protein 3) (RBBP-3) (PRB-binding protein E2F-1) (PBR3) (Retinoblastoma-associated protein 1) (RBAP-1).	Annotation: CG5731-PA.			Annotation: MAPK/MAK/MRK overlapping kinase (EC 2.7.11.22) (MOK protein kinase) (Renal tumor antigen 1) (RAGE-1).	Annotation: Meiotic recombination protein SPO11.		Annotation: DNA mismatch repair protein MSH6 (MutS-alpha 160 kDa subunit) (G/T mismatch-binding protein) (GTBP) (GTMBP) (p160).	Annotation: Probable E3 ubiquitin-protein ligase sina-like CG13030 (EC 6.3.2.-).		Annotation: CG31792-PA.								Annotation: Cell cycle protein kinase DBF2 (EC 2.7.11.1).		Annotation: Transmembrane protein 98 (Protein TADA1).			Annotation: Heat shock 70 kDa protein 1 (HSP70.1) (HSP70-1/HSP70-2).
	SP: Q6J273		SP: Q92615	SP: Q9VLT6				SP: Q9Y5P6		SP: P51530	SP: Q8T6B9		SP: Q9VX24								SP: P23301		SP: Q9Y3I1			SP: Q00535
	Annotation: HSD45.		Annotation: KIAA0217 protein (Fragment).	Annotation: CG7466-PA.				Annotation: GDP-mannose pyrophosphorylase B.		Annotation: DNA2-like helicase (EC 3.6.1.-) (DNA replication ATP-dependent helicase-like homolog).	Annotation: Poly U-binding-splicing factor half pint (68 kDa poly U-binding- splicing factor) (Protein half pint) (PUF60 homolog).		Annotation: CG8173-PA (RE25723p).								Annotation: Eukaryotic translation initiation factor 5A-2 (eIF-5A-2) (eIF-4D) (Hypusine-containing protein HP2).		Annotation: F-box only protein 7.			Annotation: Cell division protein kinase 5 (EC 2.7.11.22) (Tau protein kinase II catalytic subunit) (TPKII catalytic subunit) (Serine/threonine-protein kinase PSSALRE).
	SP: Q6PKN3		SP: Q96EV8	SP: Q9VN50						SP: P04424	SP: Q8T8T5		SP: P52295								SP: P40971		SP: Q9Y6Q9			SP: O94921
	Annotation: Proline-rich cyclin A1 interacting protein (Fragment).		Annotation: Dysbindin (Dystrobrevin-binding protein 1) (Hermansky-Pudlak syndrome 7 protein homolog) (Hps7-like protein).	Annotation: CG9769-PA (LD47792p).						Annotation: Argininosuccinate lyase (EC 4.3.2.1) (Arginosuccinase) (ASAL).	Annotation: AT30270p.		Annotation: Importin subunit alpha (Karyopherin subunit alpha) (Pendulin).								Annotation: Lysine biosynthesis regulatory protein LYS14.		Annotation: Nuclear receptor coactivator 3 (EC 2.3.1.48) (NCoA-3) (Thyroid hormone receptor activator molecule 1) (TRAM-1) (ACTR) (Receptor-associated coactivator 3) (RAC-3) (Amplified in breast cancer-1 protein) (AIB-1) (Steroid receptor coactivator protein 3) (SRC-3) (CBP-interacting protein) (pCIP).			Annotation: Serine/threonine-protein kinase PFTAIRE-1 (EC 2.7.11.22).
	SP: Q6PKN4		SP: P23508	SP: Q9VQG0						SP: O14744	SP: Q95RA8		SP: Q8IRZ1								SP: P22141					SP: P35251
	Annotation: Kelch/ankyrin repeat containing cyclin A1 interacting protein.		Annotation: Colorectal mutant cancer protein (Protein MCC).	Annotation: CG2848-PA (LD21546p).						Annotation: Protein arginine N-methyltransferase 5 (EC 2.1.1.125) (EC 2.1.1.-) (Shk1 kinase-binding protein 1 homolog) (SKB1Hs) (Jak-binding protein 1) (72 kDa ICln-binding protein).	Annotation: LD47553p (CG13852-PA).		Annotation: CG17450-PB, isoform B.								Annotation: Proteasome component C11 (EC 3.4.25.1) (Macropain subunit C11) (Proteinase YSCE subunit 11) (Multicatalytic endopeptidase complex subunit C11).					Annotation: Replication factor C subunit 1 (Replication factor C large subunit) (RF-C 140 kDa subunit) (Activator 1 140 kDa subunit) (Activator 1 large subunit) (A1 140 kDa subunit) (DNA-binding protein PO-GA).
	SP: Q6PKN9		SP: Q13263	SP: Q9VRQ4						SP: P15170	SP: Q95RB1		SP: Q24168								SP: P53894					SP: Q59ED0
	Annotation: Inhibitor of CDK interacting with cyclin A1.		Annotation: Transcription intermediary factor 1-beta (TIF1-beta) (Tripartite motif-containing protein 28) (Nuclear corepressor KAP-1) (KRAB- associated protein 1) (KAP-1) (KRAB-interacting protein 1) (KRIP-1) (RING finger protein 96).	Annotation: CG5568-PA (LD47944p).						Annotation: G1 to S phase transition protein 1 homolog (GTP-binding protein GST1- HS).	Annotation: LD46870p (CG14641-PA).		Annotation: Origin recognition complex subunit 2 (DmORC2).								Annotation: Serine/threonine-protein kinase CBK1 (EC 2.7.11.1) (Cell wall biosynthesis kinase).					Annotation: Cyclin-dependent kinase variant (Fragment).
	SP: Q71DI3		SP: P17480	SP: Q9VW26						SP: Q96NY9	SP: Q95RR8		SP: Q9W3V9								SP: P09119					SP: P40763
	Annotation: Histone H3.2 (H3/m) (H3/o).		Annotation: Nucleolar transcription factor 1 (Upstream-binding factor 1) (UBF-1) (Autoantigen NOR-90).	Annotation: Ornithine aminotransferase, mitochondrial precursor (EC 2.6.1.13) (Ornithine--oxo-acid aminotransferase).						Annotation: Crossover junction endonuclease MUS81 (EC 3.1.22.-).	Annotation: LD14901p (CG11486-PG, isoform G).		Annotation: CG3075-PA (RE43755p).								Annotation: Cell division control protein 6.					Annotation: Signal transducer and activator of transcription 3 (Acute-phase response factor).
	SP: Q7Z7M0		SP: P48730	SP: Q9W0H6						SP: P49368	SP: Q960C6		SP: Q9VWG1								SP: P53252					SP: P62877
	Annotation: Multiple epidermal growth factor-like domains 8 (EGF-like domain- containing protein 4) (Multiple EGF-like domain protein 4).		Annotation: Casein kinase I isoform delta (EC 2.7.11.1) (CKI-delta) (CKId).	Annotation: CG9149-PA.						Annotation: T-complex protein 1 subunit gamma (TCP-1-gamma) (CCT-gamma) (hTRiC5).	Annotation: SD07650p.		Annotation: CG14207-PA, isoform A (LD37169p).								Annotation: Sphingolipid long chain base-responsive protein PIL1.					Annotation: RING-box protein 1 (Rbx1) (Regulator of cullins 1) (RING finger protein 75) (Protein ZYP).
	SP: Q8N163		SP: P28749	SP: Q9W0Y8						SP: O75880	SP: Q960X4		SP: Q24150								SP: Q02606					SP: P46527
	Annotation: Protein KIAA1967 (Deleted in breast cancer gene 1 protein) (DBC.1) (DBC-1) (p30 DBC).		Annotation: Retinoblastoma-like protein 1 (107 kDa retinoblastoma-associated protein) (PRB1) (P107).	Annotation: CG9071-PB, isoform B.						Annotation: SCO1 protein homolog, mitochondrial precursor.	Annotation: Histone acetyltransferase Tip60 (EC 2.3.1.48).		Annotation: Nucleosome assembly protein NAP-1.								Annotation: Uncharacterized protein YPL014W.					Annotation: Cyclin-dependent kinase inhibitor 1B (Cyclin-dependent kinase inhibitor p27) (p27Kip1).
	SP: Q8TDN4		SP: Q13415	SP: Q9W1H7						SP: Q06330	SP: Q9GU68		SP: Q9U6Y9								SP: Q05949					SP: P10275
	Annotation: CDK5 and ABL1 enzyme substrate 1 (Interactor with CDK3 1) (Ik3-1).		Annotation: Origin recognition complex subunit 1 (Replication control protein 1).	Annotation: CG11182-PA (RT01102p).						Annotation: Recombining binding protein suppressor of hairless (J kappa- recombination signal-binding protein) (RBP-J kappa) (RBP-J) (RBP-JK) (CBF-1) (Renal carcinoma antigen NY-REN-30).	Annotation: Eukaryotic translation initiation factor 5A (eIF-5A).		Annotation: Protein arginine N-methyltransferase capsuleen (EC 2.1.1.-) (Arginine N-methyltransferase 5) (JBP1 homolog).								Annotation: Protein BUR2 (Bypass UAS requirement protein 2) (Chromosome stability protein 4).					Annotation: Androgen receptor (Dihydrotestosterone receptor).
	SP: Q8WWM7		SP: Q8TDN4	SP: Q9W2N0						SP: Q6ZUS6	SP: Q9I7L8		SP: Q9VHP0								SP: P36167					SP: P31152
	Annotation: Ataxin-2-like protein (Ataxin-2 domain protein) (Ataxin-2-related protein).		Annotation: CDK5 and ABL1 enzyme substrate 1 (Interactor with CDK3 1) (Ik3-1).	Annotation: F-actin capping protein subunit alpha.						Annotation: CDNA FLJ43363 fis, clone NT2RP7017474.	Annotation: CG2508-PA (LD09850p).		Annotation: ATP-dependent RNA helicase bel (EC 3.6.1.-) (Protein belle).								Annotation: Protein SRL3 (RAD53 lethality suppressor protein 3).					Annotation: Mitogen-activated protein kinase 4 (EC 2.7.11.24) (Extracellular signal-regulated kinase 4) (ERK-4) (MAP kinase isoform p63) (p63- MAPK).
	SP: Q92615		SP: Q96BD6	SP: Q9Y149						SP: Q9NZA0	SP: Q9I7T7		SP: P11147								SP: P04821					SP: Q13618
	Annotation: KIAA0217 protein (Fragment).		Annotation: SPRY domain-containing SOCS box protein 1 (SSB-1).	Annotation: CG4184-PA (BcDNA.GH03922).						Annotation: FBP-interacting repressor (Fuse-binding protein-interacting repressor).	Annotation: CG11505-PB, isoform B.		Annotation: Heat shock 70 kDa protein cognate 4 (Heat shock 70 kDa protein 88E).								Annotation: Cell division control protein 25.					Annotation: Cullin-3 (CUL-3).
	SP: Q96AB6		SP: P27695							SP: Q9UJV9	SP: Q9U6I2		SP: Q86B99								SP: P21268					SP: Q9Y6Q9
	Annotation: Protein N-terminal asparagine amidohydrolase (EC 3.5.1.-) (Protein NH2-terminal asparagine deamidase) (N-terminal Asn amidase) (NTN- amidase) (PNAD) (Protein NH2-terminal asparagine amidohydrolase) (PNAA).		Annotation: DNA-(apurinic or apyrimidinic site) lyase (EC 4.2.99.18) (AP endonuclease 1) (APEX nuclease) (APEN) (REF-1 protein).							Annotation: Probable ATP-dependent RNA helicase DDX41 (EC 3.6.1.-) (DEAD box protein 41) (DEAD box protein abstrakt homolog).	Annotation: XCAP-C/SMC4 homolog Gluon.		Annotation: CG31211-PB, isoform B.								Annotation: Cyclin-dependent kinase inhibitor FAR1 (CKI FAR1) (Factor arrest protein).					Annotation: Nuclear receptor coactivator 3 (EC 2.3.1.48) (NCoA-3) (Thyroid hormone receptor activator molecule 1) (TRAM-1) (ACTR) (Receptor-associated coactivator 3) (RAC-3) (Amplified in breast cancer-1 protein) (AIB-1) (Steroid receptor coactivator protein 3) (SRC-3) (CBP-interacting protein) (pCIP).
	SP: Q96AG4		SP: P25205							SP: P53350	SP: Q9U6Y9		SP: Q9W502								SP: P21192					SP: Q92831
	Annotation: Leucine-rich repeat-containing protein 59.		Annotation: DNA replication licensing factor MCM3 (DNA polymerase alpha holoenzyme-associated protein P1) (RLF subunit beta) (P102 protein) (P1-MCM3).							Annotation: Serine/threonine-protein kinase PLK1 (EC 2.7.11.21) (Polo-like kinase 1) (PLK-1) (Serine/threonine-protein kinase 13) (STPK13).	Annotation: Protein arginine N-methyltransferase capsuleen (EC 2.1.1.-) (Arginine N-methyltransferase 5) (JBP1 homolog).		Annotation: CG3078-PA.								Annotation: Metallothionein expression activator.					Annotation: Histone acetyltransferase PCAF (EC 2.3.1.48) (P300/CBP-associated factor) (P/CAF) (Histone acetylase PCAF).
	SP: Q96BD6		SP: P06493							SP: P18754	SP: Q9V3C0		SP: Q8IQW5								SP: P11709					SP: O00716
	Annotation: SPRY domain-containing SOCS box protein 1 (SSB-1).		Annotation: Cell division control protein 2 homolog (EC 2.7.11.22) (EC 2.7.11.23) (p34 protein kinase) (Cyclin-dependent kinase 1) (CDK1).							Annotation: Regulator of chromosome condensation (Chromosome condensation protein 1) (Cell cycle regulatory protein).	Annotation: ATP-dependent RNA helicase abstrakt (EC 3.6.1.-) (DEAD box protein abstrakt).		Annotation: CG14207-PB, isoform B.								Annotation: Nuclear fusion protein BIK1.					Annotation: Transcription factor E2F3 (E2F-3).
	SP: Q9BWD1		SP: P06401							SP: Q13526	SP: Q9V9Z0		SP: Q9VWF5								SP: Q03954					SP: O43823
	Annotation: Acetyl-CoA acetyltransferase, cytosolic (EC 2.3.1.9) (Cytosolic acetoacetyl-CoA thiolase) (Acetyl CoA transferase-like protein).		Annotation: Progesterone receptor (PR).							Annotation: Peptidyl-prolyl cis-trans isomerase NIMA-interacting 1 (EC 5.2.1.8) (Rotamase Pin1) (PPIase Pin1).	Annotation: CG1750-PA, isoform A.		Annotation: CG14222-PA (LD30731p).								Annotation: DASH complex subunit SPC19 (Outer kinetochore protein SPC19) (19 kDa spindle pole component protein).					Annotation: A-kinase anchor protein 8 (A-kinase anchor protein 95 kDa) (AKAP 95).
	SP: Q9BWF3		SP: Q15008							SP: P55209	SP: Q9VAU3		SP: Q9VBI1								SP: P32944					SP: P42575
	Annotation: RNA-binding protein 4 (RNA-binding motif protein 4) (RNA-binding motif protein 4a) (Lark homolog) (hLark).		Annotation: 26S proteasome non-ATPase regulatory subunit 6 (26S proteasome regulatory subunit S10) (p42A) (Proteasome regulatory particle subunit p44S10) (Phosphonoformate immuno-associated protein 4) (Breast cancer- associated protein SGA-113M).							Annotation: Nucleosome assembly protein 1-like 1 (NAP-1-related protein) (hNRP).	Annotation: CG14062-PB (LP23408p).		Annotation: CG14549-PA.								Annotation: Mitosis inhibitor protein kinase SWE1 (EC 2.7.11.1).					Annotation: Caspase-2 precursor (EC 3.4.22.-) (CASP-2) (ICH-1 protease) (ICH- 1L/1S) [Contains: Caspase-2 subunit p18; Caspase-2 subunit p13; Caspase-2 subunit p12].
	SP: Q9H211		SP: Q12834							SP: O14965	SP: Q9VBI1		SP: P52304								SP: P42845					SP: Q9Y3I1
	Annotation: DNA replication factor Cdt1 (Double parked homolog) (DUP).		Annotation: Cell division cycle protein 20 homolog (p55CDC).							Annotation: Serine/threonine-protein kinase 6 (EC 2.7.11.1) (Aurora kinase A) (Aurora-A) (Serine/threonine kinase 15) (Aurora/IPL1-related kinase 1) (Aurora-related kinase 1) (hARK1) (Breast-tumor-amplified kinase).	Annotation: CG14549-PA.		Annotation: Serine/threonine-protein kinase polo (EC 2.7.11.21).								Annotation: Protein STB1 (SIN3-binding protein 1).					Annotation: F-box only protein 7.
	SP: Q9HAV4		SP: Q9BWF3							SP: P25205	SP: Q9VBQ1		SP: Q24312								SP: P14832					SP: Q9Y2Y6
	Annotation: Exportin-5 (Exp5) (Ran-binding protein 21).		Annotation: RNA-binding protein 4 (RNA-binding motif protein 4) (RNA-binding motif protein 4a) (Lark homolog) (hLark).							Annotation: DNA replication licensing factor MCM3 (DNA polymerase alpha holoenzyme-associated protein P1) (RLF subunit beta) (P102 protein) (P1-MCM3).	Annotation: CG5099-PA, isoform A (Musashi) (LD31631p).		Annotation: DNA-binding protein Ewg (Protein erect wing).								Annotation: Peptidyl-prolyl cis-trans isomerase (EC 5.2.1.8) (PPIase) (Rotamase) (Cyclophilin) (Cyclosporin A-binding protein) (CPH) (PPI-II).					Annotation: Transmembrane protein 98 (Protein TADA1).
	SP: Q9NZ20		SP: P84243							SP: Q96G46	SP: Q9VCH1		SP: Q8SZ87								SP: P47112					SP: P40305
	Annotation: Group 3 secretory phospholipase A2 precursor (EC 3.1.1.4) (Group III secretory phospholipase A2) (Phosphatidylcholine 2-acylhydrolase GIII) (GIII sPLA2).		Annotation: Histone H3.3.							Annotation: tRNA-dihydrouridine synthase 3-like (EC 1.-.-.-).	Annotation: CG10192-PA.		Annotation: RE13747p (CG3058-PA).								Annotation: Hypothetical 68.4 kDa protein in SSC1-HYP1 intergenic region.					Annotation: Interferon-alpha-induced 11.5 kDa protein (p27) (ISG12(a) protein).
	SP: Q9P253		SP: P46527							SP: A0N0X1	SP: Q9VDG2		SP: Q9GU68								SP: P38074					SP: Q09472
	Annotation: Vacuolar protein sorting-associated protein 18 (hVPS18).		Annotation: Cyclin-dependent kinase inhibitor 1B (Cyclin-dependent kinase inhibitor p27) (p27Kip1).							Annotation: PolyA specific ribonuclease subunit homolog.	Annotation: CG11622-PA.		Annotation: Eukaryotic translation initiation factor 5A (eIF-5A).								Annotation: HNRNP arginine N-methyltransferase (EC 2.1.1.-) (Protein ODP1).					Annotation: Histone acetyltransferase p300 (EC 2.3.1.48) (E1A-associated protein p300).
	SP: Q9UJZ1		SP: P04198							SP: P06493	SP: Q9VF72		SP: Q9V9Z0								SP: P24870					SP: Q15596
	Annotation: Stomatin-like protein 2 (SLP-2) (EPB72-like 2).		Annotation: N-myc proto-oncogene protein.							Annotation: Cell division control protein 2 homolog (EC 2.7.11.22) (EC 2.7.11.23) (p34 protein kinase) (Cyclin-dependent kinase 1) (CDK1).	Annotation: CG14868-PA (RH63657p).		Annotation: CG1750-PA, isoform A.								Annotation: G2/mitotic-specific cyclin-3.					Annotation: Nuclear receptor coactivator 2 (NCoA-2) (Transcriptional intermediary factor 2).
	SP: Q9Y5L0		SP: O15067							SP: P35998	SP: Q9VFT3		SP: Q9VFT3								SP: Q03496					SP: P36542
	Annotation: Transportin-3 (Transportin-SR) (TRN-SR) (Importin-12).		Annotation: Phosphoribosylformylglycinamidine synthase (EC 6.3.5.3) (FGAM synthase) (FGAMS) (Formylglycinamide ribotide amidotransferase) (FGARAT) (Formylglycinamide ribotide synthetase).							Annotation: 26S protease regulatory subunit 7 (Proteasome 26S subunit ATPase 2) (Protein MSS1).	Annotation: CG9654-PA.		Annotation: CG9654-PA.								Annotation: Hypothetical 163.6 kDa protein in PET111-TIF11 intergenic region.					Annotation: ATP synthase gamma chain, mitochondrial precursor (EC 3.6.3.14).
			SP: Q96AG4							SP: Q14674	SP: Q9VGF9		SP: P25161
			Annotation: Leucine-rich repeat-containing protein 59.							Annotation: Separin (EC 3.4.22.49) (Separase) (Caspase-like protein ESPL1) (Extra spindle poles-like 1 protein).	Annotation: CG3068-PA (LD16949p).		Annotation: Probable 26S proteasome non-ATPase regulatory subunit 3 (26S proteasome subunit S3) (Diphenol oxidase A2 component) (DOX-A2).
			SP: P63244							SP: Q93009	SP: Q9VGG3		SP: Q95RR8
			Annotation: Guanine nucleotide-binding protein subunit beta 2-like 1 (Guanine nucleotide-binding protein subunit beta-like protein 12.3) (Receptor of activated protein kinase C 1) (RACK1) (Receptor for activated C kinase).							Annotation: Ubiquitin carboxyl-terminal hydrolase 7 (EC 3.1.2.15) (Ubiquitin thioesterase 7) (Ubiquitin-specific-processing protease 7) (Deubiquitinating enzyme 7) (Herpesvirus-associated ubiquitin-specific protease).	Annotation: CG31211-PA, isoform A (LD35413p).		Annotation: LD14901p (CG11486-PG, isoform G).
			SP: Q14697							SP: Q12834	SP: Q9VHP0		SP: Q9W2M2
			Annotation: Neutral alpha-glucosidase AB precursor (EC 3.2.1.84) (Glucosidase II subunit alpha).							Annotation: Cell division cycle protein 20 homolog (p55CDC).	Annotation: ATP-dependent RNA helicase bel (EC 3.6.1.-) (Protein belle).		Annotation: Trehalase precursor (EC 3.2.1.28) (Alpha,alpha-trehalase) (Alpha,alpha-trehalose glucohydrolase).
			SP: Q99741							SP: O75293	SP: Q9VL50		SP: P48375
			Annotation: Cell division control protein 6 homolog (CDC6-related protein) (p62(cdc6)) (HsCDC6) (HsCDC18).							Annotation: Growth arrest and DNA-damage-inducible protein GADD45 beta (Negative growth-regulatory protein MyD118) (Myeloid differentiation primary response protein MyD118).	Annotation: CG4758-PA, isoform A (RE23984p).		Annotation: 12 kDa FK506-binding protein (EC 5.2.1.8) (FKBP) (Peptidyl-prolyl cis- trans isomerase) (PPIase) (Rotamase) (Macrolide-binding protein).
			SP: Q9NZ20							SP: P46527	SP: Q9VLG9		SP: P20480
			Annotation: Group 3 secretory phospholipase A2 precursor (EC 3.1.1.4) (Group III secretory phospholipase A2) (Phosphatidylcholine 2-acylhydrolase GIII) (GIII sPLA2).							Annotation: Cyclin-dependent kinase inhibitor 1B (Cyclin-dependent kinase inhibitor p27) (p27Kip1).	Annotation: CG9510-PA, isoform A.		Annotation: Protein claret segregational.
			SP: Q6PKN9							SP: P04198	SP: Q9VLI1		SP: O46076
			Annotation: Inhibitor of CDK interacting with cyclin A1.							Annotation: N-myc proto-oncogene protein.	Annotation: CG9465-PA.		Annotation: EG:30B8.6 protein.
			SP: P54198							SP: Q99741	SP: Q9VMI8		SP: Q8IMS8
			Annotation: HIRA protein (TUP1-like enhancer of split protein 1).							Annotation: Cell division control protein 6 homolog (CDC6-related protein) (p62(cdc6)) (HsCDC6) (HsCDC18).	Annotation: CG9117-PA.		Annotation: CG5099-PB, isoform B.
			SP: O00716							SP: Q96KP1	SP: Q9VMJ2		SP: O01367
			Annotation: Transcription factor E2F3 (E2F-3).							Annotation: Exocyst complex component 2 (Exocyst complex component Sec5).	Annotation: CG13996-PA.		Annotation: Protein held out wings (KH domain protein KH93F) (Putative RNA-binding protein) (Protein muscle-specific) (Protein wings held out) (Protein struthio) (Quaking-related 93F).
			SP: P63208							SP: Q9BXF9	SP: Q9VNC4		SP: Q9VMJ2
			Annotation: S-phase kinase-associated protein 1A (Cyclin A/CDK2-associated protein p19) (p19A) (p19skp1) (RNA polymerase II elongation factor-like protein) (Organ of Corti protein 2) (OCP-II protein) (OCP-2) (Transcription elongation factor B) (SIII).							Annotation: Tektin-3.	Annotation: CG31550-PB, isoform B.		Annotation: CG13996-PA.
			SP: P30307							SP: Q9NPC3	SP: Q9VNZ2		SP: P25171
			Annotation: M-phase inducer phosphatase 3 (EC 3.1.3.48) (Dual specificity phosphatase Cdc25C).							Annotation: E3 ubiquitin-protein ligase CCNB1IP1 (EC 6.3.2.-) (Cyclin-B1- interacting protein 1) (Human enhancer of invasion 10).	Annotation: CG14570-PA (RE35615p).		Annotation: Regulator of chromosome condensation (Chromatin-binding protein Bj1).
			SP: P49411							SP: Q9Y5K1	SP: Q9VQQ9		SP: P08736
			Annotation: Elongation factor Tu, mitochondrial precursor (EF-Tu) (P43).							Annotation: Meiotic recombination protein SPO11.	Annotation: Exocyst complex component 2 (Exocyst complex component Sec5).		Annotation: Elongation factor 1-alpha (EF-1-alpha) (50 kDa female-specific protein).
			SP: P53396							SP: P53621	SP: Q9VR38		SP: Q9VU13
			Annotation: ATP-citrate synthase (EC 2.3.3.8) (ATP-citrate (pro-S-)-lyase) (Citrate cleavage enzyme).							Annotation: Coatomer subunit alpha (Alpha-coat protein) (Alpha-COP) (HEPCOP) (HEP- COP) [Contains: Xenin (Xenopsin-related peptide); Proxenin].	Annotation: CG11926-PA.		Annotation: CG17667-PA, isoform A (Cg17667-pb, isoform b) (LD45603p).
			SP: P33991							SP: P33552	SP: Q9VRE6		SP: Q02361
			Annotation: DNA replication licensing factor MCM4 (CDC21 homolog) (P1-CDC21).							Annotation: Cyclin-dependent kinases regulatory subunit 2 (CKS-2).	Annotation: CG33670-PA.		Annotation: Fork head domain-containing protein FD3.
			SP: Q9H211							SP: Q96KB5	SP: Q9VRQ7		SP: Q8MLW7
			Annotation: DNA replication factor Cdt1 (Double parked homolog) (DUP).							Annotation: T-lymphokine-activated killer cell-originated protein kinase (EC 2.7.12.2) (T-LAK cell-originated protein kinase) (PDZ-binding kinase) (Spermatogenesis-related protein kinase) (SPK) (MAPKK-like protein kinase) (Nori-3).	Annotation: CG10489-PA.		Annotation: CG9415-PB, isoform B.
			SP: P17050							SP: Q92574	SP: Q9VRX7		SP: Q7JZB4
			Annotation: Alpha-N-acetylgalactosaminidase precursor (EC 3.2.1.49) (Alpha- galactosidase B).							Annotation: Hamartin (Tuberous sclerosis 1 protein).	Annotation: CG8368-PA, isoform A (Cg8368-pb, isoform b) (LD29573p).		Annotation: RE49494p (CG1129-PA, isoform A) (Cg1129-pb, isoform b) (HL02883p).
			SP: Q9P253							SP: Q06413	SP: Q9VU13		SP: P28159
			Annotation: Vacuolar protein sorting-associated protein 18 (hVPS18).							Annotation: Myocyte-specific enhancer factor 2C.	Annotation: CG17667-PA, isoform A (Cg17667-pb, isoform b) (LD45603p).		Annotation: Suppressor of hairless protein (J kappa-recombination signal-binding protein) (RBP-J kappa).
			SP: P12956							SP: P30307	SP: Q9VUK7		SP: Q9W2K9
			Annotation: ATP-dependent DNA helicase 2 subunit 1 (ATP-dependent DNA helicase II 70 kDa subunit) (Lupus Ku autoantigen protein p70) (Ku70) (70 kDa subunit of Ku antigen) (Thyroid-lupus autoantigen) (TLAA) (CTC box- binding factor 75 kDa subunit) (CTCBF) (CTC75) (DNA-repair protein XRCC6).							Annotation: M-phase inducer phosphatase 3 (EC 3.1.3.48) (Dual specificity phosphatase Cdc25C).	Annotation: CG6945-PA (RE36140p).		Annotation: CG9415-PA, isoform A (LD42070p).
			SP: Q8N163							SP: P37173	SP: Q9VUM0		SP: Q9VXS3
			Annotation: Protein KIAA1967 (Deleted in breast cancer gene 1 protein) (DBC.1) (DBC-1) (p30 DBC).							Annotation: TGF-beta receptor type-2 precursor (EC 2.7.11.30) (TGF-beta receptor type II) (TGFR-2) (TGF-beta type II receptor) (Transforming growth factor-beta receptor type II) (TbetaR-II).	Annotation: Probable DNA mismatch repair protein MSH6.		Annotation: CG12708-PA (LD21346p).
										SP: Q92993	SP: Q9VV20		SP: P17917
										Annotation: Histone acetyltransferase HTATIP (EC 2.3.1.48) (EC 2.3.1.-) (60 kDa Tat interactive protein) (Tip60) (HIV-1 Tat interactive protein) (cPLA(2)-interacting protein).	Annotation: CG13045-PA.		Annotation: Proliferating cell nuclear antigen (PCNA) (Cyclin) (Mutagen-sensitive 209 protein).
										SP: O60684	SP: Q9VWF5		SP: Q9W2C1
										Annotation: Importin alpha-7 subunit (Karyopherin alpha-6).	Annotation: CG14222-PA (LD30731p).		Annotation: CG13493-PA.
										SP: P61599	SP: Q9VWG1		SP: O01385
										Annotation: N-acetyltransferase 5 (EC 2.3.1.-).	Annotation: CG14207-PA, isoform A (LD37169p).		Annotation: Tpr homolog.
										SP: Q9UJX2	SP: Q9VX24		SP: Q0KI58
										Annotation: Cell division cycle protein 23 homolog (Anaphase-promoting complex subunit 8) (APC8) (Cyclosome subunit 8).	Annotation: CG8173-PA (RE25723p).		Annotation: CG7913-PD, isoform D (Cg7913-pe, isoform e).
										SP: Q9NTJ3	SP: Q9VXS3		SP: Q06K04
										Annotation: Structural maintenance of chromosomes protein 4 (Chromosome-associated polypeptide C) (hCAP-C) (XCAP-C homolog).	Annotation: CG12708-PA (LD21346p).		Annotation: Cdc6.
										SP: P62942	SP: Q9W0B8		SP: Q8SXC2
										Annotation: FK506-binding protein 1A (EC 5.2.1.8) (Peptidyl-prolyl cis-trans isomerase) (PPIase) (Rotamase) (12 kDa FKBP) (FKBP-12) (Immunophilin FKBP12).	Annotation: CG7961-PA, isoform A (Cg7961-pb, isoform b) (LD46584p).		Annotation: GH08974p (CG6950-PA, isoform A) (Cg6950-pb, isoform b).
											SP: Q9W2C1		SP: Q4AB27
											Annotation: CG13493-PA.		Annotation: CG5501-PE, isoform E.
											SP: Q9W2K9		SP: Q9W4H9
											Annotation: CG9415-PA, isoform A (LD42070p).		Annotation: CG3000-PA, isoform A (Cg3000-pb, isoform b) (RE20929p) (GH07620p).
											SP: Q9W2M2		SP: O76755
											Annotation: Trehalase precursor (EC 3.2.1.28) (Alpha,alpha-trehalase) (Alpha,alpha-trehalose glucohydrolase).		Annotation: Mitotic checkpoint control protein kinase BUB1.
											SP: Q9W3V9		SP: Q8I0K9
											Annotation: CG3075-PA (RE43755p).		Annotation: CG32820-PA, isoform A (LD08455p) (CG32819-PA, isoform A).
											SP: Q9W4F9		SP: Q9VGG3
											Annotation: CG32772-PA.		Annotation: CG31211-PA, isoform A (LD35413p).
											SP: Q9W4H9		SP: Q9VBQ1
											Annotation: CG3000-PA, isoform A (Cg3000-pb, isoform b) (RE20929p) (GH07620p).		Annotation: CG5099-PA, isoform A (Musashi) (LD31631p).
											SP: Q9W502		SP: Q9VF72
											Annotation: CG3078-PA.		Annotation: CG14868-PA (RH63657p).
													SP: P54353
													Annotation: Protein dodo.
													SP: Q9W2X3
													Annotation: CG15308-PA.
													SP: P23572
													Annotation: Cell division control protein 2 homolog (EC 2.7.11.22) (EC 2.7.11.23) (p34 protein kinase).
													SP: Q8IRL9
													Annotation: CG2990-PB, isoform B.
													SP: Q9VL50
													Annotation: CG4758-PA, isoform A (RE23984p).

## Sheet: HPRD-DroID
Query type	Direct interactions		Physical Interactions		Direct interactions			Physical Interactions			Direct interactions			Physical Interactions		Direct interactions		Physical Interactions
Database	HPRD (Release 8)		DroID (Version 5.0)		HPRD (Release 8)			DroID (Version 5.0)			HPRD (Release 8)			DroID (Version 5.0)		HPRD (Release 8)		DroID (Version 5.0)
Species	Homo sapiens		Drosophila melanogaster		Homo sapiens			Drosophila melanogaster			Homo sapiens			Drosophila melanogaster		Homo sapiens		Drosophila melanogaster
Paralog name	CCNA1	CCNA2	CycA		CCNB1	CCNB2	CCNB3	CycB	CycB3		CCND1	CCND2	CCND3	CycD		CCNE1	CCNE2	CycE
Number of all interactions	23	27	29		29	5	1	49	8		48	11	26	23		27	8	31
	B Myb	B cell translocation gene 1	CG14881		BRCA1	CDC2	Cyclin dependent kinase 2	abs	cdc2		BRCA1	Cyclin dependent kinase 4	Activating transcription factor 5	cdc2c		Calmodulin 1	Cyclin dependent kinase 2	cdc2
	CDC 25A	BRCA1	ara		CDC 25A	Cyclin dependent kinase 2		brp	CG15308		Calmodulin 1	Cyclin dependent kinase 5	Amphiregulin	cdc2		CDC 25A	Cyclin dependent kinase 3	Cdk4
	CDC2	CDC2	bcd		CDC2	Cyclin dependent kinase inhibitor 1A		BubR1	CG31792		Catenin beta	Cyclin dependent kinase inhibitor 1B	Cyclin dependent kinase 4	Cdk4		CDC2	Cyclin dependent kinase inhibitor 1A	Cdk5
	Cyclin dependent kinase 2	Cyclin dependent kinase 2	cdc2		Cyclin dependent kinase inhibitor 1A	Minichromosome maintenance protein 2		CG11486	CG5703		Cyclin dependent kinase 4	Retinoblastoma 1	Cyclin dependent kinase inhibitor 1A	Cdk5		Cdk5 and Abl enzyme substrate 1	Cyclin dependent kinase inhibitor 1B	CG10026
	Cyclin dependent kinase inhibitor 1A	Cyclin dependent kinase 3	cenG1A		Myocyte specific enhancer factor 2C	Transforming growth factor, beta receptor II (70/80kDa)		CG11505	ewg		Cyclin dependent kinase inhibitor 1A	Ring finger protein 110	Dysbindin	bcd		Cyclin dependent kinase 3	SMT3 suppressor of mif two 3 homolog 2	CG10472
	Cyclin dependent kinase inhibitor 1B	Cyclin dependent kinase inhibitor 1A	CG12723		PDZ binding kinase			CG12708	fd59A		Estrogen receptor alpha	Cyclin dependent kinase 6	Fibulin 4	cenG1A		Cyclin dependent kinase inhibitor 1A	SUMO3	CG1104
	E2F transcription factor 1	HIRA	CG13806		Microtubule associated protein 4			CG13045	Hr39		Replication factor C1	AKAP95	MAF1	CG11486		Retinoblastoma like 1	ORC3	CG1702
	Ku antigen, 70kDa	Progesterone receptor	CG17508		CDC25C			CG13138	Z600		Retinoblastoma like 1	Cyclin D binding myb like transcription factor 1	MAPK4	CG13625		Cyclin dependent kinase 2	Cyclin dependent kinase inhibitor 1C	CG30497
	MCM6	Retinoblastoma like 1	CG31204		Proliferating cell nuclear antigen			CG13423			STAT3	Neural proliferation differentiation and control 1	Vitamin D (1,25- dihydroxyvitamin D3) receptor	CG13900		C-Rel proto-oncogene protein		CG5078
	MGC39650	CDC25C	CG31679		Prothymosin alpha			CG13996			Proliferating cell nuclear antigen	Cyclin dependent kinase inhibitor 1A	Proliferating cell nuclear antigen	CG14619		Retinoblastoma like 2		CG8455
	RACK1	Retinoblastoma like 2	CG34350		Transforming growth factor, beta receptor II (70/80kDa)			CG14062			Retinoblastoma 1	CBFA2	Caspase 2	CG2865		Androgen receptor		ci
	Retinoblastoma 1	Prothymosin alpha	CG5568		Cyclin F			CG14207			Transcription factor Sp1		Cyclin dependent kinase inhibitor 1B	CG31679		Coilin		CycA
	Retinoblastoma like 1	E2F transcription factor 1	CG5708		Cyclin dependent kinase inhibitor 1B			CG14222			Transcription factor IID		Cyclin dependent kinase 6	CG34415		Double strand break repair protein MRE11A		ago
	Retinoblastoma like 2	p53	CG5731		Pin1			CG14570			Androgen receptor		AKAP95	CG4673		B Myb		CG10508
	RNA binding protein 4	Transcription factor IID	CG7296		Patched protein homolog 1			CG14641			Interferon alpha inducible protein 27		Retinoic acid receptor alpha	CycC		S phase kinase associated protein 2		CG14556
	Cyclin A1	E2F Transcription factor 3	CycE		Polo like kinase			CG14868			Cyclin dependent kinase inhibitor 1B		Cellular retinoic acid binding protein 2	dimm		SMARCC1		CG15646
	DNA replication licensing factor MCM4	Upstream binding factor	E2f		Protein kinase Myt1			CG17667			B Myb		Cell division cycle 2 like 1	E5		SMARCD3		CG4887
	G protein pathway suppressor 2	Cyclin dependent kinase inhibitor 1B	E5		HCDH1			CG3075			Protein kinase, cAMP dependent, catalytic, alpha		TIF2	EcR		Nibrin		CG5360
	Kelch/ankyrin repeat containing cyclin A1 interacting protein	B Myb	EcR		GADD45 beta			CG3078			NCOA3		Cyclin D binding myb like transcription factor 1	ena		SMARCA4		CG7386
	Cdk5 and Abl enzyme substrate 1	S phase kinase associated protein 1A (p19A)	ena		GADD45 gamma			CG31211			Steroid receptor coactivator 1		Minichromosome maintenance protein 10	MED15		Glycogen synthase kinase 3 beta		cg
	AT rich interactive domain 2 ARID RFX like	S phase kinase associated protein 2	gus		Tuberous sclerosis 1			CG31550			E1A binding protein p300		Eukaryotic translation initiation factor 3 subunit k	pan		Chaperonin containing T complex polypeptide 1 subunit 4		RpS24
	Inhibitor of CDK interacting with cyclin A1	CDC6	heph		RalA binding protein 1			CG32772			Cyclin dependent kinase 6		Neural proliferation differentiation and control 1	Rbp6		F-box and WD-40 domain protein 7		dap
	BRCA1	Cell cycle protein CDC20	His3.3A		Renal tumor antigen 1			CG6945			AKAP95		CBFA2	hpo		Cullin 3		glec
		DUP	MED15		Cyclin E binding protein 1			CG7763			Glycogen synthase kinase 3 beta		Retinoblastoma like 2			Cyclin E binding protein 1		mnb
		NRIF3	PHDP		Runt related transcription factor 2			CG8368			Cyclin D type binding protein 1		Mitochondrial ATP synthase, gamma subunit 1			Protein kinase, cAMP dependent, regulatory, type I, alpha		plu
		Cyclin E binding protein 1	SP2637		HIV-1 Tat interacting protein, 60kDa			CG9117			PCAF		PFTAIRE protein kinase 1			Pin1		png
		BRCA2	Z600		Type 1 inositol 1,4,5 trisphosphate receptor			CG9465			Ring-box 1					BRCA2		RPA2
			NaCP60E		Cyclin B1 interacting protein 1			CG9515			Thyroid hormone receptor alpha							rux
			Trn-SR		Filamin A, alpha			comr			Thyroid hormone receptor, beta							Traf6
								cdc2			Histone deacetylase 3							Ubqn
								GstE2			Origin recognition complex, subunit 4-like (yeast) [Homo sapiens]							Z600
								Rbp6			Cullin 3
								Z600			Cyclin D binding myb like transcription factor 1
								eIF4G2			Cyclin E binding protein 1
								fd59A			Minichromosome maintenance protein 10
								how			Neural proliferation differentiation and control 1
								msi			Zinc finger protein IA-1
								Myo95E			Retinoblastoma like 2
								pUf68			CBFA2
								Rbp4			Tuberin
								sec5
								sinah
								Sld5
								stg1
								Su(H)
								Sxl
								TBPH
								Trp1
								Xbp1
